# Supplementary material for: Searching the web builds fuller picture of arachnid trade
Source: Commun Biol. 2022 May 19;5:448. doi: 10.1038/s42003-022-03374-0 (PMC9120460; doi:10.1038/s42003-022-03374-0)
Supplement: Supplementary file 4 — Data S1 [file 42003_2022_3374_MOESM4_ESM.csv]

lang	engine	page	searchdate	link	reviewdate	sells	allow	type	order	target	method	refine	spages	prelimCheck	notes	webID
CZE	Google	2	2021-06-06 15:18	REDACTED	2021-07-31	1	1	classified	date	REDACTED	cycle	NA	16	1		web001
CZE	Google	2	2021-06-06 15:18	REDACTED	2021-07-31	1	NA	trade	unknown	REDACTED	single	NA	NA	1		web002
CZE	Google	2	2021-06-06 15:18	REDACTED	2021-07-31	1	NA	trade	alphabet	REDACTED	single	NA	NA	1	multiple pages	web003
CZE	Google	4	2021-06-06 15:18	REDACTED	2021-07-31	1	1	trade	alphabet	REDACTED	level1	NA	NA	1		web004
CZE	Google	6	2021-06-06 15:18	REDACTED	2021-07-31	1	1	trade	alphabet	REDACTED	level1	NA	NA	1		web005
CZE	Google	7	2021-06-06 15:18	REDACTED	2021-07-31	1	1	classified	date	REDACTED	cycle	NA	27	1		web006
CZE	Google	1	2021-06-06 15:18	REDACTED	2021-07-31	1	1	classified	date	REDACTED	cycle	NA	25	1		web007
CZE	Google	1	2021-06-06 15:18	REDACTED	2021-07-31	1	1	classified	date	REDACTED	cycle	NA	1640	1	number of adverts not pages, multiple of 20 is used on site	web008
CZE	Google	1	2021-06-06 15:18	REDACTED	2021-07-31	1	NA	trade	unknown	REDACTED	single	NA	NA	1		web009
CZE	Google	1	2021-06-06 15:18	REDACTED	2021-07-31	1	1	classified	reccomended	REDACTED	cycle	NA	42	1		web010
CZE	Google	1	2021-06-06 15:18	REDACTED	2021-07-31	1	1	classified	date	REDACTED	cycle,level1	REDACTED	4	1		web011
ENG	Google	1	2021-06-06 14:32	REDACTED	2021-07-31	1	1	trade	alphabet	REDACTED	level1	NA	NA	1		web012
ENG	Google	1	2021-06-06 14:32	REDACTED	2021-07-31	1	1	classified	best match	REDACTED	cycle	NA	63	1		web013
ENG	Google	1	2021-06-06 14:32	REDACTED	2021-07-31	1	NA	trade	unknown	REDACTED	single	NA	NA	1	multiple pages	web014
ENG	Google	1	2021-06-06 14:32	REDACTED	2021-07-31	1	NA	trade	unknown	REDACTED	single	NA	NA	1	multiple pages	web015
ENG	Google	1	2021-06-06 14:32	REDACTED	2021-07-31	1	1	trade	date	REDACTED	cycle,level1	NA	26	1		web016
ENG	Google	2	2021-06-06 14:32	REDACTED	2021-07-31	1	1	trade	unknown	REDACTED	cycle	NA	3	1		web017
ENG	Google	3	2021-06-06 14:32	REDACTED	2021-07-31	1	1	trade	featured	REDACTED	cycle,level1	NA	3	1		web018
ENG	Google	3	2021-06-06 14:32	REDACTED	2021-07-31	1	NA	trade	best selling	REDACTED	single	NA	NA	1	multiple pages	web019
ENG	Google	6	2021-06-06 14:33	REDACTED	2021-07-31	1	1	trade	unknown	REDACTED	cycle	NA	3	1		web020
ENG	Google	7	2021-06-06 14:33	REDACTED	2021-07-31	1	1	trade	popular	REDACTED	cycle	NA	10	1		web021
ENG	Google	9	2021-06-06 14:33	REDACTED	2021-07-31	1	1	trade	unknown	REDACTED	cycle	NA	6	1		web022
ENG	Google	11	2021-06-06 14:54	REDACTED	2021-07-31	1	1	trade	featured	REDACTED	level1	REDACTED	NA	1		web023
ENG	Google	11	2021-06-06 14:54	REDACTED	2021-07-31	1	1	trade	unknown	REDACTED	cycle	NA	17;1	1	multiple pages	web024
ENG	Google	12	2021-06-06 14:54	REDACTED	2021-07-31	1	1	trade	unknown	REDACTED	level1	NA	NA	1		web025
ENG	Google	12	2021-06-06 14:54	REDACTED	2021-07-31	1	1	trade	unknown	REDACTED	level1	REDACTED	NA	1		web026
ENG	Google	12	2021-06-06 14:54	REDACTED	2021-07-31	1	NA	trade	best selling	REDACTED	single	NA	NA	1	multiple pages	web027
ENG	Google	14	2021-06-06 14:54	REDACTED	2021-07-31	1	NA	trade	price	REDACTED	single	NA	NA	1		web028
ENG	Google	14	2021-06-06 14:54	REDACTED	2021-07-31	1	1	trade	unknown	REDACTED	cycle	NA	3	1		web029
ENG	Google	15	2021-06-06 14:54	REDACTED	2021-07-31	1	NA	trade	unknown	REDACTED	single	NA	NA	1	multiple pages	web030
FRA	Google	1	2021-06-06 14:56	REDACTED	2021-07-31	1	NA	trade	date	REDACTED	single	NA	NA	1	multiple pages	web031
FRA	Google	1	2021-06-06 14:56	REDACTED	2021-07-31	1	NA	trade	alphabet	REDACTED	single	NA	NA	1		web032
FRA	Google	13	2021-06-06 14:58	REDACTED	2021-07-31	1	NA	trade	unknown	REDACTED	single	NA	NA	1		web033
FRA	Google	14	2021-06-06 14:58	REDACTED	2021-07-31	1	NA	trade	unknown	REDACTED	single	NA	NA	1		web034
FRA	Google	15	2021-06-06 14:58	REDACTED	2021-07-31	1	NA	trade	unknown	REDACTED	single	NA	NA	1		web035
GER	Google	1	2021-06-06 15:06	REDACTED	2021-07-31	1	1	trade	unknown	REDACTED	level1	REDACTED	NA	1		web036
GER	Google	1	2021-06-06 15:06	REDACTED	2021-07-31	1	1	classified	date	REDACTED	cycle	NA	1540	1	number of adverts not pages, multiple of 20 is used on site	web037
GER	Google	2	2021-06-06 15:06	REDACTED	2021-07-31	1	1	trade	unknown	REDACTED	level1	REDACTED	NA	1		web038
GER	Google	4	2021-06-06 15:07	REDACTED	2021-07-31	1	NA	trade	alphabet	REDACTED	single	NA	NA	1		web039
GER	Google	4	2021-06-06 15:07	REDACTED	2021-07-31	1	1	trade	alphabet	REDACTED	level2	NA	NA	1		web040
GER	Google	5	2021-06-06 15:07	REDACTED	2021-07-31	1	NA	trade	date	REDACTED	single	NA	NA	1		web041
GER	Google	6	2021-06-06 15:08	REDACTED	2021-07-31	1	NA	trade	alphabet	REDACTED	pdf	NA	NA	1	check pdf read process and location	web042
JPN	Google	1	2021-06-06 15:14	REDACTED	2021-07-31	1	1	trade	unknown	REDACTED	cycle,level1	REDACTED	2	1		web043
JPN	Google	3	2021-06-06 15:14	REDACTED	2021-07-31	1	NA	trade	unknown	REDACTED	single	NA	NA	1		web044
JPN	Google	5	2021-06-06 15:14	REDACTED	2021-07-31	1	NA	trade	unknown	REDACTED	single	NA	NA	1		web045
JPN	Google	6	2021-06-06 15:14	REDACTED	2021-07-31	1	1	trade	unknown	REDACTED	cycle	NA	6;7	1		web046
POL	Google	1	2021-06-06 15:20	REDACTED	2021-07-31	1	1	classified	unknown	REDACTED	level1	NA	NA	1		web047
POL	Google	1	2021-06-06 15:20	REDACTED	2021-07-31	1	NA	trade	alphabet	REDACTED	single	NA	NA	1		web048
POL	Google	1	2021-06-06 15:20	REDACTED	2021-07-31	1	NA	trade	alphabet	REDACTED	single	NA	NA	1		web049
POL	Google	5	2021-06-06 15:20	REDACTED	2021-07-31	1	NA	classified	date	REDACTED	cycle	NA	4	1		web050
POL	Google	5	2021-06-06 15:20	REDACTED	2021-07-31	1	NA	trade	alphabet	REDACTED	single	NA	NA	1		web051
POL	Google	8	2021-06-06 15:21	REDACTED	2021-07-31	1	NA	trade	alphabet	REDACTED	single	NA	NA	1		web052
POL	Google	9	2021-06-06 15:21	REDACTED	2021-07-31	1	1	classified	date	REDACTED	single	NA	NA	1		web053
POL	Google	15	2021-06-06 15:22	REDACTED	2021-08-02	1	NA	trade	unknown	REDACTED	single	NA	NA	1	multiple pages	web054
RUS	Google	1	2021-07-07 18:31	REDACTED	2021-08-02	1	NA	trade	unknown	REDACTED	single	NA	NA	1		web055
RUS	Google	1	2021-07-07 18:31	REDACTED	2021-08-02	1	NA	trade	unknown	REDACTED	single	NA	NA	1		web056
RUS	Google	1	2021-07-07 18:31	REDACTED	2021-08-02	1	NA	trade	popularity	REDACTED	single	NA	NA	1	multiple pages	web057
RUS	Google	1	2021-07-07 18:31	REDACTED	2021-08-02	1	NA	trade	unknown	REDACTED	single	NA	NA	1		web058
RUS	Google	10	2021-07-07 18:33	REDACTED	2021-08-02	1	1	classified	date	REDACTED	cycle,level1	REDACTED	29	1		web059
RUS	Google	10	2021-07-07 18:33	REDACTED	2021-08-02	1	NA	trade	availability	REDACTED	single	NA	NA	1		web060
RUS	Google	10	2021-07-07 18:33	REDACTED	2021-08-02	1	1	classified	date	REDACTED	cycle,level1	REDACTED	735	1		web061
RUS	Google	11	2021-07-07 18:33	REDACTED	2021-08-02	1	1	classified	date	REDACTED	cycle,level1	REDACTED	111	1		web062
RUS	Google	13	2021-07-07 18:34	REDACTED	2021-08-02	1	NA	trade	price	REDACTED	single	NA	NA	1		web063
SPA	Google	1	2021-06-06 14:59	REDACTED	2021-08-02	1	NA	trade	unknown	REDACTED	single	NA	NA	1	multiple pages	web064
SPA	Google	1	2021-06-06 14:59	REDACTED	2021-08-02	1	NA	trade	unknown	REDACTED	single	NA	NA	1		web065
SPA	Google	4	2021-06-06 14:59	REDACTED	2021-08-02	1	NA	trade	unknown	REDACTED	single	NA	NA	1	multiple pages	web066
SPA	Google	8	2021-06-06 15:00	REDACTED	2021-08-02	1	NA	trade	relevance	REDACTED	single	NA	NA	1		web067
ENG	ad hoc	ad hoc	2021-08-07 00:00	REDACTED	2021-09-15	1	1	classified	date	REDACTED	manual	REDACTED	48	1	need login	web068
ENG	ad hoc	ad hoc	2021-08-07 00:00	REDACTED	2021-08-07	1	1	trade	unknown	REDACTED	cycle	REDACTED	19	1		web069
RUS	ad hoc	ad hoc	2021-08-07 00:00	REDACTED	2021-08-07	1	NA	trade	alphabet	REDACTED	single	REDACTED		1	multiple pages	web070
GER	ad hoc snowballed from arachnoboards	ad hoc snowballed from arachnoboards	2021-09-15 16:08	REDACTED	2021-09-15	1	1	trade	unknown	REDACTED	level1	REDACTED		NA		web071
ENG	ad hoc snowballed from arachnoboards	ad hoc snowballed from arachnoboards	2021-09-15 16:08	REDACTED	2021-09-15	1	NA	trade	unknown	REDACTED	single	REDACTED		NA		web072
ENG	ad hoc snowballed from arachnoboards	ad hoc snowballed from arachnoboards	2021-09-15 16:08	REDACTED	2021-09-15	1	NA	trade	unknown	REDACTED	single	REDACTED		NA	multiple pages	web073
ENG	ad hoc snowballed from arachnoboards	ad hoc snowballed from arachnoboards	2021-09-15 16:08	REDACTED	2021-09-15	1	NA	trade	popularity	REDACTED	single	REDACTED		NA		web074
ENG	ad hoc snowballed from arachnoboards	ad hoc snowballed from arachnoboards	2021-09-15 16:08	REDACTED	2021-09-15	1	NA	trade	unknown	REDACTED	single	REDACTED		NA		web075
ENG	ad hoc snowballed from arachnoboards	ad hoc snowballed from arachnoboards	2021-09-15 16:08	REDACTED	2021-09-15	1	1	trade	alphabet	REDACTED	cycle	REDACTED	3	NA		web076
ENG	ad hoc snowballed from arachnoboards	ad hoc snowballed from arachnoboards	2021-09-15 16:08	REDACTED	2021-09-15	1	NA	trade	unknown	REDACTED	single	REDACTED		NA		web077
SWE	ad hoc snowballed from arachnoboards	ad hoc snowballed from arachnoboards	2021-09-15 16:08	REDACTED	2021-09-15	1	NA	trade	popularity	REDACTED	single	REDACTED		NA		web078
ENG	ad hoc snowballed from arachnoboards	ad hoc snowballed from arachnoboards	2021-09-15 16:08	REDACTED	2021-09-15	1	1	trade	alphabet	REDACTED	cycle	REDACTED	2	NA		web079
ENG	ad hoc snowballed from arachnoboards	ad hoc snowballed from arachnoboards	2021-09-15 16:08	REDACTED	2021-09-15	1	1	trade	alphabet	REDACTED	cycle	REDACTED	7;5	NA		web080
POL	ad hoc snowballed from arachnoboards	ad hoc snowballed from arachnoboards	2021-09-15 16:08	REDACTED	2021-09-15	1	1	trade	alphabet	REDACTED	cycle	REDACTED	4;4;8	NA		web081
ENG	ad hoc snowballed from arachnoboards	ad hoc snowballed from arachnoboards	2021-09-15 16:08	REDACTED	2021-09-15	1	NA	trade	alphabet	REDACTED	single	REDACTED		NA		web082
ENG	ad hoc snowballed from arachnoboards	ad hoc snowballed from arachnoboards	2021-09-15 16:08	REDACTED	2021-09-15	1	NA	trade	alphabet	REDACTED	single	REDACTED		NA		web083
ENG	ad hoc snowballed from arachnoboards	ad hoc snowballed from arachnoboards	2021-09-15 16:08	REDACTED	2021-09-15	1	NA	trade	unknown	REDACTED	single	REDACTED		NA		web084
ENG	ad hoc snowballed from arachnoboards	ad hoc snowballed from arachnoboards	2021-09-15 16:08	REDACTED	2021-09-15	1	1	trade	alphabet	REDACTED	cycle	REDACTED	4	NA		web085
ENG	ad hoc snowballed from arachnoboards	ad hoc snowballed from arachnoboards	2021-09-15 16:08	REDACTED	2021-09-15	1	1	trade	popularity	REDACTED	cycle	REDACTED	18	NA		web086
ENG	ad hoc snowballed from arachnoboards	ad hoc snowballed from arachnoboards	2021-09-15 16:08	REDACTED	2021-09-15	1	NA	trade	unknown	REDACTED	single	REDACTED		NA		web087
ENG	ad hoc snowballed from arachnoboards	ad hoc snowballed from arachnoboards	2021-09-15 16:08	REDACTED	2021-09-15	1	NA	trade	unknown	REDACTED	single	REDACTED		NA		web088
ENG	ad hoc snowballed from arachnoboards	ad hoc snowballed from arachnoboards	2021-09-15 16:08	REDACTED	2021-09-15	1	1	trade	unknown	REDACTED	cycle	REDACTED	5	NA		web089
GER	ad hoc snowballed from arachnoboards	ad hoc snowballed from arachnoboards	2021-09-15 16:08	REDACTED	2021-09-15	1	NA	trade	alphabet	REDACTED	single	REDACTED		NA		web090
ENG	ad hoc snowballed from arachnoboards	ad hoc snowballed from arachnoboards	2021-09-15 16:08	REDACTED	2021-09-15	1	1	trade	unknown	REDACTED	level1	REDACTED		NA		web091
ENG	ad hoc snowballed from arachnoboards	ad hoc snowballed from arachnoboards	2021-09-15 16:08	REDACTED	2021-09-15	1	1	trade	unknown	REDACTED	cycle	REDACTED	6	NA		web092
ENG	ad hoc snowballed from arachnoboards	ad hoc snowballed from arachnoboards	2021-09-15 16:08	REDACTED	2021-09-15	1	NA	trade	alphabet	REDACTED	single	REDACTED		NA		web093
ENG	ad hoc snowballed from arachnoboards	ad hoc snowballed from arachnoboards	2021-09-15 16:08	REDACTED	2021-09-15	1	NA	trade	unknown	REDACTED	single	REDACTED		NA		web094
ENG	ad hoc snowballed from arachnoboards	ad hoc snowballed from arachnoboards	2021-09-15 16:08	REDACTED	2021-09-15	1	NA	trade	unknown	REDACTED	single	REDACTED		NA		web095
ENG	ad hoc snowballed from arachnoboards	ad hoc snowballed from arachnoboards	2021-09-15 16:08	REDACTED	2021-09-15	1	1	trade	date	REDACTED	cycle	REDACTED	4	NA		web096
ENG	ad hoc snowballed from arachnoboards	ad hoc snowballed from arachnoboards	2021-09-15 16:08	REDACTED	2021-09-15	1	NA	trade	date	REDACTED	single	REDACTED		NA		web097
ENG	ad hoc snowballed from arachnoboards	ad hoc snowballed from arachnoboards	2021-09-15 16:08	REDACTED	2021-09-15	1	NA	trade	unknown	REDACTED	single	REDACTED		NA		web098
ENG	ad hoc snowballed from arachnoboards	ad hoc snowballed from arachnoboards	2021-09-15 16:08	REDACTED	2021-09-15	1	NA	trade	alphabet	REDACTED	single	REDACTED		NA		web099
ENG	ad hoc snowballed from arachnoboards	ad hoc snowballed from arachnoboards	2021-09-15 16:08	REDACTED	2021-09-15	1	NA	trade	alphabet	REDACTED	single	REDACTED		NA		web100
ENG	ad hoc snowballed from arachnoboards	ad hoc snowballed from arachnoboards	2021-09-15 16:08	REDACTED	2021-09-15	1	NA	trade	alphabet	REDACTED	single	REDACTED		NA		web101
ENG	ad hoc snowballed from arachnoboards	ad hoc snowballed from arachnoboards	2021-09-15 16:08	REDACTED	2021-09-15	1	1	trade	alphabet	REDACTED	cycle	REDACTED	54	NA		web102
ENG	ad hoc snowballed from arachnoboards	ad hoc snowballed from arachnoboards	2021-09-15 16:08	REDACTED	2021-09-15	1	NA	trade	alphabet	REDACTED	single	REDACTED		NA		web103
ENG	ad hoc snowballed from arachnoboards	ad hoc snowballed from arachnoboards	2021-09-15 16:08	REDACTED	2021-09-15	1	1	trade	alphabet	REDACTED	cycle	REDACTED	11;2	NA		web104
ENG	ad hoc snowballed from arachnoboards	ad hoc snowballed from arachnoboards	2021-09-15 16:08	REDACTED	2021-09-15	1	NA	trade	alphabet	REDACTED	single	REDACTED		NA		web105
ENG	ad hoc snowballed from arachnoboards	ad hoc snowballed from arachnoboards	2021-09-15 16:08	REDACTED	2021-09-15	1	1	trade	featured	REDACTED	cycle,level1	REDACTED	21	NA		web106
ENG	ad hoc snowballed from arachnoboards	ad hoc snowballed from arachnoboards	2021-09-15 16:08	REDACTED	2021-09-15	1	1	trade	unknown	REDACTED	level1	REDACTED		NA		web107
POL	ad hoc snowballed from arachnoboards	ad hoc snowballed from arachnoboards	2021-09-15 16:08	REDACTED	2021-09-15	1	NA	trade	alphabet	REDACTED	single	REDACTED		NA		web108
ENG	ad hoc snowballed from arachnoboards	ad hoc snowballed from arachnoboards	2021-09-15 16:08	REDACTED	2021-09-15	1	1	trade	unknown	REDACTED	level2	REDACTED		NA		web109
ENG	ad hoc snowballed from arachnoboards	ad hoc snowballed from arachnoboards	2021-09-15 16:08	REDACTED	2021-09-15	1	NA	trade	unknown	REDACTED	manual	REDACTED		NA		web110
ENG	ad hoc	ad hoc	2021-10-05 16:08	REDACTED	2021-10-06	1	NA	trade	unknown	REDACTED	single	REDACTED		NA		web111
