# Supplementary material for: Searching the web builds fuller picture of arachnid trade
Source: Commun Biol. 2022 May 19;5:448. doi: 10.1038/s42003-022-03374-0 (PMC9120460; doi:10.1038/s42003-022-03374-0)
Supplement: Supplementary file 5 — Data S2 [file 42003_2022_3374_MOESM5_ESM.csv]

sp	page	keyw	spORgen	termsSurrounding	webID
Brachypelma hamorii	10	Brachypelma smithi	SPECIES	NA	web001
Brachypelma smithi	10	Brachypelma smithi	SPECIES	NA	web001
Brachypelma hamorii	12	Brachypelma smithi	SPECIES	NA	web001
Brachypelma smithi	12	Brachypelma smithi	SPECIES	NA	web001
Heteroscodra maculata	2	Heteroscodra maculata	SPECIES	NA	web001
Latrodectus apicalis	2	Latrodectus mactans	SPECIES	NA	web001
Latrodectus bishopi	2	Latrodectus mactans	SPECIES	NA	web001
Latrodectus cinctus	2	Latrodectus mactans	SPECIES	NA	web001
Latrodectus curacaviensis	2	Latrodectus mactans	SPECIES	NA	web001
Latrodectus diaguita	2	Latrodectus mactans	SPECIES	NA	web001
Latrodectus elegans	2	Latrodectus mactans	SPECIES	NA	web001
Latrodectus hasselti	2	Latrodectus mactans	SPECIES	NA	web001
Latrodectus hesperus	2	Latrodectus mactans	SPECIES	NA	web001
Latrodectus indistinctus	2	Latrodectus mactans	SPECIES	NA	web001
Latrodectus karrooensis	2	Latrodectus mactans	SPECIES	NA	web001
Latrodectus katipo	2	Latrodectus mactans	SPECIES	NA	web001
Latrodectus mactans	2	Latrodectus mactans	SPECIES	NA	web001
Latrodectus menavodi	2	Latrodectus mactans	SPECIES	NA	web001
Latrodectus mirabilis	2	Latrodectus mactans	SPECIES	NA	web001
Latrodectus renivulvatus	2	Latrodectus mactans	SPECIES	NA	web001
Latrodectus revivensis	2	Latrodectus mactans	SPECIES	NA	web001
Latrodectus thoracicus	2	Latrodectus mactans	SPECIES	NA	web001
Latrodectus tredecimguttatus	2	Latrodectus mactans	SPECIES	NA	web001
Latrodectus variegatus	2	Latrodectus mactans	SPECIES	NA	web001
Latrodectus variolus	2	Latrodectus mactans	SPECIES	NA	web001
Brachypelma hamorii	5	Brachypelma smithi	SPECIES	NA	web001
Brachypelma smithi	5	Brachypelma smithi	SPECIES	NA	web001
Aphonopelma anax	6	Aphonopelma anax	SPECIES	NA	web001
Tliltocatl albopilosus	6	Brachypelma albopilosum	SPECIES	NA	web001
Tliltocatl vagans	6	Brachypelma vagans	SPECIES	NA	web001
Ceratogyrus darlingi	6	Ceratogyrus darlingi	SPECIES	NA	web001
Ceratogyrus meridionalis	6	Ceratogyrus meridionalis	SPECIES	NA	web001
Chilobrachys andersoni	6	Chilobrachys andersoni	SPECIES	NA	web001
Davus fasciatus	6	Davus fasciatus	SPECIES	NA	web001
Encyocratella olivacea	6	Encyocratella olivacea	SPECIES	NA	web001
Lampropelma nigerrimum	6	Lampropelma nigerrimum	SPECIES	NA	web001
Omothymus violaceopes	6	Lampropelma violaceopes	SPECIES	NA	web001
Nhandu chromatus	6	Nhandu chromatus	SPECIES	NA	web001
Pterinochilus murinus	6	Pterinochilus murinus	SPECIES	NA	web001
Pterinopelma sazimai	6	Pterinopelma sazimai	SPECIES	NA	web001
Phormingochilus arboricola	6	Lampropelma nigerrimum	SPECIES	NA	web001
Pterinopelma felipeleitei	6	Pterinopelma sazimai	SPECIES	NA	web001
Tliltocatl albopilosus	7	Brachypelma albopilosum	SPECIES	NA	web001
Brachypelma emilia	7	Brachypelma emilia	SPECIES	NA	web001
Tliltocatl vagans	7	Brachypelma vagans	SPECIES	NA	web001
Tapinauchenius violaceus	7	Tapinauchenius violaceus	SPECIES	NA	web001
Aphonopelma anax	9	Aphonopelma anax	SPECIES	NA	web001
Tliltocatl albopilosus	9	Brachypelma albopilosum	SPECIES	NA	web001
Tliltocatl vagans	9	Brachypelma vagans	SPECIES	NA	web001
Idiothele mira	9	Idiothele mira	SPECIES	NA	web001
Brachypelma hamorii	10	Brachypelma smithi	SPECIES	NA	web001
Brachypelma smithi	10	Brachypelma smithi	SPECIES	NA	web001
Brachypelma hamorii	12	Brachypelma smithi	SPECIES	NA	web001
Brachypelma smithi	12	Brachypelma smithi	SPECIES	NA	web001
Heteroscodra maculata	2	Heteroscodra maculata	SPECIES	NA	web001
Latrodectus apicalis	2	Latrodectus mactans	SPECIES	NA	web001
Latrodectus bishopi	2	Latrodectus mactans	SPECIES	NA	web001
Latrodectus cinctus	2	Latrodectus mactans	SPECIES	NA	web001
Latrodectus curacaviensis	2	Latrodectus mactans	SPECIES	NA	web001
Latrodectus diaguita	2	Latrodectus mactans	SPECIES	NA	web001
Latrodectus elegans	2	Latrodectus mactans	SPECIES	NA	web001
Latrodectus hasselti	2	Latrodectus mactans	SPECIES	NA	web001
Latrodectus hesperus	2	Latrodectus mactans	SPECIES	NA	web001
Latrodectus indistinctus	2	Latrodectus mactans	SPECIES	NA	web001
Latrodectus karrooensis	2	Latrodectus mactans	SPECIES	NA	web001
Latrodectus katipo	2	Latrodectus mactans	SPECIES	NA	web001
Latrodectus mactans	2	Latrodectus mactans	SPECIES	NA	web001
Latrodectus menavodi	2	Latrodectus mactans	SPECIES	NA	web001
Latrodectus mirabilis	2	Latrodectus mactans	SPECIES	NA	web001
Latrodectus renivulvatus	2	Latrodectus mactans	SPECIES	NA	web001
Latrodectus revivensis	2	Latrodectus mactans	SPECIES	NA	web001
Latrodectus thoracicus	2	Latrodectus mactans	SPECIES	NA	web001
Latrodectus tredecimguttatus	2	Latrodectus mactans	SPECIES	NA	web001
Latrodectus variegatus	2	Latrodectus mactans	SPECIES	NA	web001
Latrodectus variolus	2	Latrodectus mactans	SPECIES	NA	web001
Brachypelma hamorii	5	Brachypelma smithi	SPECIES	NA	web001
Brachypelma smithi	5	Brachypelma smithi	SPECIES	NA	web001
Aphonopelma anax	6	Aphonopelma anax	SPECIES	NA	web001
Tliltocatl albopilosus	6	Brachypelma albopilosum	SPECIES	NA	web001
Tliltocatl vagans	6	Brachypelma vagans	SPECIES	NA	web001
Ceratogyrus darlingi	6	Ceratogyrus darlingi	SPECIES	NA	web001
Ceratogyrus meridionalis	6	Ceratogyrus meridionalis	SPECIES	NA	web001
Chilobrachys andersoni	6	Chilobrachys andersoni	SPECIES	NA	web001
Davus fasciatus	6	Davus fasciatus	SPECIES	NA	web001
Encyocratella olivacea	6	Encyocratella olivacea	SPECIES	NA	web001
Lampropelma nigerrimum	6	Lampropelma nigerrimum	SPECIES	NA	web001
Omothymus violaceopes	6	Lampropelma violaceopes	SPECIES	NA	web001
Nhandu chromatus	6	Nhandu chromatus	SPECIES	NA	web001
Pterinochilus murinus	6	Pterinochilus murinus	SPECIES	NA	web001
Pterinopelma sazimai	6	Pterinopelma sazimai	SPECIES	NA	web001
Phormingochilus arboricola	6	Lampropelma nigerrimum	SPECIES	NA	web001
Pterinopelma felipeleitei	6	Pterinopelma sazimai	SPECIES	NA	web001
Tliltocatl albopilosus	7	Brachypelma albopilosum	SPECIES	NA	web001
Brachypelma emilia	7	Brachypelma emilia	SPECIES	NA	web001
Tliltocatl vagans	7	Brachypelma vagans	SPECIES	NA	web001
Tapinauchenius violaceus	7	Tapinauchenius violaceus	SPECIES	NA	web001
Aphonopelma anax	9	Aphonopelma anax	SPECIES	NA	web001
Tliltocatl albopilosus	9	Brachypelma albopilosum	SPECIES	NA	web001
Tliltocatl vagans	9	Brachypelma vagans	SPECIES	NA	web001
Idiothele mira	9	Idiothele mira	SPECIES	NA	web001
Brachypelma baumgarteni	1	Brachypelma baumgarteni	SPECIES	NA	web002
Brachypelma hamorii	1	Brachypelma hamorii	SPECIES	NA	web002
Harpactira marksi	1	Harpactira marksi	SPECIES	NA	web002
Harpactira pulchripes	1	Harpactira pulchripes	SPECIES	NA	web002
Harpactirella overdijki	1	Harpactirella overdijki	SPECIES	NA	web002
Lasiodora difficilis	1	Lasiodora difficilis	SPECIES	NA	web002
Monocentropus balfouri	1	Monocentropus balfouri	SPECIES	NA	web002
Pamphobeteus petersi	1	Pamphobeteus petersi	SPECIES	NA	web002
Pelinobius muticus	1	Pelinobius muticus	SPECIES	NA	web002
Psalmopoeus pulcher	1	Psalmopoeus pulcher	SPECIES	NA	web002
Xenesthis intermedia	1	Xenesthis intermedia	SPECIES	NA	web002
Tliltocatl albopilosus	1	Tliltocatl albopilosum	SPECIES	NA	web005
Tliltocatl vagans	1	Tliltocatl vagans	SPECIES	NA	web005
Psalmopoeus pulcher	1	Psalmopoeus pulcher	SPECIES	NA	web005
Pterinopelma sazimai	1	Pterinopelma sazimai	SPECIES	NA	web005
Pseudoclamoris gigas	1	Pseudoclamoris gigas	SPECIES	NA	web005
Pterinopelma felipeleitei	1	Pterinopelma sazimai	SPECIES	NA	web005
Tliltocatl albopilosus	10	Tliltocatl albopilosum	SPECIES	NA	web005
Tliltocatl vagans	10	Tliltocatl vagans	SPECIES	NA	web005
Psalmopoeus pulcher	10	Psalmopoeus pulcher	SPECIES	NA	web005
Pterinopelma sazimai	10	Pterinopelma sazimai	SPECIES	NA	web005
Pseudoclamoris gigas	10	Pseudoclamoris gigas	SPECIES	NA	web005
Pterinopelma felipeleitei	10	Pterinopelma sazimai	SPECIES	NA	web005
Tliltocatl vagans	11	Tliltocatl vagans	SPECIES	NA	web005
Pterinopelma sazimai	11	Pterinopelma sazimai	SPECIES	NA	web005
Pterinopelma felipeleitei	11	Pterinopelma sazimai	SPECIES	NA	web005
Tliltocatl albopilosus	12	Tliltocatl albopilosum	SPECIES	NA	web005
Tliltocatl vagans	12	Tliltocatl vagans	SPECIES	NA	web005
Ceratogyrus darlingi	12	Ceratogyrus darlingi	SPECIES	NA	web005
Grammostola anthracina	12	Grammostola pulchripes	SPECIES	NA	web005
Grammostola pulchripes	12	Grammostola pulchripes	SPECIES	NA	web005
Lasiodora parahybana	12	Lasiodora parahybana	SPECIES	NA	web005
Monocentropus balfouri	12	Monocentropus balfouri	SPECIES	NA	web005
Pelinobius muticus	12	Pelinobius muticus	SPECIES	NA	web005
Phormictopus auratus	12	Phormictopus auratus	SPECIES	NA	web005
Poecilotheria metallica	12	Poecilotheria metallica	SPECIES	NA	web005
Poecilotheria regalis	12	Poecilotheria regalis	SPECIES	NA	web005
Poecilotheria rufilata	12	Poecilotheria rufilata	SPECIES	NA	web005
Poecilotheria subfusca	12	Poecilotheria subfusca	SPECIES	NA	web005
Poecilotheria vittata	12	Poecilotheria vittata	SPECIES	NA	web005
Psalmopoeus emeraldus	12	Psalmopoeus emeraldus	SPECIES	NA	web005
Psalmopoeus pulcher	12	Psalmopoeus pulcher	SPECIES	NA	web005
Psalmopoeus reduncus	12	Psalmopoeus reduncus	SPECIES	NA	web005
Pterinochilus murinus	12	Pterinochilus murinus	SPECIES	NA	web005
Pterinopelma sazimai	12	Pterinopelma sazimai	SPECIES	NA	web005
Stromatopelma calceatum	12	Stromatopelma calceatum	SPECIES	NA	web005
Pseudoclamoris gigas	12	Pseudoclamoris gigas	SPECIES	NA	web005
Psalmopoeus maya	12	Psalmopoeus reduncus	SPECIES	NA	web005
Pterinopelma felipeleitei	12	Pterinopelma sazimai	SPECIES	NA	web005
Tliltocatl vagans	13	Tliltocatl vagans	SPECIES	NA	web005
Pterinopelma sazimai	13	Pterinopelma sazimai	SPECIES	NA	web005
Pterinopelma felipeleitei	13	Pterinopelma sazimai	SPECIES	NA	web005
Tliltocatl vagans	14	Tliltocatl vagans	SPECIES	NA	web005
Pterinopelma sazimai	14	Pterinopelma sazimai	SPECIES	NA	web005
Pseudoclamoris gigas	14	Pseudoclamoris gigas	SPECIES	NA	web005
Pterinopelma felipeleitei	14	Pterinopelma sazimai	SPECIES	NA	web005
Tliltocatl vagans	15	Tliltocatl vagans	SPECIES	NA	web005
Pterinopelma sazimai	15	Pterinopelma sazimai	SPECIES	NA	web005
Pterinopelma felipeleitei	15	Pterinopelma sazimai	SPECIES	NA	web005
Tliltocatl albopilosus	16	Tliltocatl albopilosum	SPECIES	NA	web005
Tliltocatl vagans	16	Tliltocatl vagans	SPECIES	NA	web005
Ceratogyrus darlingi	16	Ceratogyrus darlingi	SPECIES	NA	web005
Grammostola anthracina	16	Grammostola pulchripes	SPECIES	NA	web005
Grammostola pulchripes	16	Grammostola pulchripes	SPECIES	NA	web005
Lasiodora parahybana	16	Lasiodora parahybana	SPECIES	NA	web005
Pelinobius muticus	16	Pelinobius muticus	SPECIES	NA	web005
Phormictopus auratus	16	Phormictopus auratus	SPECIES	NA	web005
Poecilotheria metallica	16	Poecilotheria metallica	SPECIES	NA	web005
Poecilotheria regalis	16	Poecilotheria regalis	SPECIES	NA	web005
Poecilotheria rufilata	16	Poecilotheria rufilata	SPECIES	NA	web005
Poecilotheria subfusca	16	Poecilotheria subfusca	SPECIES	NA	web005
Poecilotheria vittata	16	Poecilotheria vittata	SPECIES	NA	web005
Psalmopoeus emeraldus	16	Psalmopoeus emeraldus	SPECIES	NA	web005
Psalmopoeus pulcher	16	Psalmopoeus pulcher	SPECIES	NA	web005
Psalmopoeus reduncus	16	Psalmopoeus reduncus	SPECIES	NA	web005
Pterinochilus murinus	16	Pterinochilus murinus	SPECIES	NA	web005
Pterinopelma sazimai	16	Pterinopelma sazimai	SPECIES	NA	web005
Stromatopelma calceatum	16	Stromatopelma calceatum	SPECIES	NA	web005
Pseudoclamoris gigas	16	Pseudoclamoris gigas	SPECIES	NA	web005
Psalmopoeus maya	16	Psalmopoeus reduncus	SPECIES	NA	web005
Pterinopelma felipeleitei	16	Pterinopelma sazimai	SPECIES	NA	web005
Tliltocatl vagans	17	Tliltocatl vagans	SPECIES	NA	web005
Pterinopelma sazimai	17	Pterinopelma sazimai	SPECIES	NA	web005
Pterinopelma felipeleitei	17	Pterinopelma sazimai	SPECIES	NA	web005
Tliltocatl vagans	18	Tliltocatl vagans	SPECIES	NA	web005
Pterinopelma sazimai	18	Pterinopelma sazimai	SPECIES	NA	web005
Pterinopelma felipeleitei	18	Pterinopelma sazimai	SPECIES	NA	web005
Tliltocatl vagans	19	Tliltocatl vagans	SPECIES	NA	web005
Pterinopelma sazimai	19	Pterinopelma sazimai	SPECIES	NA	web005
Pterinopelma felipeleitei	19	Pterinopelma sazimai	SPECIES	NA	web005
Tliltocatl vagans	2	Tliltocatl vagans	SPECIES	NA	web005
Pterinopelma sazimai	2	Pterinopelma sazimai	SPECIES	NA	web005
Pterinopelma felipeleitei	2	Pterinopelma sazimai	SPECIES	NA	web005
Tliltocatl vagans	20	Tliltocatl vagans	SPECIES	NA	web005
Pterinopelma sazimai	20	Pterinopelma sazimai	SPECIES	NA	web005
Pterinopelma felipeleitei	20	Pterinopelma sazimai	SPECIES	NA	web005
Tliltocatl vagans	21	Tliltocatl vagans	SPECIES	NA	web005
Pterinopelma sazimai	21	Pterinopelma sazimai	SPECIES	NA	web005
Pterinopelma felipeleitei	21	Pterinopelma sazimai	SPECIES	NA	web005
Acanthoscurria geniculata	22	Acanthoscurria geniculata	SPECIES	NA	web005
Acanthoscurria geniculata	22	Scurria geniculata	SPECIES	NA	web005
Avicularia variegata	22	Avicularia variegata	SPECIES	NA	web005
Avicularia minatrix	22	Avicularia minatrix	SPECIES	NA	web005
Caribena versicolor	22	Caribena versicolor	SPECIES	NA	web005
Brachypelma auratum	22	Brachypelma auratum	SPECIES	NA	web005
Brachypelma emilia	22	Brachypelma emilia	SPECIES	NA	web005
Brachypelma hamorii	22	Brachypelma hamorii	SPECIES	NA	web005
Tliltocatl vagans	22	Tliltocatl vagans	SPECIES	NA	web005
Ceratogyrus meridionalis	22	Ceratogyrus meridionalis	SPECIES	NA	web005
Harpactira baviana	22	Harpactira baviana	SPECIES	NA	web005
Harpactira dictator	22	Harpactira dictator	SPECIES	NA	web005
Neoholothele incei	22	Neoholothele incei	SPECIES	NA	web005
Neoholothele incei	22	Holothele incei	SPECIES	NA	web005
Iridopelma hirsutum	22	Iridopelma hirsutum	SPECIES	NA	web005
Omothymus violaceopes	22	Lampropelma violaceopes	SPECIES	NA	web005
Nhandu chromatus	22	Nhandu chromatus	SPECIES	NA	web005
Pamphobeteus vespertinus	22	Pamphobeteus vespertinus	SPECIES	NA	web005
Poecilotheria fasciata	22	Poecilotheria fasciata	SPECIES	NA	web005
Poecilotheria formosa	22	Poecilotheria formosa	SPECIES	NA	web005
Poecilotheria ornata	22	Poecilotheria ornata	SPECIES	NA	web005
Poecilotheria vittata	22	Poecilotheria vittata	SPECIES	NA	web005
Psalmopoeus irminia	22	Psalmopoeus irminia	SPECIES	NA	web005
Pterinopelma sazimai	22	Pterinopelma sazimai	SPECIES	NA	web005
Sericopelma rubronitens	22	Sericopelma rubronitens	SPECIES	NA	web005
Tapinauchenius cupreus	22	Tapinauchenius cupreus	SPECIES	NA	web005
Pseudoclamoris gigas	22	Tapinauchenius gigas	SPECIES	NA	web005
Xenesthis immanis	22	Xenesthis immanis	SPECIES	NA	web005
Sericopelma panamanum	22	Sericopelma rubronitens	SPECIES	NA	web005
Pterinopelma felipeleitei	22	Pterinopelma sazimai	SPECIES	NA	web005
Tliltocatl vagans	23	Tliltocatl vagans	SPECIES	NA	web005
Pterinopelma sazimai	23	Pterinopelma sazimai	SPECIES	NA	web005
Pterinopelma felipeleitei	23	Pterinopelma sazimai	SPECIES	NA	web005
Tliltocatl vagans	24	Tliltocatl vagans	SPECIES	NA	web005
Pterinopelma sazimai	24	Pterinopelma sazimai	SPECIES	NA	web005
Pterinopelma felipeleitei	24	Pterinopelma sazimai	SPECIES	NA	web005
Tliltocatl vagans	25	Tliltocatl vagans	SPECIES	NA	web005
Pterinopelma sazimai	25	Pterinopelma sazimai	SPECIES	NA	web005
Pterinopelma felipeleitei	25	Pterinopelma sazimai	SPECIES	NA	web005
Tliltocatl vagans	26	Tliltocatl vagans	SPECIES	NA	web005
Pterinopelma sazimai	26	Pterinopelma sazimai	SPECIES	NA	web005
Pterinopelma felipeleitei	26	Pterinopelma sazimai	SPECIES	NA	web005
Tliltocatl vagans	27	Tliltocatl vagans	SPECIES	NA	web005
Pterinopelma sazimai	27	Pterinopelma sazimai	SPECIES	NA	web005
Pterinopelma felipeleitei	27	Pterinopelma sazimai	SPECIES	NA	web005
Tliltocatl vagans	28	Tliltocatl vagans	SPECIES	NA	web005
Pterinopelma sazimai	28	Pterinopelma sazimai	SPECIES	NA	web005
Pterinopelma felipeleitei	28	Pterinopelma sazimai	SPECIES	NA	web005
Tliltocatl albopilosus	29	Tliltocatl albopilosum	SPECIES	NA	web005
Tliltocatl vagans	29	Tliltocatl vagans	SPECIES	NA	web005
Grammostola anthracina	29	Grammostola pulchripes	SPECIES	NA	web005
Grammostola pulchripes	29	Grammostola pulchripes	SPECIES	NA	web005
Pterinopelma sazimai	29	Pterinopelma sazimai	SPECIES	NA	web005
Pterinopelma felipeleitei	29	Pterinopelma sazimai	SPECIES	NA	web005
Tliltocatl vagans	3	Tliltocatl vagans	SPECIES	NA	web005
Pterinopelma sazimai	3	Pterinopelma sazimai	SPECIES	NA	web005
Pterinopelma felipeleitei	3	Pterinopelma sazimai	SPECIES	NA	web005
Tliltocatl vagans	30	Tliltocatl vagans	SPECIES	NA	web005
Pterinopelma sazimai	30	Pterinopelma sazimai	SPECIES	NA	web005
Pterinopelma felipeleitei	30	Pterinopelma sazimai	SPECIES	NA	web005
Tliltocatl albopilosus	31	Tliltocatl albopilosum	SPECIES	NA	web005
Tliltocatl vagans	31	Tliltocatl vagans	SPECIES	NA	web005
Pelinobius muticus	31	Pelinobius muticus	SPECIES	NA	web005
Phormictopus auratus	31	Phormictopus auratus	SPECIES	NA	web005
Poecilotheria rufilata	31	Poecilotheria rufilata	SPECIES	NA	web005
Poecilotheria subfusca	31	Poecilotheria subfusca	SPECIES	NA	web005
Poecilotheria vittata	31	Poecilotheria vittata	SPECIES	NA	web005
Psalmopoeus emeraldus	31	Psalmopoeus emeraldus	SPECIES	NA	web005
Pterinochilus murinus	31	Pterinochilus murinus	SPECIES	NA	web005
Pterinopelma sazimai	31	Pterinopelma sazimai	SPECIES	NA	web005
Pseudoclamoris gigas	31	Pseudoclamoris gigas	SPECIES	NA	web005
Pseudoclamoris gigas	31	Tapinauchenius gigas	SPECIES	NA	web005
Pterinopelma felipeleitei	31	Pterinopelma sazimai	SPECIES	NA	web005
Tliltocatl albopilosus	32	Tliltocatl albopilosum	SPECIES	NA	web005
Tliltocatl vagans	32	Tliltocatl vagans	SPECIES	NA	web005
Pelinobius muticus	32	Pelinobius muticus	SPECIES	NA	web005
Phormictopus auratus	32	Phormictopus auratus	SPECIES	NA	web005
Poecilotheria rufilata	32	Poecilotheria rufilata	SPECIES	NA	web005
Poecilotheria subfusca	32	Poecilotheria subfusca	SPECIES	NA	web005
Poecilotheria vittata	32	Poecilotheria vittata	SPECIES	NA	web005
Psalmopoeus emeraldus	32	Psalmopoeus emeraldus	SPECIES	NA	web005
Pterinochilus murinus	32	Pterinochilus murinus	SPECIES	NA	web005
Pterinopelma sazimai	32	Pterinopelma sazimai	SPECIES	NA	web005
Pseudoclamoris gigas	32	Pseudoclamoris gigas	SPECIES	NA	web005
Pterinopelma felipeleitei	32	Pterinopelma sazimai	SPECIES	NA	web005
Tliltocatl vagans	33	Tliltocatl vagans	SPECIES	NA	web005
Pterinopelma sazimai	33	Pterinopelma sazimai	SPECIES	NA	web005
Pterinopelma felipeleitei	33	Pterinopelma sazimai	SPECIES	NA	web005
Tliltocatl albopilosus	34	Tliltocatl albopilosum	SPECIES	NA	web005
Tliltocatl vagans	34	Tliltocatl vagans	SPECIES	NA	web005
Grammostola anthracina	34	Grammostola pulchripes	SPECIES	NA	web005
Grammostola pulchripes	34	Grammostola pulchripes	SPECIES	NA	web005
Pelinobius muticus	34	Pelinobius muticus	SPECIES	NA	web005
Phormictopus auratus	34	Phormictopus auratus	SPECIES	NA	web005
Poecilotheria rufilata	34	Poecilotheria rufilata	SPECIES	NA	web005
Poecilotheria subfusca	34	Poecilotheria subfusca	SPECIES	NA	web005
Poecilotheria vittata	34	Poecilotheria vittata	SPECIES	NA	web005
Psalmopoeus reduncus	34	Psalmopoeus reduncus	SPECIES	NA	web005
Pterinopelma sazimai	34	Pterinopelma sazimai	SPECIES	NA	web005
Pseudoclamoris gigas	34	Pseudoclamoris gigas	SPECIES	NA	web005
Psalmopoeus maya	34	Psalmopoeus reduncus	SPECIES	NA	web005
Pterinopelma felipeleitei	34	Pterinopelma sazimai	SPECIES	NA	web005
Tliltocatl vagans	35	Tliltocatl vagans	SPECIES	NA	web005
Psalmopoeus pulcher	35	Psalmopoeus pulcher	SPECIES	NA	web005
Psalmopoeus reduncus	35	Psalmopoeus reduncus	SPECIES	NA	web005
Pterinopelma sazimai	35	Pterinopelma sazimai	SPECIES	NA	web005
Psalmopoeus maya	35	Psalmopoeus reduncus	SPECIES	NA	web005
Pterinopelma felipeleitei	35	Pterinopelma sazimai	SPECIES	NA	web005
Tliltocatl albopilosus	36	Tliltocatl albopilosum	SPECIES	NA	web005
Tliltocatl vagans	36	Tliltocatl vagans	SPECIES	NA	web005
Tliltocatl vagans	36	Brachypelma vagans	SPECIES	NA	web005
Pterinopelma sazimai	36	Pterinopelma sazimai	SPECIES	NA	web005
Pterinopelma felipeleitei	36	Pterinopelma sazimai	SPECIES	NA	web005
Tliltocatl vagans	37	Tliltocatl vagans	SPECIES	NA	web005
Lasiodora parahybana	37	Lasiodora parahybana	SPECIES	NA	web005
Pterinopelma sazimai	37	Pterinopelma sazimai	SPECIES	NA	web005
Pterinopelma felipeleitei	37	Pterinopelma sazimai	SPECIES	NA	web005
Tliltocatl vagans	38	Tliltocatl vagans	SPECIES	NA	web005
Pterinopelma sazimai	38	Pterinopelma sazimai	SPECIES	NA	web005
Pterinopelma felipeleitei	38	Pterinopelma sazimai	SPECIES	NA	web005
Tliltocatl vagans	39	Tliltocatl vagans	SPECIES	NA	web005
Pterinopelma sazimai	39	Pterinopelma sazimai	SPECIES	NA	web005
Pterinopelma felipeleitei	39	Pterinopelma sazimai	SPECIES	NA	web005
Tliltocatl vagans	40	Tliltocatl vagans	SPECIES	NA	web005
Pterinopelma sazimai	40	Pterinopelma sazimai	SPECIES	NA	web005
Pterinopelma felipeleitei	40	Pterinopelma sazimai	SPECIES	NA	web005
Tliltocatl vagans	41	Tliltocatl vagans	SPECIES	NA	web005
Pterinopelma sazimai	41	Pterinopelma sazimai	SPECIES	NA	web005
Pterinopelma felipeleitei	41	Pterinopelma sazimai	SPECIES	NA	web005
Tliltocatl vagans	42	Tliltocatl vagans	SPECIES	NA	web005
Pterinopelma sazimai	42	Pterinopelma sazimai	SPECIES	NA	web005
Pterinopelma felipeleitei	42	Pterinopelma sazimai	SPECIES	NA	web005
Tliltocatl vagans	44	Tliltocatl vagans	SPECIES	NA	web005
Pterinopelma sazimai	44	Pterinopelma sazimai	SPECIES	NA	web005
Pterinopelma felipeleitei	44	Pterinopelma sazimai	SPECIES	NA	web005
Tliltocatl vagans	5	Tliltocatl vagans	SPECIES	NA	web005
Pterinopelma sazimai	5	Pterinopelma sazimai	SPECIES	NA	web005
Pterinopelma felipeleitei	5	Pterinopelma sazimai	SPECIES	NA	web005
Tliltocatl vagans	6	Tliltocatl vagans	SPECIES	NA	web005
Pterinopelma sazimai	6	Pterinopelma sazimai	SPECIES	NA	web005
Pterinopelma felipeleitei	6	Pterinopelma sazimai	SPECIES	NA	web005
Tliltocatl vagans	7	Tliltocatl vagans	SPECIES	NA	web005
Pterinopelma sazimai	7	Pterinopelma sazimai	SPECIES	NA	web005
Pterinopelma felipeleitei	7	Pterinopelma sazimai	SPECIES	NA	web005
Tliltocatl vagans	8	Tliltocatl vagans	SPECIES	NA	web005
Pterinopelma sazimai	8	Pterinopelma sazimai	SPECIES	NA	web005
Pterinopelma felipeleitei	8	Pterinopelma sazimai	SPECIES	NA	web005
Tliltocatl albopilosus	9	Tliltocatl albopilosum	SPECIES	NA	web005
Tliltocatl vagans	9	Tliltocatl vagans	SPECIES	NA	web005
Psalmopoeus pulcher	9	Psalmopoeus pulcher	SPECIES	NA	web005
Pterinopelma sazimai	9	Pterinopelma sazimai	SPECIES	NA	web005
Pseudoclamoris gigas	9	Pseudoclamoris gigas	SPECIES	NA	web005
Pterinopelma felipeleitei	9	Pterinopelma sazimai	SPECIES	NA	web005
Tliltocatl albopilosus	1	Tliltocatl albopilosum	SPECIES	NA	web005
Tliltocatl vagans	1	Tliltocatl vagans	SPECIES	NA	web005
Psalmopoeus pulcher	1	Psalmopoeus pulcher	SPECIES	NA	web005
Pterinopelma sazimai	1	Pterinopelma sazimai	SPECIES	NA	web005
Pseudoclamoris gigas	1	Pseudoclamoris gigas	SPECIES	NA	web005
Pterinopelma felipeleitei	1	Pterinopelma sazimai	SPECIES	NA	web005
Tliltocatl albopilosus	10	Tliltocatl albopilosum	SPECIES	NA	web005
Tliltocatl vagans	10	Tliltocatl vagans	SPECIES	NA	web005
Psalmopoeus pulcher	10	Psalmopoeus pulcher	SPECIES	NA	web005
Pterinopelma sazimai	10	Pterinopelma sazimai	SPECIES	NA	web005
Pseudoclamoris gigas	10	Pseudoclamoris gigas	SPECIES	NA	web005
Pterinopelma felipeleitei	10	Pterinopelma sazimai	SPECIES	NA	web005
Tliltocatl vagans	11	Tliltocatl vagans	SPECIES	NA	web005
Pterinopelma sazimai	11	Pterinopelma sazimai	SPECIES	NA	web005
Pterinopelma felipeleitei	11	Pterinopelma sazimai	SPECIES	NA	web005
Tliltocatl albopilosus	12	Tliltocatl albopilosum	SPECIES	NA	web005
Tliltocatl vagans	12	Tliltocatl vagans	SPECIES	NA	web005
Ceratogyrus darlingi	12	Ceratogyrus darlingi	SPECIES	NA	web005
Grammostola anthracina	12	Grammostola pulchripes	SPECIES	NA	web005
Grammostola pulchripes	12	Grammostola pulchripes	SPECIES	NA	web005
Lasiodora parahybana	12	Lasiodora parahybana	SPECIES	NA	web005
Monocentropus balfouri	12	Monocentropus balfouri	SPECIES	NA	web005
Pelinobius muticus	12	Pelinobius muticus	SPECIES	NA	web005
Phormictopus auratus	12	Phormictopus auratus	SPECIES	NA	web005
Poecilotheria metallica	12	Poecilotheria metallica	SPECIES	NA	web005
Poecilotheria regalis	12	Poecilotheria regalis	SPECIES	NA	web005
Poecilotheria rufilata	12	Poecilotheria rufilata	SPECIES	NA	web005
Poecilotheria subfusca	12	Poecilotheria subfusca	SPECIES	NA	web005
Poecilotheria vittata	12	Poecilotheria vittata	SPECIES	NA	web005
Psalmopoeus emeraldus	12	Psalmopoeus emeraldus	SPECIES	NA	web005
Psalmopoeus pulcher	12	Psalmopoeus pulcher	SPECIES	NA	web005
Psalmopoeus reduncus	12	Psalmopoeus reduncus	SPECIES	NA	web005
Pterinochilus murinus	12	Pterinochilus murinus	SPECIES	NA	web005
Pterinopelma sazimai	12	Pterinopelma sazimai	SPECIES	NA	web005
Stromatopelma calceatum	12	Stromatopelma calceatum	SPECIES	NA	web005
Pseudoclamoris gigas	12	Pseudoclamoris gigas	SPECIES	NA	web005
Psalmopoeus maya	12	Psalmopoeus reduncus	SPECIES	NA	web005
Pterinopelma felipeleitei	12	Pterinopelma sazimai	SPECIES	NA	web005
Tliltocatl vagans	13	Tliltocatl vagans	SPECIES	NA	web005
Pterinopelma sazimai	13	Pterinopelma sazimai	SPECIES	NA	web005
Pterinopelma felipeleitei	13	Pterinopelma sazimai	SPECIES	NA	web005
Tliltocatl vagans	14	Tliltocatl vagans	SPECIES	NA	web005
Pterinopelma sazimai	14	Pterinopelma sazimai	SPECIES	NA	web005
Pseudoclamoris gigas	14	Pseudoclamoris gigas	SPECIES	NA	web005
Pterinopelma felipeleitei	14	Pterinopelma sazimai	SPECIES	NA	web005
Tliltocatl vagans	15	Tliltocatl vagans	SPECIES	NA	web005
Pterinopelma sazimai	15	Pterinopelma sazimai	SPECIES	NA	web005
Pterinopelma felipeleitei	15	Pterinopelma sazimai	SPECIES	NA	web005
Tliltocatl albopilosus	16	Tliltocatl albopilosum	SPECIES	NA	web005
Tliltocatl vagans	16	Tliltocatl vagans	SPECIES	NA	web005
Ceratogyrus darlingi	16	Ceratogyrus darlingi	SPECIES	NA	web005
Grammostola anthracina	16	Grammostola pulchripes	SPECIES	NA	web005
Grammostola pulchripes	16	Grammostola pulchripes	SPECIES	NA	web005
Lasiodora parahybana	16	Lasiodora parahybana	SPECIES	NA	web005
Pelinobius muticus	16	Pelinobius muticus	SPECIES	NA	web005
Phormictopus auratus	16	Phormictopus auratus	SPECIES	NA	web005
Poecilotheria metallica	16	Poecilotheria metallica	SPECIES	NA	web005
Poecilotheria regalis	16	Poecilotheria regalis	SPECIES	NA	web005
Poecilotheria rufilata	16	Poecilotheria rufilata	SPECIES	NA	web005
Poecilotheria subfusca	16	Poecilotheria subfusca	SPECIES	NA	web005
Poecilotheria vittata	16	Poecilotheria vittata	SPECIES	NA	web005
Psalmopoeus emeraldus	16	Psalmopoeus emeraldus	SPECIES	NA	web005
Psalmopoeus pulcher	16	Psalmopoeus pulcher	SPECIES	NA	web005
Psalmopoeus reduncus	16	Psalmopoeus reduncus	SPECIES	NA	web005
Pterinochilus murinus	16	Pterinochilus murinus	SPECIES	NA	web005
Pterinopelma sazimai	16	Pterinopelma sazimai	SPECIES	NA	web005
Stromatopelma calceatum	16	Stromatopelma calceatum	SPECIES	NA	web005
Pseudoclamoris gigas	16	Pseudoclamoris gigas	SPECIES	NA	web005
Psalmopoeus maya	16	Psalmopoeus reduncus	SPECIES	NA	web005
Pterinopelma felipeleitei	16	Pterinopelma sazimai	SPECIES	NA	web005
Tliltocatl vagans	17	Tliltocatl vagans	SPECIES	NA	web005
Pterinopelma sazimai	17	Pterinopelma sazimai	SPECIES	NA	web005
Pterinopelma felipeleitei	17	Pterinopelma sazimai	SPECIES	NA	web005
Tliltocatl vagans	18	Tliltocatl vagans	SPECIES	NA	web005
Pterinopelma sazimai	18	Pterinopelma sazimai	SPECIES	NA	web005
Pterinopelma felipeleitei	18	Pterinopelma sazimai	SPECIES	NA	web005
Tliltocatl vagans	19	Tliltocatl vagans	SPECIES	NA	web005
Pterinopelma sazimai	19	Pterinopelma sazimai	SPECIES	NA	web005
Pterinopelma felipeleitei	19	Pterinopelma sazimai	SPECIES	NA	web005
Tliltocatl vagans	2	Tliltocatl vagans	SPECIES	NA	web005
Pterinopelma sazimai	2	Pterinopelma sazimai	SPECIES	NA	web005
Pterinopelma felipeleitei	2	Pterinopelma sazimai	SPECIES	NA	web005
Tliltocatl vagans	20	Tliltocatl vagans	SPECIES	NA	web005
Pterinopelma sazimai	20	Pterinopelma sazimai	SPECIES	NA	web005
Pterinopelma felipeleitei	20	Pterinopelma sazimai	SPECIES	NA	web005
Tliltocatl vagans	21	Tliltocatl vagans	SPECIES	NA	web005
Pterinopelma sazimai	21	Pterinopelma sazimai	SPECIES	NA	web005
Pterinopelma felipeleitei	21	Pterinopelma sazimai	SPECIES	NA	web005
Acanthoscurria geniculata	22	Acanthoscurria geniculata	SPECIES	NA	web005
Acanthoscurria geniculata	22	Scurria geniculata	SPECIES	NA	web005
Avicularia variegata	22	Avicularia variegata	SPECIES	NA	web005
Avicularia minatrix	22	Avicularia minatrix	SPECIES	NA	web005
Caribena versicolor	22	Caribena versicolor	SPECIES	NA	web005
Brachypelma auratum	22	Brachypelma auratum	SPECIES	NA	web005
Brachypelma emilia	22	Brachypelma emilia	SPECIES	NA	web005
Brachypelma hamorii	22	Brachypelma hamorii	SPECIES	NA	web005
Tliltocatl vagans	22	Tliltocatl vagans	SPECIES	NA	web005
Ceratogyrus meridionalis	22	Ceratogyrus meridionalis	SPECIES	NA	web005
Harpactira baviana	22	Harpactira baviana	SPECIES	NA	web005
Harpactira dictator	22	Harpactira dictator	SPECIES	NA	web005
Neoholothele incei	22	Neoholothele incei	SPECIES	NA	web005
Neoholothele incei	22	Holothele incei	SPECIES	NA	web005
Iridopelma hirsutum	22	Iridopelma hirsutum	SPECIES	NA	web005
Omothymus violaceopes	22	Lampropelma violaceopes	SPECIES	NA	web005
Nhandu chromatus	22	Nhandu chromatus	SPECIES	NA	web005
Pamphobeteus vespertinus	22	Pamphobeteus vespertinus	SPECIES	NA	web005
Poecilotheria fasciata	22	Poecilotheria fasciata	SPECIES	NA	web005
Poecilotheria formosa	22	Poecilotheria formosa	SPECIES	NA	web005
Poecilotheria ornata	22	Poecilotheria ornata	SPECIES	NA	web005
Poecilotheria vittata	22	Poecilotheria vittata	SPECIES	NA	web005
Psalmopoeus irminia	22	Psalmopoeus irminia	SPECIES	NA	web005
Pterinopelma sazimai	22	Pterinopelma sazimai	SPECIES	NA	web005
Sericopelma rubronitens	22	Sericopelma rubronitens	SPECIES	NA	web005
Tapinauchenius cupreus	22	Tapinauchenius cupreus	SPECIES	NA	web005
Pseudoclamoris gigas	22	Tapinauchenius gigas	SPECIES	NA	web005
Xenesthis immanis	22	Xenesthis immanis	SPECIES	NA	web005
Sericopelma panamanum	22	Sericopelma rubronitens	SPECIES	NA	web005
Pterinopelma felipeleitei	22	Pterinopelma sazimai	SPECIES	NA	web005
Tliltocatl vagans	23	Tliltocatl vagans	SPECIES	NA	web005
Pterinopelma sazimai	23	Pterinopelma sazimai	SPECIES	NA	web005
Pterinopelma felipeleitei	23	Pterinopelma sazimai	SPECIES	NA	web005
Tliltocatl vagans	24	Tliltocatl vagans	SPECIES	NA	web005
Pterinopelma sazimai	24	Pterinopelma sazimai	SPECIES	NA	web005
Pterinopelma felipeleitei	24	Pterinopelma sazimai	SPECIES	NA	web005
Tliltocatl vagans	25	Tliltocatl vagans	SPECIES	NA	web005
Pterinopelma sazimai	25	Pterinopelma sazimai	SPECIES	NA	web005
Pterinopelma felipeleitei	25	Pterinopelma sazimai	SPECIES	NA	web005
Tliltocatl vagans	26	Tliltocatl vagans	SPECIES	NA	web005
Pterinopelma sazimai	26	Pterinopelma sazimai	SPECIES	NA	web005
Pterinopelma felipeleitei	26	Pterinopelma sazimai	SPECIES	NA	web005
Tliltocatl vagans	27	Tliltocatl vagans	SPECIES	NA	web005
Pterinopelma sazimai	27	Pterinopelma sazimai	SPECIES	NA	web005
Pterinopelma felipeleitei	27	Pterinopelma sazimai	SPECIES	NA	web005
Tliltocatl vagans	28	Tliltocatl vagans	SPECIES	NA	web005
Pterinopelma sazimai	28	Pterinopelma sazimai	SPECIES	NA	web005
Pterinopelma felipeleitei	28	Pterinopelma sazimai	SPECIES	NA	web005
Tliltocatl albopilosus	29	Tliltocatl albopilosum	SPECIES	NA	web005
Tliltocatl vagans	29	Tliltocatl vagans	SPECIES	NA	web005
Grammostola anthracina	29	Grammostola pulchripes	SPECIES	NA	web005
Grammostola pulchripes	29	Grammostola pulchripes	SPECIES	NA	web005
Pterinopelma sazimai	29	Pterinopelma sazimai	SPECIES	NA	web005
Pterinopelma felipeleitei	29	Pterinopelma sazimai	SPECIES	NA	web005
Tliltocatl vagans	3	Tliltocatl vagans	SPECIES	NA	web005
Pterinopelma sazimai	3	Pterinopelma sazimai	SPECIES	NA	web005
Pterinopelma felipeleitei	3	Pterinopelma sazimai	SPECIES	NA	web005
Tliltocatl vagans	30	Tliltocatl vagans	SPECIES	NA	web005
Pterinopelma sazimai	30	Pterinopelma sazimai	SPECIES	NA	web005
Pterinopelma felipeleitei	30	Pterinopelma sazimai	SPECIES	NA	web005
Tliltocatl albopilosus	31	Tliltocatl albopilosum	SPECIES	NA	web005
Tliltocatl vagans	31	Tliltocatl vagans	SPECIES	NA	web005
Pelinobius muticus	31	Pelinobius muticus	SPECIES	NA	web005
Phormictopus auratus	31	Phormictopus auratus	SPECIES	NA	web005
Poecilotheria rufilata	31	Poecilotheria rufilata	SPECIES	NA	web005
Poecilotheria subfusca	31	Poecilotheria subfusca	SPECIES	NA	web005
Poecilotheria vittata	31	Poecilotheria vittata	SPECIES	NA	web005
Psalmopoeus emeraldus	31	Psalmopoeus emeraldus	SPECIES	NA	web005
Pterinochilus murinus	31	Pterinochilus murinus	SPECIES	NA	web005
Pterinopelma sazimai	31	Pterinopelma sazimai	SPECIES	NA	web005
Pseudoclamoris gigas	31	Pseudoclamoris gigas	SPECIES	NA	web005
Pseudoclamoris gigas	31	Tapinauchenius gigas	SPECIES	NA	web005
Pterinopelma felipeleitei	31	Pterinopelma sazimai	SPECIES	NA	web005
Tliltocatl albopilosus	32	Tliltocatl albopilosum	SPECIES	NA	web005
Tliltocatl vagans	32	Tliltocatl vagans	SPECIES	NA	web005
Pelinobius muticus	32	Pelinobius muticus	SPECIES	NA	web005
Phormictopus auratus	32	Phormictopus auratus	SPECIES	NA	web005
Poecilotheria rufilata	32	Poecilotheria rufilata	SPECIES	NA	web005
Poecilotheria subfusca	32	Poecilotheria subfusca	SPECIES	NA	web005
Poecilotheria vittata	32	Poecilotheria vittata	SPECIES	NA	web005
Psalmopoeus emeraldus	32	Psalmopoeus emeraldus	SPECIES	NA	web005
Pterinochilus murinus	32	Pterinochilus murinus	SPECIES	NA	web005
Pterinopelma sazimai	32	Pterinopelma sazimai	SPECIES	NA	web005
Pseudoclamoris gigas	32	Pseudoclamoris gigas	SPECIES	NA	web005
Pterinopelma felipeleitei	32	Pterinopelma sazimai	SPECIES	NA	web005
Tliltocatl vagans	33	Tliltocatl vagans	SPECIES	NA	web005
Pterinopelma sazimai	33	Pterinopelma sazimai	SPECIES	NA	web005
Pterinopelma felipeleitei	33	Pterinopelma sazimai	SPECIES	NA	web005
Tliltocatl albopilosus	34	Tliltocatl albopilosum	SPECIES	NA	web005
Tliltocatl vagans	34	Tliltocatl vagans	SPECIES	NA	web005
Grammostola anthracina	34	Grammostola pulchripes	SPECIES	NA	web005
Grammostola pulchripes	34	Grammostola pulchripes	SPECIES	NA	web005
Pelinobius muticus	34	Pelinobius muticus	SPECIES	NA	web005
Phormictopus auratus	34	Phormictopus auratus	SPECIES	NA	web005
Poecilotheria rufilata	34	Poecilotheria rufilata	SPECIES	NA	web005
Poecilotheria subfusca	34	Poecilotheria subfusca	SPECIES	NA	web005
Poecilotheria vittata	34	Poecilotheria vittata	SPECIES	NA	web005
Psalmopoeus reduncus	34	Psalmopoeus reduncus	SPECIES	NA	web005
Pterinopelma sazimai	34	Pterinopelma sazimai	SPECIES	NA	web005
Pseudoclamoris gigas	34	Pseudoclamoris gigas	SPECIES	NA	web005
Psalmopoeus maya	34	Psalmopoeus reduncus	SPECIES	NA	web005
Pterinopelma felipeleitei	34	Pterinopelma sazimai	SPECIES	NA	web005
Tliltocatl vagans	35	Tliltocatl vagans	SPECIES	NA	web005
Psalmopoeus pulcher	35	Psalmopoeus pulcher	SPECIES	NA	web005
Psalmopoeus reduncus	35	Psalmopoeus reduncus	SPECIES	NA	web005
Pterinopelma sazimai	35	Pterinopelma sazimai	SPECIES	NA	web005
Psalmopoeus maya	35	Psalmopoeus reduncus	SPECIES	NA	web005
Pterinopelma felipeleitei	35	Pterinopelma sazimai	SPECIES	NA	web005
Tliltocatl albopilosus	36	Tliltocatl albopilosum	SPECIES	NA	web005
Tliltocatl vagans	36	Tliltocatl vagans	SPECIES	NA	web005
Tliltocatl vagans	36	Brachypelma vagans	SPECIES	NA	web005
Pterinopelma sazimai	36	Pterinopelma sazimai	SPECIES	NA	web005
Pterinopelma felipeleitei	36	Pterinopelma sazimai	SPECIES	NA	web005
Tliltocatl vagans	37	Tliltocatl vagans	SPECIES	NA	web005
Lasiodora parahybana	37	Lasiodora parahybana	SPECIES	NA	web005
Pterinopelma sazimai	37	Pterinopelma sazimai	SPECIES	NA	web005
Pterinopelma felipeleitei	37	Pterinopelma sazimai	SPECIES	NA	web005
Tliltocatl vagans	38	Tliltocatl vagans	SPECIES	NA	web005
Pterinopelma sazimai	38	Pterinopelma sazimai	SPECIES	NA	web005
Pterinopelma felipeleitei	38	Pterinopelma sazimai	SPECIES	NA	web005
Tliltocatl vagans	39	Tliltocatl vagans	SPECIES	NA	web005
Pterinopelma sazimai	39	Pterinopelma sazimai	SPECIES	NA	web005
Pterinopelma felipeleitei	39	Pterinopelma sazimai	SPECIES	NA	web005
Tliltocatl vagans	40	Tliltocatl vagans	SPECIES	NA	web005
Pterinopelma sazimai	40	Pterinopelma sazimai	SPECIES	NA	web005
Pterinopelma felipeleitei	40	Pterinopelma sazimai	SPECIES	NA	web005
Tliltocatl vagans	41	Tliltocatl vagans	SPECIES	NA	web005
Pterinopelma sazimai	41	Pterinopelma sazimai	SPECIES	NA	web005
Pterinopelma felipeleitei	41	Pterinopelma sazimai	SPECIES	NA	web005
Tliltocatl vagans	42	Tliltocatl vagans	SPECIES	NA	web005
Pterinopelma sazimai	42	Pterinopelma sazimai	SPECIES	NA	web005
Pterinopelma felipeleitei	42	Pterinopelma sazimai	SPECIES	NA	web005
Tliltocatl vagans	44	Tliltocatl vagans	SPECIES	NA	web005
Pterinopelma sazimai	44	Pterinopelma sazimai	SPECIES	NA	web005
Pterinopelma felipeleitei	44	Pterinopelma sazimai	SPECIES	NA	web005
Tliltocatl vagans	5	Tliltocatl vagans	SPECIES	NA	web005
Pterinopelma sazimai	5	Pterinopelma sazimai	SPECIES	NA	web005
Pterinopelma felipeleitei	5	Pterinopelma sazimai	SPECIES	NA	web005
Tliltocatl vagans	6	Tliltocatl vagans	SPECIES	NA	web005
Pterinopelma sazimai	6	Pterinopelma sazimai	SPECIES	NA	web005
Pterinopelma felipeleitei	6	Pterinopelma sazimai	SPECIES	NA	web005
Tliltocatl vagans	7	Tliltocatl vagans	SPECIES	NA	web005
Pterinopelma sazimai	7	Pterinopelma sazimai	SPECIES	NA	web005
Pterinopelma felipeleitei	7	Pterinopelma sazimai	SPECIES	NA	web005
Tliltocatl vagans	8	Tliltocatl vagans	SPECIES	NA	web005
Pterinopelma sazimai	8	Pterinopelma sazimai	SPECIES	NA	web005
Pterinopelma felipeleitei	8	Pterinopelma sazimai	SPECIES	NA	web005
Tliltocatl albopilosus	9	Tliltocatl albopilosum	SPECIES	NA	web005
Tliltocatl vagans	9	Tliltocatl vagans	SPECIES	NA	web005
Psalmopoeus pulcher	9	Psalmopoeus pulcher	SPECIES	NA	web005
Pterinopelma sazimai	9	Pterinopelma sazimai	SPECIES	NA	web005
Pseudoclamoris gigas	9	Pseudoclamoris gigas	SPECIES	NA	web005
Pterinopelma felipeleitei	9	Pterinopelma sazimai	SPECIES	NA	web005
Tliltocatl vagans	16	Brachypelma vagans	SPECIES	NA	web006
Cyriopagopus longipes	16	Haplopelma longipes	SPECIES	NA	web006
Megaphobema robustum	16	Megaphobema robusta	SPECIES	NA	web006
Pelinobius muticus	16	Citharischius crawshayi	SPECIES	NA	web006
Poecilotheria ornata	16	Poecilotheria ornata	SPECIES	NA	web006
Poecilotheria vittata	16	Poecilotheria pederseni	SPECIES	NA	web006
Psalmopoeus irminia	16	Psalmopoeus irminia	SPECIES	NA	web006
Atrax robustus	26	Atrax robustus	SPECIES	NA	web006
Poecilotheria metallica	26	Poecilotheria metallica	SPECIES	NA	web006
Theraphosa blondi	26	Theraphosa blondi	SPECIES	NA	web006
Steatoda paykulliana	4	Steatoda paykulliana	SPECIES	NA	web006
Steatoda venator	4	Steatoda paykulliana	SPECIES	NA	web006
Tityus serrulatus	4	Tityus serrulatus	SPECIES	NA	web006
Tityus stigmurus	4	Tityus stigmurus	SPECIES	NA	web006
Theraphosa blondi	7	Theraphosa blondi	SPECIES	NA	web006
Grammostola rosea	9	Grammostola rosea	SPECIES	NA	web006
Tliltocatl vagans	16	Brachypelma vagans	SPECIES	NA	web006
Cyriopagopus longipes	16	Haplopelma longipes	SPECIES	NA	web006
Megaphobema robustum	16	Megaphobema robusta	SPECIES	NA	web006
Pelinobius muticus	16	Citharischius crawshayi	SPECIES	NA	web006
Poecilotheria ornata	16	Poecilotheria ornata	SPECIES	NA	web006
Poecilotheria vittata	16	Poecilotheria pederseni	SPECIES	NA	web006
Psalmopoeus irminia	16	Psalmopoeus irminia	SPECIES	NA	web006
Atrax robustus	26	Atrax robustus	SPECIES	NA	web006
Poecilotheria metallica	26	Poecilotheria metallica	SPECIES	NA	web006
Theraphosa blondi	26	Theraphosa blondi	SPECIES	NA	web006
Steatoda paykulliana	4	Steatoda paykulliana	SPECIES	NA	web006
Steatoda venator	4	Steatoda paykulliana	SPECIES	NA	web006
Theraphosa blondi	7	Theraphosa blondi	SPECIES	NA	web006
Grammostola rosea	9	Grammostola rosea	SPECIES	NA	web006
Aphonopelma pallidum	1	Brachypelma albiceps	SPECIES	NA	web007
Brachypelma albiceps	1	Brachypelma albiceps	SPECIES	NA	web007
Tliltocatl albopilosus	1	Brachypelma albopilosum	SPECIES	NA	web007
Brachypelma emilia	1	Brachypelma emilia	SPECIES	NA	web007
Brachypelma hamorii	1	Brachypelma hamorii	SPECIES	NA	web007
Brachypelma klaasi	1	Brachypelma klaasi	SPECIES	NA	web007
Tliltocatl vagans	1	Brachypelma vagans	SPECIES	NA	web007
Chilobrachys dyscolus	1	Chilobrachys dyscolus	SPECIES	NA	web007
Chilobrachys huahini	1	Chilobrachys huahini	SPECIES	NA	web007
Grammostola anthracina	1	Grammostola pulchripes	SPECIES	NA	web007
Grammostola pulchripes	1	Grammostola pulchripes	SPECIES	NA	web007
Harpactira baviana	1	Harpactira baviana	SPECIES	NA	web007
Harpactira pulchripes	1	Harpactira pulchripes	SPECIES	NA	web007
Hysterocrates hercules	1	Hysterocrates hercules	SPECIES	NA	web007
Lasiodora parahybana	1	Lasiodora parahybana	SPECIES	NA	web007
Bumba horrida	1	Bumba cabocla	SPECIES	NA	web007
Orphnaecus philippinus	1	Orphnaecus philippinus	SPECIES	NA	web007
Poecilotheria regalis	1	Poecilotheria regalis	SPECIES	NA	web007
Psalmopoeus irminia	1	Psalmopoeus irminia	SPECIES	NA	web007
Selenocosmia crassipes	1	Selenocosmia crassipes	SPECIES	NA	web007
Theraphosa stirmi	1	Theraphosa stirmi	SPECIES	NA	web007
Androctonus bicolor	1	Androctonus bicolor	SPECIES	NA	web007
Tityus magnimanus	1	Tityus magnimanus	SPECIES	NA	web007
Phidippus regius	10	Phidippus regius	SPECIES	NA	web007
Brachypelma boehmei	10	Brachypelma boehmei	SPECIES	NA	web007
Brachypelma emilia	10	Brachypelma emilia	SPECIES	NA	web007
Lasiodora parahybana	10	Lasiodora parahybana	SPECIES	NA	web007
Nhandu chromatus	10	Nhandu chromatus	SPECIES	NA	web007
Phormictopus auratus	10	Phormictopus auratus	SPECIES	NA	web007
Poecilotheria metallica	10	Poecilotheria metallica	SPECIES	NA	web007
Poecilotheria ornata	10	Poecilotheria ornata	SPECIES	NA	web007
Poecilotheria regalis	10	Poecilotheria regalis	SPECIES	NA	web007
Psalmopoeus cambridgei	10	Psalmopoeus cambridgei	SPECIES	NA	web007
Theraphosa stirmi	10	Theraphosa stirmi	SPECIES	NA	web007
Vitalius paranaensis	10	Vitalius paranaensis	SPECIES	NA	web007
Latrodectus menavodi	10	Latrodectus menavodi	SPECIES	NA	web007
Acanthoscurria theraphosoides	11	Acanthoscurria theraphosoides	SPECIES	NA	web007
Aphonopelma pallidum	11	Brachypelma albiceps	SPECIES	NA	web007
Brachypelma albiceps	11	Brachypelma albiceps	SPECIES	NA	web007
Brachypelma boehmei	11	Brachypelma boehmei	SPECIES	NA	web007
Brachypelma hamorii	11	Brachypelma hamorii	SPECIES	NA	web007
Grammostola anthracina	11	Grammostola pulchripes	SPECIES	NA	web007
Grammostola pulchripes	11	Grammostola pulchripes	SPECIES	NA	web007
Poecilotheria metallica	11	Poecilotheria metallica	SPECIES	NA	web007
Psalmopoeus irminia	11	Psalmopoeus irminia	SPECIES	NA	web007
Theraphosa blondi	11	Theraphosa blondi	SPECIES	NA	web007
Leiurus quinquestriatus	11	Leiurus quinquestriatus	SPECIES	NA	web007
Phidippus regius	12	Phidippus regius	SPECIES	NA	web007
Aphonopelma pallidum	12	Brachypelma albiceps	SPECIES	NA	web007
Ybyrapora diversipes	12	Ybyrapora diversipes	SPECIES	NA	web007
Caribena versicolor	12	Caribena versicolor	SPECIES	NA	web007
Caribena versicolor	12	Avicularia versicolor	SPECIES	NA	web007
Brachypelma albiceps	12	Brachypelma albiceps	SPECIES	NA	web007
Brachypelma boehmei	12	Brachypelma boehmei	SPECIES	NA	web007
Brachypelma emilia	12	Brachypelma emilia	SPECIES	NA	web007
Brachypelma hamorii	12	Brachypelma hamorii	SPECIES	NA	web007
Davus fasciatus	12	Davus fasciatus	SPECIES	NA	web007
Davus pentaloris	12	Davus pentaloris	SPECIES	NA	web007
Heteroscodra maculata	12	Heteroscodra maculata	SPECIES	NA	web007
Monocentropus balfouri	12	Monocentropus balfouri	SPECIES	NA	web007
Nhandu chromatus	12	Nhandu chromatus	SPECIES	NA	web007
Nhandu tripepii	12	Nhandu tripepii	SPECIES	NA	web007
Poecilotheria ornata	12	Poecilotheria ornata	SPECIES	NA	web007
Poecilotheria regalis	12	Poecilotheria regalis	SPECIES	NA	web007
Pterinopelma sazimai	12	Pterinopelma sazimai	SPECIES	NA	web007
Tapinauchenius violaceus	12	Tapinauchenius violaceus	SPECIES	NA	web007
Theraphosa stirmi	12	Theraphosa stirmi	SPECIES	NA	web007
Pterinopelma felipeleitei	12	Pterinopelma sazimai	SPECIES	NA	web007
Hottentotta hottentotta	12	Hottentotta hottentotta	SPECIES	NA	web007
Leiurus quinquestriatus	12	Leiurus quinquestriatus	SPECIES	NA	web007
Hasarius adansoni	13	Hasarius adansoni	SPECIES	NA	web007
Hasarius tropicus	13	Hasarius adansoni	SPECIES	NA	web007
Hyllus acutus	13	Hasarius adansoni	SPECIES	NA	web007
Nigorella albimana	13	Hasarius adansoni	SPECIES	NA	web007
Heteropoda simplex	13	Heteropoda venatoria	SPECIES	NA	web007
Heteropoda squamacea	13	Heteropoda venatoria	SPECIES	NA	web007
Heteropoda venatoria	13	Heteropoda venatoria	SPECIES	NA	web007
Sinopoda pengi	13	Heteropoda venatoria	SPECIES	NA	web007
Acanthoscurria theraphosoides	13	Acanthoscurria theraphosoides	SPECIES	NA	web007
Davus pentaloris	13	Davus pentaloris	SPECIES	NA	web007
Cyclosternum schmardae	13	Cyclosternum schmardae	SPECIES	NA	web007
Harpactira pulchripes	13	Harpactira pulchripes	SPECIES	NA	web007
Neoholothele incei	13	Neoholothele incei	SPECIES	NA	web007
Neoholothele incei	13	Holothele incei	SPECIES	NA	web007
Omothymus violaceopes	13	Omothymus violaceopes	SPECIES	NA	web007
Monocentropus balfouri	13	Monocentropus balfouri	SPECIES	NA	web007
Nhandu coloratovillosus	13	Nhandu coloratovillosus	SPECIES	NA	web007
Pamphobeteus insignis	13	Pamphobeteus insignis	SPECIES	NA	web007
Poecilotheria metallica	13	Poecilotheria metallica	SPECIES	NA	web007
Poecilotheria smithi	13	Poecilotheria smithi	SPECIES	NA	web007
Theraphosa apophysis	13	Theraphosa apophysis	SPECIES	NA	web007
Theraphosa blondi	13	Theraphosa blondi	SPECIES	NA	web007
Theraphosa stirmi	13	Theraphosa stirmi	SPECIES	NA	web007
Hottentotta salei	13	Hottentotta salei	SPECIES	NA	web007
Acanthoscurria geniculata	14	Acanthoscurria geniculata	SPECIES	NA	web007
Acanthoscurria geniculata	14	Scurria geniculata	SPECIES	NA	web007
Brachypelma boehmei	14	Brachypelma boehmei	SPECIES	NA	web007
Ceratogyrus darlingi	14	Ceratogyrus darlingi	SPECIES	NA	web007
Ceratogyrus meridionalis	14	Ceratogyrus meridionalis	SPECIES	NA	web007
Ceratogyrus sanderi	14	Ceratogyrus sanderi	SPECIES	NA	web007
Ephebopus rufescens	14	Ephebopus rufescens	SPECIES	NA	web007
Harpactira marksi	14	Harpactira marksi	SPECIES	NA	web007
Hysterocrates gigas	14	Hysterocrates gigas	SPECIES	NA	web007
Hysterocrates hercules	14	Hysterocrates hercules	SPECIES	NA	web007
Kochiana brunnipes	14	Kochiana brunnipes	SPECIES	NA	web007
Poecilotheria regalis	14	Poecilotheria regalis	SPECIES	NA	web007
Psalmopoeus cambridgei	14	Psalmopoeus cambridgei	SPECIES	NA	web007
Thrixopelma ockerti	14	Thrixopelma ockerti	SPECIES	NA	web007
Xenesthis immanis	14	Xenesthis immanis	SPECIES	NA	web007
Hottentotta hottentotta	14	Hottentotta hottentotta	SPECIES	NA	web007
Acanthoscurria geniculata	15	Acanthoscurria geniculata	SPECIES	NA	web007
Acanthoscurria geniculata	15	Scurria geniculata	SPECIES	NA	web007
Cyclosternum schmardae	15	Cyclosternum schmardae	SPECIES	NA	web007
Cyriopagopus lividus	15	Cyriopagopus lividus	SPECIES	NA	web007
Harpactira marksi	15	Harpactira marksi	SPECIES	NA	web007
Phormictopus auratus	15	Phormictopus auratus	SPECIES	NA	web007
Poecilotheria rufilata	15	Poecilotheria rufilata	SPECIES	NA	web007
Psalmopoeus cambridgei	15	Psalmopoeus cambridgei	SPECIES	NA	web007
Psalmopoeus emeraldus	15	Psalmopoeus emeraldus	SPECIES	NA	web007
Psalmopoeus pulcher	15	Psalmopoeus pulcher	SPECIES	NA	web007
Psalmopoeus reduncus	15	Psalmopoeus reduncus	SPECIES	NA	web007
Tapinauchenius cupreus	15	Tapinauchenius cupreus	SPECIES	NA	web007
Tapinauchenius sanctivincenti	15	Tapinauchenius sanctivincenti	SPECIES	NA	web007
Tapinauchenius violaceus	15	Tapinauchenius violaceus	SPECIES	NA	web007
Psalmopoeus maya	15	Psalmopoeus reduncus	SPECIES	NA	web007
Androctonus bicolor	15	Androctonus bicolor	SPECIES	NA	web007
Parabuthus transvaalicus	15	Parabuthus transvaalicus	SPECIES	NA	web007
Thorellius intrepidus	15	Thorellius intrepidus	SPECIES	NA	web007
Phidippus regius	16	Phidippus regius	SPECIES	NA	web007
Acanthoscurria geniculata	16	Acanthoscurria geniculata	SPECIES	NA	web007
Acanthoscurria geniculata	16	Scurria geniculata	SPECIES	NA	web007
Tliltocatl albopilosus	16	Tliltocatl albopilosum	SPECIES	NA	web007
Tliltocatl vagans	16	Brachypelma vagans	SPECIES	NA	web007
Monocentropus balfouri	16	Monocentropus balfouri	SPECIES	NA	web007
Psalmopoeus irminia	16	Psalmopoeus irminia	SPECIES	NA	web007
Psalmopoeus reduncus	16	Psalmopoeus reduncus	SPECIES	NA	web007
Psalmopoeus maya	16	Psalmopoeus reduncus	SPECIES	NA	web007
Tliltocatl albopilosus	17	Brachypelma albopilosum	SPECIES	NA	web007
Brachypelma boehmei	17	Brachypelma boehmei	SPECIES	NA	web007
Brachypelma emilia	17	Brachypelma emilia	SPECIES	NA	web007
Brachypelma hamorii	17	Brachypelma hamorii	SPECIES	NA	web007
Cyriocosmus perezmilesi	17	Cyriocosmus perezmilesi	SPECIES	NA	web007
Grammostola anthracina	17	Grammostola pulchripes	SPECIES	NA	web007
Grammostola pulchripes	17	Grammostola pulchripes	SPECIES	NA	web007
Harpactira pulchripes	17	Harpactira pulchripes	SPECIES	NA	web007
Heteroscodra maculata	17	Heteroscodra maculata	SPECIES	NA	web007
Omothymus violaceopes	17	Omothymus violaceopes	SPECIES	NA	web007
Lasiodora parahybana	17	Lasiodora parahybana	SPECIES	NA	web007
Monocentropus balfouri	17	Monocentropus balfouri	SPECIES	NA	web007
Poecilotheria striata	17	Poecilotheria striata	SPECIES	NA	web007
Poecilotheria vittata	17	Poecilotheria striata	SPECIES	NA	web007
Psalmopoeus reduncus	17	Psalmopoeus reduncus	SPECIES	NA	web007
Theraphosa blondi	17	Theraphosa blondi	SPECIES	NA	web007
Theraphosa blondi	17	Theraphosa blondii	SPECIES	NA	web007
Theraphosa stirmi	17	Theraphosa stirmi	SPECIES	NA	web007
Psalmopoeus maya	17	Psalmopoeus reduncus	SPECIES	NA	web007
Linothele sericata	18	Linothele megatheloides	SPECIES	NA	web007
Tliltocatl albopilosus	18	Brachypelma albopilosum	SPECIES	NA	web007
Brachypelma hamorii	18	Brachypelma hamorii	SPECIES	NA	web007
Ceratogyrus brachycephalus	18	Ceratogyrus brachycephalus	SPECIES	NA	web007
Ceratogyrus darlingi	18	Ceratogyrus darlingi	SPECIES	NA	web007
Cyriocosmus perezmilesi	18	Cyriocosmus perezmilesi	SPECIES	NA	web007
Lasiodora parahybana	18	Lasiodora parahybana	SPECIES	NA	web007
Poecilotheria regalis	18	Poecilotheria regalis	SPECIES	NA	web007
Psalmopoeus irminia	18	Psalmopoeus irminia	SPECIES	NA	web007
Psalmopoeus reduncus	18	Psalmopoeus reduncus	SPECIES	NA	web007
Psalmopoeus maya	18	Psalmopoeus reduncus	SPECIES	NA	web007
Acanthoscurria geniculata	19	Acanthoscurria geniculata	SPECIES	NA	web007
Acanthoscurria geniculata	19	Scurria geniculata	SPECIES	NA	web007
Aphonopelma pallidum	19	Brachypelma albiceps	SPECIES	NA	web007
Caribena versicolor	19	Avicularia versicolor	SPECIES	NA	web007
Brachypelma albiceps	19	Brachypelma albiceps	SPECIES	NA	web007
Brachypelma boehmei	19	Brachypelma boehmei	SPECIES	NA	web007
Brachypelma emilia	19	Brachypelma emilia	SPECIES	NA	web007
Brachypelma hamorii	19	Brachypelma hamorii	SPECIES	NA	web007
Heteroscodra maculata	19	Heteroscodra maculata	SPECIES	NA	web007
Hysterocrates hercules	19	Hysterocrates hercules	SPECIES	NA	web007
Nhandu carapoensis	19	Nhandu carapoensis	SPECIES	NA	web007
Poecilotheria regalis	19	Poecilotheria regalis	SPECIES	NA	web007
Aphonopelma pallidum	2	Brachypelma albiceps	SPECIES	NA	web007
Brachypelma albiceps	2	Brachypelma albiceps	SPECIES	NA	web007
Tliltocatl albopilosus	2	Brachypelma albopilosum	SPECIES	NA	web007
Brachypelma emilia	2	Brachypelma emilia	SPECIES	NA	web007
Brachypelma hamorii	2	Brachypelma hamorii	SPECIES	NA	web007
Brachypelma klaasi	2	Brachypelma klaasi	SPECIES	NA	web007
Tliltocatl vagans	2	Brachypelma vagans	SPECIES	NA	web007
Chilobrachys dyscolus	2	Chilobrachys dyscolus	SPECIES	NA	web007
Chilobrachys huahini	2	Chilobrachys huahini	SPECIES	NA	web007
Grammostola anthracina	2	Grammostola pulchripes	SPECIES	NA	web007
Grammostola pulchripes	2	Grammostola pulchripes	SPECIES	NA	web007
Harpactira baviana	2	Harpactira baviana	SPECIES	NA	web007
Harpactira pulchripes	2	Harpactira pulchripes	SPECIES	NA	web007
Hysterocrates hercules	2	Hysterocrates hercules	SPECIES	NA	web007
Lasiodora parahybana	2	Lasiodora parahybana	SPECIES	NA	web007
Bumba horrida	2	Bumba cabocla	SPECIES	NA	web007
Orphnaecus philippinus	2	Orphnaecus philippinus	SPECIES	NA	web007
Poecilotheria regalis	2	Poecilotheria regalis	SPECIES	NA	web007
Psalmopoeus irminia	2	Psalmopoeus irminia	SPECIES	NA	web007
Selenocosmia crassipes	2	Selenocosmia crassipes	SPECIES	NA	web007
Theraphosa stirmi	2	Theraphosa stirmi	SPECIES	NA	web007
Androctonus bicolor	2	Androctonus bicolor	SPECIES	NA	web007
Tityus magnimanus	2	Tityus magnimanus	SPECIES	NA	web007
Holconia murrayensis	20	Holconia murrayensis	SPECIES	NA	web007
Caribena laeta	20	Caribena laeta	SPECIES	NA	web007
Caribena laeta	20	Avicularia laeta	SPECIES	NA	web007
Caribena versicolor	20	Caribena versicolor	SPECIES	NA	web007
Brachypelma hamorii	20	Brachypelma hamorii	SPECIES	NA	web007
Ephebopus rufescens	20	Ephebopus rufescens	SPECIES	NA	web007
Neoholothele incei	20	Neoholothele incei	SPECIES	NA	web007
Neoholothele incei	20	Holothele incei	SPECIES	NA	web007
Hysterocrates gigas	20	Hysterocrates gigas	SPECIES	NA	web007
Hysterocrates hercules	20	Hysterocrates hercules	SPECIES	NA	web007
Lasiodora parahybana	20	Lasiodora parahybana	SPECIES	NA	web007
Poecilotheria ornata	20	Poecilotheria ornata	SPECIES	NA	web007
Poecilotheria regalis	20	Poecilotheria regalis	SPECIES	NA	web007
Psalmopoeus cambridgei	20	Psalmopoeus cambridgei	SPECIES	NA	web007
Psalmopoeus irminia	20	Psalmopoeus irminia	SPECIES	NA	web007
Pterinopelma sazimai	20	Pterinopelma sazimai	SPECIES	NA	web007
Tapinauchenius violaceus	20	Tapinauchenius violaceus	SPECIES	NA	web007
Pterinopelma felipeleitei	20	Pterinopelma sazimai	SPECIES	NA	web007
Phidippus bidentatus	21	Phidippus bidentatus	SPECIES	NA	web007
Phidippus regius	21	Phidippus regius	SPECIES	NA	web007
Tliltocatl albopilosus	21	Tliltocatl albopilosum	SPECIES	NA	web007
Brachypelma hamorii	21	Brachypelma hamorii	SPECIES	NA	web007
Cyriopagopus vonwirthi	21	Cyriopagopus vonwirthi	SPECIES	NA	web007
Psalmopoeus irminia	21	Psalmopoeus irminia	SPECIES	NA	web007
Lampropelma carpenteri	21	Phormingochilus carpenteri	SPECIES	NA	web007
Aphonopelma pallidum	22	Brachypelma albiceps	SPECIES	NA	web007
Caribena laeta	22	Avicularia laeta	SPECIES	NA	web007
Brachypelma albiceps	22	Brachypelma albiceps	SPECIES	NA	web007
Brachypelma boehmei	22	Brachypelma boehmei	SPECIES	NA	web007
Brachypelma emilia	22	Brachypelma emilia	SPECIES	NA	web007
Ceratogyrus brachycephalus	22	Ceratogyrus brachycephalus	SPECIES	NA	web007
Ceratogyrus darlingi	22	Ceratogyrus darlingi	SPECIES	NA	web007
Chromatopelma cyaneopubescens	22	Chromatopelma cyaneopubescens	SPECIES	NA	web007
Heteroscodra maculata	22	Heteroscodra maculata	SPECIES	NA	web007
Lasiodora parahybana	22	Lasiodora parahybana	SPECIES	NA	web007
Megaphobema robustum	22	Megaphobema robustum	SPECIES	NA	web007
Pamphobeteus insignis	22	Pamphobeteus insignis	SPECIES	NA	web007
Theraphosa apophysis	22	Theraphosa apophysis	SPECIES	NA	web007
Xenesthis immanis	22	Xenesthis immanis	SPECIES	NA	web007
Phormingochilus arboricola	22	Phormingochilus arboricola	SPECIES	NA	web007
Phidippus otiosus	23	Phidippus otiosus	SPECIES	NA	web007
Phidippus phoenix	23	Phidippus phoenix	SPECIES	NA	web007
Phidippus putnami	23	Phidippus otiosus	SPECIES	NA	web007
Phidippus regius	23	Phidippus regius	SPECIES	NA	web007
Tliltocatl vagans	23	Tliltocatl vagans	SPECIES	NA	web007
Ceratogyrus darlingi	23	Ceratogyrus darlingi	SPECIES	NA	web007
Chromatopelma cyaneopubescens	23	Chromatopelma cyaneopubescens	SPECIES	NA	web007
Cyriocosmus bicolor	23	Cyriocosmus chicoi	SPECIES	NA	web007
Davus pentaloris	23	Davus pentaloris	SPECIES	NA	web007
Grammostola pulchripes	23	Grammostola aureostriata	SPECIES	NA	web007
Grammostola rosea	23	Grammostola rosea	SPECIES	NA	web007
Haplocosmia himalayana	23	Haplocosmia himalayana	SPECIES	NA	web007
Cyriopagopus albostriatus	23	Haplopelma albostriatum	SPECIES	NA	web007
Harpactira pulchripes	23	Harpactira pulchripes	SPECIES	NA	web007
Neoholothele incei	23	Neoholothele incei	SPECIES	NA	web007
Neoholothele incei	23	Holothele incei	SPECIES	NA	web007
Megaphobema robustum	23	Megaphobema robustum	SPECIES	NA	web007
Monocentropus balfouri	23	Monocentropus balfouri	SPECIES	NA	web007
Orphnaecus philippinus	23	Orphnaecus philippinus	SPECIES	NA	web007
Pseudoclamoris gigas	23	Pseudoclamoris gigas	SPECIES	NA	web007
Theraphosa blondi	23	Theraphosa blondi	SPECIES	NA	web007
Xenesthis intermedia	23	Xenesthis intermedia	SPECIES	NA	web007
Phidippus regius	24	Phidippus regius	SPECIES	NA	web007
Ceratogyrus dolichocephalus	24	Ceratogyrus marshalli	SPECIES	NA	web007
Ceratogyrus marshalli	24	Ceratogyrus marshalli	SPECIES	NA	web007
Cyriopagopus hainanus	24	Cyriopagopus hainanus	SPECIES	NA	web007
Cyriopagopus hainanus	24	Haplopelma hainanum	SPECIES	NA	web007
Lasiodora parahybana	24	Lasiodora parahybana	SPECIES	NA	web007
Poecilotheria ornata	24	Poecilotheria ornata	SPECIES	NA	web007
Poecilotheria regalis	24	Poecilotheria regalis	SPECIES	NA	web007
Psalmopoeus irminia	24	Psalmopoeus irminia	SPECIES	NA	web007
Hottentotta franzwerneri	24	Hottentotta franzwerneri	SPECIES	NA	web007
Tityus serrulatus	24	Tityus serrulatus	SPECIES	NA	web007
Pandinus imperator	24	Pandinus imperator	SPECIES	NA	web007
Phidippus regius	25	Phidippus regius	SPECIES	NA	web007
Acanthoscurria geniculata	25	Acanthoscurria geniculata	SPECIES	NA	web007
Acanthoscurria geniculata	25	Scurria geniculata	SPECIES	NA	web007
Megaphobema velvetosoma	25	Megaphobema velvetosoma	SPECIES	NA	web007
Bumba horrida	26	Bumba cabocla	SPECIES	NA	web007
Poecilotheria regalis	26	Poecilotheria regalis	SPECIES	NA	web007
Loxosceles laeta	3	Loxosceles laeta	SPECIES	NA	web007
Loxosceles similis	3	Loxosceles laeta	SPECIES	NA	web007
Caribena versicolor	3	Caribena versicolor	SPECIES	NA	web007
Caribena versicolor	3	Avicularia versicolor	SPECIES	NA	web007
Brachypelma auratum	3	Brachypelma auratum	SPECIES	NA	web007
Brachypelma baumgarteni	3	Brachypelma baumgarteni	SPECIES	NA	web007
Brachypelma boehmei	3	Brachypelma boehmei	SPECIES	NA	web007
Brachypelma emilia	3	Brachypelma emilia	SPECIES	NA	web007
Brachypelma hamorii	3	Brachypelma smithi	SPECIES	NA	web007
Brachypelma smithi	3	Brachypelma smithi	SPECIES	NA	web007
Brachypelma smithi	3	Brachypelma annitha	SPECIES	NA	web007
Ceratogyrus meridionalis	3	Ceratogyrus meridionalis	SPECIES	NA	web007
Heteroscodra maculata	3	Heteroscodra maculata	SPECIES	NA	web007
Neoholothele incei	3	Neoholothele incei	SPECIES	NA	web007
Neoholothele incei	3	Holothele incei	SPECIES	NA	web007
Hysterocrates hercules	3	Hysterocrates hercules	SPECIES	NA	web007
Nhandu tripepii	3	Nhandu tripepii	SPECIES	NA	web007
Ornithoctonus aureotibialis	3	Ornithoctonus aureotibialis	SPECIES	NA	web007
Orphnaecus philippinus	3	Orphnaecus philippinus	SPECIES	NA	web007
Poecilotheria regalis	3	Poecilotheria regalis	SPECIES	NA	web007
Pterinochilus murinus	3	Pterinochilus murinus	SPECIES	NA	web007
Tityus serrulatus	3	Tityus serrulatus	SPECIES	NA	web007
Tityus stigmurus	3	Tityus stigmurus	SPECIES	NA	web007
Linothele sericata	4	Linothele megatheloides	SPECIES	NA	web007
Caribena versicolor	4	Caribena versicolor	SPECIES	NA	web007
Brachypelma auratum	4	Brachypelma auratum	SPECIES	NA	web007
Brachypelma emilia	4	Brachypelma emilia	SPECIES	NA	web007
Brachypelma hamorii	4	Brachypelma hamorii	SPECIES	NA	web007
Tliltocatl vagans	4	Tliltocatl vagans	SPECIES	NA	web007
Tliltocatl vagans	4	Brachypelma vagans	SPECIES	NA	web007
Ephebopus cyanognathus	4	Ephebopus cyanognathus	SPECIES	NA	web007
Ephebopus rufescens	4	Ephebopus rufescens	SPECIES	NA	web007
Harpactira cafreriana	4	Harpactira cafreriana	SPECIES	NA	web007
Neoholothele incei	4	Neoholothele incei	SPECIES	NA	web007
Neoholothele incei	4	Holothele incei	SPECIES	NA	web007
Omothymus violaceopes	4	Omothymus violaceopes	SPECIES	NA	web007
Monocentropus balfouri	4	Monocentropus balfouri	SPECIES	NA	web007
Nhandu chromatus	4	Nhandu chromatus	SPECIES	NA	web007
Orphnaecus philippinus	4	Orphnaecus philippinus	SPECIES	NA	web007
Pelinobius muticus	4	Pelinobius muticus	SPECIES	NA	web007
Poecilotheria regalis	4	Poecilotheria regalis	SPECIES	NA	web007
Psalmopoeus irminia	4	Psalmopoeus irminia	SPECIES	NA	web007
Xenesthis immanis	4	Xenesthis immanis	SPECIES	NA	web007
Androctonus crassicauda	4	Androctonus crassicauda	SPECIES	NA	web007
Buthus draa	4	Buthus draa	SPECIES	NA	web007
Hottentotta jayakari	4	Hottentotta jayakari	SPECIES	NA	web007
Tliltocatl albopilosus	5	Brachypelma albopilosum	SPECIES	NA	web007
Cyriocosmus elegans	5	Cyriocosmus elegans	SPECIES	NA	web007
Cyriocosmus fasciatus	5	Cyriocosmus elegans	SPECIES	NA	web007
Ephebopus rufescens	5	Ephebopus rufescens	SPECIES	NA	web007
Heteroscodra maculata	5	Heteroscodra maculata	SPECIES	NA	web007
Hysterocrates gigas	5	Hysterocrates gigas	SPECIES	NA	web007
Hysterocrates hercules	5	Hysterocrates hercules	SPECIES	NA	web007
Omothymus violaceopes	5	Omothymus violaceopes	SPECIES	NA	web007
Lasiodora parahybana	5	Lasiodora parahybana	SPECIES	NA	web007
Monocentropus balfouri	5	Monocentropus balfouri	SPECIES	NA	web007
Phlogiellus baeri	5	Phlogiellus baeri	SPECIES	NA	web007
Poecilotheria ornata	5	Poecilotheria ornata	SPECIES	NA	web007
Caribena versicolor	6	Caribena versicolor	SPECIES	NA	web007
Brachypelma hamorii	6	Brachypelma hamorii	SPECIES	NA	web007
Ceratogyrus darlingi	6	Ceratogyrus darlingi	SPECIES	NA	web007
Grammostola anthracina	6	Grammostola pulchripes	SPECIES	NA	web007
Grammostola pulchripes	6	Grammostola pulchripes	SPECIES	NA	web007
Cyriopagopus minax	6	Haplopelma minax	SPECIES	NA	web007
Cyriopagopus vonwirthi	6	Haplopelma minax	SPECIES	NA	web007
Hysterocrates hercules	6	Hysterocrates hercules	SPECIES	NA	web007
Omothymus violaceopes	6	Lampropelma violaceopes	SPECIES	NA	web007
Lasiodora parahybana	6	Lasiodora parahybana	SPECIES	NA	web007
Monocentropus balfouri	6	Monocentropus balfouri	SPECIES	NA	web007
Ornithoctonus aureotibialis	6	Ornithoctonus aureotibialis	SPECIES	NA	web007
Psalmopoeus irminia	6	Psalmopoeus irminia	SPECIES	NA	web007
Psalmopoeus reduncus	6	Psalmopoeus reduncus	SPECIES	NA	web007
Pterinochilus murinus	6	Pterinochilus murinus	SPECIES	NA	web007
Pterinopelma sazimai	6	Pterinopelma sazimai	SPECIES	NA	web007
Psalmopoeus maya	6	Psalmopoeus reduncus	SPECIES	NA	web007
Pterinopelma felipeleitei	6	Pterinopelma sazimai	SPECIES	NA	web007
Aphonopelma seemanni	7	Aphonopelma seemanni	SPECIES	NA	web007
Tliltocatl albopilosus	7	Brachypelma albopilosum	SPECIES	NA	web007
Tliltocatl epicureanus	7	Brachypelma epicureanum	SPECIES	NA	web007
Tliltocatl epicureanus	7	Tliltocatl epicureanum	SPECIES	NA	web007
Tliltocatl vagans	7	Brachypelma vagans	SPECIES	NA	web007
Neoholothele incei	7	Neoholothele incei	SPECIES	NA	web007
Neoholothele incei	7	Holothele incei	SPECIES	NA	web007
Orphnaecus philippinus	7	Orphnaecus philippinus	SPECIES	NA	web007
Poecilotheria regalis	7	Poecilotheria regalis	SPECIES	NA	web007
Psalmopoeus irminia	7	Psalmopoeus irminia	SPECIES	NA	web007
Selenocosmia crassipes	7	Selenocosmia crassipes	SPECIES	NA	web007
Hottentotta franzwerneri	7	Hottentotta franzwerneri	SPECIES	NA	web007
Tityus serrulatus	7	Tityus serrulatus	SPECIES	NA	web007
Tityus stigmurus	7	Tityus stigmurus	SPECIES	NA	web007
Aphonopelma seemanni	8	Aphonopelma seemani	SPECIES	NA	web007
Tliltocatl albopilosus	8	Brachypelma albopilosum	SPECIES	NA	web007
Tliltocatl albopilosus	8	Tliltocatl albopilosum	SPECIES	NA	web007
Brachypelma hamorii	8	Brachypelma hamorii	SPECIES	NA	web007
Tliltocatl vagans	8	Tliltocatl vagans	SPECIES	NA	web007
Chilobrachys fimbriatus	8	Chilobrachys fimbriatus	SPECIES	NA	web007
Davus pentaloris	8	Davus pentaloris	SPECIES	NA	web007
Cyriocosmus perezmilesi	8	Cyriocosmus perezmilesi	SPECIES	NA	web007
Grammostola anthracina	8	Grammostola pulchripes	SPECIES	NA	web007
Grammostola pulchripes	8	Grammostola pulchripes	SPECIES	NA	web007
Haplocosmia himalayana	8	Haplocosmia himalayana	SPECIES	NA	web007
Neoholothele incei	8	Holothele incei	SPECIES	NA	web007
Hysterocrates hercules	8	Hysterocrates hercules	SPECIES	NA	web007
Poecilotheria regalis	8	Poecilotheria regalis	SPECIES	NA	web007
Psalmopoeus reduncus	8	Psalmopoeus reduncus	SPECIES	NA	web007
Psalmopoeus maya	8	Psalmopoeus reduncus	SPECIES	NA	web007
Trichonephila fenestrata	9	Nephila pilipes	SPECIES	NA	web007
Nephila kuhli	9	Nephila pilipes	SPECIES	NA	web007
Nephila pilipes	9	Nephila pilipes	SPECIES	NA	web007
Heteropoda simplex	9	Heteropoda venatoria	SPECIES	NA	web007
Heteropoda squamacea	9	Heteropoda venatoria	SPECIES	NA	web007
Heteropoda venatoria	9	Heteropoda venatoria	SPECIES	NA	web007
Sinopoda pengi	9	Heteropoda venatoria	SPECIES	NA	web007
Hapalopus formosus	9	Hapalopus formosus	SPECIES	NA	web007
Neoholothele incei	9	Neoholothele incei	SPECIES	NA	web007
Neoholothele incei	9	Holothele incei	SPECIES	NA	web007
Holothele longipes	9	Holothele longipes	SPECIES	NA	web007
Pamphobeteus fortis	9	Pamphobeteus fortis	SPECIES	NA	web007
Poecilotheria regalis	9	Poecilotheria regalis	SPECIES	NA	web007
Poecilotheria rufilata	9	Poecilotheria rufilata	SPECIES	NA	web007
Poecilotheria tigrinawesseli	9	Poecilotheria tigrinawesseli	SPECIES	NA	web007
Psalmopoeus reduncus	9	Psalmopoeus reduncus	SPECIES	NA	web007
Pterinopelma sazimai	9	Pterinopelma sazimai	SPECIES	NA	web007
Theraphosa stirmi	9	Theraphosa stirmi	SPECIES	NA	web007
Vitalius wacketi	9	Pamphobeteus platyomma	SPECIES	NA	web007
Psalmopoeus maya	9	Psalmopoeus reduncus	SPECIES	NA	web007
Pterinopelma felipeleitei	9	Pterinopelma sazimai	SPECIES	NA	web007
Tityus obscurus	9	Tityus obscurus	SPECIES	NA	web007
Tityus stigmurus	9	Tityus stigmurus	SPECIES	NA	web007
Aphonopelma pallidum	1	Brachypelma albiceps	SPECIES	NA	web007
Brachypelma albiceps	1	Brachypelma albiceps	SPECIES	NA	web007
Tliltocatl albopilosus	1	Brachypelma albopilosum	SPECIES	NA	web007
Brachypelma emilia	1	Brachypelma emilia	SPECIES	NA	web007
Brachypelma hamorii	1	Brachypelma hamorii	SPECIES	NA	web007
Brachypelma klaasi	1	Brachypelma klaasi	SPECIES	NA	web007
Tliltocatl vagans	1	Brachypelma vagans	SPECIES	NA	web007
Chilobrachys dyscolus	1	Chilobrachys dyscolus	SPECIES	NA	web007
Chilobrachys huahini	1	Chilobrachys huahini	SPECIES	NA	web007
Grammostola anthracina	1	Grammostola pulchripes	SPECIES	NA	web007
Grammostola pulchripes	1	Grammostola pulchripes	SPECIES	NA	web007
Harpactira baviana	1	Harpactira baviana	SPECIES	NA	web007
Harpactira pulchripes	1	Harpactira pulchripes	SPECIES	NA	web007
Hysterocrates hercules	1	Hysterocrates hercules	SPECIES	NA	web007
Lasiodora parahybana	1	Lasiodora parahybana	SPECIES	NA	web007
Bumba horrida	1	Bumba cabocla	SPECIES	NA	web007
Orphnaecus philippinus	1	Orphnaecus philippinus	SPECIES	NA	web007
Poecilotheria regalis	1	Poecilotheria regalis	SPECIES	NA	web007
Psalmopoeus irminia	1	Psalmopoeus irminia	SPECIES	NA	web007
Selenocosmia crassipes	1	Selenocosmia crassipes	SPECIES	NA	web007
Theraphosa stirmi	1	Theraphosa stirmi	SPECIES	NA	web007
Phidippus regius	10	Phidippus regius	SPECIES	NA	web007
Brachypelma boehmei	10	Brachypelma boehmei	SPECIES	NA	web007
Brachypelma emilia	10	Brachypelma emilia	SPECIES	NA	web007
Lasiodora parahybana	10	Lasiodora parahybana	SPECIES	NA	web007
Nhandu chromatus	10	Nhandu chromatus	SPECIES	NA	web007
Phormictopus auratus	10	Phormictopus auratus	SPECIES	NA	web007
Poecilotheria metallica	10	Poecilotheria metallica	SPECIES	NA	web007
Poecilotheria ornata	10	Poecilotheria ornata	SPECIES	NA	web007
Poecilotheria regalis	10	Poecilotheria regalis	SPECIES	NA	web007
Psalmopoeus cambridgei	10	Psalmopoeus cambridgei	SPECIES	NA	web007
Theraphosa stirmi	10	Theraphosa stirmi	SPECIES	NA	web007
Vitalius paranaensis	10	Vitalius paranaensis	SPECIES	NA	web007
Latrodectus menavodi	10	Latrodectus menavodi	SPECIES	NA	web007
Acanthoscurria theraphosoides	11	Acanthoscurria theraphosoides	SPECIES	NA	web007
Aphonopelma pallidum	11	Brachypelma albiceps	SPECIES	NA	web007
Brachypelma albiceps	11	Brachypelma albiceps	SPECIES	NA	web007
Brachypelma boehmei	11	Brachypelma boehmei	SPECIES	NA	web007
Brachypelma hamorii	11	Brachypelma hamorii	SPECIES	NA	web007
Grammostola anthracina	11	Grammostola pulchripes	SPECIES	NA	web007
Grammostola pulchripes	11	Grammostola pulchripes	SPECIES	NA	web007
Poecilotheria metallica	11	Poecilotheria metallica	SPECIES	NA	web007
Psalmopoeus irminia	11	Psalmopoeus irminia	SPECIES	NA	web007
Theraphosa blondi	11	Theraphosa blondi	SPECIES	NA	web007
Phidippus regius	12	Phidippus regius	SPECIES	NA	web007
Aphonopelma pallidum	12	Brachypelma albiceps	SPECIES	NA	web007
Ybyrapora diversipes	12	Ybyrapora diversipes	SPECIES	NA	web007
Caribena versicolor	12	Caribena versicolor	SPECIES	NA	web007
Caribena versicolor	12	Avicularia versicolor	SPECIES	NA	web007
Brachypelma albiceps	12	Brachypelma albiceps	SPECIES	NA	web007
Brachypelma boehmei	12	Brachypelma boehmei	SPECIES	NA	web007
Brachypelma emilia	12	Brachypelma emilia	SPECIES	NA	web007
Brachypelma hamorii	12	Brachypelma hamorii	SPECIES	NA	web007
Davus fasciatus	12	Davus fasciatus	SPECIES	NA	web007
Davus pentaloris	12	Davus pentaloris	SPECIES	NA	web007
Heteroscodra maculata	12	Heteroscodra maculata	SPECIES	NA	web007
Monocentropus balfouri	12	Monocentropus balfouri	SPECIES	NA	web007
Nhandu chromatus	12	Nhandu chromatus	SPECIES	NA	web007
Nhandu tripepii	12	Nhandu tripepii	SPECIES	NA	web007
Poecilotheria ornata	12	Poecilotheria ornata	SPECIES	NA	web007
Poecilotheria regalis	12	Poecilotheria regalis	SPECIES	NA	web007
Pterinopelma sazimai	12	Pterinopelma sazimai	SPECIES	NA	web007
Tapinauchenius violaceus	12	Tapinauchenius violaceus	SPECIES	NA	web007
Theraphosa stirmi	12	Theraphosa stirmi	SPECIES	NA	web007
Pterinopelma felipeleitei	12	Pterinopelma sazimai	SPECIES	NA	web007
Hasarius adansoni	13	Hasarius adansoni	SPECIES	NA	web007
Hasarius tropicus	13	Hasarius adansoni	SPECIES	NA	web007
Hyllus acutus	13	Hasarius adansoni	SPECIES	NA	web007
Nigorella albimana	13	Hasarius adansoni	SPECIES	NA	web007
Heteropoda simplex	13	Heteropoda venatoria	SPECIES	NA	web007
Heteropoda squamacea	13	Heteropoda venatoria	SPECIES	NA	web007
Heteropoda venatoria	13	Heteropoda venatoria	SPECIES	NA	web007
Sinopoda pengi	13	Heteropoda venatoria	SPECIES	NA	web007
Acanthoscurria theraphosoides	13	Acanthoscurria theraphosoides	SPECIES	NA	web007
Davus pentaloris	13	Davus pentaloris	SPECIES	NA	web007
Cyclosternum schmardae	13	Cyclosternum schmardae	SPECIES	NA	web007
Harpactira pulchripes	13	Harpactira pulchripes	SPECIES	NA	web007
Neoholothele incei	13	Neoholothele incei	SPECIES	NA	web007
Neoholothele incei	13	Holothele incei	SPECIES	NA	web007
Omothymus violaceopes	13	Omothymus violaceopes	SPECIES	NA	web007
Monocentropus balfouri	13	Monocentropus balfouri	SPECIES	NA	web007
Nhandu coloratovillosus	13	Nhandu coloratovillosus	SPECIES	NA	web007
Pamphobeteus insignis	13	Pamphobeteus insignis	SPECIES	NA	web007
Poecilotheria metallica	13	Poecilotheria metallica	SPECIES	NA	web007
Poecilotheria smithi	13	Poecilotheria smithi	SPECIES	NA	web007
Theraphosa apophysis	13	Theraphosa apophysis	SPECIES	NA	web007
Theraphosa blondi	13	Theraphosa blondi	SPECIES	NA	web007
Theraphosa stirmi	13	Theraphosa stirmi	SPECIES	NA	web007
Acanthoscurria geniculata	14	Acanthoscurria geniculata	SPECIES	NA	web007
Acanthoscurria geniculata	14	Scurria geniculata	SPECIES	NA	web007
Brachypelma boehmei	14	Brachypelma boehmei	SPECIES	NA	web007
Ceratogyrus darlingi	14	Ceratogyrus darlingi	SPECIES	NA	web007
Ceratogyrus meridionalis	14	Ceratogyrus meridionalis	SPECIES	NA	web007
Ceratogyrus sanderi	14	Ceratogyrus sanderi	SPECIES	NA	web007
Ephebopus rufescens	14	Ephebopus rufescens	SPECIES	NA	web007
Harpactira marksi	14	Harpactira marksi	SPECIES	NA	web007
Hysterocrates gigas	14	Hysterocrates gigas	SPECIES	NA	web007
Hysterocrates hercules	14	Hysterocrates hercules	SPECIES	NA	web007
Kochiana brunnipes	14	Kochiana brunnipes	SPECIES	NA	web007
Poecilotheria regalis	14	Poecilotheria regalis	SPECIES	NA	web007
Psalmopoeus cambridgei	14	Psalmopoeus cambridgei	SPECIES	NA	web007
Thrixopelma ockerti	14	Thrixopelma ockerti	SPECIES	NA	web007
Xenesthis immanis	14	Xenesthis immanis	SPECIES	NA	web007
Acanthoscurria geniculata	15	Acanthoscurria geniculata	SPECIES	NA	web007
Acanthoscurria geniculata	15	Scurria geniculata	SPECIES	NA	web007
Cyclosternum schmardae	15	Cyclosternum schmardae	SPECIES	NA	web007
Cyriopagopus lividus	15	Cyriopagopus lividus	SPECIES	NA	web007
Harpactira marksi	15	Harpactira marksi	SPECIES	NA	web007
Phormictopus auratus	15	Phormictopus auratus	SPECIES	NA	web007
Poecilotheria rufilata	15	Poecilotheria rufilata	SPECIES	NA	web007
Psalmopoeus cambridgei	15	Psalmopoeus cambridgei	SPECIES	NA	web007
Psalmopoeus emeraldus	15	Psalmopoeus emeraldus	SPECIES	NA	web007
Psalmopoeus pulcher	15	Psalmopoeus pulcher	SPECIES	NA	web007
Psalmopoeus reduncus	15	Psalmopoeus reduncus	SPECIES	NA	web007
Tapinauchenius cupreus	15	Tapinauchenius cupreus	SPECIES	NA	web007
Tapinauchenius sanctivincenti	15	Tapinauchenius sanctivincenti	SPECIES	NA	web007
Tapinauchenius violaceus	15	Tapinauchenius violaceus	SPECIES	NA	web007
Psalmopoeus maya	15	Psalmopoeus reduncus	SPECIES	NA	web007
Phidippus regius	16	Phidippus regius	SPECIES	NA	web007
Acanthoscurria geniculata	16	Acanthoscurria geniculata	SPECIES	NA	web007
Acanthoscurria geniculata	16	Scurria geniculata	SPECIES	NA	web007
Tliltocatl albopilosus	16	Tliltocatl albopilosum	SPECIES	NA	web007
Tliltocatl vagans	16	Brachypelma vagans	SPECIES	NA	web007
Monocentropus balfouri	16	Monocentropus balfouri	SPECIES	NA	web007
Psalmopoeus irminia	16	Psalmopoeus irminia	SPECIES	NA	web007
Psalmopoeus reduncus	16	Psalmopoeus reduncus	SPECIES	NA	web007
Psalmopoeus maya	16	Psalmopoeus reduncus	SPECIES	NA	web007
Tliltocatl albopilosus	17	Brachypelma albopilosum	SPECIES	NA	web007
Brachypelma boehmei	17	Brachypelma boehmei	SPECIES	NA	web007
Brachypelma emilia	17	Brachypelma emilia	SPECIES	NA	web007
Brachypelma hamorii	17	Brachypelma hamorii	SPECIES	NA	web007
Cyriocosmus perezmilesi	17	Cyriocosmus perezmilesi	SPECIES	NA	web007
Grammostola anthracina	17	Grammostola pulchripes	SPECIES	NA	web007
Grammostola pulchripes	17	Grammostola pulchripes	SPECIES	NA	web007
Harpactira pulchripes	17	Harpactira pulchripes	SPECIES	NA	web007
Heteroscodra maculata	17	Heteroscodra maculata	SPECIES	NA	web007
Omothymus violaceopes	17	Omothymus violaceopes	SPECIES	NA	web007
Lasiodora parahybana	17	Lasiodora parahybana	SPECIES	NA	web007
Monocentropus balfouri	17	Monocentropus balfouri	SPECIES	NA	web007
Poecilotheria striata	17	Poecilotheria striata	SPECIES	NA	web007
Poecilotheria vittata	17	Poecilotheria striata	SPECIES	NA	web007
Psalmopoeus reduncus	17	Psalmopoeus reduncus	SPECIES	NA	web007
Theraphosa blondi	17	Theraphosa blondi	SPECIES	NA	web007
Theraphosa blondi	17	Theraphosa blondii	SPECIES	NA	web007
Theraphosa stirmi	17	Theraphosa stirmi	SPECIES	NA	web007
Psalmopoeus maya	17	Psalmopoeus reduncus	SPECIES	NA	web007
Linothele megatheloides	18	Linothele megatheloides	SPECIES	NA	web007
Tliltocatl albopilosus	18	Brachypelma albopilosum	SPECIES	NA	web007
Brachypelma hamorii	18	Brachypelma hamorii	SPECIES	NA	web007
Ceratogyrus brachycephalus	18	Ceratogyrus brachycephalus	SPECIES	NA	web007
Ceratogyrus darlingi	18	Ceratogyrus darlingi	SPECIES	NA	web007
Cyriocosmus perezmilesi	18	Cyriocosmus perezmilesi	SPECIES	NA	web007
Lasiodora parahybana	18	Lasiodora parahybana	SPECIES	NA	web007
Poecilotheria regalis	18	Poecilotheria regalis	SPECIES	NA	web007
Psalmopoeus irminia	18	Psalmopoeus irminia	SPECIES	NA	web007
Psalmopoeus reduncus	18	Psalmopoeus reduncus	SPECIES	NA	web007
Psalmopoeus maya	18	Psalmopoeus reduncus	SPECIES	NA	web007
Acanthoscurria geniculata	19	Acanthoscurria geniculata	SPECIES	NA	web007
Acanthoscurria geniculata	19	Scurria geniculata	SPECIES	NA	web007
Aphonopelma pallidum	19	Brachypelma albiceps	SPECIES	NA	web007
Caribena versicolor	19	Avicularia versicolor	SPECIES	NA	web007
Brachypelma albiceps	19	Brachypelma albiceps	SPECIES	NA	web007
Brachypelma boehmei	19	Brachypelma boehmei	SPECIES	NA	web007
Brachypelma emilia	19	Brachypelma emilia	SPECIES	NA	web007
Brachypelma hamorii	19	Brachypelma hamorii	SPECIES	NA	web007
Heteroscodra maculata	19	Heteroscodra maculata	SPECIES	NA	web007
Hysterocrates hercules	19	Hysterocrates hercules	SPECIES	NA	web007
Nhandu carapoensis	19	Nhandu carapoensis	SPECIES	NA	web007
Poecilotheria regalis	19	Poecilotheria regalis	SPECIES	NA	web007
Aphonopelma pallidum	2	Brachypelma albiceps	SPECIES	NA	web007
Brachypelma albiceps	2	Brachypelma albiceps	SPECIES	NA	web007
Tliltocatl albopilosus	2	Brachypelma albopilosum	SPECIES	NA	web007
Brachypelma emilia	2	Brachypelma emilia	SPECIES	NA	web007
Brachypelma hamorii	2	Brachypelma hamorii	SPECIES	NA	web007
Brachypelma klaasi	2	Brachypelma klaasi	SPECIES	NA	web007
Tliltocatl vagans	2	Brachypelma vagans	SPECIES	NA	web007
Chilobrachys dyscolus	2	Chilobrachys dyscolus	SPECIES	NA	web007
Chilobrachys huahini	2	Chilobrachys huahini	SPECIES	NA	web007
Grammostola anthracina	2	Grammostola pulchripes	SPECIES	NA	web007
Grammostola pulchripes	2	Grammostola pulchripes	SPECIES	NA	web007
Harpactira baviana	2	Harpactira baviana	SPECIES	NA	web007
Harpactira pulchripes	2	Harpactira pulchripes	SPECIES	NA	web007
Hysterocrates hercules	2	Hysterocrates hercules	SPECIES	NA	web007
Lasiodora parahybana	2	Lasiodora parahybana	SPECIES	NA	web007
Bumba horrida	2	Bumba cabocla	SPECIES	NA	web007
Orphnaecus philippinus	2	Orphnaecus philippinus	SPECIES	NA	web007
Poecilotheria regalis	2	Poecilotheria regalis	SPECIES	NA	web007
Psalmopoeus irminia	2	Psalmopoeus irminia	SPECIES	NA	web007
Selenocosmia crassipes	2	Selenocosmia crassipes	SPECIES	NA	web007
Theraphosa stirmi	2	Theraphosa stirmi	SPECIES	NA	web007
Holconia murrayensis	20	Holconia murrayensis	SPECIES	NA	web007
Caribena laeta	20	Caribena laeta	SPECIES	NA	web007
Caribena laeta	20	Avicularia laeta	SPECIES	NA	web007
Caribena versicolor	20	Caribena versicolor	SPECIES	NA	web007
Brachypelma hamorii	20	Brachypelma hamorii	SPECIES	NA	web007
Ephebopus rufescens	20	Ephebopus rufescens	SPECIES	NA	web007
Neoholothele incei	20	Neoholothele incei	SPECIES	NA	web007
Neoholothele incei	20	Holothele incei	SPECIES	NA	web007
Hysterocrates gigas	20	Hysterocrates gigas	SPECIES	NA	web007
Hysterocrates hercules	20	Hysterocrates hercules	SPECIES	NA	web007
Lasiodora parahybana	20	Lasiodora parahybana	SPECIES	NA	web007
Poecilotheria ornata	20	Poecilotheria ornata	SPECIES	NA	web007
Poecilotheria regalis	20	Poecilotheria regalis	SPECIES	NA	web007
Psalmopoeus cambridgei	20	Psalmopoeus cambridgei	SPECIES	NA	web007
Psalmopoeus irminia	20	Psalmopoeus irminia	SPECIES	NA	web007
Pterinopelma sazimai	20	Pterinopelma sazimai	SPECIES	NA	web007
Tapinauchenius violaceus	20	Tapinauchenius violaceus	SPECIES	NA	web007
Pterinopelma felipeleitei	20	Pterinopelma sazimai	SPECIES	NA	web007
Phidippus bidentatus	21	Phidippus bidentatus	SPECIES	NA	web007
Phidippus regius	21	Phidippus regius	SPECIES	NA	web007
Tliltocatl albopilosus	21	Tliltocatl albopilosum	SPECIES	NA	web007
Brachypelma hamorii	21	Brachypelma hamorii	SPECIES	NA	web007
Cyriopagopus vonwirthi	21	Cyriopagopus vonwirthi	SPECIES	NA	web007
Psalmopoeus irminia	21	Psalmopoeus irminia	SPECIES	NA	web007
Lampropelma carpenteri	21	Phormingochilus carpenteri	SPECIES	NA	web007
Aphonopelma pallidum	22	Brachypelma albiceps	SPECIES	NA	web007
Caribena laeta	22	Avicularia laeta	SPECIES	NA	web007
Brachypelma albiceps	22	Brachypelma albiceps	SPECIES	NA	web007
Brachypelma boehmei	22	Brachypelma boehmei	SPECIES	NA	web007
Brachypelma emilia	22	Brachypelma emilia	SPECIES	NA	web007
Ceratogyrus brachycephalus	22	Ceratogyrus brachycephalus	SPECIES	NA	web007
Ceratogyrus darlingi	22	Ceratogyrus darlingi	SPECIES	NA	web007
Chromatopelma cyaneopubescens	22	Chromatopelma cyaneopubescens	SPECIES	NA	web007
Heteroscodra maculata	22	Heteroscodra maculata	SPECIES	NA	web007
Lasiodora parahybana	22	Lasiodora parahybana	SPECIES	NA	web007
Megaphobema robustum	22	Megaphobema robustum	SPECIES	NA	web007
Pamphobeteus insignis	22	Pamphobeteus insignis	SPECIES	NA	web007
Theraphosa apophysis	22	Theraphosa apophysis	SPECIES	NA	web007
Xenesthis immanis	22	Xenesthis immanis	SPECIES	NA	web007
Phormingochilus arboricola	22	Phormingochilus arboricola	SPECIES	NA	web007
Phidippus otiosus	23	Phidippus otiosus	SPECIES	NA	web007
Phidippus phoenix	23	Phidippus phoenix	SPECIES	NA	web007
Phidippus putnami	23	Phidippus otiosus	SPECIES	NA	web007
Phidippus regius	23	Phidippus regius	SPECIES	NA	web007
Tliltocatl vagans	23	Tliltocatl vagans	SPECIES	NA	web007
Ceratogyrus darlingi	23	Ceratogyrus darlingi	SPECIES	NA	web007
Chromatopelma cyaneopubescens	23	Chromatopelma cyaneopubescens	SPECIES	NA	web007
Cyriocosmus bicolor	23	Cyriocosmus chicoi	SPECIES	NA	web007
Davus pentaloris	23	Davus pentaloris	SPECIES	NA	web007
Grammostola pulchripes	23	Grammostola aureostriata	SPECIES	NA	web007
Grammostola rosea	23	Grammostola rosea	SPECIES	NA	web007
Haplocosmia himalayana	23	Haplocosmia himalayana	SPECIES	NA	web007
Cyriopagopus albostriatus	23	Haplopelma albostriatum	SPECIES	NA	web007
Harpactira pulchripes	23	Harpactira pulchripes	SPECIES	NA	web007
Neoholothele incei	23	Neoholothele incei	SPECIES	NA	web007
Neoholothele incei	23	Holothele incei	SPECIES	NA	web007
Megaphobema robustum	23	Megaphobema robustum	SPECIES	NA	web007
Monocentropus balfouri	23	Monocentropus balfouri	SPECIES	NA	web007
Orphnaecus philippinus	23	Orphnaecus philippinus	SPECIES	NA	web007
Pseudoclamoris gigas	23	Pseudoclamoris gigas	SPECIES	NA	web007
Theraphosa blondi	23	Theraphosa blondi	SPECIES	NA	web007
Xenesthis intermedia	23	Xenesthis intermedia	SPECIES	NA	web007
Phidippus regius	24	Phidippus regius	SPECIES	NA	web007
Ceratogyrus dolichocephalus	24	Ceratogyrus marshalli	SPECIES	NA	web007
Ceratogyrus marshalli	24	Ceratogyrus marshalli	SPECIES	NA	web007
Cyriopagopus hainanus	24	Cyriopagopus hainanus	SPECIES	NA	web007
Cyriopagopus hainanus	24	Haplopelma hainanum	SPECIES	NA	web007
Lasiodora parahybana	24	Lasiodora parahybana	SPECIES	NA	web007
Poecilotheria ornata	24	Poecilotheria ornata	SPECIES	NA	web007
Poecilotheria regalis	24	Poecilotheria regalis	SPECIES	NA	web007
Psalmopoeus irminia	24	Psalmopoeus irminia	SPECIES	NA	web007
Phidippus regius	25	Phidippus regius	SPECIES	NA	web007
Acanthoscurria geniculata	25	Acanthoscurria geniculata	SPECIES	NA	web007
Acanthoscurria geniculata	25	Scurria geniculata	SPECIES	NA	web007
Megaphobema velvetosoma	25	Megaphobema velvetosoma	SPECIES	NA	web007
Bumba horrida	26	Bumba cabocla	SPECIES	NA	web007
Poecilotheria regalis	26	Poecilotheria regalis	SPECIES	NA	web007
Loxosceles laeta	3	Loxosceles laeta	SPECIES	NA	web007
Loxosceles similis	3	Loxosceles laeta	SPECIES	NA	web007
Caribena versicolor	3	Caribena versicolor	SPECIES	NA	web007
Caribena versicolor	3	Avicularia versicolor	SPECIES	NA	web007
Brachypelma auratum	3	Brachypelma auratum	SPECIES	NA	web007
Brachypelma baumgarteni	3	Brachypelma baumgarteni	SPECIES	NA	web007
Brachypelma boehmei	3	Brachypelma boehmei	SPECIES	NA	web007
Brachypelma emilia	3	Brachypelma emilia	SPECIES	NA	web007
Brachypelma hamorii	3	Brachypelma smithi	SPECIES	NA	web007
Brachypelma smithi	3	Brachypelma smithi	SPECIES	NA	web007
Brachypelma smithi	3	Brachypelma annitha	SPECIES	NA	web007
Ceratogyrus meridionalis	3	Ceratogyrus meridionalis	SPECIES	NA	web007
Heteroscodra maculata	3	Heteroscodra maculata	SPECIES	NA	web007
Neoholothele incei	3	Neoholothele incei	SPECIES	NA	web007
Neoholothele incei	3	Holothele incei	SPECIES	NA	web007
Hysterocrates hercules	3	Hysterocrates hercules	SPECIES	NA	web007
Nhandu tripepii	3	Nhandu tripepii	SPECIES	NA	web007
Ornithoctonus aureotibialis	3	Ornithoctonus aureotibialis	SPECIES	NA	web007
Orphnaecus philippinus	3	Orphnaecus philippinus	SPECIES	NA	web007
Poecilotheria regalis	3	Poecilotheria regalis	SPECIES	NA	web007
Pterinochilus murinus	3	Pterinochilus murinus	SPECIES	NA	web007
Linothele megatheloides	4	Linothele megatheloides	SPECIES	NA	web007
Caribena versicolor	4	Caribena versicolor	SPECIES	NA	web007
Brachypelma auratum	4	Brachypelma auratum	SPECIES	NA	web007
Brachypelma emilia	4	Brachypelma emilia	SPECIES	NA	web007
Brachypelma hamorii	4	Brachypelma hamorii	SPECIES	NA	web007
Tliltocatl vagans	4	Tliltocatl vagans	SPECIES	NA	web007
Tliltocatl vagans	4	Brachypelma vagans	SPECIES	NA	web007
Ephebopus cyanognathus	4	Ephebopus cyanognathus	SPECIES	NA	web007
Ephebopus rufescens	4	Ephebopus rufescens	SPECIES	NA	web007
Harpactira cafreriana	4	Harpactira cafreriana	SPECIES	NA	web007
Neoholothele incei	4	Neoholothele incei	SPECIES	NA	web007
Neoholothele incei	4	Holothele incei	SPECIES	NA	web007
Omothymus violaceopes	4	Omothymus violaceopes	SPECIES	NA	web007
Monocentropus balfouri	4	Monocentropus balfouri	SPECIES	NA	web007
Nhandu chromatus	4	Nhandu chromatus	SPECIES	NA	web007
Orphnaecus philippinus	4	Orphnaecus philippinus	SPECIES	NA	web007
Pelinobius muticus	4	Pelinobius muticus	SPECIES	NA	web007
Poecilotheria regalis	4	Poecilotheria regalis	SPECIES	NA	web007
Psalmopoeus irminia	4	Psalmopoeus irminia	SPECIES	NA	web007
Xenesthis immanis	4	Xenesthis immanis	SPECIES	NA	web007
Tliltocatl albopilosus	5	Brachypelma albopilosum	SPECIES	NA	web007
Cyriocosmus elegans	5	Cyriocosmus elegans	SPECIES	NA	web007
Cyriocosmus fasciatus	5	Cyriocosmus elegans	SPECIES	NA	web007
Ephebopus rufescens	5	Ephebopus rufescens	SPECIES	NA	web007
Heteroscodra maculata	5	Heteroscodra maculata	SPECIES	NA	web007
Hysterocrates gigas	5	Hysterocrates gigas	SPECIES	NA	web007
Hysterocrates hercules	5	Hysterocrates hercules	SPECIES	NA	web007
Omothymus violaceopes	5	Omothymus violaceopes	SPECIES	NA	web007
Lasiodora parahybana	5	Lasiodora parahybana	SPECIES	NA	web007
Monocentropus balfouri	5	Monocentropus balfouri	SPECIES	NA	web007
Phlogiellus baeri	5	Phlogiellus baeri	SPECIES	NA	web007
Poecilotheria ornata	5	Poecilotheria ornata	SPECIES	NA	web007
Caribena versicolor	6	Caribena versicolor	SPECIES	NA	web007
Brachypelma hamorii	6	Brachypelma hamorii	SPECIES	NA	web007
Ceratogyrus darlingi	6	Ceratogyrus darlingi	SPECIES	NA	web007
Grammostola anthracina	6	Grammostola pulchripes	SPECIES	NA	web007
Grammostola pulchripes	6	Grammostola pulchripes	SPECIES	NA	web007
Cyriopagopus minax	6	Haplopelma minax	SPECIES	NA	web007
Cyriopagopus vonwirthi	6	Haplopelma minax	SPECIES	NA	web007
Hysterocrates hercules	6	Hysterocrates hercules	SPECIES	NA	web007
Omothymus violaceopes	6	Lampropelma violaceopes	SPECIES	NA	web007
Lasiodora parahybana	6	Lasiodora parahybana	SPECIES	NA	web007
Monocentropus balfouri	6	Monocentropus balfouri	SPECIES	NA	web007
Ornithoctonus aureotibialis	6	Ornithoctonus aureotibialis	SPECIES	NA	web007
Psalmopoeus irminia	6	Psalmopoeus irminia	SPECIES	NA	web007
Psalmopoeus reduncus	6	Psalmopoeus reduncus	SPECIES	NA	web007
Pterinochilus murinus	6	Pterinochilus murinus	SPECIES	NA	web007
Pterinopelma sazimai	6	Pterinopelma sazimai	SPECIES	NA	web007
Psalmopoeus maya	6	Psalmopoeus reduncus	SPECIES	NA	web007
Pterinopelma felipeleitei	6	Pterinopelma sazimai	SPECIES	NA	web007
Aphonopelma seemanni	7	Aphonopelma seemanni	SPECIES	NA	web007
Tliltocatl albopilosus	7	Brachypelma albopilosum	SPECIES	NA	web007
Tliltocatl epicureanus	7	Brachypelma epicureanum	SPECIES	NA	web007
Tliltocatl epicureanus	7	Tliltocatl epicureanum	SPECIES	NA	web007
Tliltocatl vagans	7	Brachypelma vagans	SPECIES	NA	web007
Neoholothele incei	7	Neoholothele incei	SPECIES	NA	web007
Neoholothele incei	7	Holothele incei	SPECIES	NA	web007
Orphnaecus philippinus	7	Orphnaecus philippinus	SPECIES	NA	web007
Poecilotheria regalis	7	Poecilotheria regalis	SPECIES	NA	web007
Psalmopoeus irminia	7	Psalmopoeus irminia	SPECIES	NA	web007
Selenocosmia crassipes	7	Selenocosmia crassipes	SPECIES	NA	web007
Aphonopelma seemanni	8	Aphonopelma seemani	SPECIES	NA	web007
Tliltocatl albopilosus	8	Brachypelma albopilosum	SPECIES	NA	web007
Tliltocatl albopilosus	8	Tliltocatl albopilosum	SPECIES	NA	web007
Brachypelma hamorii	8	Brachypelma hamorii	SPECIES	NA	web007
Tliltocatl vagans	8	Tliltocatl vagans	SPECIES	NA	web007
Chilobrachys fimbriatus	8	Chilobrachys fimbriatus	SPECIES	NA	web007
Davus pentaloris	8	Davus pentaloris	SPECIES	NA	web007
Cyriocosmus perezmilesi	8	Cyriocosmus perezmilesi	SPECIES	NA	web007
Grammostola anthracina	8	Grammostola pulchripes	SPECIES	NA	web007
Grammostola pulchripes	8	Grammostola pulchripes	SPECIES	NA	web007
Haplocosmia himalayana	8	Haplocosmia himalayana	SPECIES	NA	web007
Neoholothele incei	8	Holothele incei	SPECIES	NA	web007
Hysterocrates hercules	8	Hysterocrates hercules	SPECIES	NA	web007
Poecilotheria regalis	8	Poecilotheria regalis	SPECIES	NA	web007
Psalmopoeus reduncus	8	Psalmopoeus reduncus	SPECIES	NA	web007
Psalmopoeus maya	8	Psalmopoeus reduncus	SPECIES	NA	web007
Nephila kuhli	9	Nephila pilipes	SPECIES	NA	web007
Nephila pilipes	9	Nephila pilipes	SPECIES	NA	web007
Heteropoda simplex	9	Heteropoda venatoria	SPECIES	NA	web007
Heteropoda squamacea	9	Heteropoda venatoria	SPECIES	NA	web007
Heteropoda venatoria	9	Heteropoda venatoria	SPECIES	NA	web007
Sinopoda pengi	9	Heteropoda venatoria	SPECIES	NA	web007
Hapalopus formosus	9	Hapalopus formosus	SPECIES	NA	web007
Neoholothele incei	9	Neoholothele incei	SPECIES	NA	web007
Neoholothele incei	9	Holothele incei	SPECIES	NA	web007
Holothele longipes	9	Holothele longipes	SPECIES	NA	web007
Pamphobeteus fortis	9	Pamphobeteus fortis	SPECIES	NA	web007
Poecilotheria regalis	9	Poecilotheria regalis	SPECIES	NA	web007
Poecilotheria rufilata	9	Poecilotheria rufilata	SPECIES	NA	web007
Poecilotheria tigrinawesseli	9	Poecilotheria tigrinawesseli	SPECIES	NA	web007
Psalmopoeus reduncus	9	Psalmopoeus reduncus	SPECIES	NA	web007
Pterinopelma sazimai	9	Pterinopelma sazimai	SPECIES	NA	web007
Theraphosa stirmi	9	Theraphosa stirmi	SPECIES	NA	web007
Vitalius wacketi	9	Pamphobeteus platyomma	SPECIES	NA	web007
Psalmopoeus maya	9	Psalmopoeus reduncus	SPECIES	NA	web007
Pterinopelma felipeleitei	9	Pterinopelma sazimai	SPECIES	NA	web007
Megaphobema robustum	1	Megaphobema robustum	SPECIES	NA	web008
Tliltocatl albopilosus	10	Brachypelma albopilosum	SPECIES	NA	web008
Lasiodora parahybana	14	Lasiodora parahybana	SPECIES	NA	web008
Brachypelma auratum	15	Brachypelma auratum	SPECIES	NA	web008
Tityus stigmurus	19	Tityus stigmurus	SPECIES	NA	web008
Tliltocatl albopilosus	2	Brachypelma albopilosa	SPECIES	NA	web008
Harpactira pulchripes	2	Harpactira pulchripes	SPECIES	NA	web008
Neoholothele incei	2	Neoholothele incei	SPECIES	NA	web008
Neoholothele incei	2	Holothele incei	SPECIES	NA	web008
Phormictopus auratus	2	Phormictopus auratus	SPECIES	NA	web008
Pterinopelma sazimai	2	Pterinopelma sazimai	SPECIES	NA	web008
Pterinopelma felipeleitei	2	Pterinopelma sazimai	SPECIES	NA	web008
Heterometrus petersii	20	Heterometrus petersii	SPECIES	NA	web008
Theraphosa stirmi	22	Theraphosa stirmi	SPECIES	NA	web008
Ceratogyrus darlingi	24	Ceratogyrus darlingi	SPECIES	NA	web008
Brachypelma hamorii	26	Brachypelma hamorii	SPECIES	NA	web008
Lasiodora parahybana	26	Lasiodora parahybana	SPECIES	NA	web008
Aphonopelma pallidum	28	Brachypelma albiceps	SPECIES	NA	web008
Brachypelma albiceps	28	Brachypelma albiceps	SPECIES	NA	web008
Brachypelma boehmei	28	Brachypelma boehmei	SPECIES	NA	web008
Brachypelma emilia	28	Brachypelma emilia	SPECIES	NA	web008
Brachypelma hamorii	28	Brachypelma hamorii	SPECIES	NA	web008
Lasiodora parahybana	28	Lasiodora parahybana	SPECIES	NA	web008
Nhandu chromatus	37	Nhandu chromatus	SPECIES	NA	web008
Brachypelma boehmei	40	Brachypelma boehmei	SPECIES	NA	web008
Brachypelma hamorii	40	Brachypelma hamorii	SPECIES	NA	web008
Ceratogyrus darlingi	40	Ceratogyrus darlingi	SPECIES	NA	web008
Monocentropus balfouri	40	Monocentropus balfouri	SPECIES	NA	web008
Nhandu chromatus	41	Nhandu chromatus	SPECIES	NA	web008
Aphonopelma pallidum	42	Brachypelma albiceps	SPECIES	NA	web008
Brachypelma albiceps	42	Brachypelma albiceps	SPECIES	NA	web008
Tliltocatl albopilosus	42	Brachypelma albopilosum	SPECIES	NA	web008
Brachypelma boehmei	42	Brachypelma boehmei	SPECIES	NA	web008
Brachypelma emilia	42	Brachypelma emilia	SPECIES	NA	web008
Brachypelma hamorii	42	Brachypelma hamorii	SPECIES	NA	web008
Brachypelma klaasi	42	Brachypelma klaasi	SPECIES	NA	web008
Psalmopoeus irminia	42	Psalmopoeus irminia	SPECIES	NA	web008
Tliltocatl albopilosus	49	Brachypelma albopilosum	SPECIES	NA	web008
Tliltocatl albopilosus	57	Tliltocatl albopilosum	SPECIES	NA	web008
Chilobrachys dyscolus	57	Chilobrachys dyscolus	SPECIES	NA	web008
Lasiodora parahybana	57	Lasiodora parahybana	SPECIES	NA	web008
Pterinochilus lugardi	57	Pterinochilus lugardi	SPECIES	NA	web008
Leiurus quinquestriatus	58	Leiurus quinquestriatus	SPECIES	NA	web008
Poecilotheria metallica	6	Poecilotheria metallica	SPECIES	NA	web008
Ceratogyrus darlingi	62	Ceratogyrus darlingi	SPECIES	NA	web008
Lasiodora parahybana	62	Lasiodora parahybana	SPECIES	NA	web008
Monocentropus balfouri	62	Monocentropus balfouri	SPECIES	NA	web008
Brachypelma emilia	67	Brachypelma emilia	SPECIES	NA	web008
Ceratogyrus darlingi	7	Ceratogyrus darlingi	SPECIES	NA	web008
Grammostola anthracina	7	Grammostola pulchripes	SPECIES	NA	web008
Grammostola pulchripes	7	Grammostola pulchripes	SPECIES	NA	web008
Tliltocatl vagans	70	Brachypelma vagans	SPECIES	NA	web008
Cyriocosmus elegans	70	Cyriocosmus elegans	SPECIES	NA	web008
Cyriocosmus fasciatus	70	Cyriocosmus elegans	SPECIES	NA	web008
Lasiodora parahybana	70	Lasiodora parahybana	SPECIES	NA	web008
Orphnaecus philippinus	70	Orphnaecus philippinus	SPECIES	NA	web008
Poecilotheria regalis	70	Poecilotheria regalis	SPECIES	NA	web008
Psalmopoeus irminia	70	Psalmopoeus irminia	SPECIES	NA	web008
Pterinopelma sazimai	70	Pterinopelma sazimai	SPECIES	NA	web008
Selenocosmia crassipes	70	Selenocosmia crassipes	SPECIES	NA	web008
Pseudoclamoris gigas	70	Pseudoclamoris gigas	SPECIES	NA	web008
Theraphosa blondi	70	Theraphosa blondi	SPECIES	NA	web008
Pterinopelma felipeleitei	70	Pterinopelma sazimai	SPECIES	NA	web008
Phidippus regius	71	Phidippus regius	SPECIES	NA	web008
Tliltocatl albopilosus	71	Brachypelma albopilosum	SPECIES	NA	web008
Davus pentaloris	71	Davus pentaloris	SPECIES	NA	web008
Heteroscodra maculata	71	Heteroscodra maculata	SPECIES	NA	web008
Neoholothele incei	71	Neoholothele incei	SPECIES	NA	web008
Neoholothele incei	71	Holothele incei	SPECIES	NA	web008
Lasiodora parahybana	71	Lasiodora parahybana	SPECIES	NA	web008
Poecilotheria ornata	71	Poecilotheria ornata	SPECIES	NA	web008
Poecilotheria regalis	71	Poecilotheria regalis	SPECIES	NA	web008
Tapinauchenius violaceus	71	Tapinauchenius violaceus	SPECIES	NA	web008
Lasiodora parahybana	78	Lasiodora parahybana	SPECIES	NA	web008
Psalmopoeus pulcher	78	Psalmopoeus pulcher	SPECIES	NA	web008
Psalmopoeus reduncus	78	Psalmopoeus reduncus	SPECIES	NA	web008
Psalmopoeus maya	78	Psalmopoeus reduncus	SPECIES	NA	web008
Hysterocrates hercules	80	Hysterocrates hercules	SPECIES	NA	web008
Lasiodora parahybana	80	Lasiodora parahybana	SPECIES	NA	web008
Tliltocatl vagans	9	Brachypelma vagans	SPECIES	NA	web008
Megaphobema robustum	1	Megaphobema robustum	SPECIES	NA	web008
Tliltocatl albopilosus	10	Brachypelma albopilosum	SPECIES	NA	web008
Lasiodora parahybana	14	Lasiodora parahybana	SPECIES	NA	web008
Brachypelma auratum	15	Brachypelma auratum	SPECIES	NA	web008
Tliltocatl albopilosus	2	Brachypelma albopilosa	SPECIES	NA	web008
Harpactira pulchripes	2	Harpactira pulchripes	SPECIES	NA	web008
Neoholothele incei	2	Neoholothele incei	SPECIES	NA	web008
Neoholothele incei	2	Holothele incei	SPECIES	NA	web008
Phormictopus auratus	2	Phormictopus auratus	SPECIES	NA	web008
Pterinopelma sazimai	2	Pterinopelma sazimai	SPECIES	NA	web008
Pterinopelma felipeleitei	2	Pterinopelma sazimai	SPECIES	NA	web008
Theraphosa stirmi	22	Theraphosa stirmi	SPECIES	NA	web008
Ceratogyrus darlingi	24	Ceratogyrus darlingi	SPECIES	NA	web008
Brachypelma hamorii	26	Brachypelma hamorii	SPECIES	NA	web008
Lasiodora parahybana	26	Lasiodora parahybana	SPECIES	NA	web008
Aphonopelma pallidum	28	Brachypelma albiceps	SPECIES	NA	web008
Brachypelma albiceps	28	Brachypelma albiceps	SPECIES	NA	web008
Brachypelma boehmei	28	Brachypelma boehmei	SPECIES	NA	web008
Brachypelma emilia	28	Brachypelma emilia	SPECIES	NA	web008
Brachypelma hamorii	28	Brachypelma hamorii	SPECIES	NA	web008
Lasiodora parahybana	28	Lasiodora parahybana	SPECIES	NA	web008
Nhandu chromatus	37	Nhandu chromatus	SPECIES	NA	web008
Brachypelma boehmei	40	Brachypelma boehmei	SPECIES	NA	web008
Brachypelma hamorii	40	Brachypelma hamorii	SPECIES	NA	web008
Ceratogyrus darlingi	40	Ceratogyrus darlingi	SPECIES	NA	web008
Monocentropus balfouri	40	Monocentropus balfouri	SPECIES	NA	web008
Nhandu chromatus	41	Nhandu chromatus	SPECIES	NA	web008
Aphonopelma pallidum	42	Brachypelma albiceps	SPECIES	NA	web008
Brachypelma albiceps	42	Brachypelma albiceps	SPECIES	NA	web008
Tliltocatl albopilosus	42	Brachypelma albopilosum	SPECIES	NA	web008
Brachypelma boehmei	42	Brachypelma boehmei	SPECIES	NA	web008
Brachypelma emilia	42	Brachypelma emilia	SPECIES	NA	web008
Brachypelma hamorii	42	Brachypelma hamorii	SPECIES	NA	web008
Brachypelma klaasi	42	Brachypelma klaasi	SPECIES	NA	web008
Psalmopoeus irminia	42	Psalmopoeus irminia	SPECIES	NA	web008
Tliltocatl albopilosus	49	Brachypelma albopilosum	SPECIES	NA	web008
Tliltocatl albopilosus	57	Tliltocatl albopilosum	SPECIES	NA	web008
Chilobrachys dyscolus	57	Chilobrachys dyscolus	SPECIES	NA	web008
Lasiodora parahybana	57	Lasiodora parahybana	SPECIES	NA	web008
Pterinochilus lugardi	57	Pterinochilus lugardi	SPECIES	NA	web008
Poecilotheria metallica	6	Poecilotheria metallica	SPECIES	NA	web008
Ceratogyrus darlingi	62	Ceratogyrus darlingi	SPECIES	NA	web008
Lasiodora parahybana	62	Lasiodora parahybana	SPECIES	NA	web008
Monocentropus balfouri	62	Monocentropus balfouri	SPECIES	NA	web008
Brachypelma emilia	67	Brachypelma emilia	SPECIES	NA	web008
Ceratogyrus darlingi	7	Ceratogyrus darlingi	SPECIES	NA	web008
Grammostola anthracina	7	Grammostola pulchripes	SPECIES	NA	web008
Grammostola pulchripes	7	Grammostola pulchripes	SPECIES	NA	web008
Tliltocatl vagans	70	Brachypelma vagans	SPECIES	NA	web008
Cyriocosmus elegans	70	Cyriocosmus elegans	SPECIES	NA	web008
Cyriocosmus fasciatus	70	Cyriocosmus elegans	SPECIES	NA	web008
Lasiodora parahybana	70	Lasiodora parahybana	SPECIES	NA	web008
Orphnaecus philippinus	70	Orphnaecus philippinus	SPECIES	NA	web008
Poecilotheria regalis	70	Poecilotheria regalis	SPECIES	NA	web008
Psalmopoeus irminia	70	Psalmopoeus irminia	SPECIES	NA	web008
Pterinopelma sazimai	70	Pterinopelma sazimai	SPECIES	NA	web008
Selenocosmia crassipes	70	Selenocosmia crassipes	SPECIES	NA	web008
Pseudoclamoris gigas	70	Pseudoclamoris gigas	SPECIES	NA	web008
Theraphosa blondi	70	Theraphosa blondi	SPECIES	NA	web008
Pterinopelma felipeleitei	70	Pterinopelma sazimai	SPECIES	NA	web008
Phidippus regius	71	Phidippus regius	SPECIES	NA	web008
Tliltocatl albopilosus	71	Brachypelma albopilosum	SPECIES	NA	web008
Davus pentaloris	71	Davus pentaloris	SPECIES	NA	web008
Heteroscodra maculata	71	Heteroscodra maculata	SPECIES	NA	web008
Neoholothele incei	71	Neoholothele incei	SPECIES	NA	web008
Neoholothele incei	71	Holothele incei	SPECIES	NA	web008
Lasiodora parahybana	71	Lasiodora parahybana	SPECIES	NA	web008
Poecilotheria ornata	71	Poecilotheria ornata	SPECIES	NA	web008
Poecilotheria regalis	71	Poecilotheria regalis	SPECIES	NA	web008
Tapinauchenius violaceus	71	Tapinauchenius violaceus	SPECIES	NA	web008
Lasiodora parahybana	78	Lasiodora parahybana	SPECIES	NA	web008
Psalmopoeus pulcher	78	Psalmopoeus pulcher	SPECIES	NA	web008
Psalmopoeus reduncus	78	Psalmopoeus reduncus	SPECIES	NA	web008
Psalmopoeus maya	78	Psalmopoeus reduncus	SPECIES	NA	web008
Hysterocrates hercules	80	Hysterocrates hercules	SPECIES	NA	web008
Lasiodora parahybana	80	Lasiodora parahybana	SPECIES	NA	web008
Tliltocatl vagans	9	Brachypelma vagans	SPECIES	NA	web008
Brachypelma boehmei	1	Brachypelma boehmei	SPECIES	NA	web009
Chilobrachys andersoni	1	Chilobrachys andersoni	SPECIES	NA	web009
Hottentotta jayakari	1	Hottentotta jayakari	SPECIES	NA	web009
Brachypelma boehmei	1	Brachypelma boehmei	SPECIES	NA	web009
Chilobrachys andersoni	1	Chilobrachys andersoni	SPECIES	NA	web009
Brachypelma auratum	11	Brachypelma auratum	SPECIES	NA	web010
Brachypelma boehmei	11	Brachypelma boehmei	SPECIES	NA	web010
Brachypelma emilia	11	Brachypelma emilia	SPECIES	NA	web010
Brachypelma hamorii	11	Brachypelma hamorii	SPECIES	NA	web010
Brachypelma hamorii	11	Brachypelma smithi	SPECIES	NA	web010
Brachypelma klaasi	11	Brachypelma klaasi	SPECIES	NA	web010
Brachypelma smithi	11	Brachypelma smithi	SPECIES	NA	web010
Brachypelma smithi	11	Brachypelma annitha	SPECIES	NA	web010
Eupalaestrus campestratus	11	Eupalaestrus campestratus	SPECIES	NA	web010
Lasiodora parahybana	11	Lasiodora parahybana	SPECIES	NA	web010
Brachypelma hamorii	14	Brachypelma smithi	SPECIES	NA	web010
Brachypelma smithi	14	Brachypelma smithi	SPECIES	NA	web010
Xenesthis immanis	14	Xenesthis immanis	SPECIES	NA	web010
Heterometrus spinifer	15	Heterometrus spinifer	SPECIES	NA	web010
Acanthoscurria geniculata	17	Acanthoscurria geniculata	SPECIES	NA	web010
Acanthoscurria geniculata	17	Scurria geniculata	SPECIES	NA	web010
Grammostola rosea	19	Grammostola rosea	SPECIES	NA	web010
Hysterocrates hercules	19	Hysterocrates hercules	SPECIES	NA	web010
Tliltocatl vagans	20	Brachypelma vagans	SPECIES	NA	web010
Avicularia minatrix	21	Avicularia minatrix	SPECIES	NA	web010
Caribena versicolor	21	Avicularia versicolor	SPECIES	NA	web010
Heterometrus spinifer	22	Heterometrus spinifer	SPECIES	NA	web010
Brachypelma boehmei	5	Brachypelma boehmei	SPECIES	NA	web010
Brachypelma emilia	5	Brachypelma emilia	SPECIES	NA	web010
Brachypelma hamorii	5	Brachypelma hamorii	SPECIES	NA	web010
Aphonopelma hentzi	7	Aphonopelma hentzi	SPECIES	NA	web010
Tliltocatl albopilosus	7	Brachypelma albopilosum	SPECIES	NA	web010
Brachypelma boehmei	7	Brachypelma boehmei	SPECIES	NA	web010
Brachypelma emilia	7	Brachypelma emilia	SPECIES	NA	web010
Tliltocatl vagans	7	Brachypelma vagans	SPECIES	NA	web010
Catumiri parvum	7	Catumiri parvum	SPECIES	NA	web010
Ceratogyrus darlingi	7	Ceratogyrus darlingi	SPECIES	NA	web010
Chilobrachys andersoni	7	Chilobrachys andersoni	SPECIES	NA	web010
Chilobrachys fimbriatus	7	Chilobrachys fimbriatus	SPECIES	NA	web010
Cyriocosmus bicolor	7	Cyriocosmus chicoi	SPECIES	NA	web010
Haplocosmia nepalensis	7	Haplocosmia nepalensis	SPECIES	NA	web010
Cyriopagopus albostriatus	7	Cyriopagopus albostriatus	SPECIES	NA	web010
Harpactira marksi	7	Harpactira marksi	SPECIES	NA	web010
Heterothele gabonensis	7	Heterothele gabonensis	SPECIES	NA	web010
Euthycaelus colonica	7	Euthycaelus colonica	SPECIES	NA	web010
Hysterocrates hercules	7	Hysterocrates hercules	SPECIES	NA	web010
Idiothele mira	7	Idiothele mira	SPECIES	NA	web010
Lasiodora parahybana	7	Lasiodora parahybana	SPECIES	NA	web010
Nhandu chromatus	7	Nhandu chromatus	SPECIES	NA	web010
Psalmopoeus irminia	7	Psalmopoeus irminia	SPECIES	NA	web010
Pterinochilus lugardi	7	Pterinochilus lugardi	SPECIES	NA	web010
Selenocosmia samarae	7	Selenocosmia samarae	SPECIES	NA	web010
Stromatopelma calceatum	7	Stromatopelma calceatum	SPECIES	NA	web010
Pseudoclamoris gigas	7	Pseudoclamoris gigas	SPECIES	NA	web010
Cyriocosmus aueri	7	Cyriocosmus aueri	SPECIES	NA	web010
Androctonus australis	7	Androctonus australis	SPECIES	NA	web010
Buthus malhommei	7	Buthus malhommei	SPECIES	NA	web010
Tityus serrulatus	7	Tityus serrulatus	SPECIES	NA	web010
Tityus stigmurus	7	Tityus stigmurus	SPECIES	NA	web010
Peucetia madagascariensis	8	Peucetia madagascariensis	SPECIES	NA	web010
Brachypelma boehmei	8	Brachypelma boehmei	SPECIES	NA	web010
Brachypelma hamorii	8	Brachypelma hamorii	SPECIES	NA	web010
Cyriocosmus bicolor	8	Cyriocosmus chicoi	SPECIES	NA	web010
Ephebopus cyanognathus	8	Ephebopus cyanognathus	SPECIES	NA	web010
Harpactira pulchripes	8	Harpactira pulchripes	SPECIES	NA	web010
Heterothele gabonensis	8	Heterothele gabonensis	SPECIES	NA	web010
Psalmopoeus irminia	8	Psalmopoeus irminia	SPECIES	NA	web010
Psalmopoeus reduncus	8	Psalmopoeus reduncus	SPECIES	NA	web010
Pseudoclamoris gigas	8	Pseudoclamoris gigas	SPECIES	NA	web010
Tapinauchenius violaceus	8	Tapinauchenius violaceus	SPECIES	NA	web010
Psalmopoeus maya	8	Psalmopoeus reduncus	SPECIES	NA	web010
Brachypelma auratum	11	Brachypelma auratum	SPECIES	NA	web010
Brachypelma boehmei	11	Brachypelma boehmei	SPECIES	NA	web010
Brachypelma emilia	11	Brachypelma emilia	SPECIES	NA	web010
Brachypelma hamorii	11	Brachypelma hamorii	SPECIES	NA	web010
Brachypelma hamorii	11	Brachypelma smithi	SPECIES	NA	web010
Brachypelma klaasi	11	Brachypelma klaasi	SPECIES	NA	web010
Brachypelma smithi	11	Brachypelma smithi	SPECIES	NA	web010
Brachypelma smithi	11	Brachypelma annitha	SPECIES	NA	web010
Eupalaestrus campestratus	11	Eupalaestrus campestratus	SPECIES	NA	web010
Lasiodora parahybana	11	Lasiodora parahybana	SPECIES	NA	web010
Brachypelma hamorii	14	Brachypelma smithi	SPECIES	NA	web010
Brachypelma smithi	14	Brachypelma smithi	SPECIES	NA	web010
Xenesthis immanis	14	Xenesthis immanis	SPECIES	NA	web010
Acanthoscurria geniculata	17	Acanthoscurria geniculata	SPECIES	NA	web010
Acanthoscurria geniculata	17	Scurria geniculata	SPECIES	NA	web010
Grammostola rosea	19	Grammostola rosea	SPECIES	NA	web010
Hysterocrates hercules	19	Hysterocrates hercules	SPECIES	NA	web010
Tliltocatl vagans	20	Brachypelma vagans	SPECIES	NA	web010
Avicularia minatrix	21	Avicularia minatrix	SPECIES	NA	web010
Caribena versicolor	21	Avicularia versicolor	SPECIES	NA	web010
Brachypelma boehmei	5	Brachypelma boehmei	SPECIES	NA	web010
Brachypelma emilia	5	Brachypelma emilia	SPECIES	NA	web010
Brachypelma hamorii	5	Brachypelma hamorii	SPECIES	NA	web010
Aphonopelma hentzi	7	Aphonopelma hentzi	SPECIES	NA	web010
Tliltocatl albopilosus	7	Brachypelma albopilosum	SPECIES	NA	web010
Brachypelma boehmei	7	Brachypelma boehmei	SPECIES	NA	web010
Brachypelma emilia	7	Brachypelma emilia	SPECIES	NA	web010
Tliltocatl vagans	7	Brachypelma vagans	SPECIES	NA	web010
Catumiri parvum	7	Catumiri parvum	SPECIES	NA	web010
Ceratogyrus darlingi	7	Ceratogyrus darlingi	SPECIES	NA	web010
Chilobrachys andersoni	7	Chilobrachys andersoni	SPECIES	NA	web010
Chilobrachys fimbriatus	7	Chilobrachys fimbriatus	SPECIES	NA	web010
Cyriocosmus bicolor	7	Cyriocosmus chicoi	SPECIES	NA	web010
Haplocosmia nepalensis	7	Haplocosmia nepalensis	SPECIES	NA	web010
Cyriopagopus albostriatus	7	Cyriopagopus albostriatus	SPECIES	NA	web010
Harpactira marksi	7	Harpactira marksi	SPECIES	NA	web010
Heterothele gabonensis	7	Heterothele gabonensis	SPECIES	NA	web010
Euthycaelus colonica	7	Euthycaelus colonica	SPECIES	NA	web010
Hysterocrates hercules	7	Hysterocrates hercules	SPECIES	NA	web010
Idiothele mira	7	Idiothele mira	SPECIES	NA	web010
Lasiodora parahybana	7	Lasiodora parahybana	SPECIES	NA	web010
Nhandu chromatus	7	Nhandu chromatus	SPECIES	NA	web010
Psalmopoeus irminia	7	Psalmopoeus irminia	SPECIES	NA	web010
Pterinochilus lugardi	7	Pterinochilus lugardi	SPECIES	NA	web010
Selenocosmia samarae	7	Selenocosmia samarae	SPECIES	NA	web010
Stromatopelma calceatum	7	Stromatopelma calceatum	SPECIES	NA	web010
Pseudoclamoris gigas	7	Pseudoclamoris gigas	SPECIES	NA	web010
Cyriocosmus aueri	7	Cyriocosmus aueri	SPECIES	NA	web010
Peucetia madagascariensis	8	Peucetia madagascariensis	SPECIES	NA	web010
Brachypelma boehmei	8	Brachypelma boehmei	SPECIES	NA	web010
Brachypelma hamorii	8	Brachypelma hamorii	SPECIES	NA	web010
Cyriocosmus bicolor	8	Cyriocosmus chicoi	SPECIES	NA	web010
Ephebopus cyanognathus	8	Ephebopus cyanognathus	SPECIES	NA	web010
Harpactira pulchripes	8	Harpactira pulchripes	SPECIES	NA	web010
Heterothele gabonensis	8	Heterothele gabonensis	SPECIES	NA	web010
Psalmopoeus irminia	8	Psalmopoeus irminia	SPECIES	NA	web010
Psalmopoeus reduncus	8	Psalmopoeus reduncus	SPECIES	NA	web010
Pseudoclamoris gigas	8	Pseudoclamoris gigas	SPECIES	NA	web010
Tapinauchenius violaceus	8	Tapinauchenius violaceus	SPECIES	NA	web010
Psalmopoeus maya	8	Psalmopoeus reduncus	SPECIES	NA	web010
Phidippus regius	1	Phidippus regius	SPECIES	NA	web011
Pandinus imperator	1	Pandinus imperator	SPECIES	NA	web011
Phidippus regius	2	Phidippus regius	SPECIES	NA	web011
Pandinus imperator	2	Pandinus imperator	SPECIES	NA	web011
Phidippus regius	3	Phidippus regius	SPECIES	NA	web011
Pandinus imperator	3	Pandinus imperator	SPECIES	NA	web011
Phidippus regius	4	Phidippus regius	SPECIES	NA	web011
Pandinus imperator	4	Pandinus imperator	SPECIES	NA	web011
Phidippus regius	5	Phidippus regius	SPECIES	NA	web011
Pandinus imperator	5	Pandinus imperator	SPECIES	NA	web011
Phidippus regius	1	Phidippus regius	SPECIES	NA	web011
Phidippus regius	2	Phidippus regius	SPECIES	NA	web011
Phidippus regius	3	Phidippus regius	SPECIES	NA	web011
Phidippus regius	4	Phidippus regius	SPECIES	NA	web011
Phidippus regius	5	Phidippus regius	SPECIES	NA	web011
Pandinus imperator	10	Pandinus imperator	SPECIES	NA	web012
Scorpio maurus	10	Scorpio maurus	SPECIES	NA	web012
Aphonopelma chalcodes	19	Aphonopelma chalcodes	SPECIES	NA	web012
Aphonopelma gabeli	19	Aphonopelma gabeli	SPECIES	NA	web012
Aphonopelma hentzi	19	Aphonopelma hentzi	SPECIES	NA	web012
Aphonopelma moderatum	19	Aphonopelma moderatum	SPECIES	NA	web012
Cyriopagopus doriae	19	Cyriopagopus doriae	SPECIES	NA	web012
Heteroscodra maculata	19	Heteroscodra maculata	SPECIES	NA	web012
Psalmopoeus irminia	19	Psalmopoeus irminia	SPECIES	NA	web012
Stromatopelma calceatum	19	Stromatopelma calceatum	SPECIES	NA	web012
Aphonopelma chalcodes	20	Aphonopelma chalcodes	SPECIES	NA	web012
Aphonopelma gabeli	20	Aphonopelma gabeli	SPECIES	NA	web012
Aphonopelma hentzi	20	Aphonopelma hentzi	SPECIES	NA	web012
Aphonopelma moderatum	20	Aphonopelma moderatum	SPECIES	NA	web012
Brachypelma hamorii	20	Brachypelma hamorii	SPECIES	NA	web012
Chromatopelma cyaneopubescens	20	Chromatopelma cyaneopubescens	SPECIES	NA	web012
Heteroscodra maculata	20	Heteroscodra maculata	SPECIES	NA	web012
Nhandu chromatus	20	Nhandu chromatus	SPECIES	NA	web012
Pterinochilus murinus	20	Pterinochilus murinus	SPECIES	NA	web012
Acanthoscurria geniculata	21	Acanthoscurria geniculata	SPECIES	NA	web012
Acanthoscurria geniculata	21	Scurria geniculata	SPECIES	NA	web012
Aphonopelma chalcodes	21	Aphonopelma chalcodes	SPECIES	NA	web012
Aphonopelma gabeli	21	Aphonopelma gabeli	SPECIES	NA	web012
Brachypelma hamorii	21	Brachypelma hamorii	SPECIES	NA	web012
Chaetopelma concolor	21	Chaetopelma olivaceum	SPECIES	NA	web012
Chaetopelma olivaceum	21	Chaetopelma olivaceum	SPECIES	NA	web012
Citharacanthus cyaneus	21	Citharacanthus cyaneus	SPECIES	NA	web012
Harpactira baviana	21	Harpactira baviana	SPECIES	NA	web012
Holothele longipes	21	Holothele longipes	SPECIES	NA	web012
Lasiodora parahybana	21	Lasiodora parahybana	SPECIES	NA	web012
Dolichothele rufoniger	21	Dolichothele rufoniger	SPECIES	NA	web012
Haploclastus devamatha	21	Haploclastus devamatha	SPECIES	NA	web012
Bonnetina minax	21	Bonnetina minax	SPECIES	NA	web012
Birupes simoroxigorum	21	Birupes simoroxigorum	SPECIES	NA	web012
Aphonopelma chalcodes	22	Aphonopelma chalcodes	SPECIES	NA	web012
Aphonopelma moderatum	22	Aphonopelma moderatum	SPECIES	NA	web012
Psalmopoeus irminia	22	Psalmopoeus irminia	SPECIES	NA	web012
Brachypelma hamorii	24	Brachypelma smithi	SPECIES	NA	web012
Brachypelma smithi	24	Brachypelma smithi	SPECIES	NA	web012
Grammostola pulchra	24	Grammostola pulchra	SPECIES	NA	web012
Grammostola rosea	24	Grammostola rosea	SPECIES	NA	web012
Pandinus imperator	24	Pandinus imperator	SPECIES	NA	web012
Scorpio maurus	24	Scorpio maurus	SPECIES	NA	web012
Tliltocatl albopilosus	27	Brachypelma albopilosum	SPECIES	NA	web012
Brachypelma hamorii	27	Brachypelma smithi	SPECIES	NA	web012
Brachypelma smithi	27	Brachypelma smithi	SPECIES	NA	web012
Grammostola porteri	27	Grammostola porteri	SPECIES	NA	web012
Grammostola pulchra	27	Grammostola pulchra	SPECIES	NA	web012
Grammostola rosea	27	Grammostola rosea	SPECIES	NA	web012
Euathlus parvulus	27	Paraphysa parvula	SPECIES	NA	web012
Ephebopus cyanognathus	5	Ephebopus cyanognathus	SPECIES	NA	web012
Stromatopelma calceatum	5	Stromatopelma calceatum	SPECIES	NA	web012
Allocosa nigriventris	9	Hogna radiata	SPECIES	NA	web012
Hogna miami	9	Hogna miami	SPECIES	NA	web012
Hogna pseudoradiata	9	Hogna radiata	SPECIES	NA	web012
Hogna radiata	9	Hogna radiata	SPECIES	NA	web012
Hogna effera	9	Hogna radiata	SPECIES	NA	web012
Aphonopelma chalcodes	19	Aphonopelma chalcodes	SPECIES	NA	web012
Aphonopelma gabeli	19	Aphonopelma gabeli	SPECIES	NA	web012
Aphonopelma hentzi	19	Aphonopelma hentzi	SPECIES	NA	web012
Aphonopelma moderatum	19	Aphonopelma moderatum	SPECIES	NA	web012
Cyriopagopus doriae	19	Cyriopagopus doriae	SPECIES	NA	web012
Heteroscodra maculata	19	Heteroscodra maculata	SPECIES	NA	web012
Psalmopoeus irminia	19	Psalmopoeus irminia	SPECIES	NA	web012
Stromatopelma calceatum	19	Stromatopelma calceatum	SPECIES	NA	web012
Aphonopelma chalcodes	20	Aphonopelma chalcodes	SPECIES	NA	web012
Aphonopelma gabeli	20	Aphonopelma gabeli	SPECIES	NA	web012
Aphonopelma hentzi	20	Aphonopelma hentzi	SPECIES	NA	web012
Aphonopelma moderatum	20	Aphonopelma moderatum	SPECIES	NA	web012
Brachypelma hamorii	20	Brachypelma hamorii	SPECIES	NA	web012
Chromatopelma cyaneopubescens	20	Chromatopelma cyaneopubescens	SPECIES	NA	web012
Heteroscodra maculata	20	Heteroscodra maculata	SPECIES	NA	web012
Nhandu chromatus	20	Nhandu chromatus	SPECIES	NA	web012
Pterinochilus murinus	20	Pterinochilus murinus	SPECIES	NA	web012
Acanthoscurria geniculata	21	Acanthoscurria geniculata	SPECIES	NA	web012
Acanthoscurria geniculata	21	Scurria geniculata	SPECIES	NA	web012
Aphonopelma chalcodes	21	Aphonopelma chalcodes	SPECIES	NA	web012
Aphonopelma gabeli	21	Aphonopelma gabeli	SPECIES	NA	web012
Brachypelma hamorii	21	Brachypelma hamorii	SPECIES	NA	web012
Chaetopelma concolor	21	Chaetopelma olivaceum	SPECIES	NA	web012
Chaetopelma olivaceum	21	Chaetopelma olivaceum	SPECIES	NA	web012
Citharacanthus cyaneus	21	Citharacanthus cyaneus	SPECIES	NA	web012
Harpactira baviana	21	Harpactira baviana	SPECIES	NA	web012
Holothele longipes	21	Holothele longipes	SPECIES	NA	web012
Lasiodora parahybana	21	Lasiodora parahybana	SPECIES	NA	web012
Dolichothele rufoniger	21	Dolichothele rufoniger	SPECIES	NA	web012
Haploclastus devamatha	21	Haploclastus devamatha	SPECIES	NA	web012
Bonnetina minax	21	Bonnetina minax	SPECIES	NA	web012
Birupes simoroxigorum	21	Birupes simoroxigorum	SPECIES	NA	web012
Aphonopelma chalcodes	22	Aphonopelma chalcodes	SPECIES	NA	web012
Aphonopelma moderatum	22	Aphonopelma moderatum	SPECIES	NA	web012
Psalmopoeus irminia	22	Psalmopoeus irminia	SPECIES	NA	web012
Brachypelma hamorii	24	Brachypelma smithi	SPECIES	NA	web012
Brachypelma smithi	24	Brachypelma smithi	SPECIES	NA	web012
Grammostola pulchra	24	Grammostola pulchra	SPECIES	NA	web012
Grammostola rosea	24	Grammostola rosea	SPECIES	NA	web012
Tliltocatl albopilosus	27	Brachypelma albopilosum	SPECIES	NA	web012
Brachypelma hamorii	27	Brachypelma smithi	SPECIES	NA	web012
Brachypelma smithi	27	Brachypelma smithi	SPECIES	NA	web012
Grammostola porteri	27	Grammostola porteri	SPECIES	NA	web012
Grammostola pulchra	27	Grammostola pulchra	SPECIES	NA	web012
Grammostola rosea	27	Grammostola rosea	SPECIES	NA	web012
Euathlus parvulus	27	Paraphysa parvula	SPECIES	NA	web012
Ephebopus cyanognathus	5	Ephebopus cyanognathus	SPECIES	NA	web012
Stromatopelma calceatum	5	Stromatopelma calceatum	SPECIES	NA	web012
Hogna miami	9	Hogna miami	SPECIES	NA	web012
Hogna radiata	9	Hogna radiata	SPECIES	NA	web012
Hogna effera	9	Hogna radiata	SPECIES	NA	web012
Poecilotheria tigrinawesseli	11	Poecilotheria tigrinawesseli	SPECIES	NA	web013
Ceratogyrus darlingi	12	Ceratogyrus darlingi	SPECIES	NA	web013
Poecilotheria ornata	12	Poecilotheria ornata	SPECIES	NA	web013
Acanthoscurria geniculata	15	Acanthoscurria geniculata	SPECIES	NA	web013
Acanthoscurria geniculata	15	Scurria geniculata	SPECIES	NA	web013
Aphonopelma hentzi	15	Aphonopelma hentzi	SPECIES	NA	web013
Aphonopelma seemanni	16	Aphonopelma seemani	SPECIES	NA	web013
Avicularia avicularia	16	Avicularia avicularia	SPECIES	NA	web013
Avicularia variegata	16	Avicularia avicularia	SPECIES	NA	web013
Brachypelma hamorii	16	Brachypelma hamorii	SPECIES	NA	web013
Lasiodora parahybana	16	Lasiodora parahybana	SPECIES	NA	web013
Poecilotheria regalis	16	Poecilotheria regalis	SPECIES	NA	web013
Poecilotheria striata	16	Poecilotheria striata	SPECIES	NA	web013
Poecilotheria vittata	16	Poecilotheria striata	SPECIES	NA	web013
Avicularia avicularia	17	Avicularia avicularia	SPECIES	NA	web013
Avicularia variegata	17	Avicularia avicularia	SPECIES	NA	web013
Phidippus regius	18	Phidippus regius	SPECIES	NA	web013
Brachypelma baumgarteni	18	Brachypelma baumgarteni	SPECIES	NA	web013
Grammostola pulchra	18	Grammostola pulchra	SPECIES	NA	web013
Theraphosa apophysis	18	Theraphosa apophysis	SPECIES	NA	web013
Xenesthis intermedia	2	Xenesthis intermedia	SPECIES	NA	web013
Ceratogyrus dolichocephalus	22	Ceratogyrus marshalli	SPECIES	NA	web013
Ceratogyrus marshalli	22	Ceratogyrus marshalli	SPECIES	NA	web013
Ephebopus cyanognathus	22	Ephebopus cyanognathus	SPECIES	NA	web013
Phormictopus auratus	22	Phormictopus auratus	SPECIES	NA	web013
Psalmopoeus cambridgei	22	Psalmopoeus cambridgei	SPECIES	NA	web013
Pterinopelma sazimai	22	Pterinopelma sazimai	SPECIES	NA	web013
Pterinopelma felipeleitei	22	Pterinopelma sazimai	SPECIES	NA	web013
Tliltocatl verdezi	23	Tliltocatl verdezi	SPECIES	NA	web013
Cyriocosmus perezmilesi	25	Cyriocosmus perezmilesi	SPECIES	NA	web013
Acanthoscurria geniculata	26	Acanthoscurria geniculata	SPECIES	NA	web013
Acanthoscurria geniculata	26	Scurria geniculata	SPECIES	NA	web013
Poecilotheria ornata	26	Poecilotheria ornata	SPECIES	NA	web013
Lasiodora parahybana	27	Lasiodora parahybana	SPECIES	NA	web013
Linothele fallax	28	Linothele fallax	SPECIES	NA	web013
Theraphosa blondi	28	Theraphosa blondi	SPECIES	NA	web013
Tliltocatl albopilosus	3	Tliltocatl albopilosus	SPECIES	NA	web013
Poecilotheria regalis	3	Poecilotheria regalis	SPECIES	NA	web013
Liocheles australasiae	3	Liocheles australasiae	SPECIES	NA	web013
Epeus tener	31	Epeus tener	SPECIES	NA	web013
Phidippus adumbratus	31	Phidippus adumbratus	SPECIES	NA	web013
Phidippus regius	31	Phidippus regius	SPECIES	NA	web013
Caribena versicolor	33	Caribena versicolor	SPECIES	NA	web013
Hysterocrates gigas	33	Hysterocrates gigas	SPECIES	NA	web013
Monocentropus balfouri	33	Monocentropus balfouri	SPECIES	NA	web013
Psalmopoeus cambridgei	33	Psalmopoeus cambridgei	SPECIES	NA	web013
Pterinochilus murinus	33	Pterinochilus murinus	SPECIES	NA	web013
Brachypelma auratum	34	Brachypelma auratum	SPECIES	NA	web013
Poecilotheria regalis	36	Poecilotheria regalis	SPECIES	NA	web013
Psalmopoeus cambridgei	36	Psalmopoeus cambridgei	SPECIES	NA	web013
Heterometrus laoticus	37	Heterometrus laoticus	SPECIES	NA	web013
Tliltocatl albopilosus	4	Tliltocatl albopilosus	SPECIES	NA	web013
Brachypelma hamorii	4	Brachypelma hamorii	SPECIES	NA	web013
Tliltocatl kahlenbergi	4	Tliltocatl kahlenbergi	SPECIES	NA	web013
Aphonopelma johnnycashi	4	Aphonopelma johnnycashi	SPECIES	NA	web013
Tliltocatl albopilosus	42	Brachypelma albopilosum	SPECIES	NA	web013
Tliltocatl albopilosus	42	Tliltocatl albopilosum	SPECIES	NA	web013
Harpactira dictator	42	Harpactira dictator	SPECIES	NA	web013
Phidippus regius	43	Phidippus regius	SPECIES	NA	web013
Avicularia avicularia	43	Avicularia avicularia	SPECIES	NA	web013
Avicularia variegata	43	Avicularia avicularia	SPECIES	NA	web013
Nhandu chromatus	44	Nhandu chromatus	SPECIES	NA	web013
Aphonopelma seemanni	45	Aphonopelma seemanni	SPECIES	NA	web013
Davus pentaloris	45	Davus pentaloris	SPECIES	NA	web013
Pelinobius muticus	45	Pelinobius muticus	SPECIES	NA	web013
Stromatopelma calceatum	45	Stromatopelma calceatum	SPECIES	NA	web013
Typhochlaena seladonia	45	Typhochlaena seladonia	SPECIES	NA	web013
Tliltocatl albopilosus	46	Tliltocatl albopilosus	SPECIES	NA	web013
Aphonopelma seemanni	49	Aphonopelma seemani	SPECIES	NA	web013
Tliltocatl albopilosus	49	Tliltocatl albopilosum	SPECIES	NA	web013
Pterinochilus murinus	49	Pterinochilus murinus	SPECIES	NA	web013
Brachypelma hamorii	5	Brachypelma hamorii	SPECIES	NA	web013
Grammostola anthracina	5	Grammostola pulchripes	SPECIES	NA	web013
Grammostola pulchripes	5	Grammostola pulchripes	SPECIES	NA	web013
Nhandu chromatus	5	Nhandu chromatus	SPECIES	NA	web013
Davus pentaloris	50	Davus pentaloris	SPECIES	NA	web013
Chromatopelma cyaneopubescens	51	Chromatopelma cyaneopubescens	SPECIES	NA	web013
Neoholothele incei	51	Holothele incei	SPECIES	NA	web013
Pterinopelma sazimai	51	Pterinopelma sazimai	SPECIES	NA	web013
Pterinopelma felipeleitei	51	Pterinopelma sazimai	SPECIES	NA	web013
Brachypelma hamorii	53	Brachypelma hamorii	SPECIES	NA	web013
Hadrurus arizonensis	53	Hadrurus arizonensis	SPECIES	NA	web013
Brachypelma boehmei	54	Brachypelma boehmei	SPECIES	NA	web013
Chromatopelma cyaneopubescens	54	Chromatopelma cyaneopubescens	SPECIES	NA	web013
Chilobrachys huahini	57	Chilobrachys huahini	SPECIES	NA	web013
Heteroscodra maculata	57	Heteroscodra maculata	SPECIES	NA	web013
Psalmopoeus irminia	59	Psalmopoeus irminia	SPECIES	NA	web013
Brachypelma emilia	6	Brachypelma emilia	SPECIES	NA	web013
Grammostola anthracina	6	Grammostola pulchripes	SPECIES	NA	web013
Grammostola pulchripes	6	Grammostola pulchripes	SPECIES	NA	web013
Poecilotheria metallica	6	Poecilotheria metallica	SPECIES	NA	web013
Pterinochilus murinus	6	Pterinochilus murinus	SPECIES	NA	web013
Neoholothele incei	8	Neoholothele incei	SPECIES	NA	web013
Neoholothele incei	8	Holothele incei	SPECIES	NA	web013
Nhandu carapoensis	8	Nhandu carapoensis	SPECIES	NA	web013
Poecilotheria tigrinawesseli	11	Poecilotheria tigrinawesseli	SPECIES	NA	web013
Ceratogyrus darlingi	12	Ceratogyrus darlingi	SPECIES	NA	web013
Poecilotheria ornata	12	Poecilotheria ornata	SPECIES	NA	web013
Acanthoscurria geniculata	15	Acanthoscurria geniculata	SPECIES	NA	web013
Acanthoscurria geniculata	15	Scurria geniculata	SPECIES	NA	web013
Aphonopelma hentzi	15	Aphonopelma hentzi	SPECIES	NA	web013
Aphonopelma seemanni	16	Aphonopelma seemani	SPECIES	NA	web013
Avicularia avicularia	16	Avicularia avicularia	SPECIES	NA	web013
Avicularia variegata	16	Avicularia avicularia	SPECIES	NA	web013
Brachypelma hamorii	16	Brachypelma hamorii	SPECIES	NA	web013
Lasiodora parahybana	16	Lasiodora parahybana	SPECIES	NA	web013
Poecilotheria regalis	16	Poecilotheria regalis	SPECIES	NA	web013
Poecilotheria striata	16	Poecilotheria striata	SPECIES	NA	web013
Poecilotheria vittata	16	Poecilotheria striata	SPECIES	NA	web013
Avicularia avicularia	17	Avicularia avicularia	SPECIES	NA	web013
Avicularia variegata	17	Avicularia avicularia	SPECIES	NA	web013
Phidippus regius	18	Phidippus regius	SPECIES	NA	web013
Brachypelma baumgarteni	18	Brachypelma baumgarteni	SPECIES	NA	web013
Grammostola pulchra	18	Grammostola pulchra	SPECIES	NA	web013
Theraphosa apophysis	18	Theraphosa apophysis	SPECIES	NA	web013
Xenesthis intermedia	2	Xenesthis intermedia	SPECIES	NA	web013
Ceratogyrus dolichocephalus	22	Ceratogyrus marshalli	SPECIES	NA	web013
Ceratogyrus marshalli	22	Ceratogyrus marshalli	SPECIES	NA	web013
Ephebopus cyanognathus	22	Ephebopus cyanognathus	SPECIES	NA	web013
Phormictopus auratus	22	Phormictopus auratus	SPECIES	NA	web013
Psalmopoeus cambridgei	22	Psalmopoeus cambridgei	SPECIES	NA	web013
Pterinopelma sazimai	22	Pterinopelma sazimai	SPECIES	NA	web013
Pterinopelma felipeleitei	22	Pterinopelma sazimai	SPECIES	NA	web013
Tliltocatl verdezi	23	Tliltocatl verdezi	SPECIES	NA	web013
Cyriocosmus perezmilesi	25	Cyriocosmus perezmilesi	SPECIES	NA	web013
Acanthoscurria geniculata	26	Acanthoscurria geniculata	SPECIES	NA	web013
Acanthoscurria geniculata	26	Scurria geniculata	SPECIES	NA	web013
Poecilotheria ornata	26	Poecilotheria ornata	SPECIES	NA	web013
Lasiodora parahybana	27	Lasiodora parahybana	SPECIES	NA	web013
Linothele fallax	28	Linothele fallax	SPECIES	NA	web013
Theraphosa blondi	28	Theraphosa blondi	SPECIES	NA	web013
Tliltocatl albopilosus	3	Tliltocatl albopilosus	SPECIES	NA	web013
Poecilotheria regalis	3	Poecilotheria regalis	SPECIES	NA	web013
Epeus tener	31	Epeus tener	SPECIES	NA	web013
Phidippus adumbratus	31	Phidippus adumbratus	SPECIES	NA	web013
Phidippus regius	31	Phidippus regius	SPECIES	NA	web013
Caribena versicolor	33	Caribena versicolor	SPECIES	NA	web013
Hysterocrates gigas	33	Hysterocrates gigas	SPECIES	NA	web013
Monocentropus balfouri	33	Monocentropus balfouri	SPECIES	NA	web013
Psalmopoeus cambridgei	33	Psalmopoeus cambridgei	SPECIES	NA	web013
Pterinochilus murinus	33	Pterinochilus murinus	SPECIES	NA	web013
Brachypelma auratum	34	Brachypelma auratum	SPECIES	NA	web013
Poecilotheria regalis	36	Poecilotheria regalis	SPECIES	NA	web013
Psalmopoeus cambridgei	36	Psalmopoeus cambridgei	SPECIES	NA	web013
Tliltocatl albopilosus	4	Tliltocatl albopilosus	SPECIES	NA	web013
Brachypelma hamorii	4	Brachypelma hamorii	SPECIES	NA	web013
Tliltocatl kahlenbergi	4	Tliltocatl kahlenbergi	SPECIES	NA	web013
Aphonopelma johnnycashi	4	Aphonopelma johnnycashi	SPECIES	NA	web013
Tliltocatl albopilosus	42	Brachypelma albopilosum	SPECIES	NA	web013
Tliltocatl albopilosus	42	Tliltocatl albopilosum	SPECIES	NA	web013
Harpactira dictator	42	Harpactira dictator	SPECIES	NA	web013
Phidippus regius	43	Phidippus regius	SPECIES	NA	web013
Avicularia avicularia	43	Avicularia avicularia	SPECIES	NA	web013
Avicularia variegata	43	Avicularia avicularia	SPECIES	NA	web013
Nhandu chromatus	44	Nhandu chromatus	SPECIES	NA	web013
Aphonopelma seemanni	45	Aphonopelma seemanni	SPECIES	NA	web013
Davus pentaloris	45	Davus pentaloris	SPECIES	NA	web013
Pelinobius muticus	45	Pelinobius muticus	SPECIES	NA	web013
Stromatopelma calceatum	45	Stromatopelma calceatum	SPECIES	NA	web013
Typhochlaena seladonia	45	Typhochlaena seladonia	SPECIES	NA	web013
Tliltocatl albopilosus	46	Tliltocatl albopilosus	SPECIES	NA	web013
Aphonopelma seemanni	49	Aphonopelma seemani	SPECIES	NA	web013
Tliltocatl albopilosus	49	Tliltocatl albopilosum	SPECIES	NA	web013
Pterinochilus murinus	49	Pterinochilus murinus	SPECIES	NA	web013
Brachypelma hamorii	5	Brachypelma hamorii	SPECIES	NA	web013
Grammostola anthracina	5	Grammostola pulchripes	SPECIES	NA	web013
Grammostola pulchripes	5	Grammostola pulchripes	SPECIES	NA	web013
Nhandu chromatus	5	Nhandu chromatus	SPECIES	NA	web013
Davus pentaloris	50	Davus pentaloris	SPECIES	NA	web013
[truncated: 39,123 more rows]
