# Supplementary material for: Searching the web builds fuller picture of arachnid trade
Source: Commun Biol. 2022 May 19;5:448. doi: 10.1038/s42003-022-03374-0 (PMC9120460; doi:10.1038/s42003-022-03374-0)
Supplement: Supplementary file 6 — Data S3 [file 42003_2022_3374_MOESM6_ESM.csv]

sp	page	keyw	spORgen	termsSurrounding	webID
Brachypelma	10	Brachypelma	GENUS	Suchý adult samce Brachypelma smithi emilia klaasi boehmei; scháním adult samce Brachypelma smithi emilia klaasi boehmei	web001
Nebo	10	Nebo	GENUS	i jako dekorace nebo jako darek Vaše jméno; vitastrasilky seznam cz nebo tel è Vaše jméno; na živou exotiku nebo do aldisu cenu respektuji	web001
Nebo	11	Nebo	GENUS	i jako dekorace nebo jako darek Vaše jméno; Karviné a okolí nebo zašlu poštou jako balík; Vitastrasilky seznam cz nebo tel Vaše jméno Váš	web001
Brachypelma	12	Brachypelma	GENUS	pøijmení Lenka Peterková Brachypelma Bezobratlí Pavouci a štíri; alespon subadult samce Brachypelma smithi emilia klaasi nejlepe	web001
Nebo	12	Nebo	GENUS	Karviné a okolí nebo zašlu poštou jako balík; na E mail nebo mob cena dohodou Vaše; štírù koupím adult nebo alespon subadult samce Brachypelma; na živou exotiku nebo do aldisu mobil Vaše; a to osobnì nebo poštou Vaše jméno Váš; Pøedání v Brnì nebo poštou Vaše jméno Váš	web001
Nebo	13	Nebo	GENUS	Vitastrasilky seznam cz nebo tel Není problém zasílat; místì vèelínu ohýbat nebo vyhýbat stropu Vybavení všechny; sdìlím po telefonu nebo e mailem uvítám osobní; snìhem taky maliníkem nebo dubovým listím jahodovým listím; snìhem taky maliníkem nebo dubovým listím jahodovým listím	web001
Nebo	14	Nebo	GENUS	pøípadì zájmu volejte nebo pište na b m; kultivar Ligustrum ovalifolim nebo Ligustrum atroviens Samozøejmì ještì; Karviné a okolí nebo zasílám èeskou poštou jako	web001
Cyriopagopus	2	Cyriopagopus	GENUS	Dále koupím sklípkana Cyriopagopus spec hati hati a	web001
Heteroscodra	2	Heteroscodra	GENUS	spec hati hati heteroscodra maculata Bezobratlí Pavouci a; hati a sklípkana Heteroscodra maculata dospìlé samièky nebo	web001
Latrodectus	2	Latrodectus	GENUS	Jméno pøijmení Petra Latrodectus mactans spec hati hati; Koupím snovaèku rodu Latrodectus mactans dospìlou samici nebo	web001
Nebo	2	Nebo	GENUS	mactans dospìlou samici nebo juvenilní Pokud byste k; maculata dospìlé samièky nebo v juvenile stádiu Vaše; koupím masožravé brouky nebo mrchožrouty Vaše jméno Váš	web001
Nebo	3	Nebo	GENUS	pro založení chovu nebo jako krmný hmyz pro	web001
Nebo	4	Nebo	GENUS	ks za Kè nebo ks za Kè cena	web001
Brachypelma	5	Brachypelma	GENUS	Koupim subadultni samicku Brachypelma smithi Bezobratlí Pavouci a; Horáèek Koupim samicku Brachypelma Smithi Bezobratlí Pavouci a	web001
Nebo	5	Nebo	GENUS	Vitastrasilky seznam cz nebo na tel èíslo Vaše; Vitastrasilky seznam cz nebo na tel èíslo Vaše; Vitastrasilky seznam cz nebo na tel èíslo Vaše; Vitastrasilky seznam cz nebo na tel èíslo Vaše	web001
Aphonopelma	6	Aphonopelma	GENUS	pavoukù a štírù Aphonopelma anax svlek Kè NZ	web001
Brachypelma	6	Brachypelma	GENUS	NZ G SPIDERS Brachypelma albopilosum svlek Kè Brachypelma	web001
Pterinopelma	6	Pterinopelma	GENUS	RCF svlek Kè Pterinopelma sazimai svlek Kè Kompletní	web001
Pterinochilus	6	Pterinochilus	GENUS	Kè svlek Kè Pterinochilus murinus RCF svlek Kè	web001
Ceratogyrus	6	Ceratogyrus	GENUS	vagans svlek Kè Ceratogyrus darlingi svlek Kè NZ	web001
Chilobrachys	6	Chilobrachys	GENUS	olivacea svlek Kè Chilobrachys andersoni svlek Kè NZ	web001
Davus	6	Davus	GENUS	meridionalis svlek Kè Davus fasciatus svlek Kè Encyocratella	web001
Encyocratella	6	Encyocratella	GENUS	fasciatus svlek Kè Encyocratella olivacea svlek Kè Chilobrachys	web001
Lampropelma	6	Lampropelma	GENUS	NZ G SPIDERS Lampropelma nigerrimum svlek Kè Lampropelma	web001
Nhandu	6	Nhandu	GENUS	violaceopes svlek Kè Nhandu chromatus svlek Kè svlek	web001
Nebo	6	Nebo	GENUS	spiders cz tel nebo nás mùžete kontaktovat a; v Praze Zdicích nebo používáme služby Èeské pošty; Vitastrasilky seznam cz nebo tel è Vaše jméno; Vitastrasilky seznam cz nebo tel è Vaše jméno; Vitastrasilky seznam cz nebo na tel èíslo Vaše	web001
Brachypelma	7	Brachypelma	GENUS	trio Kè PAVOUCI Brachypelma albopilosum cca cm Kè; vagans cm Kè Brachypelma emilia Kè samice Tapinauchenius	web001
Tapinauchenius	7	Tapinauchenius	GENUS	emilia Kè samice Tapinauchenius violaceus Kè samice MNOHONOŽKY	web001
Nebo	7	Nebo	GENUS	Vitastrasilky seznam cz nebo na tel èíslo Vaše; vitastrasilky seznam cz nebo tel è Vaše jméno; vitastrasilky seznam cz nebo tel è Vaše jméno; pøedání u Hoøic nebo po dohodì a platbì; vitastrasilky seznam cz nebo tel è Vaše jméno; pøedání v Karviné nebo zašlu poštou Kè pøi	web001
Nebo	8	Nebo	GENUS	vitastrasilky seznam cz nebo tel è Vaše jméno; strašilek Zdravím prodám nebo vymìním za jiné druhy; vitastrasilky seznam cz nebo tel è Vaše jméno; vitastrasilky seznam cz nebo tel è Vaše jméno	web001
Aphonopelma	9	Aphonopelma	GENUS	imladis webnode cz Aphonopelma anax svlek Kè Bezobratlí; prodeji mláïata sklípkana Aphonopelma anax svlek Kè NZ	web001
Brachypelma	9	Brachypelma	GENUS	pár Kè PAVOUCI Brachypelma albopilosum cca cm Kè; povaha podobná rodu Brachypelma je aktivnìjší Kompletní nabídku	web001
Idiothele	9	Idiothele	GENUS	Kè samice Kè Idiothele mira cca cm Kè	web001
Nebo	9	Nebo	GENUS	Karviné a okolí nebo zašlu poštou Vaše jméno; Karviné a okolí nebo zašlu poštou Vaše jméno; pøedání u Hoøic nebo po dohodì mob a; spiders cz tel nebo nás mùžete kontaktovat a; TERA Èeské Budìjovice nebo používáme služby Èeské pošty; vitastrasilky seznam cz nebo tel è Vaše jméno	web001
Brachypelma	10	Brachypelma	GENUS	adult samce Brachypelma smithi emilia klaasi; adult samce Brachypelma smithi emilia klaasi	web001
Brachypelma	12	Brachypelma	GENUS	Lenka Peterková Brachypelma Bezobratlí Pavouci a; subadult samce Brachypelma smithi emilia klaasi	web001
Cyriopagopus	2	Cyriopagopus	GENUS	koupím sklípkana Cyriopagopus spec hati hati	web001
Heteroscodra	2	Heteroscodra	GENUS	hati hati heteroscodra maculata Bezobratlí Pavouci; a sklípkana Heteroscodra maculata dospìlé samièky	web001
Latrodectus	2	Latrodectus	GENUS	pøijmení Petra Latrodectus mactans spec hati; snovaèku rodu Latrodectus mactans dospìlou samici	web001
Brachypelma	5	Brachypelma	GENUS	subadultni samicku Brachypelma smithi Bezobratlí Pavouci; Koupim samicku Brachypelma Smithi Bezobratlí Pavouci	web001
Aphonopelma	6	Aphonopelma	GENUS	a štírù Aphonopelma anax svlek Kè	web001
Brachypelma	6	Brachypelma	GENUS	G SPIDERS Brachypelma albopilosum svlek Kè	web001
Pterinopelma	6	Pterinopelma	GENUS	svlek Kè Pterinopelma sazimai svlek Kè	web001
Pterinochilus	6	Pterinochilus	GENUS	svlek Kè Pterinochilus murinus RCF svlek	web001
Ceratogyrus	6	Ceratogyrus	GENUS	svlek Kè Ceratogyrus darlingi svlek Kè	web001
Chilobrachys	6	Chilobrachys	GENUS	svlek Kè Chilobrachys andersoni svlek Kè	web001
Davus	6	Davus	GENUS	svlek Kè Davus fasciatus svlek Kè	web001
Encyocratella	6	Encyocratella	GENUS	svlek Kè Encyocratella olivacea svlek Kè	web001
Lampropelma	6	Lampropelma	GENUS	G SPIDERS Lampropelma nigerrimum svlek Kè	web001
Nhandu	6	Nhandu	GENUS	svlek Kè Nhandu chromatus svlek Kè	web001
Brachypelma	7	Brachypelma	GENUS	Kè PAVOUCI Brachypelma albopilosum cca cm; cm Kè Brachypelma emilia Kè samice	web001
Tapinauchenius	7	Tapinauchenius	GENUS	Kè samice Tapinauchenius violaceus Kè samice	web001
Aphonopelma	9	Aphonopelma	GENUS	webnode cz Aphonopelma anax svlek Kè; mláïata sklípkana Aphonopelma anax svlek Kè	web001
Brachypelma	9	Brachypelma	GENUS	Kè PAVOUCI Brachypelma albopilosum cca cm; podobná rodu Brachypelma je aktivnìjší Kompletní	web001
Idiothele	9	Idiothele	GENUS	samice Kè Idiothele mira cca cm	web001
Brachypelma	1	Brachypelma	GENUS	pÅ l kokonu Brachypelma baumgarteni Brachypelma hamorii ex	web002
Sericopelma	1	Sericopelma	GENUS	svl vlastnÃ odchov SERICOPELMA ST CATALINA svl vlastnÃ; pulcher Lasiodora difficilis Sericopelma sp Chiriqui Jsem jako	web002
Chilobrachys	1	Chilobrachys	GENUS	vÃ mÄ na CHILOBRACHYS DISCOLUS svl vlastnÃ odchov; svl vlastnÃ odchov CHILOBRACHYS FIMBRATUS svl vlastnÃ odchov	web002
Cyriopagopus	1	Cyriopagopus	GENUS	dne provedena aktualizace CYRIOPAGOPUS HATI HATI svl vlastnÃ	web002
Harpactira	1	Harpactira	GENUS	svl vlastnÃ odchov HARPACTIRA PULCHRIPES svl vlastnÃ odchov; smithi Pamphobeteus petersi Harpactira marksi Psalmopoeus pulcher Lasiodora	web002
Lasiodora	1	Lasiodora	GENUS	marksi Psalmopoeus pulcher Lasiodora difficilis Sericopelma sp Chiriqui	web002
Pamphobeteus	1	Pamphobeteus	GENUS	hamorii ex smithi Pamphobeteus petersi Harpactira marksi Psalmopoeus	web002
Harpactirella	1	Harpactirella	GENUS	svl vlastnÃ odchov HARPACTIRELLA OVERDIJKI svl vÃ mÄ	web002
Monocentropus	1	Monocentropus	GENUS	svl vlastnÃ odchov MONOCENTROPUS BALFOURI svl vlastnÃ odchov	web002
Pelinobius	1	Pelinobius	GENUS	svl vlastnÃ odchov PELINOBIUS MUTICUS svl vlastnÃ odchov	web002
Psalmopoeus	1	Psalmopoeus	GENUS	petersi Harpactira marksi Psalmopoeus pulcher Lasiodora difficilis Sericopelma	web002
Xenesthis	1	Xenesthis	GENUS	svl vlastnÃ odchov XENESTHIS INTERMEDIA svl vlastnÃ odchov	web002
Nebo	1	Nebo	GENUS	echno vlastnÃ odchov nebo vÃ mÄ na ShÃ	web002
Nebo	1	Nebo	GENUS	zev prodejny mesto nebo PSC Najdete si vaÅ	web004
Nebo	10	Nebo	GENUS	tÃ den psa nebo kocku nekoupat Pro spolehlivou	web004
Nebo	100	Nebo	GENUS	parazity jen odpuzovat nebo je zahubit HubÃ cÃ; olÃ znout obojek nebo sahat na mÃ sto; pravek aplikovat brezÃ nebo kojÃ cÃ fenu Ano; zev prodejny mesto nebo PSC Najdete si vaÅ; Ã je skladem nebo ihned na prodejnÃ ch; Ã je skladem nebo ihned na prodejnÃ ch; Ã je skladem nebo ihned na prodejnÃ ch; Ã je skladem nebo ihned na prodejnÃ ch; Ã je skladem nebo ihned na prodejnÃ ch; parazity jen odpuzovat…	web004
Nebo	101	Nebo	GENUS	parazity jen odpuzovat nebo je zahubit HubÃ cÃ; olÃ znout obojek nebo sahat na mÃ sto; pravek aplikovat brezÃ nebo kojÃ cÃ fenu Ano; zev prodejny mesto nebo PSC Najdete si vaÅ; Ã je skladem nebo ihned na prodejnÃ ch; Ã je skladem nebo ihned na prodejnÃ ch; Ã je skladem nebo ihned na prodejnÃ ch; Ã je skladem nebo ihned na prodejne Pridat; Ã je skladem nebo ihned na prodejnÃ ch; Ã je skladem nebo …	web004
Nebo	102	Nebo	GENUS	parazity jen odpuzovat nebo je zahubit HubÃ cÃ; zev prodejny mesto nebo PSC Najdete si vaÅ; Ã je skladem nebo ihned na prodejnÃ ch; Ã je skladem nebo ihned na prodejnÃ ch; Ã je skladem nebo ihned na prodejnÃ ch; Ã je skladem nebo ihned na prodejnÃ ch; Ã je skladem nebo ihned na prodejnÃ ch; Ã je skladem nebo ihned na prodejnÃ ch; Ã je skladem nebo ihned na prodejne Pridat; parazity jen odpuzovat …	web004
Nebo	103	Nebo	GENUS	zev prodejny mesto nebo PSC Najdete si vaÅ; Ã je skladem nebo ihned na prodejnÃ ch; Ã je skladem nebo ihned na prodejnÃ ch; Ã je skladem nebo ihned na prodejnÃ ch; Ã je skladem nebo ihned na prodejnÃ ch; Ã je skladem nebo ihned na prodejnÃ ch; Ã je skladem nebo ihned na prodejnÃ ch; Ã je skladem nebo ihned na prodejnÃ ch; Ã je skladem nebo ihned na prodejnÃ ch; Ã je skladem nebo ihned na prodejnÃ…	web004
Nebo	104	Nebo	GENUS	zev prodejny mesto nebo PSC Najdete si vaÅ; Ã je skladem nebo ihned na prodejnÃ ch; Ã je skladem nebo ihned na prodejnÃ ch; Ã je skladem nebo ihned na prodejnÃ ch; Ã je skladem nebo ihned na prodejnÃ ch; Ã je skladem nebo ihned na prodejnÃ ch; Ã je skladem nebo ihned na prodejnÃ ch; Ã je skladem nebo ihned na prodejnÃ ch; Ã je skladem nebo ihned na prodejnÃ ch; Ã je skladem nebo ihned na prodejnÃ…	web004
Nebo	105	Nebo	GENUS	zev prodejny mesto nebo PSC Najdete si vaÅ; Ã je skladem nebo ihned na prodejnÃ ch; Ã je skladem nebo ihned na prodejnÃ ch; Ã je skladem nebo ihned na prodejnÃ ch; Ã je skladem nebo ihned na prodejnÃ ch; Ã je skladem nebo ihned na prodejnÃ ch; Ã je skladem nebo ihned na prodejnÃ ch; Ã je skladem nebo ihned na prodejnÃ ch; Ã je skladem nebo ihned na prodejnÃ ch; Ã je skladem nebo ihned na prodejnÃ…	web004
Nebo	106	Nebo	GENUS	zev prodejny mesto nebo PSC Najdete si vaÅ; Ã je skladem nebo ihned na prodejnÃ ch; Ã je skladem nebo ihned na prodejnÃ ch; Ã je skladem nebo ihned na prodejnÃ ch	web004
Nebo	107	Nebo	GENUS	zev prodejny mesto nebo PSC Najdete si vaÅ; Ã je skladem nebo ihned na prodejne Pridat	web004
Nebo	108	Nebo	GENUS	parazity jen odpuzovat nebo je zahubit HubÃ cÃ; zev prodejny mesto nebo PSC Najdete si vaÅ; Ã je skladem nebo ihned na prodejnÃ ch; Ã je skladem nebo ihned na prodejnÃ ch; Ã je skladem nebo ihned na prodejnÃ ch; Ã je skladem nebo ihned na prodejnÃ ch; Ã je skladem nebo ihned na prodejnÃ ch; Kc Skladem ks nebo ihned na prodejnÃ ch; Ã je skladem nebo ihned na prodejnÃ ch; Ã je skladem nebo ihned na…	web004
Nebo	109	Nebo	GENUS	zev prodejny mesto nebo PSC Najdete si vaÅ; Ã je skladem nebo ihned na prodejnÃ ch; Ã je skladem nebo ihned na prodejnÃ ch; Ã je skladem nebo ihned na prodejnÃ ch; Ã je skladem nebo ihned na prodejnÃ ch; Ã je skladem nebo ihned na prodejnÃ ch; Ã je skladem nebo ihned na prodejnÃ ch; Ã je skladem nebo ihned na prodejnÃ ch; Ã je skladem nebo ihned na prodejne Pridat; Kc Skladem ks nebo ihned na pro…	web004
Nebo	110	Nebo	GENUS	zev prodejny mesto nebo PSC Najdete si vaÅ; Kc Skladem ks nebo ihned na prodejnÃ ch; Ã je skladem nebo ihned na prodejnÃ ch; Ã je skladem nebo ihned na prodejnÃ ch; Ã je skladem nebo ihned na prodejnÃ ch; Kc Skladem ks nebo ihned na prodejnÃ ch; Ã je skladem nebo ihned na prodejnÃ ch; Ã je skladem nebo ihned na prodejnÃ ch; Ã je skladem nebo ihned na prodejnÃ ch	web004
Nebo	111	Nebo	GENUS	zev prodejny mesto nebo PSC Najdete si vaÅ; Ã je skladem nebo ihned na prodejnÃ ch; Ã je skladem nebo ihned na prodejnÃ ch; Ã je skladem nebo ihned na prodejnÃ ch; Ã je skladem nebo ihned na prodejnÃ ch; Ã je skladem nebo ihned na prodejnÃ ch; Ã je skladem nebo ihned na prodejnÃ ch; Ã je skladem nebo ihned na prodejnÃ ch; Ã je skladem nebo ihned na prodejnÃ ch; Ã je skladem nebo ihned na prodejnÃ…	web004
Nebo	112	Nebo	GENUS	zev prodejny mesto nebo PSC Najdete si vaÅ; Ã je skladem nebo ihned na prodejnÃ ch; Ã je skladem nebo ihned na prodejnÃ ch; Ã je skladem nebo ihned na prodejnÃ ch; Ã je skladem nebo ihned na prodejnÃ ch; Ã je skladem nebo ihned na prodejnÃ ch; Ã je skladem nebo ihned na prodejnÃ ch; Ã je skladem nebo ihned na prodejnÃ ch; Ã je skladem nebo ihned na prodejnÃ ch; Ã je skladem nebo ihned na prodejnÃ…	web004
Nebo	113	Nebo	GENUS	zev prodejny mesto nebo PSC Najdete si vaÅ; Ã je skladem nebo ihned na prodejnÃ ch; Ã je skladem nebo ihned na prodejnÃ ch; Ã je skladem nebo ihned na prodejnÃ ch; Ã je skladem nebo ihned na prodejnÃ ch; Ã je skladem nebo ihned na prodejnÃ ch; Ã je skladem nebo ihned na prodejnÃ ch; Ã je skladem nebo ihned na prodejnÃ ch; Ã je skladem nebo ihned na prodejnÃ ch; Ã je skladem nebo ihned na prodejnÃ…	web004
Nebo	114	Nebo	GENUS	zev prodejny mesto nebo PSC Najdete si vaÅ; Ã je skladem nebo ihned na prodejnÃ ch; Ã je skladem nebo ihned na prodejnÃ ch; Ã je skladem nebo ihned na prodejnÃ ch; Ã je skladem nebo ihned na prodejnÃ ch; Ã je skladem nebo ihned na prodejnÃ ch; Ã je skladem nebo ihned na prodejnÃ ch; Ã je skladem nebo ihned na prodejnÃ ch; Ã je skladem nebo ihned na prodejnÃ ch; Ã je skladem nebo ihned na prodejnÃ…	web004
Nebo	115	Nebo	GENUS	zev prodejny mesto nebo PSC Najdete si vaÅ; Ã je skladem nebo ihned na prodejnÃ ch; Ã je skladem nebo ihned na prodejnÃ ch; Ã je skladem nebo ihned na prodejnÃ ch; Ã je skladem nebo ihned na prodejnÃ ch; Ã je skladem nebo ihned na prodejnÃ ch; Ã je skladem nebo ihned na prodejnÃ ch; Ã je skladem nebo ihned na prodejnÃ ch; Ã je skladem nebo ihned na prodejnÃ ch; Ã je skladem nebo ihned na prodejnÃ…	web004
Nebo	116	Nebo	GENUS	zev prodejny mesto nebo PSC Najdete si vaÅ; Ã je skladem nebo ihned na prodejnÃ ch; Ã je skladem nebo ihned na prodejnÃ ch; Ã je skladem nebo ihned na prodejnÃ ch; Ã je skladem nebo ihned na prodejnÃ ch; Ã je skladem nebo ihned na prodejnÃ ch; Ã je skladem nebo ihned na prodejnÃ ch; Ã je skladem nebo ihned na prodejnÃ ch; Ã je skladem nebo ihned na prodejnÃ ch; Ã je skladem nebo ihned na prodejnÃ…	web004
Nebo	117	Nebo	GENUS	zev prodejny mesto nebo PSC Najdete si vaÅ; Ã je skladem nebo ihned na prodejnÃ ch; Ã je skladem nebo ihned na prodejnÃ ch; Ã je skladem nebo ihned na prodejnÃ ch; Ã je skladem nebo ihned na prodejnÃ ch; Ã je skladem nebo ihned na prodejnÃ ch; Ã je skladem nebo ihned na prodejnÃ ch; Ã je skladem nebo ihned na prodejnÃ ch; Ã je skladem nebo ihned na prodejnÃ ch; Ã je skladem nebo ihned na prodejnÃ…	web004
Nebo	118	Nebo	GENUS	zev prodejny mesto nebo PSC Najdete si vaÅ; Ã je skladem nebo ihned na prodejnÃ ch	web004
Nebo	119	Nebo	GENUS	zev prodejny mesto nebo PSC Najdete si vaÅ; Ã je skladem nebo ihned na prodejnÃ ch; Ã je skladem nebo ihned na prodejnÃ ch; Ã je skladem nebo ihned na prodejnÃ ch; Ã je skladem nebo ihned na prodejnÃ ch; Ã je skladem nebo ihned na prodejnÃ ch; Ã je skladem nebo ihned na prodejnÃ ch; Ã je skladem nebo ihned na prodejnÃ ch; Ã je skladem nebo ihned na prodejnÃ ch; Ã je skladem nebo ihned na prodejnÃ…	web004
Nebo	120	Nebo	GENUS	zev prodejny mesto nebo PSC Najdete si vaÅ; Ã je skladem nebo ihned na prodejnÃ ch; Ã je skladem nebo ihned na prodejnÃ ch; Ã je skladem nebo ihned na prodejnÃ ch; Ã je skladem nebo ihned na prodejnÃ ch; Ã je skladem nebo ihned na prodejnÃ ch; Ã je skladem nebo ihned na prodejnÃ ch; Ã je skladem nebo ihned na prodejnÃ ch; Ã je skladem nebo ihned na prodejnÃ ch	web004
Nebo	121	Nebo	GENUS	zev prodejny mesto nebo PSC Najdete si vaÅ; Ã je skladem nebo ihned na prodejnÃ ch; Ã je skladem nebo ihned na prodejnÃ ch; Ã je skladem nebo ihned na prodejnÃ ch; Ã je skladem nebo ihned na prodejnÃ ch; Ã je skladem nebo ihned na prodejnÃ ch; Ã je skladem nebo ihned na prodejnÃ ch; Ã je skladem nebo ihned na prodejnÃ ch	web004
Nebo	122	Nebo	GENUS	zev prodejny mesto nebo PSC Najdete si vaÅ; Ã je skladem nebo ihned na prodejnÃ ch; Ã je skladem nebo ihned na prodejnÃ ch; Ã je skladem nebo ihned na prodejnÃ ch; Ã je skladem nebo ihned na prodejnÃ ch; Ã je skladem nebo ihned na prodejnÃ ch; PoslednÃ kus skladem nebo ihned na prodejnÃ ch; Ã je skladem nebo ihned na prodejnÃ ch; Ã je skladem nebo ihned na prodejnÃ ch; Ã je skladem nebo ihned na …	web004
Nebo	123	Nebo	GENUS	zev prodejny mesto nebo PSC Najdete si vaÅ; Ã je skladem nebo ihned na prodejnÃ ch; Ã je skladem nebo ihned na prodejnÃ ch; Ã je skladem nebo ihned na prodejnÃ ch; Ã je skladem nebo ihned na prodejnÃ ch; Ã je skladem nebo ihned na prodejnÃ ch; Ã je skladem nebo ihned na prodejnÃ ch	web004
Nebo	124	Nebo	GENUS	Å hrudnÃ k nebo koÅ s prÃ dlem; Å hrudnÃ k nebo koÅ s prÃ dlem; zev prodejny mesto nebo PSC Najdete si vaÅ; Ã je skladem nebo ihned na prodejnÃ ch; Ã je skladem nebo ihned na prodejnÃ ch; Ã je skladem nebo ihned na prodejnÃ ch; Ã je skladem nebo ihned na prodejnÃ ch; Ã je skladem nebo ihned na prodejnÃ ch; Ã je skladem nebo ihned na prodejnÃ ch; Ã je skladem nebo ihned na prodejnÃ ch; PoslednÃ ku…	web004
Nebo	125	Nebo	GENUS	Å hrudnÃ k nebo koÅ s prÃ dlem; Å hrudnÃ k nebo koÅ s prÃ dlem; zev prodejny mesto nebo PSC Najdete si vaÅ; Ã je skladem nebo ihned na prodejnÃ ch; Ã je skladem nebo ihned na prodejnÃ ch; Ã je skladem nebo ihned na prodejnÃ ch; Ã je skladem nebo ihned na prodejnÃ ch; Ã je skladem nebo ihned na prodejnÃ ch; PoslednÃ kus skladem nebo ihned na prodejnÃ ch; Kc Skladem ks nebo ihned na prodejnÃ ch; Kc…	web004
Nebo	126	Nebo	GENUS	Å hrudnÃ k nebo koÅ s prÃ dlem; Å hrudnÃ k nebo koÅ s prÃ dlem; zev prodejny mesto nebo PSC Najdete si vaÅ; Ã je skladem nebo ihned na prodejnÃ ch; Ã je skladem nebo ihned na prodejnÃ ch; Ã je skladem nebo ihned na prodejnÃ ch; Kc Skladem ks nebo ihned na prodejnÃ ch; Kc Skladem ks nebo ihned na prodejnÃ ch; Ã je skladem nebo ihned na prodejnÃ ch; Ã je skladem nebo ihned na prodejnÃ ch	web004
Nebo	127	Nebo	GENUS	zev prodejny mesto nebo PSC Najdete si vaÅ; Ã je skladem nebo ihned na prodejnÃ ch; Ã je skladem nebo ihned na prodejnÃ ch; Ã je skladem nebo ihned na prodejnÃ ch; Ã je skladem nebo ihned na prodejnÃ ch; Ã je skladem nebo ihned na prodejnÃ ch; Ã je skladem nebo ihned na prodejnÃ ch; Ã je skladem nebo ihned na prodejnÃ ch; Ã je skladem nebo ihned na prodejnÃ ch; Ã je skladem nebo ihned na prodejnÃ…	web004
Nebo	128	Nebo	GENUS	zev prodejny mesto nebo PSC Najdete si vaÅ; Ã je skladem nebo ihned na prodejnÃ ch; Ã je skladem nebo ihned na prodejnÃ ch; Ã je skladem nebo ihned na prodejnÃ ch; Ã je skladem nebo ihned na prodejnÃ ch; Ã je skladem nebo ihned na prodejnÃ ch; Ã je skladem nebo ihned na prodejnÃ ch; Ã je skladem nebo ihned na prodejnÃ ch; Ã je skladem nebo ihned na prodejnÃ ch; Ã je skladem nebo ihned na prodejnÃ…	web004
Nebo	129	Nebo	GENUS	zev prodejny mesto nebo PSC Najdete si vaÅ; Ã je skladem nebo ihned na prodejnÃ ch; Ã je skladem nebo ihned na prodejnÃ ch; Ã je skladem nebo ihned na prodejnÃ ch; Ã je skladem nebo ihned na prodejnÃ ch; Ã je skladem nebo ihned na prodejnÃ ch; Ã je skladem nebo ihned na prodejnÃ ch; Ã je skladem nebo ihned na prodejnÃ ch; Ã je skladem nebo ihned na prodejnÃ ch; Ã je skladem nebo ihned na prodejnÃ…	web004
Nebo	130	Nebo	GENUS	zev prodejny mesto nebo PSC Najdete si vaÅ; Ã je skladem nebo ihned na prodejnÃ ch; Ã je skladem nebo ihned na prodejnÃ ch; Ã je skladem nebo ihned na prodejnÃ ch; Ã je skladem nebo ihned na prodejnÃ ch; Ã je skladem nebo ihned na prodejnÃ ch; Ã je skladem nebo ihned na prodejnÃ ch; Ã je skladem nebo ihned na prodejne Pridat; Ã je skladem nebo ihned na prodejnÃ ch; Ã je skladem nebo ihned na prod…	web004
Nebo	131	Nebo	GENUS	zev prodejny mesto nebo PSC Najdete si vaÅ; Ã je skladem nebo ihned na prodejnÃ ch; Ã je skladem nebo ihned na prodejnÃ ch; Ã je skladem nebo ihned na prodejnÃ ch; Ã je skladem nebo ihned na prodejnÃ ch; Ã je skladem nebo ihned na prodejnÃ ch; Ã je skladem nebo ihned na prodejnÃ ch; Ã je skladem nebo ihned na prodejnÃ ch; Ã je skladem nebo ihned na prodejnÃ ch; Ã je skladem nebo ihned na prodejnÃ…	web004
Nebo	132	Nebo	GENUS	opatrenÃ bezpecnostnÃ sponou nebo gumickou aby se vÃ; opatrenÃ bezpecnostnÃ sponou nebo gumickou aby se vÃ; zev prodejny mesto nebo PSC Najdete si vaÅ; Ã je skladem nebo ihned na prodejnÃ ch; Ã je skladem nebo ihned na prodejnÃ ch; Ã je skladem nebo ihned na prodejnÃ ch; Ã je skladem nebo ihned na prodejne Pridat; Ã je skladem nebo ihned na prodejnÃ ch; Ã je skladem nebo ihned na prodejnÃ ch; Ã j…	web004
Nebo	133	Nebo	GENUS	zev prodejny mesto nebo PSC Najdete si vaÅ; Ã je skladem nebo ihned na prodejnÃ ch; Ã je skladem nebo ihned na prodejnÃ ch; Ã je skladem nebo ihned na prodejne Pridat; Ã je skladem nebo ihned na prodejnÃ ch; Kc Skladem ks nebo ihned na prodejnÃ ch; Ã je skladem nebo ihned na prodejne Pridat; Ã je skladem nebo ihned na prodejnÃ ch; Ã je skladem nebo ihned na prodejne Pridat; PoslednÃ kus skladem n…	web004
Nebo	134	Nebo	GENUS	zev prodejny mesto nebo PSC Najdete si vaÅ; Ã je skladem nebo ihned na prodejnÃ ch; Ã je skladem nebo ihned na prodejnÃ ch; PoslednÃ kus skladem nebo ihned na prodejne Pridat; Ã je skladem nebo ihned na prodejnÃ ch; Ã je skladem nebo ihned na prodejnÃ ch; Ã je skladem nebo ihned na prodejnÃ ch; Ã je skladem nebo ihned na prodejnÃ ch; Ã je skladem nebo ihned na prodejnÃ ch; Kc Skladem ks nebo ihne…	web004
Nebo	135	Nebo	GENUS	zev prodejny mesto nebo PSC Najdete si vaÅ; Ã je skladem nebo ihned na prodejnÃ ch; Ã je skladem nebo ihned na prodejnÃ ch; PoslednÃ kus skladem nebo ihned na prodejne Pridat; Ã je skladem nebo ihned na prodejnÃ ch; Ã je skladem nebo ihned na prodejnÃ ch; Ã je skladem nebo ihned na prodejnÃ ch; Ã je skladem nebo ihned na prodejnÃ ch; Kc Skladem ks nebo ihned na prodejnÃ ch; Ã je skladem nebo ihne…	web004
Nebo	136	Nebo	GENUS	zev prodejny mesto nebo PSC Najdete si vaÅ; Ã je skladem nebo ihned na prodejnÃ ch; Ã je skladem nebo ihned na prodejnÃ ch	web004
Nebo	137	Nebo	GENUS	zev prodejny mesto nebo PSC Najdete si vaÅ; Ã je skladem nebo ihned na prodejnÃ ch; Ã je skladem nebo ihned na prodejnÃ ch; Ã je skladem nebo ihned na prodejnÃ ch; Ã je skladem nebo ihned na prodejnÃ ch; Ã je skladem nebo ihned na prodejnÃ ch; Ã je skladem nebo ihned na prodejnÃ ch; Ã je skladem nebo ihned na prodejnÃ ch; Ã je skladem nebo ihned na prodejnÃ ch; Ã je skladem nebo ihned na prodejnÃ…	web004
Nebo	138	Nebo	GENUS	zev prodejny mesto nebo PSC Najdete si vaÅ; Ã je skladem nebo ihned na prodejnÃ ch; Ã je skladem nebo ihned na prodejnÃ ch; Ã je skladem nebo ihned na prodejnÃ ch; Ã je skladem nebo ihned na prodejnÃ ch; Ã je skladem nebo ihned na prodejnÃ ch; Ã je skladem nebo ihned na prodejnÃ ch; Ã je skladem nebo ihned na prodejnÃ ch; Ã je skladem nebo ihned na prodejnÃ ch; Ã je skladem nebo ihned na prodejnÃ…	web004
Nebo	139	Nebo	GENUS	zev prodejny mesto nebo PSC Najdete si vaÅ; Ã je skladem nebo ihned na prodejnÃ ch; Ã je skladem nebo ihned na prodejnÃ ch; Ã je skladem nebo ihned na prodejnÃ ch; Ã je skladem nebo ihned na prodejnÃ ch; Ã je skladem nebo ihned na prodejnÃ ch; Ã je skladem nebo ihned na prodejnÃ ch; Ã je skladem nebo ihned na prodejnÃ ch; Ã je skladem nebo ihned na prodejnÃ ch; Ã je skladem nebo ihned na prodejnÃ…	web004
Nebo	140	Nebo	GENUS	zev prodejny mesto nebo PSC Najdete si vaÅ; Ã je skladem nebo ihned na prodejnÃ ch; Ã je skladem nebo ihned na prodejnÃ ch; Ã je skladem nebo ihned na prodejnÃ ch; Ã je skladem nebo ihned na prodejnÃ ch; Ã je skladem nebo ihned na prodejnÃ ch; Ã je skladem nebo ihned na prodejnÃ ch; Ã je skladem nebo ihned na prodejnÃ ch; Ã je skladem nebo ihned na prodejnÃ ch	web004
Nebo	141	Nebo	GENUS	zev prodejny mesto nebo PSC Najdete si vaÅ; Ã je skladem nebo ihned na prodejnÃ ch; Ã je skladem nebo ihned na prodejnÃ ch; Ã je skladem nebo ihned na prodejnÃ ch; Ã je skladem nebo ihned na prodejnÃ ch	web004
Nebo	142	Nebo	GENUS	zev prodejny mesto nebo PSC Najdete si vaÅ; Ã je skladem nebo ihned na prodejnÃ ch; Ã je skladem nebo ihned na prodejnÃ ch; Ã je skladem nebo ihned na prodejnÃ ch; Ã je skladem nebo ihned na prodejnÃ ch; Ã je skladem nebo ihned na prodejnÃ ch; Ã je skladem nebo ihned na prodejnÃ ch; Ã je skladem nebo ihned na prodejnÃ ch; Ã je skladem nebo ihned na prodejnÃ ch; Ã je skladem nebo ihned na prodejnÃ…	web004
Nebo	143	Nebo	GENUS	zev prodejny mesto nebo PSC Najdete si vaÅ; Ã je skladem nebo ihned na prodejnÃ ch; Ã je skladem nebo ihned na prodejnÃ ch; Ã je skladem nebo ihned na prodejnÃ ch; Ã je skladem nebo ihned na prodejnÃ ch; Ã je skladem nebo ihned na prodejnÃ ch; Ã je skladem nebo ihned na prodejnÃ ch; Ã je skladem nebo ihned na prodejnÃ ch; Ã je skladem nebo ihned na prodejnÃ ch; Ã je skladem nebo ihned na prodejnÃ…	web004
Nebo	144	Nebo	GENUS	zev prodejny mesto nebo PSC Najdete si vaÅ; Ã je skladem nebo ihned na prodejnÃ ch; Ã je skladem nebo ihned na prodejnÃ ch; Ã je skladem nebo ihned na prodejnÃ ch; Ã je skladem nebo ihned na prodejnÃ ch; Ã je skladem nebo ihned na prodejnÃ ch; Ã je skladem nebo ihned na prodejnÃ ch; Ã je skladem nebo ihned na prodejnÃ ch; Ã je skladem nebo ihned na prodejnÃ ch; Ã je skladem nebo ihned na prodejnÃ…	web004
Nebo	145	Nebo	GENUS	zev prodejny mesto nebo PSC Najdete si vaÅ; Ã je skladem nebo ihned na prodejnÃ ch; Ã je skladem nebo ihned na prodejnÃ ch; Ã je skladem nebo ihned na prodejnÃ ch	web004
Nebo	146	Nebo	GENUS	zev prodejny mesto nebo PSC Najdete si vaÅ; Ã je skladem nebo ihned na prodejnÃ ch; Ã je skladem nebo ihned na prodejnÃ ch; Ã je skladem nebo ihned na prodejnÃ ch; Ã je skladem nebo ihned na prodejnÃ ch; Ã je skladem nebo ihned na prodejnÃ ch; Ã je skladem nebo ihned na prodejnÃ ch; Ã je skladem nebo ihned na prodejnÃ ch; Ã je skladem nebo ihned na prodejne Pridat; Ã je skladem nebo ihned na prod…	web004
Nebo	147	Nebo	GENUS	zev prodejny mesto nebo PSC Najdete si vaÅ	web004
Nebo	148	Nebo	GENUS	zÃ kladnÃ vybavenÃ nebo jde pouze o samotnou; zev prodejny mesto nebo PSC Najdete si vaÅ; Ã je skladem nebo ihned na prodejnÃ ch; Ã je skladem nebo ihned na prodejnÃ ch; Ã je skladem nebo ihned na prodejnÃ ch; Ã je skladem nebo ihned na prodejnÃ ch; Ã je skladem nebo ihned na prodejnÃ ch; Ã je skladem nebo ihned na prodejnÃ ch; Ã je skladem nebo ihned na prodejnÃ ch; Ã je skladem nebo ihned na pr…	web004
Nebo	149	Nebo	GENUS	zÃ kladnÃ vybavenÃ nebo jde pouze o samotnou; zev prodejny mesto nebo PSC Najdete si vaÅ; Ã je skladem nebo ihned na prodejnÃ ch; Ã je skladem nebo ihned na prodejnÃ ch; Kc Skladem ks nebo ihned na prodejnÃ ch; Ã je skladem nebo ihned na prodejnÃ ch; Ã je skladem nebo ihned na prodejnÃ ch; Ã je skladem nebo ihned na prodejnÃ ch; Ã je skladem nebo ihned na prodejnÃ ch; Ã je skladem nebo ihned na p…	web004
Nebo	15	Nebo	GENUS	Zavolejte napiÅ te nebo se osobne stavite v	web004
Nebo	150	Nebo	GENUS	zÃ kladnÃ vybavenÃ nebo jde pouze o samotnou; zev prodejny mesto nebo PSC Najdete si vaÅ; Ã je skladem nebo ihned na prodejnÃ ch; Ã je skladem nebo ihned na prodejnÃ ch; Ã je skladem nebo ihned na prodejnÃ ch; Ã je skladem nebo ihned na prodejnÃ ch; Ã je skladem nebo ihned na prodejnÃ ch; Ã je skladem nebo ihned na prodejnÃ ch; Ã je skladem nebo ihned na prodejnÃ ch; Ã je skladem nebo ihned na pr…	web004
Nebo	151	Nebo	GENUS	zev prodejny mesto nebo PSC Najdete si vaÅ; Ã je skladem nebo ihned na prodejnÃ ch; Ã je skladem nebo ihned na prodejnÃ ch; Ã je skladem nebo ihned na prodejnÃ ch; Ã je skladem nebo ihned na prodejnÃ ch	web004
Nebo	152	Nebo	GENUS	zev prodejny mesto nebo PSC Najdete si vaÅ; Ã je skladem nebo ihned na prodejnÃ ch; Kc Skladem ks nebo ihned na prodejnÃ ch; Ã je skladem nebo ihned na prodejne Pridat; Kc Skladem ks nebo ihned na prodejnÃ ch; Kc Skladem ks nebo ihned na prodejnÃ ch; Kc Skladem ks nebo ihned na prodejnÃ ch	web004
Nebo	153	Nebo	GENUS	prÃ ve domky nebo kolotoce a pak muÅ; dÃ te domek nebo vÃ bavu z plastu; prÃ ve domky nebo kolotoce a pak muÅ; dÃ te domek nebo vÃ bavu z plastu; zev prodejny mesto nebo PSC Najdete si vaÅ; Ã je skladem nebo ihned na prodejnÃ ch; Ã je skladem nebo ihned na prodejnÃ ch; Ã je skladem nebo ihned na prodejnÃ ch; Ã je skladem nebo ihned na prodejnÃ ch; Ã je skladem nebo ihned na prodejnÃ ch; Ã je skla…	web004
Nebo	154	Nebo	GENUS	zev prodejny mesto nebo PSC Najdete si vaÅ; Ã je skladem nebo ihned na prodejnÃ ch; Ã je skladem nebo ihned na prodejnÃ ch; Ã je skladem nebo ihned na prodejnÃ ch; Ã je skladem nebo ihned na prodejnÃ ch; Ã je skladem nebo ihned na prodejnÃ ch; Ã je skladem nebo ihned na prodejnÃ ch; Ã je skladem nebo ihned na prodejnÃ ch; Ã je skladem nebo ihned na prodejnÃ ch; Kc Skladem ks nebo ihned na prodejn…	web004
Nebo	155	Nebo	GENUS	zev prodejny mesto nebo PSC Najdete si vaÅ; Ã je skladem nebo ihned na prodejnÃ ch; Ã je skladem nebo ihned na prodejnÃ ch; Ã je skladem nebo ihned na prodejnÃ ch; Kc Skladem ks nebo ihned na prodejnÃ ch; Kc Skladem ks nebo ihned na prodejnÃ ch; Kc Skladem ks nebo ihned na prodejnÃ ch; Kc Skladem ks nebo ihned na prodejnÃ ch; Kc Skladem ks nebo ihned na prodejnÃ ch; Kc Skladem ks nebo ihned na pr…	web004
Nebo	156	Nebo	GENUS	zev prodejny mesto nebo PSC Najdete si vaÅ; Ã je skladem nebo ihned na prodejnÃ ch; Ã je skladem nebo ihned na prodejnÃ ch; Ã je skladem nebo ihned na prodejnÃ ch; Ã je skladem nebo ihned na prodejnÃ ch; Ã je skladem nebo ihned na prodejnÃ ch; Ã je skladem nebo ihned na prodejnÃ ch; Ã je skladem nebo ihned na prodejnÃ ch; Kc Skladem ks nebo ihned na prodejnÃ ch; Kc Skladem ks nebo ihned na prodej…	web004
Nebo	157	Nebo	GENUS	zev prodejny mesto nebo PSC Najdete si vaÅ; Ã je skladem nebo ihned na prodejnÃ ch; Ã je skladem nebo ihned na prodejnÃ ch; Ã je skladem nebo ihned na prodejnÃ ch; Ã je skladem nebo ihned na prodejnÃ ch; Ã je skladem nebo ihned na prodejnÃ ch; Ã je skladem nebo ihned na prodejnÃ ch; Ã je skladem nebo ihned na prodejnÃ ch; Ã je skladem nebo ihned na prodejnÃ ch; Ã je skladem nebo ihned na prodejnÃ…	web004
Nebo	158	Nebo	GENUS	zev prodejny mesto nebo PSC Najdete si vaÅ; Ã je skladem nebo ihned na prodejnÃ ch; Ã je skladem nebo ihned na prodejnÃ ch	web004
Nebo	159	Nebo	GENUS	zev prodejny mesto nebo PSC Najdete si vaÅ; Ã je skladem nebo ihned na prodejnÃ ch; Ã je skladem nebo ihned na prodejnÃ ch; Ã je skladem nebo ihned na prodejnÃ ch; Ã je skladem nebo ihned na prodejnÃ ch; Ã je skladem nebo ihned na prodejnÃ ch	web004
Nebo	16	Nebo	GENUS	m zachrÃ nili nebo pomohli zachrÃ nit lidskÃ	web004
Nebo	160	Nebo	GENUS	zev prodejny mesto nebo PSC Najdete si vaÅ; Ã je skladem nebo ihned na prodejnÃ ch; Ã je skladem nebo ihned na prodejnÃ ch; Ã je skladem nebo ihned na prodejnÃ ch	web004
Nebo	161	Nebo	GENUS	zev prodejny mesto nebo PSC Najdete si vaÅ; Ã je skladem nebo ihned na prodejnÃ ch; Ã je skladem nebo ihned na prodejnÃ ch; Ã je skladem nebo ihned na prodejnÃ ch; Ã je skladem nebo ihned na prodejnÃ ch; Ã je skladem nebo ihned na prodejnÃ ch; Ã je skladem nebo ihned na prodejnÃ ch; Ã je skladem nebo ihned na prodejnÃ ch; Ã je skladem nebo ihned na prodejnÃ ch; Ã je skladem nebo ihned na prodejnÃ…	web004
Nebo	162	Nebo	GENUS	zev prodejny mesto nebo PSC Najdete si vaÅ; Ã je skladem nebo ihned na prodejnÃ ch; Ã je skladem nebo ihned na prodejnÃ ch; Ã je skladem nebo ihned na prodejnÃ ch; Ã je skladem nebo ihned na prodejnÃ ch; Ã je skladem nebo ihned na prodejnÃ ch; Ã je skladem nebo ihned na prodejnÃ ch; Ã je skladem nebo ihned na prodejnÃ ch; Ã je skladem nebo ihned na prodejnÃ ch; Ã je skladem nebo ihned na prodejnÃ…	web004
Nebo	163	Nebo	GENUS	zev prodejny mesto nebo PSC Najdete si vaÅ; Ã je skladem nebo ihned na prodejnÃ ch; Ã je skladem nebo ihned na prodejnÃ ch; Ã je skladem nebo ihned na prodejnÃ ch; Ã je skladem nebo ihned na prodejnÃ ch; Ã je skladem nebo ihned na prodejnÃ ch; Ã je skladem nebo ihned na prodejnÃ ch; Ã je skladem nebo ihned na prodejnÃ ch; Ã je skladem nebo ihned na prodejnÃ ch; Ã je skladem nebo ihned na prodejnÃ…	web004
Nebo	164	Nebo	GENUS	zev prodejny mesto nebo PSC Najdete si vaÅ; Ã je skladem nebo ihned na prodejnÃ ch; Ã je skladem nebo ihned na prodejnÃ ch; Ã je skladem nebo ihned na prodejnÃ ch; Ã je skladem nebo ihned na prodejnÃ ch; Ã je skladem nebo ihned na prodejnÃ ch; Ã je skladem nebo ihned na prodejnÃ ch; Ã je skladem nebo ihned na prodejnÃ ch; Ã je skladem nebo ihned na prodejnÃ ch; Ã je skladem nebo ihned na prodejnÃ…	web004
Nebo	165	Nebo	GENUS	zev prodejny mesto nebo PSC Najdete si vaÅ; Ã je skladem nebo ihned na prodejnÃ ch; Ã je skladem nebo ihned na prodejnÃ ch; Ã je skladem nebo ihned na prodejnÃ ch; Ã je skladem nebo ihned na prodejnÃ ch; Ã je skladem nebo ihned na prodejnÃ ch	web004
Nebo	166	Nebo	GENUS	zev prodejny mesto nebo PSC Najdete si vaÅ; Ã je skladem nebo ihned na prodejnÃ ch	web004
Nebo	167	Nebo	GENUS	zev prodejny mesto nebo PSC Najdete si vaÅ; Ã je skladem nebo ihned na prodejnÃ ch; Ã je skladem nebo ihned na prodejnÃ ch; Ã je skladem nebo ihned na prodejnÃ ch; Ã je skladem nebo ihned na prodejnÃ ch; Ã je skladem nebo ihned na prodejnÃ ch; Ã je skladem nebo ihned na prodejnÃ ch; Ã je skladem nebo ihned na prodejnÃ ch; Ã je skladem nebo ihned na prodejnÃ ch; Ã je skladem nebo ihned na prodejnÃ…	web004
Nebo	168	Nebo	GENUS	zev prodejny mesto nebo PSC Najdete si vaÅ; Ã je skladem nebo ihned na prodejnÃ ch; Ã je skladem nebo ihned na prodejnÃ ch; Ã je skladem nebo ihned na prodejnÃ ch; Ã je skladem nebo ihned na prodejnÃ ch; Ã je skladem nebo ihned na prodejnÃ ch; Ã je skladem nebo ihned na prodejnÃ ch; Ã je skladem nebo ihned na prodejnÃ ch; Ã je skladem nebo ihned na prodejnÃ ch; Ã je skladem nebo ihned na prodejnÃ…	web004
Nebo	169	Nebo	GENUS	zev prodejny mesto nebo PSC Najdete si vaÅ; Ã je skladem nebo ihned na prodejnÃ ch; Ã je skladem nebo ihned na prodejnÃ ch	web004
Nebo	17	Nebo	GENUS	stanice pro psy nebo kocky pro kynologickÃ kluby; krmivem z ONTARIO nebo EUKANUBA AktivnÃ odebÃ rÃ; klubem Jste Vy nebo clenovÃ VaÅ Ã organizace; klivarova superzoo cz nebo na tel Martina Hegr; klivarova superzoo cz nebo na tel Martina Hegr	web004
Nebo	170	Nebo	GENUS	zev prodejny mesto nebo PSC Najdete si vaÅ; Ã je skladem nebo ihned na prodejnÃ ch; Ã je skladem nebo ihned na prodejnÃ ch; Ã je skladem nebo ihned na prodejnÃ ch	web004
Nebo	171	Nebo	GENUS	zev prodejny mesto nebo PSC Najdete si vaÅ; Ã je skladem nebo ihned na prodejnÃ ch; Ã je skladem nebo ihned na prodejnÃ ch; Ã je skladem nebo ihned na prodejnÃ ch; Ã je skladem nebo ihned na prodejnÃ ch; Ã je skladem nebo ihned na prodejnÃ ch; Ã je skladem nebo ihned na prodejnÃ ch; Ã je skladem nebo ihned na prodejnÃ ch; Ã je skladem nebo ihned na prodejnÃ ch; Ã je skladem nebo ihned na prodejnÃ…	web004
Nebo	172	Nebo	GENUS	zev prodejny mesto nebo PSC Najdete si vaÅ; Ã je skladem nebo ihned na prodejnÃ ch; Ã je skladem nebo ihned na prodejnÃ ch; Ã je skladem nebo ihned na prodejnÃ ch; Ã je skladem nebo ihned na prodejnÃ ch; Ã je skladem nebo ihned na prodejnÃ ch	web004
Nebo	173	Nebo	GENUS	zev prodejny mesto nebo PSC Najdete si vaÅ; Ã je skladem nebo ihned na prodejnÃ ch	web004
Nebo	174	Nebo	GENUS	zev prodejny mesto nebo PSC Najdete si vaÅ; Ã je skladem nebo ihned na prodejnÃ ch; Ã je skladem nebo ihned na prodejnÃ ch; Ã je skladem nebo ihned na prodejnÃ ch	web004
Nebo	175	Nebo	GENUS	zev prodejny mesto nebo PSC Najdete si vaÅ; Ã je skladem nebo ihned na prodejnÃ ch	web004
Nebo	176	Nebo	GENUS	zev prodejny mesto nebo PSC Najdete si vaÅ; Ã je skladem nebo ihned na prodejnÃ ch; Ã je skladem nebo ihned na prodejnÃ ch; Ã je skladem nebo ihned na prodejnÃ ch; Ã je skladem nebo ihned na prodejnÃ ch; Ã je skladem nebo ihned na prodejnÃ ch; Ã je skladem nebo ihned na prodejnÃ ch; Ã je skladem nebo ihned na prodejnÃ ch; Ã je skladem nebo ihned na prodejnÃ ch; Ã je skladem nebo ihned na prodejnÃ…	web004
Nebo	177	Nebo	GENUS	zev prodejny mesto nebo PSC Najdete si vaÅ; Ã je skladem nebo ihned na prodejnÃ ch; Ã je skladem nebo ihned na prodejnÃ ch; Ã je skladem nebo ihned na prodejnÃ ch; Kc Skladem ks nebo ihned na prodejnÃ ch; Kc Skladem ks nebo ihned na prodejnÃ ch; Ã je skladem nebo ihned na prodejnÃ ch; Ã je skladem nebo ihned na prodejnÃ ch; Kc Skladem ks nebo ihned na prodejnÃ ch; Kc Skladem ks nebo ihned na prod…	web004
Nebo	178	Nebo	GENUS	zev prodejny mesto nebo PSC Najdete si vaÅ; Ã je skladem nebo ihned na prodejnÃ ch; Ã je skladem nebo ihned na prodejnÃ ch; Ã je skladem nebo ihned na prodejnÃ ch; Ã je skladem nebo ihned na prodejnÃ ch; Ã je skladem nebo ihned na prodejnÃ ch; Ã je skladem nebo ihned na prodejnÃ ch; Ã je skladem nebo ihned na prodejnÃ ch; Ã je skladem nebo ihned na prodejnÃ ch; Ã je skladem nebo ihned na prodejne…	web004
Nebo	179	Nebo	GENUS	zev prodejny mesto nebo PSC Najdete si vaÅ; Ã je skladem nebo ihned na prodejnÃ ch; Ã je skladem nebo ihned na prodejnÃ ch; Ã je skladem nebo ihned na prodejnÃ ch; Ã je skladem nebo ihned na prodejnÃ ch; Ã je skladem nebo ihned na prodejnÃ ch; Ã je skladem nebo ihned na prodejnÃ ch; Ã je skladem nebo ihned na prodejnÃ ch; Ã je skladem nebo ihned na prodejnÃ ch; Ã je skladem nebo ihned na prodejnÃ…	web004
Nebo	180	Nebo	GENUS	zev prodejny mesto nebo PSC Najdete si vaÅ; Ã je skladem nebo ihned na prodejnÃ ch; Ã je skladem nebo ihned na prodejnÃ ch; Ã je skladem nebo ihned na prodejnÃ ch; Kc Skladem ks nebo ihned na prodejnÃ ch; PoslednÃ kus skladem nebo ihned na prodejnÃ ch; Ã je skladem nebo ihned na prodejnÃ ch; Ã je skladem nebo ihned na prodejnÃ ch; Ã je skladem nebo ihned na prodejnÃ ch; Ã je skladem nebo ihned na…	web004
Nebo	181	Nebo	GENUS	zev prodejny mesto nebo PSC Najdete si vaÅ	web004
Nebo	182	Nebo	GENUS	zev prodejny mesto nebo PSC Najdete si vaÅ	web004
Nebo	183	Nebo	GENUS	zev prodejny mesto nebo PSC Najdete si vaÅ	web004
Nebo	184	Nebo	GENUS	zev prodejny mesto nebo PSC Najdete si vaÅ	web004
Nebo	185	Nebo	GENUS	zev prodejny mesto nebo PSC Najdete si vaÅ	web004
Nebo	186	Nebo	GENUS	zev prodejny mesto nebo PSC Najdete si vaÅ; Ã je skladem nebo ihned na prodejnÃ ch; Ã je skladem nebo ihned na prodejnÃ ch; Ã je skladem nebo ihned na prodejnÃ ch; Ã je skladem nebo ihned na prodejnÃ ch; Ã je skladem nebo ihned na prodejnÃ ch; Ã je skladem nebo ihned na prodejnÃ ch; Ã je skladem nebo ihned na prodejnÃ ch; Ã je skladem nebo ihned na prodejnÃ ch; Ã je skladem nebo ihned na prodejnÃ…	web004
Nebo	187	Nebo	GENUS	zev prodejny mesto nebo PSC Najdete si vaÅ; Ã je skladem nebo ihned na prodejnÃ ch; Ã je skladem nebo ihned na prodejnÃ ch; Ã je skladem nebo ihned na prodejnÃ ch; Ã je skladem nebo ihned na prodejnÃ ch; Ã je skladem nebo ihned na prodejnÃ ch; Ã je skladem nebo ihned na prodejnÃ ch; Ã je skladem nebo ihned na prodejnÃ ch; Ã je skladem nebo ihned na prodejnÃ ch; Ã je skladem nebo ihned na prodejnÃ…	web004
Nebo	188	Nebo	GENUS	zev prodejny mesto nebo PSC Najdete si vaÅ; Ã je skladem nebo ihned na prodejnÃ ch; Ã je skladem nebo ihned na prodejnÃ ch; Ã je skladem nebo ihned na prodejnÃ ch; Ã je skladem nebo ihned na prodejnÃ ch; Ã je skladem nebo ihned na prodejnÃ ch; Ã je skladem nebo ihned na prodejnÃ ch; Ã je skladem nebo ihned na prodejnÃ ch; Ã je skladem nebo ihned na prodejnÃ ch; Ã je skladem nebo ihned na prodejnÃ…	web004
Nebo	189	Nebo	GENUS	zev prodejny mesto nebo PSC Najdete si vaÅ; Ã je skladem nebo ihned na prodejnÃ ch; Ã je skladem nebo ihned na prodejnÃ ch; Ã je skladem nebo ihned na prodejnÃ ch; Ã je skladem nebo ihned na prodejnÃ ch; Ã je skladem nebo ihned na prodejnÃ ch; Ã je skladem nebo ihned na prodejnÃ ch; Ã je skladem nebo ihned na prodejnÃ ch; Ã je skladem nebo ihned na prodejnÃ ch; Ã je skladem nebo ihned na prodejnÃ…	web004
Nebo	190	Nebo	GENUS	zev prodejny mesto nebo PSC Najdete si vaÅ; Ã je skladem nebo ihned na prodejnÃ ch; Ã je skladem nebo ihned na prodejnÃ ch; Ã je skladem nebo ihned na prodejnÃ ch; Ã je skladem nebo ihned na prodejnÃ ch; Ã je skladem nebo ihned na prodejnÃ ch; Ã je skladem nebo ihned na prodejnÃ ch; Ã je skladem nebo ihned na prodejnÃ ch; Ã je skladem nebo ihned na prodejnÃ ch; Ã je skladem nebo ihned na prodejnÃ…	web004
Nebo	191	Nebo	GENUS	zev prodejny mesto nebo PSC Najdete si vaÅ; Ã je skladem nebo ihned na prodejnÃ ch; Ã je skladem nebo ihned na prodejnÃ ch; Ã je skladem nebo ihned na prodejnÃ ch; Ã je skladem nebo ihned na prodejnÃ ch; Ã je skladem nebo ihned na prodejnÃ ch; Ã je skladem nebo ihned na prodejne Pridat; Kc Skladem ks nebo ihned na prodejnÃ ch; Ã je skladem nebo ihned na prodejnÃ ch; Ã je skladem nebo ihned na pro…	web004
Nebo	192	Nebo	GENUS	zÃ kladnÃ vybavenÃ nebo jde pouze o samotnou; zev prodejny mesto nebo PSC Najdete si vaÅ; Ã je skladem nebo ihned na prodejnÃ ch; Ã je skladem nebo ihned na prodejnÃ ch; Ã je skladem nebo ihned na prodejnÃ ch; Ã je skladem nebo ihned na prodejnÃ ch; Ã je skladem nebo ihned na prodejnÃ ch; Ã je skladem nebo ihned na prodejnÃ ch; Ã je skladem nebo ihned na prodejnÃ ch; Ã je skladem nebo ihned na pr…	web004
Nebo	193	Nebo	GENUS	zÃ kladnÃ vybavenÃ nebo jde pouze o samotnou; zev prodejny mesto nebo PSC Najdete si vaÅ; Ã je skladem nebo ihned na prodejnÃ ch; Ã je skladem nebo ihned na prodejnÃ ch; Ã je skladem nebo ihned na prodejnÃ ch; Ã je skladem nebo ihned na prodejnÃ ch; Ã je skladem nebo ihned na prodejnÃ ch; Ã je skladem nebo ihned na prodejnÃ ch; Ã je skladem nebo ihned na prodejnÃ ch; Ã je skladem nebo ihned na pr…	web004
Nebo	194	Nebo	GENUS	zÃ kladnÃ vybavenÃ nebo jde pouze o samotnou; zev prodejny mesto nebo PSC Najdete si vaÅ; Ã je skladem nebo ihned na prodejnÃ ch; Ã je skladem nebo ihned na prodejnÃ ch; Ã je skladem nebo ihned na prodejnÃ ch; Ã je skladem nebo ihned na prodejnÃ ch; Ã je skladem nebo ihned na prodejnÃ ch; Ã je skladem nebo ihned na prodejnÃ ch; Ã je skladem nebo ihned na prodejnÃ ch; Ã je skladem nebo ihned na pr…	web004
Nebo	195	Nebo	GENUS	zÃ kladnÃ vybavenÃ nebo jde pouze o samotnou; zev prodejny mesto nebo PSC Najdete si vaÅ; Ã je skladem nebo ihned na prodejnÃ ch; Ã je skladem nebo ihned na prodejnÃ ch; Ã je skladem nebo ihned na prodejnÃ ch; Ã je skladem nebo ihned na prodejnÃ ch; Ã je skladem nebo ihned na prodejnÃ ch; Ã je skladem nebo ihned na prodejnÃ ch; Ã je skladem nebo ihned na prodejnÃ ch; Ã je skladem nebo ihned na pr…	web004
Nebo	196	Nebo	GENUS	zÃ kladnÃ vybavenÃ nebo jde pouze o samotnou; zev prodejny mesto nebo PSC Najdete si vaÅ; Ã je skladem nebo ihned na prodejnÃ ch; Ã je skladem nebo ihned na prodejnÃ ch; Ã je skladem nebo ihned na prodejnÃ ch; Ã je skladem nebo ihned na prodejnÃ ch; Ã je skladem nebo ihned na prodejnÃ ch; Ã je skladem nebo ihned na prodejnÃ ch; zÃ kladnÃ vybavenÃ nebo jde pouze o samotnou	web004
Nebo	197	Nebo	GENUS	zev prodejny mesto nebo PSC Najdete si vaÅ; Ã je skladem nebo ihned na prodejnÃ ch; Ã je skladem nebo ihned na prodejnÃ ch; Ã je skladem nebo ihned na prodejnÃ ch; Ã je skladem nebo ihned na prodejnÃ ch; Ã je skladem nebo ihned na prodejnÃ ch; Ã je skladem nebo ihned na prodejnÃ ch; Ã je skladem nebo ihned na prodejnÃ ch; Ã je skladem nebo ihned na prodejnÃ ch; Ã je skladem nebo ihned na prodejnÃ…	web004
Nebo	198	Nebo	GENUS	zev prodejny mesto nebo PSC Najdete si vaÅ; Ã je skladem nebo ihned na prodejnÃ ch; Ã je skladem nebo ihned na prodejnÃ ch; Ã je skladem nebo ihned na prodejnÃ ch; Ã je skladem nebo ihned na prodejnÃ ch; Ã je skladem nebo ihned na prodejnÃ ch; Ã je skladem nebo ihned na prodejnÃ ch; Ã je skladem nebo ihned na prodejnÃ ch; Ã je skladem nebo ihned na prodejnÃ ch; Ã je skladem nebo ihned na prodejnÃ…	web004
Nebo	199	Nebo	GENUS	jÃ bÃ t nebo na nÃ zacÃ t; jÃ bÃ t nebo na nÃ zacÃ t; zev prodejny mesto nebo PSC Najdete si vaÅ; Ã je skladem nebo ihned na prodejnÃ ch; Ã je skladem nebo ihned na prodejnÃ ch; Ã je skladem nebo ihned na prodejnÃ ch; Ã je skladem nebo ihned na prodejnÃ ch; Ã je skladem nebo ihned na prodejnÃ ch; Ã je skladem nebo ihned na prodejnÃ ch; Ã je skladem nebo ihned na prodejnÃ ch; Ã je skladem nebo ihn…	web004
Nebo	20	Nebo	GENUS	Ã objednÃ vkou nebo pro nÃ s mÃ; s na prodejne nebo byste se chteli pripojit; oblasti marketingu reklamy nebo nÃ stroje pro efektivnejÅ	web004
Nebo	200	Nebo	GENUS	zev prodejny mesto nebo PSC Najdete si vaÅ; Ã je skladem nebo ihned na prodejnÃ ch; Ã je skladem nebo ihned na prodejnÃ ch; Ã je skladem nebo ihned na prodejnÃ ch; Ã je skladem nebo ihned na prodejnÃ ch; Ã je skladem nebo ihned na prodejnÃ ch; Ã je skladem nebo ihned na prodejnÃ ch; Ã je skladem nebo ihned na prodejnÃ ch; Ã je skladem nebo ihned na prodejnÃ ch; Ã je skladem nebo ihned na prodejnÃ…	web004
Nebo	201	Nebo	GENUS	zev prodejny mesto nebo PSC Najdete si vaÅ; Ã je skladem nebo ihned na prodejnÃ ch; Ã je skladem nebo ihned na prodejnÃ ch; Ã je skladem nebo ihned na prodejnÃ ch; Ã je skladem nebo ihned na prodejnÃ ch; Ã je skladem nebo ihned na prodejnÃ ch; Ã je skladem nebo ihned na prodejnÃ ch	web004
Nebo	202	Nebo	GENUS	jÃ bÃ t nebo na nÃ zacÃ t; jÃ bÃ t nebo na nÃ zacÃ t; zev prodejny mesto nebo PSC Najdete si vaÅ; Ã je skladem nebo ihned na prodejnÃ ch; Ã je skladem nebo ihned na prodejnÃ ch; Ã je skladem nebo ihned na prodejnÃ ch; Ã je skladem nebo ihned na prodejnÃ ch; Ã je skladem nebo ihned na prodejnÃ ch; Ã je skladem nebo ihned na prodejnÃ ch; Ã je skladem nebo ihned na prodejnÃ ch; Ã je skladem nebo ihn…	web004
Nebo	203	Nebo	GENUS	jÃ bÃ t nebo na nÃ zacÃ t; jÃ bÃ t nebo na nÃ zacÃ t; zev prodejny mesto nebo PSC Najdete si vaÅ; Ã je skladem nebo ihned na prodejnÃ ch; Ã je skladem nebo ihned na prodejnÃ ch; Ã je skladem nebo ihned na prodejnÃ ch; Ã je skladem nebo ihned na prodejnÃ ch; Ã je skladem nebo ihned na prodejnÃ ch; Ã je skladem nebo ihned na prodejnÃ ch; Ã je skladem nebo ihned na prodejnÃ ch; Ã je skladem nebo ihn…	web004
Nebo	204	Nebo	GENUS	zev prodejny mesto nebo PSC Najdete si vaÅ; Ã je skladem nebo ihned na prodejnÃ ch; Ã je skladem nebo ihned na prodejnÃ ch	web004
Nebo	205	Nebo	GENUS	zev prodejny mesto nebo PSC Najdete si vaÅ; Ã je skladem nebo ihned na prodejnÃ ch	web004
Nebo	206	Nebo	GENUS	zev prodejny mesto nebo PSC Najdete si vaÅ; Ã je skladem nebo ihned na prodejnÃ ch; Ã je skladem nebo ihned na prodejnÃ ch; Ã je skladem nebo ihned na prodejnÃ ch; Ã je skladem nebo ihned na prodejnÃ ch; Ã je skladem nebo ihned na prodejnÃ ch; Ã je skladem nebo ihned na prodejnÃ ch; Ã je skladem nebo ihned na prodejnÃ ch	web004
Nebo	207	Nebo	GENUS	zev prodejny mesto nebo PSC Najdete si vaÅ; Ã je skladem nebo ihned na prodejnÃ ch; Ã je skladem nebo ihned na prodejnÃ ch; Ã je skladem nebo ihned na prodejnÃ ch; Ã je skladem nebo ihned na prodejnÃ ch; Ã je skladem nebo ihned na prodejnÃ ch; Ã je skladem nebo ihned na prodejnÃ ch; Ã je skladem nebo ihned na prodejnÃ ch; Ã je skladem nebo ihned na prodejnÃ ch; Ã je skladem nebo ihned na prodejnÃ…	web004
Nebo	208	Nebo	GENUS	zev prodejny mesto nebo PSC Najdete si vaÅ; Ã je skladem nebo ihned na prodejnÃ ch; Ã je skladem nebo ihned na prodejnÃ ch; Ã je skladem nebo ihned na prodejnÃ ch; Ã je skladem nebo ihned na prodejnÃ ch; Ã je skladem nebo ihned na prodejnÃ ch; Ã je skladem nebo ihned na prodejnÃ ch; Ã je skladem nebo ihned na prodejnÃ ch; Ã je skladem nebo ihned na prodejnÃ ch; Kc Skladem ks nebo ihned na prodejn…	web004
Nebo	209	Nebo	GENUS	zev prodejny mesto nebo PSC Najdete si vaÅ; Ã je skladem nebo ihned na prodejnÃ ch; Ã je skladem nebo ihned na prodejnÃ ch; Ã je skladem nebo ihned na prodejnÃ ch; Ã je skladem nebo ihned na prodejnÃ ch; Ã je skladem nebo ihned na prodejnÃ ch; Ã je skladem nebo ihned na prodejnÃ ch; Ã je skladem nebo ihned na prodejnÃ ch; Ã je skladem nebo ihned na prodejnÃ ch; Ã je skladem nebo ihned na prodejnÃ…	web004
Nebo	210	Nebo	GENUS	zev prodejny mesto nebo PSC Najdete si vaÅ; Ã je skladem nebo ihned na prodejnÃ ch; Ã je skladem nebo ihned na prodejnÃ ch; Ã je skladem nebo ihned na prodejnÃ ch	web004
Nebo	211	Nebo	GENUS	zev prodejny mesto nebo PSC Najdete si vaÅ; Ã je skladem nebo ihned na prodejnÃ ch; Ã je skladem nebo ihned na prodejnÃ ch; Ã je skladem nebo ihned na prodejnÃ ch; Ã je skladem nebo ihned na prodejnÃ ch; Ã je skladem nebo ihned na prodejnÃ ch; Ã je skladem nebo ihned na prodejnÃ ch	web004
Nebo	212	Nebo	GENUS	zev prodejny mesto nebo PSC Najdete si vaÅ; Ã je skladem nebo ihned na prodejnÃ ch; Ã je skladem nebo ihned na prodejnÃ ch; Ã je skladem nebo ihned na prodejnÃ ch; Kc Skladem ks nebo ihned na prodejnÃ ch; Ã je skladem nebo ihned na prodejnÃ ch; Ã je skladem nebo ihned na prodejnÃ ch; Ã je skladem nebo ihned na prodejnÃ ch; Ã je skladem nebo ihned na prodejnÃ ch	web004
Nebo	213	Nebo	GENUS	zev prodejny mesto nebo PSC Najdete si vaÅ; Ã je skladem nebo ihned na prodejnÃ ch; Ã je skladem nebo ihned na prodejnÃ ch; Ã je skladem nebo ihned na prodejnÃ ch; Ã je skladem nebo ihned na prodejnÃ ch	web004
Nebo	214	Nebo	GENUS	zev prodejny mesto nebo PSC Najdete si vaÅ; Ã je skladem nebo ihned na prodejnÃ ch; Ã je skladem nebo ihned na prodejnÃ ch; Ã je skladem nebo ihned na prodejnÃ ch; Ã je skladem nebo ihned na prodejnÃ ch; Ã je skladem nebo ihned na prodejnÃ ch; Ã je skladem nebo ihned na prodejnÃ ch	web004
Nebo	215	Nebo	GENUS	zev prodejny mesto nebo PSC Najdete si vaÅ	web004
Nebo	216	Nebo	GENUS	zev prodejny mesto nebo PSC Najdete si vaÅ	web004
Nebo	217	Nebo	GENUS	zev prodejny mesto nebo PSC Najdete si vaÅ	web004
Nebo	218	Nebo	GENUS	zev prodejny mesto nebo PSC Najdete si vaÅ	web004
Nebo	219	Nebo	GENUS	zev prodejny mesto nebo PSC Najdete si vaÅ; Ã je skladem nebo ihned na prodejnÃ ch; Ã je skladem nebo ihned na prodejnÃ ch; Ã je skladem nebo ihned na prodejnÃ ch; Ã je skladem nebo ihned na prodejnÃ ch; Ã je skladem nebo ihned na prodejnÃ ch; Ã je skladem nebo ihned na prodejnÃ ch; Ã je skladem nebo ihned na prodejnÃ ch; Ã je skladem nebo ihned na prodejnÃ ch; Ã je skladem nebo ihned na prodejnÃ…	web004
Nebo	22	Nebo	GENUS	bude na prodejne nebo e shopu oznacena jako; cena PlastovÃ karta nebo karta v mobilu VaÅ; jako klÃ cenku nebo ve forme elektronickÃ karty; mÃ te Android nebo Apple zarÃ zenÃ Volba	web004
Nebo	220	Nebo	GENUS	zev prodejny mesto nebo PSC Najdete si vaÅ; Ã je skladem nebo ihned na prodejnÃ ch; Ã je skladem nebo ihned na prodejnÃ ch; Ã je skladem nebo ihned na prodejnÃ ch; Ã je skladem nebo ihned na prodejnÃ ch; Ã je skladem nebo ihned na prodejnÃ ch; Ã je skladem nebo ihned na prodejnÃ ch; Ã je skladem nebo ihned na prodejnÃ ch; Ã je skladem nebo ihned na prodejnÃ ch; Ã je skladem nebo ihned na prodejnÃ…	web004
Nebo	221	Nebo	GENUS	zev prodejny mesto nebo PSC Najdete si vaÅ; Ã je skladem nebo ihned na prodejnÃ ch; Ã je skladem nebo ihned na prodejnÃ ch; Ã je skladem nebo ihned na prodejnÃ ch; Ã je skladem nebo ihned na prodejnÃ ch; Ã je skladem nebo ihned na prodejnÃ ch; Ã je skladem nebo ihned na prodejne Pridat; Ã je skladem nebo ihned na prodejnÃ ch; Ã je skladem nebo ihned na prodejnÃ ch; Ã je skladem nebo ihned na prod…	web004
Nebo	222	Nebo	GENUS	zev prodejny mesto nebo PSC Najdete si vaÅ; Ã je skladem nebo ihned na prodejnÃ ch; Ã je skladem nebo ihned na prodejnÃ ch; Ã je skladem nebo ihned na prodejnÃ ch; Ã je skladem nebo ihned na prodejnÃ ch; Ã je skladem nebo ihned na prodejnÃ ch; Ã je skladem nebo ihned na prodejnÃ ch; Ã je skladem nebo ihned na prodejnÃ ch; Ã je skladem nebo ihned na prodejnÃ ch; Ã je skladem nebo ihned na prodejnÃ…	web004
Nebo	223	Nebo	GENUS	zev prodejny mesto nebo PSC Najdete si vaÅ; Ã je skladem nebo ihned na prodejnÃ ch; Ã je skladem nebo ihned na prodejnÃ ch; Ã je skladem nebo ihned na prodejnÃ ch; Ã je skladem nebo ihned na prodejnÃ ch; Ã je skladem nebo ihned na prodejnÃ ch; Ã je skladem nebo ihned na prodejnÃ ch; Ã je skladem nebo ihned na prodejnÃ ch; Ã je skladem nebo ihned na prodejnÃ ch; Ã je skladem nebo ihned na prodejnÃ…	web004
Nebo	224	Nebo	GENUS	zev prodejny mesto nebo PSC Najdete si vaÅ; Ã je skladem nebo ihned na prodejnÃ ch; Ã je skladem nebo ihned na prodejnÃ ch; Ã je skladem nebo ihned na prodejnÃ ch; Ã je skladem nebo ihned na prodejnÃ ch; Ã je skladem nebo ihned na prodejnÃ ch; Ã je skladem nebo ihned na prodejnÃ ch; Ã je skladem nebo ihned na prodejnÃ ch; Ã je skladem nebo ihned na prodejnÃ ch; Ã je skladem nebo ihned na prodejnÃ…	web004
Nebo	225	Nebo	GENUS	zev prodejny mesto nebo PSC Najdete si vaÅ; Ã je skladem nebo ihned na prodejnÃ ch; Ã je skladem nebo ihned na prodejnÃ ch; Ã je skladem nebo ihned na prodejnÃ ch; Ã je skladem nebo ihned na prodejnÃ ch; Ã je skladem nebo ihned na prodejnÃ ch; PoslednÃ kus skladem nebo ihned na prodejnÃ ch; Kc Skladem ks nebo ihned na prodejnÃ ch; Ã je skladem nebo ihned na prodejnÃ ch; Ã je skladem nebo ihned na…	web004
Nebo	226	Nebo	GENUS	zev prodejny mesto nebo PSC Najdete si vaÅ; Ã je skladem nebo ihned na prodejnÃ ch; Ã je skladem nebo ihned na prodejnÃ ch; Ã je skladem nebo ihned na prodejnÃ ch; Ã je skladem nebo ihned na prodejnÃ ch; Ã je skladem nebo ihned na prodejnÃ ch; Kc Skladem ks nebo ihned na prodejnÃ ch	web004
Nebo	227	Nebo	GENUS	zev prodejny mesto nebo PSC Najdete si vaÅ; Ã je skladem nebo ihned na prodejnÃ ch; Ã je skladem nebo ihned na prodejnÃ ch; Ã je skladem nebo ihned na prodejnÃ ch; Ã je skladem nebo ihned na prodejnÃ ch; Ã je skladem nebo ihned na prodejnÃ ch; Ã je skladem nebo ihned na prodejnÃ ch; Ã je skladem nebo ihned na prodejnÃ ch; Ã je skladem nebo ihned na prodejnÃ ch; Ã je skladem nebo ihned na prodejnÃ…	web004
Nebo	228	Nebo	GENUS	zev prodejny mesto nebo PSC Najdete si vaÅ; Ã je skladem nebo ihned na prodejnÃ ch; Ã je skladem nebo ihned na prodejnÃ ch; Ã je skladem nebo ihned na prodejnÃ ch; Ã je skladem nebo ihned na prodejnÃ ch; Ã je skladem nebo ihned na prodejnÃ ch; Ã je skladem nebo ihned na prodejnÃ ch; Ã je skladem nebo ihned na prodejnÃ ch; Ã je skladem nebo ihned na prodejnÃ ch; Ã je skladem nebo ihned na prodejnÃ…	web004
Nebo	229	Nebo	GENUS	zev prodejny mesto nebo PSC Najdete si vaÅ; Ã je skladem nebo ihned na prodejnÃ ch; Ã je skladem nebo ihned na prodejnÃ ch; Ã je skladem nebo ihned na prodejnÃ ch; Ã je skladem nebo ihned na prodejnÃ ch; Ã je skladem nebo ihned na prodejnÃ ch; Ã je skladem nebo ihned na prodejnÃ ch; Ã je skladem nebo ihned na prodejnÃ ch; Ã je skladem nebo ihned na prodejnÃ ch; Ã je skladem nebo ihned na prodejnÃ…	web004
Nebo	230	Nebo	GENUS	zev prodejny mesto nebo PSC Najdete si vaÅ; Ã je skladem nebo ihned na prodejnÃ ch; Ã je skladem nebo ihned na prodejnÃ ch; Ã je skladem nebo ihned na prodejnÃ ch; Ã je skladem nebo ihned na prodejnÃ ch; Ã je skladem nebo ihned na prodejnÃ ch; Ã je skladem nebo ihned na prodejnÃ ch; Ã je skladem nebo ihned na prodejnÃ ch; Ã je skladem nebo ihned na prodejnÃ ch; Ã je skladem nebo ihned na prodejnÃ…	web004
Nebo	231	Nebo	GENUS	zev prodejny mesto nebo PSC Najdete si vaÅ; Ã je skladem nebo ihned na prodejnÃ ch; Ã je skladem nebo ihned na prodejnÃ ch	web004
Nebo	232	Nebo	GENUS	zev prodejny mesto nebo PSC Najdete si vaÅ	web004
Nebo	233	Nebo	GENUS	zev prodejny mesto nebo PSC Najdete si vaÅ; Ã je skladem nebo ihned na prodejnÃ ch; Ã je skladem nebo ihned na prodejne Pridat; Ã je skladem nebo ihned na prodejnÃ ch	web004
Nebo	234	Nebo	GENUS	zev prodejny mesto nebo PSC Najdete si vaÅ; Ã je skladem nebo ihned na prodejnÃ ch; Ã je skladem nebo ihned na prodejnÃ ch; Ã je skladem nebo ihned na prodejnÃ ch; Ã je skladem nebo ihned na prodejnÃ ch; Ã je skladem nebo ihned na prodejnÃ ch; Ã je skladem nebo ihned na prodejnÃ ch; Ã je skladem nebo ihned na prodejnÃ ch; Ã je skladem nebo ihned na prodejnÃ ch; Ã je skladem nebo ihned na prodejnÃ…	web004
Nebo	235	Nebo	GENUS	zev prodejny mesto nebo PSC Najdete si vaÅ; Ã je skladem nebo ihned na prodejnÃ ch; Ã je skladem nebo ihned na prodejnÃ ch; Ã je skladem nebo ihned na prodejnÃ ch; Ã je skladem nebo ihned na prodejnÃ ch; Ã je skladem nebo ihned na prodejnÃ ch; Ã je skladem nebo ihned na prodejnÃ ch; Ã je skladem nebo ihned na prodejnÃ ch; Ã je skladem nebo ihned na prodejnÃ ch; Ã je skladem nebo ihned na prodejnÃ…	web004
Nebo	236	Nebo	GENUS	zev prodejny mesto nebo PSC Najdete si vaÅ; Ã je skladem nebo ihned na prodejnÃ ch; Ã je skladem nebo ihned na prodejnÃ ch; Ã je skladem nebo ihned na prodejnÃ ch; Ã je skladem nebo ihned na prodejnÃ ch; Ã je skladem nebo ihned na prodejnÃ ch; Ã je skladem nebo ihned na prodejnÃ ch; Ã je skladem nebo ihned na prodejnÃ ch; Ã je skladem nebo ihned na prodejnÃ ch; Ã je skladem nebo ihned na prodejnÃ…	web004
Nebo	237	Nebo	GENUS	zev prodejny mesto nebo PSC Najdete si vaÅ; Ã je skladem nebo ihned na prodejnÃ ch; Kc Skladem ks nebo ihned na prodejnÃ ch; Ã je skladem nebo ihned na prodejnÃ ch; Ã je skladem nebo ihned na prodejnÃ ch; Ã je skladem nebo ihned na prodejnÃ ch; Kc Skladem ks nebo ihned na prodejnÃ ch	web004
Nebo	238	Nebo	GENUS	zev prodejny mesto nebo PSC Najdete si vaÅ; Ã je skladem nebo ihned na prodejnÃ ch; Ã je skladem nebo ihned na prodejnÃ ch; Ã je skladem nebo ihned na prodejnÃ ch; Ã je skladem nebo ihned na prodejnÃ ch	web004
Nebo	239	Nebo	GENUS	zev prodejny mesto nebo PSC Najdete si vaÅ; Ã je skladem nebo ihned na prodejnÃ ch; Ã je skladem nebo ihned na prodejnÃ ch; Ã je skladem nebo ihned na prodejnÃ ch; Ã je skladem nebo ihned na prodejnÃ ch; Ã je skladem nebo ihned na prodejnÃ ch; Ã je skladem nebo ihned na prodejne Pridat; Ã je skladem nebo ihned na prodejnÃ ch; Ã je skladem nebo ihned na prodejnÃ ch; Ã je skladem nebo ihned na prod…	web004
Nebo	240	Nebo	GENUS	zev prodejny mesto nebo PSC Najdete si vaÅ; Ã je skladem nebo ihned na prodejnÃ ch; Ã je skladem nebo ihned na prodejnÃ ch; Ã je skladem nebo ihned na prodejnÃ ch; Ã je skladem nebo ihned na prodejnÃ ch; Ã je skladem nebo ihned na prodejnÃ ch; Ã je skladem nebo ihned na prodejnÃ ch; Ã je skladem nebo ihned na prodejnÃ ch; Ã je skladem nebo ihned na prodejnÃ ch; Ã je skladem nebo ihned na prodejnÃ…	web004
Nebo	241	Nebo	GENUS	ivÃ ch rostlin nebo i umÃ stenÃ akvÃ; ivÃ ch rostlin nebo i umÃ stenÃ akvÃ; zev prodejny mesto nebo PSC Najdete si vaÅ; Ã je skladem nebo ihned na prodejnÃ ch; Ã je skladem nebo ihned na prodejnÃ ch; Ã je skladem nebo ihned na prodejnÃ ch; Ã je skladem nebo ihned na prodejnÃ ch; Ã je skladem nebo ihned na prodejnÃ ch; Ã je skladem nebo ihned na prodejnÃ ch; Ã je skladem nebo ihned na prodejnÃ ch;…	web004
Nebo	242	Nebo	GENUS	zev prodejny mesto nebo PSC Najdete si vaÅ; Ã je skladem nebo ihned na prodejne Pridat; Ã je skladem nebo ihned na prodejnÃ ch; Ã je skladem nebo ihned na prodejnÃ ch; Ã je skladem nebo ihned na prodejnÃ ch; Ã je skladem nebo ihned na prodejnÃ ch; Ã je skladem nebo ihned na prodejnÃ ch; Ã je skladem nebo ihned na prodejnÃ ch; Ã je skladem nebo ihned na prodejnÃ ch; Ã je skladem nebo ihned na prod…	web004
Nebo	243	Nebo	GENUS	zev prodejny mesto nebo PSC Najdete si vaÅ; Ã je skladem nebo ihned na prodejnÃ ch; Ã je skladem nebo ihned na prodejnÃ ch; Ã je skladem nebo ihned na prodejnÃ ch; Ã je skladem nebo ihned na prodejnÃ ch; Ã je skladem nebo ihned na prodejnÃ ch; Ã je skladem nebo ihned na prodejnÃ ch; Ã je skladem nebo ihned na prodejnÃ ch; Ã je skladem nebo ihned na prodejnÃ ch; Ã je skladem nebo ihned na prodejnÃ…	web004
Nebo	244	Nebo	GENUS	zev prodejny mesto nebo PSC Najdete si vaÅ; Ã je skladem nebo ihned na prodejnÃ ch; Ã je skladem nebo ihned na prodejnÃ ch; Ã je skladem nebo ihned na prodejnÃ ch; Ã je skladem nebo ihned na prodejnÃ ch; Ã je skladem nebo ihned na prodejnÃ ch; Ã je skladem nebo ihned na prodejnÃ ch; Ã je skladem nebo ihned na prodejnÃ ch; Ã je skladem nebo ihned na prodejnÃ ch; Ã je skladem nebo ihned na prodejnÃ…	web004
Nebo	245	Nebo	GENUS	zev prodejny mesto nebo PSC Najdete si vaÅ; Ã je skladem nebo ihned na prodejnÃ ch	web004
Nebo	246	Nebo	GENUS	zev prodejny mesto nebo PSC Najdete si vaÅ; Ã je skladem nebo ihned na prodejnÃ ch; Ã je skladem nebo ihned na prodejnÃ ch; Ã je skladem nebo ihned na prodejnÃ ch; Ã je skladem nebo ihned na prodejnÃ ch; Ã je skladem nebo ihned na prodejnÃ ch; Ã je skladem nebo ihned na prodejnÃ ch; Ã je skladem nebo ihned na prodejnÃ ch; Ã je skladem nebo ihned na prodejnÃ ch; Ã je skladem nebo ihned na prodejnÃ…	web004
Nebo	247	Nebo	GENUS	zev prodejny mesto nebo PSC Najdete si vaÅ; Ã je skladem nebo ihned na prodejnÃ ch; Ã je skladem nebo ihned na prodejnÃ ch; Ã je skladem nebo ihned na prodejnÃ ch; Ã je skladem nebo ihned na prodejnÃ ch; Ã je skladem nebo ihned na prodejnÃ ch; Ã je skladem nebo ihned na prodejnÃ ch; Ã je skladem nebo ihned na prodejnÃ ch; Ã je skladem nebo ihned na prodejnÃ ch; Ã je skladem nebo ihned na prodejnÃ…	web004
Nebo	248	Nebo	GENUS	zev prodejny mesto nebo PSC Najdete si vaÅ; Ã je skladem nebo ihned na prodejnÃ ch	web004
Nebo	249	Nebo	GENUS	zev prodejny mesto nebo PSC Najdete si vaÅ; Ã je skladem nebo ihned na prodejnÃ ch; Ã je skladem nebo ihned na prodejnÃ ch; Ã je skladem nebo ihned na prodejnÃ ch; Ã je skladem nebo ihned na prodejnÃ ch; Ã je skladem nebo ihned na prodejnÃ ch; Ã je skladem nebo ihned na prodejnÃ ch; Kc Skladem ks nebo ihned na prodejnÃ ch; Ã je skladem nebo ihned na prodejnÃ ch; Ã je skladem nebo ihned na prodejn…	web004
Nebo	250	Nebo	GENUS	zev prodejny mesto nebo PSC Najdete si vaÅ; Ã je skladem nebo ihned na prodejnÃ ch; Ã je skladem nebo ihned na prodejnÃ ch; Ã je skladem nebo ihned na prodejnÃ ch; Ã je skladem nebo ihned na prodejnÃ ch; Ã je skladem nebo ihned na prodejnÃ ch; Ã je skladem nebo ihned na prodejnÃ ch; Ã je skladem nebo ihned na prodejnÃ ch; Ã je skladem nebo ihned na prodejnÃ ch; Ã je skladem nebo ihned na prodejnÃ…	web004
Nebo	251	Nebo	GENUS	zev prodejny mesto nebo PSC Najdete si vaÅ; Ã je skladem nebo ihned na prodejnÃ ch; Ã je skladem nebo ihned na prodejnÃ ch; Ã je skladem nebo ihned na prodejne Pridat; Ã je skladem nebo ihned na prodejnÃ ch; Ã je skladem nebo ihned na prodejnÃ ch; Ã je skladem nebo ihned na prodejnÃ ch; Ã je skladem nebo ihned na prodejnÃ ch; Ã je skladem nebo ihned na prodejnÃ ch; Ã je skladem nebo ihned na prod…	web004
Nebo	252	Nebo	GENUS	zev prodejny mesto nebo PSC Najdete si vaÅ; Ã je skladem nebo ihned na prodejnÃ ch; Ã je skladem nebo ihned na prodejnÃ ch; Ã je skladem nebo ihned na prodejnÃ ch; Ã je skladem nebo ihned na prodejnÃ ch; Ã je skladem nebo ihned na prodejnÃ ch; Ã je skladem nebo ihned na prodejnÃ ch	web004
Nebo	253	Nebo	GENUS	zev prodejny mesto nebo PSC Najdete si vaÅ; Ã je skladem nebo ihned na prodejne Pridat; Ã je skladem nebo ihned na prodejnÃ ch; Ã je skladem nebo ihned na prodejnÃ ch; Ã je skladem nebo ihned na prodejnÃ ch; Ã je skladem nebo ihned na prodejnÃ ch; Ã je skladem nebo ihned na prodejnÃ ch; Ã je skladem nebo ihned na prodejnÃ ch; Ã je skladem nebo ihned na prodejnÃ ch; Ã je skladem nebo ihned na prod…	web004
Nebo	254	Nebo	GENUS	zev prodejny mesto nebo PSC Najdete si vaÅ; Ã je skladem nebo ihned na prodejnÃ ch; Ã je skladem nebo ihned na prodejnÃ ch; Ã je skladem nebo ihned na prodejnÃ ch; Ã je skladem nebo ihned na prodejnÃ ch; Ã je skladem nebo ihned na prodejnÃ ch; Ã je skladem nebo ihned na prodejnÃ ch; Ã je skladem nebo ihned na prodejnÃ ch; Ã je skladem nebo ihned na prodejnÃ ch; Ã je skladem nebo ihned na prodejnÃ…	web004
Nebo	255	Nebo	GENUS	zev prodejny mesto nebo PSC Najdete si vaÅ; Ã je skladem nebo ihned na prodejnÃ ch; Ã je skladem nebo ihned na prodejnÃ ch; Ã je skladem nebo ihned na prodejnÃ ch; Ã je skladem nebo ihned na prodejnÃ ch; Ã je skladem nebo ihned na prodejnÃ ch; Ã je skladem nebo ihned na prodejnÃ ch; Ã je skladem nebo ihned na prodejnÃ ch; Ã je skladem nebo ihned na prodejnÃ ch; Ã je skladem nebo ihned na prodejnÃ…	web004
Nebo	256	Nebo	GENUS	zev prodejny mesto nebo PSC Najdete si vaÅ; Ã je skladem nebo ihned na prodejnÃ ch; Ã je skladem nebo ihned na prodejnÃ ch; Ã je skladem nebo ihned na prodejnÃ ch; Ã je skladem nebo ihned na prodejnÃ ch; Ã je skladem nebo ihned na prodejnÃ ch; Ã je skladem nebo ihned na prodejnÃ ch; Ã je skladem nebo ihned na prodejnÃ ch; Ã je skladem nebo ihned na prodejnÃ ch; Ã je skladem nebo ihned na prodejnÃ…	web004
Nebo	257	Nebo	GENUS	zev prodejny mesto nebo PSC Najdete si vaÅ; Ã je skladem nebo ihned na prodejnÃ ch; Ã je skladem nebo ihned na prodejnÃ ch; Ã je skladem nebo ihned na prodejnÃ ch; Ã je skladem nebo ihned na prodejnÃ ch; Ã je skladem nebo ihned na prodejnÃ ch; Ã je skladem nebo ihned na prodejnÃ ch; Ã je skladem nebo ihned na prodejnÃ ch; Ã je skladem nebo ihned na prodejnÃ ch; Ã je skladem nebo ihned na prodejnÃ…	web004
Nebo	258	Nebo	GENUS	zev prodejny mesto nebo PSC Najdete si vaÅ; Kc Skladem ks nebo ihned na prodejnÃ ch; Ã je skladem nebo ihned na prodejnÃ ch; Kc Skladem ks nebo ihned na prodejnÃ ch; Kc Skladem ks nebo ihned na prodejnÃ ch; Ã je skladem nebo ihned na prodejnÃ ch; Kc Skladem ks nebo ihned na prodejnÃ ch; Ã je skladem nebo ihned na prodejnÃ ch; Ã je skladem nebo ihned na prodejnÃ ch; Ã je skladem nebo ihned na prod…	web004
Nebo	259	Nebo	GENUS	zev prodejny mesto nebo PSC Najdete si vaÅ; Ã je skladem nebo ihned na prodejnÃ ch	web004
Nebo	260	Nebo	GENUS	zev prodejny mesto nebo PSC Najdete si vaÅ; Ã je skladem nebo ihned na prodejnÃ ch	web004
Nebo	261	Nebo	GENUS	zev prodejny mesto nebo PSC Najdete si vaÅ; Ã je skladem nebo ihned na prodejnÃ ch; Ã je skladem nebo ihned na prodejnÃ ch; Ã je skladem nebo ihned na prodejnÃ ch; Ã je skladem nebo ihned na prodejnÃ ch; Ã je skladem nebo ihned na prodejne Pridat; Ã je skladem nebo ihned na prodejnÃ ch; Ã je skladem nebo ihned na prodejnÃ ch; Ã je skladem nebo ihned na prodejne Pridat; Ã je skladem nebo ihned na …	web004
Nebo	262	Nebo	GENUS	zev prodejny mesto nebo PSC Najdete si vaÅ; Ã je skladem nebo ihned na prodejnÃ ch; Ã je skladem nebo ihned na prodejnÃ ch; Ã je skladem nebo ihned na prodejnÃ ch; Ã je skladem nebo ihned na prodejnÃ ch; Ã je skladem nebo ihned na prodejnÃ ch; Ã je skladem nebo ihned na prodejnÃ ch; Ã je skladem nebo ihned na prodejnÃ ch; Ã je skladem nebo ihned na prodejnÃ ch; Ã je skladem nebo ihned na prodejnÃ…	web004
Nebo	263	Nebo	GENUS	zev prodejny mesto nebo PSC Najdete si vaÅ; Ã je skladem nebo ihned na prodejnÃ ch; Ã je skladem nebo ihned na prodejnÃ ch; Kc Skladem ks nebo ihned na prodejnÃ ch; Ã je skladem nebo ihned na prodejne Pridat; Ã je skladem nebo ihned na prodejnÃ ch; Ã je skladem nebo ihned na prodejnÃ ch; Ã je skladem nebo ihned na prodejnÃ ch; Ã je skladem nebo ihned na prodejnÃ ch; Ã je skladem nebo ihned na pro…	web004
Nebo	264	Nebo	GENUS	zev prodejny mesto nebo PSC Najdete si vaÅ; Ã je skladem nebo ihned na prodejne Pridat; Kc Skladem ks nebo ihned na prodejne Pridat	web004
Nebo	265	Nebo	GENUS	zev prodejny mesto nebo PSC Najdete si vaÅ; Ã je skladem nebo ihned na prodejnÃ ch; Ã je skladem nebo ihned na prodejne Pridat; Ã je skladem nebo ihned na prodejne Pridat; Ã je skladem nebo ihned na prodejne Pridat; Kc Skladem ks nebo ihned na prodejne Pridat; Ã je skladem nebo ihned na prodejne Pridat	web004
Heteropoda	266	Heteropoda	GENUS	Krevetka sladkovodnÃ Neocaridina heteropoda de luxe mix Kc; Krevetka sladkovodnÃ Neocaridina heteropoda de luxe mix price	web004
Nebo	266	Nebo	GENUS	zev prodejny mesto nebo PSC Najdete si vaÅ	web004
Nebo	267	Nebo	GENUS	zev prodejny mesto nebo PSC Najdete si vaÅ	web004
Nebo	268	Nebo	GENUS	zev prodejny mesto nebo PSC Najdete si vaÅ	web004
Nebo	269	Nebo	GENUS	zev prodejny mesto nebo PSC Najdete si vaÅ	web004
Nebo	270	Nebo	GENUS	zev prodejny mesto nebo PSC Najdete si vaÅ	web004
Nebo	271	Nebo	GENUS	zev prodejny mesto nebo PSC Najdete si vaÅ; Ã je skladem nebo ihned na prodejnÃ ch; Ã je skladem nebo ihned na prodejnÃ ch; Ã je skladem nebo ihned na prodejnÃ ch; Ã je skladem nebo ihned na prodejnÃ ch; Ã je skladem nebo ihned na prodejnÃ ch; Ã je skladem nebo ihned na prodejnÃ ch; Ã je skladem nebo ihned na prodejnÃ ch; Ã je skladem nebo ihned na prodejnÃ ch; Ã je skladem nebo ihned na prodejnÃ…	web004
Nebo	272	Nebo	GENUS	zev prodejny mesto nebo PSC Najdete si vaÅ; Ã je skladem nebo ihned na prodejnÃ ch; Ã je skladem nebo ihned na prodejnÃ ch; Ã je skladem nebo ihned na prodejnÃ ch; Ã je skladem nebo ihned na prodejnÃ ch; Ã je skladem nebo ihned na prodejnÃ ch; Ã je skladem nebo ihned na prodejnÃ ch; Ã je skladem nebo ihned na prodejnÃ ch; Ã je skladem nebo ihned na prodejnÃ ch; Kc Skladem ks nebo ihned na prodejn…	web004
Nebo	273	Nebo	GENUS	zev prodejny mesto nebo PSC Najdete si vaÅ; Ã je skladem nebo ihned na prodejnÃ ch; Ã je skladem nebo ihned na prodejnÃ ch; Ã je skladem nebo ihned na prodejnÃ ch; Ã je skladem nebo ihned na prodejnÃ ch; Ã je skladem nebo ihned na prodejnÃ ch; Ã je skladem nebo ihned na prodejnÃ ch; Kc Skladem ks nebo ihned na prodejnÃ ch; Ã je skladem nebo ihned na prodejnÃ ch; Ã je skladem nebo ihned na prodejn…	web004
Nebo	274	Nebo	GENUS	zev prodejny mesto nebo PSC Najdete si vaÅ; Ã je skladem nebo ihned na prodejnÃ ch; Ã je skladem nebo ihned na prodejnÃ ch; PoslednÃ kus skladem nebo ihned na prodejne Pridat; Ã je skladem nebo ihned na prodejnÃ ch; Ã je skladem nebo ihned na prodejnÃ ch; Ã je skladem nebo ihned na prodejnÃ ch; Ã je skladem nebo ihned na prodejnÃ ch; Kc Skladem ks nebo ihned na prodejnÃ ch	web004
Nebo	275	Nebo	GENUS	zev prodejny mesto nebo PSC Najdete si vaÅ; Ã je skladem nebo ihned na prodejnÃ ch; Ã je skladem nebo ihned na prodejnÃ ch; Ã je skladem nebo ihned na prodejnÃ ch; Ã je skladem nebo ihned na prodejnÃ ch; Ã je skladem nebo ihned na prodejnÃ ch; Kc Skladem ks nebo ihned na prodejnÃ ch	web004
Nebo	276	Nebo	GENUS	zev prodejny mesto nebo PSC Najdete si vaÅ; Ã je skladem nebo ihned na prodejnÃ ch; Ã je skladem nebo ihned na prodejnÃ ch; Ã je skladem nebo ihned na prodejnÃ ch; Ã je skladem nebo ihned na prodejnÃ ch; Ã je skladem nebo ihned na prodejnÃ ch; Ã je skladem nebo ihned na prodejnÃ ch; Ã je skladem nebo ihned na prodejnÃ ch; Ã je skladem nebo ihned na prodejnÃ ch; Ã je skladem nebo ihned na prodejnÃ…	web004
Nebo	277	Nebo	GENUS	zev prodejny mesto nebo PSC Najdete si vaÅ; Ã je skladem nebo ihned na prodejnÃ ch; Ã je skladem nebo ihned na prodejnÃ ch; Ã je skladem nebo ihned na prodejnÃ ch; Ã je skladem nebo ihned na prodejnÃ ch; Ã je skladem nebo ihned na prodejnÃ ch; Ã je skladem nebo ihned na prodejnÃ ch; Ã je skladem nebo ihned na prodejnÃ ch; Kc Skladem ks nebo ihned na prodejnÃ ch; Ã je skladem nebo ihned na prodejn…	web004
Nebo	278	Nebo	GENUS	zev prodejny mesto nebo PSC Najdete si vaÅ; Ã je skladem nebo ihned na prodejnÃ ch; Ã je skladem nebo ihned na prodejnÃ ch; Ã je skladem nebo ihned na prodejnÃ ch; Ã je skladem nebo ihned na prodejnÃ ch; Ã je skladem nebo ihned na prodejnÃ ch; Ã je skladem nebo ihned na prodejnÃ ch	web004
Nebo	279	Nebo	GENUS	zev prodejny mesto nebo PSC Najdete si vaÅ; Ã je skladem nebo ihned na prodejnÃ ch; Ã je skladem nebo ihned na prodejnÃ ch; Ã je skladem nebo ihned na prodejnÃ ch	web004
Nebo	280	Nebo	GENUS	zev prodejny mesto nebo PSC Najdete si vaÅ; Ã je skladem nebo ihned na prodejnÃ ch; Ã je skladem nebo ihned na prodejnÃ ch; Ã je skladem nebo ihned na prodejnÃ ch; Ã je skladem nebo ihned na prodejnÃ ch; Ã je skladem nebo ihned na prodejnÃ ch; Ã je skladem nebo ihned na prodejnÃ ch; Ã je skladem nebo ihned na prodejnÃ ch; Ã je skladem nebo ihned na prodejnÃ ch; Ã je skladem nebo ihned na prodejnÃ…	web004
Nebo	281	Nebo	GENUS	zev prodejny mesto nebo PSC Najdete si vaÅ; Ã je skladem nebo ihned na prodejnÃ ch; Ã je skladem nebo ihned na prodejnÃ ch; Ã je skladem nebo ihned na prodejnÃ ch; PoslednÃ kus skladem nebo ihned na prodejnÃ ch; PoslednÃ kus skladem nebo ihned na prodejnÃ ch; Ã je skladem nebo ihned na prodejnÃ ch; Ã je skladem nebo ihned na prodejnÃ ch; PoslednÃ kus skladem nebo ihned na prodejnÃ ch; Ã je sklade…	web004
Nebo	282	Nebo	GENUS	zev prodejny mesto nebo PSC Najdete si vaÅ; Ã je skladem nebo ihned na prodejnÃ ch; Ã je skladem nebo ihned na prodejnÃ ch; Ã je skladem nebo ihned na prodejnÃ ch; Ã je skladem nebo ihned na prodejnÃ ch; Ã je skladem nebo ihned na prodejnÃ ch; Ã je skladem nebo ihned na prodejnÃ ch; PoslednÃ kus skladem nebo ihned na prodejnÃ ch; Ã je skladem nebo ihned na prodejnÃ ch; Ã je skladem nebo ihned na …	web004
Nebo	283	Nebo	GENUS	zev prodejny mesto nebo PSC Najdete si vaÅ; PoslednÃ kus skladem nebo ihned na prodejnÃ ch; PoslednÃ kus skladem nebo ihned na prodejnÃ ch	web004
Nebo	284	Nebo	GENUS	zev prodejny mesto nebo PSC Najdete si vaÅ; Ã je skladem nebo ihned na prodejnÃ ch; PoslednÃ kus skladem nebo ihned na prodejnÃ ch; Kc Skladem ks nebo ihned na prodejnÃ ch; Ã je skladem nebo ihned na prodejnÃ ch	web004
Nebo	285	Nebo	GENUS	zev prodejny mesto nebo PSC Najdete si vaÅ; Ã je skladem nebo ihned na prodejnÃ ch; Ã je skladem nebo ihned na prodejnÃ ch; Ã je skladem nebo ihned na prodejnÃ ch; Ã je skladem nebo ihned na prodejnÃ ch; Ã je skladem nebo ihned na prodejnÃ ch; Ã je skladem nebo ihned na prodejnÃ ch; Ã je skladem nebo ihned na prodejnÃ ch; Ã je skladem nebo ihned na prodejnÃ ch; Ã je skladem nebo ihned na prodejnÃ…	web004
Nebo	286	Nebo	GENUS	prÃ pade chameleonu nebo gekonu se snaÅ te; prÃ pade chameleonu nebo gekonu se snaÅ te; zev prodejny mesto nebo PSC Najdete si vaÅ; Ã je skladem nebo ihned na prodejnÃ ch; Ã je skladem nebo ihned na prodejnÃ ch; Ã je skladem nebo ihned na prodejnÃ ch; Ã je skladem nebo ihned na prodejnÃ ch; Ã je skladem nebo ihned na prodejnÃ ch; Ã je skladem nebo ihned na prodejnÃ ch; Ã je skladem nebo ihned na …	web004
Nebo	287	Nebo	GENUS	prÃ pade chameleonu nebo gekonu se snaÅ te; prÃ pade chameleonu nebo gekonu se snaÅ te; zev prodejny mesto nebo PSC Najdete si vaÅ; Ã je skladem nebo ihned na prodejnÃ ch; Ã je skladem nebo ihned na prodejnÃ ch; Ã je skladem nebo ihned na prodejnÃ ch; Ã je skladem nebo ihned na prodejnÃ ch; Ã je skladem nebo ihned na prodejnÃ ch; Ã je skladem nebo ihned na prodejnÃ ch; Ã je skladem nebo ihned na …	web004
Nebo	288	Nebo	GENUS	prÃ pade chameleonu nebo gekonu se snaÅ te; prÃ pade chameleonu nebo gekonu se snaÅ te; zev prodejny mesto nebo PSC Najdete si vaÅ; Ã je skladem nebo ihned na prodejnÃ ch; Ã je skladem nebo ihned na prodejnÃ ch; Ã je skladem nebo ihned na prodejnÃ ch; Ã je skladem nebo ihned na prodejnÃ ch; Ã je skladem nebo ihned na prodejnÃ ch; Ã je skladem nebo ihned na prodejnÃ ch; Ã je skladem nebo ihned na …	web004
Nebo	289	Nebo	GENUS	prÃ pade chameleonu nebo gekonu se snaÅ te; prÃ pade chameleonu nebo gekonu se snaÅ te; zev prodejny mesto nebo PSC Najdete si vaÅ; Ã je skladem nebo ihned na prodejnÃ ch; Ã je skladem nebo ihned na prodejnÃ ch; Ã je skladem nebo ihned na prodejnÃ ch; Ã je skladem nebo ihned na prodejnÃ ch; Ã je skladem nebo ihned na prodejnÃ ch; Ã je skladem nebo ihned na prodejnÃ ch; Ã je skladem nebo ihned na …	web004
Nebo	290	Nebo	GENUS	prÃ pade chameleonu nebo gekonu se snaÅ te; prÃ pade chameleonu nebo gekonu se snaÅ te; zev prodejny mesto nebo PSC Najdete si vaÅ	web004
Nebo	291	Nebo	GENUS	zev prodejny mesto nebo PSC Najdete si vaÅ; Ã je skladem nebo ihned na prodejnÃ ch; Ã je skladem nebo ihned na prodejnÃ ch; Ã je skladem nebo ihned na prodejnÃ ch; Ã je skladem nebo ihned na prodejnÃ ch; Ã je skladem nebo ihned na prodejnÃ ch; Ã je skladem nebo ihned na prodejnÃ ch; Ã je skladem nebo ihned na prodejnÃ ch; Ã je skladem nebo ihned na prodejnÃ ch; Ã je skladem nebo ihned na prodejnÃ…	web004
Nebo	292	Nebo	GENUS	zev prodejny mesto nebo PSC Najdete si vaÅ; Ã je skladem nebo ihned na prodejnÃ ch; Ã je skladem nebo ihned na prodejnÃ ch; Ã je skladem nebo ihned na prodejnÃ ch; Ã je skladem nebo ihned na prodejnÃ ch; Ã je skladem nebo ihned na prodejnÃ ch; Ã je skladem nebo ihned na prodejnÃ ch; Ã je skladem nebo ihned na prodejnÃ ch; Ã je skladem nebo ihned na prodejnÃ ch; Ã je skladem nebo ihned na prodejnÃ…	web004
Nebo	293	Nebo	GENUS	zev prodejny mesto nebo PSC Najdete si vaÅ; Ã je skladem nebo ihned na prodejnÃ ch; Ã je skladem nebo ihned na prodejnÃ ch; Ã je skladem nebo ihned na prodejnÃ ch; Ã je skladem nebo ihned na prodejnÃ ch	web004
Nebo	294	Nebo	GENUS	zev prodejny mesto nebo PSC Najdete si vaÅ; Ã je skladem nebo ihned na prodejnÃ ch; Ã je skladem nebo ihned na prodejnÃ ch; Ã je skladem nebo ihned na prodejnÃ ch; Ã je skladem nebo ihned na prodejnÃ ch; Ã je skladem nebo ihned na prodejnÃ ch; Ã je skladem nebo ihned na prodejnÃ ch; Ã je skladem nebo ihned na prodejnÃ ch; Ã je skladem nebo ihned na prodejnÃ ch; Ã je skladem nebo ihned na prodejnÃ…	web004
Nebo	295	Nebo	GENUS	zev prodejny mesto nebo PSC Najdete si vaÅ	web004
Nebo	296	Nebo	GENUS	zev prodejny mesto nebo PSC Najdete si vaÅ	web004
Nebo	297	Nebo	GENUS	zev prodejny mesto nebo PSC Najdete si vaÅ	web004
Nebo	298	Nebo	GENUS	zev prodejny mesto nebo PSC Najdete si vaÅ	web004
Nebo	3	Nebo	GENUS	Zadejte nÃ zev nebo PSC obce ve kterÃ; Ã ch kategoriÃ nebo podle znacky kterou preferujete; vaÅ Ã polohy nebo zadanÃ ho kritÃ ria	web004
Nebo	30	Nebo	GENUS	zev prodejny mesto nebo PSC Najdete si vaÅ; Ã je skladem nebo ihned na prodejnÃ ch; Ã je skladem nebo ihned na prodejnÃ ch; Ã je skladem nebo ihned na prodejnÃ ch; Ã je skladem nebo ihned na prodejnÃ ch; Ã je skladem nebo ihned na prodejnÃ ch; Ã je skladem nebo ihned na prodejnÃ ch; Ã je skladem nebo ihned na prodejnÃ ch; Ã je skladem nebo ihned na prodejnÃ ch; Ã je skladem nebo ihned na prodejnÃ…	web004
Nebo	300	Nebo	GENUS	prÃ zdninovÃ ho nebo vÃ kendovÃ ho krmiva; krmivo pro pejsky nebo vybavenÃ do akvÃ ria	web004
Nebo	301	Nebo	GENUS	mu mazlÃ ckovi Nebo chcete svou rodinu rozÅ; na min chuze nebo linka c vÃ stupnÃ; chutnÃ mi pamlsky nebo udelejte radost svÃ mu; zastÃ vku StrakonickÃ nebo PrubeÅ nÃ a za	web004
Nebo	303	Nebo	GENUS	Obojek vodÃ tko nebo postroj se ve dvou; radost nejakou hrackou nebo pamlskem DalÅ Ã prodejny	web004
Nebo	304	Nebo	GENUS	Å pejsek rozkousal nebo kocicka potrebuje novÃ pelÃ; papouÅ ci rybicky nebo krÃ lÃ cci Udelejte	web004
Nebo	305	Nebo	GENUS	pelÃ Å kem nebo kvalitnÃ mi granulemi V; ek pro kocku nebo klec pro papouÅ ka; naÅ e andulky nebo krÃ lÃ cci Zastavte	web004
Nebo	306	Nebo	GENUS	nejakÃ m pamlskem nebo poÅ krÃ bÃ nÃ	web004
Nebo	307	Nebo	GENUS	ria pro rybicky nebo oblecky pro psy Bez	web004
Nebo	308	Nebo	GENUS	krmenÃ pro rybicky nebo treba kocicÃ pelÃ Å	web004
Nebo	309	Nebo	GENUS	rat hlodavcu pejsku nebo kocicek Prijdte za nÃ	web004
Nebo	31	Nebo	GENUS	zev prodejny mesto nebo PSC Najdete si vaÅ; Ã je skladem nebo ihned na prodejnÃ ch; Ã je skladem nebo ihned na prodejnÃ ch; Ã je skladem nebo ihned na prodejnÃ ch; Ã je skladem nebo ihned na prodejnÃ ch; Kc Skladem ks nebo ihned na prodejnÃ ch; Ã je skladem nebo ihned na prodejnÃ ch; Ã je skladem nebo ihned na prodejnÃ ch; Kc Skladem ks nebo ihned na prodejnÃ ch; Ã je skladem nebo ihned na prodej…	web004
Nebo	312	Nebo	GENUS	cca min chuzÃ nebo na zastÃ vku PionÃ; mu novÃ oblecek Nebo spolecne otestujte a vyberte	web004
Nebo	313	Nebo	GENUS	vÃ m krmivo nebo hracky pro vaÅ eho	web004
Nebo	314	Nebo	GENUS	hracky pro hlodavce nebo prepravka pro kocku Ujme	web004
Nebo	315	Nebo	GENUS	do ptacÃ klece nebo do terÃ ria Najdete	web004
Nebo	316	Nebo	GENUS	c H B nebo regionÃ lnÃ bus na	web004
Nebo	317	Nebo	GENUS	metra Opatov c nebo z VlakovÃ ho nÃ; vaÅ e rybicky nebo v kterÃ m pelÃ	web004
Nebo	319	Nebo	GENUS	do akvÃ ria nebo prÃ miovÃ granule pro	web004
Nebo	32	Nebo	GENUS	zev prodejny mesto nebo PSC Najdete si vaÅ; Ã je skladem nebo ihned na prodejnÃ ch; Ã je skladem nebo ihned na prodejnÃ ch; Ã je skladem nebo ihned na prodejnÃ ch; Ã je skladem nebo ihned na prodejnÃ ch; Ã je skladem nebo ihned na prodejnÃ ch; Ã je skladem nebo ihned na prodejnÃ ch; Ã je skladem nebo ihned na prodejnÃ ch; Ã je skladem nebo ihned na prodejnÃ ch; Ã je skladem nebo ihned na prodejnÃ…	web004
Nebo	320	Nebo	GENUS	kapsicky pro kocky nebo krmivo pro papouÅ ka; Å ku klece nebo akvÃ ria DalÅ Ã	web004
Nebo	321	Nebo	GENUS	akvÃ ria kockolitem nebo granulemi pro psa bude; ria podestÃ lky nebo krmenÃ DalÅ Ã prodejny	web004
Nebo	323	Nebo	GENUS	cci krecci andulky nebo treba agamy RÃ di	web004
Nebo	324	Nebo	GENUS	benÃ znacka Applaws nebo treba Brit Care Pro; krmiva prÃ pravku nebo jinÃ ho produktu ZÃ	web004
Nebo	326	Nebo	GENUS	granulÃ pro psa nebo klecÃ pres pulku parkoviÅ	web004
Nebo	327	Nebo	GENUS	mnoukÃ Å tekÃ nebo hlodÃ Zverimex Super zoo; do terÃ ria nebo akvarijnÃ technika Najdete nÃ; m i autobusem nebo trolejbusem TeÅ Ã me	web004
Nebo	328	Nebo	GENUS	prepravku pro kocku nebo shÃ nÃ te novÃ; pamlsky padnoucÃ postroj nebo treba vodÃ tko DalÅ	web004
Nebo	329	Nebo	GENUS	mi pro pamlsek nebo jen pro Ãºsmev TeÅ; zÃ nedaleko Lidlu nebo Veteran Areny Zaparkujete hned; dostanete takÃ autobusem nebo tramvajÃ Prodejna je plnÃ; rium pro agamu nebo akvÃ rium pro rybicky	web004
Nebo	33	Nebo	GENUS	zev prodejny mesto nebo PSC Najdete si vaÅ; Ã je skladem nebo ihned na prodejnÃ ch; Ã je skladem nebo ihned na prodejnÃ ch; Ã je skladem nebo ihned na prodejnÃ ch; Ã je skladem nebo ihned na prodejnÃ ch; Ã je skladem nebo ihned na prodejnÃ ch; Ã je skladem nebo ihned na prodejnÃ ch; Ã je skladem nebo ihned na prodejnÃ ch; Ã je skladem nebo ihned na prodejnÃ ch; Ã je skladem nebo ihned na prodejnÃ…	web004
Nebo	330	Nebo	GENUS	doma pejska kocicku nebo jinou zvÃ recÃ drobotinu; m krmenÃ m nebo zajÃ mavou hrackou V	web004
Nebo	331	Nebo	GENUS	pamlsek pro kocku nebo vitamÃ ny pro hlodavce	web004
Nebo	332	Nebo	GENUS	At je teplo nebo zima u nÃ s; pytle s granulemi nebo stelivem pro kocky tak	web004
Nebo	333	Nebo	GENUS	prÃ mo a nebo ulicÃ kolem benzinovÃ pumpy; udelat radost sobe nebo svÃ mu mazlÃ kovi; snÃ papouÅ ky nebo roztomilÃ hlodavce SeÅ enete	web004
Nebo	334	Nebo	GENUS	vÃ jezdem UniHobby nebo dÃ le pouÅ itÃ; pamlsku pro kocicky nebo potreb pro vencenÃ pejsku	web004
Nebo	335	Nebo	GENUS	m mazlÃ ckovi nebo chcete poteÅ it toho; ch pytlu krmenÃ nebo podestÃ lky Zaparkujete hned	web004
Nebo	336	Nebo	GENUS	u koupaliÅ te nebo u LÃ dlu Mapa; steliva pro kocku nebo Å terk do akvÃ	web004
Nebo	337	Nebo	GENUS	pro psy antiparazitika nebo krmivo a pochoutky pro; muÅ ete autem nebo autobusem Ridici urcite uvÃ	web004
Nebo	34	Nebo	GENUS	zev prodejny mesto nebo PSC Najdete si vaÅ; Ã je skladem nebo ihned na prodejnÃ ch; Ã je skladem nebo ihned na prodejnÃ ch; Ã je skladem nebo ihned na prodejnÃ ch; Ã je skladem nebo ihned na prodejnÃ ch; Ã je skladem nebo ihned na prodejnÃ ch; Ã je skladem nebo ihned na prodejnÃ ch; Ã je skladem nebo ihned na prodejnÃ ch; Ã je skladem nebo ihned na prodejnÃ ch; Ã je skladem nebo ihned na prodejne…	web004
Nebo	340	Nebo	GENUS	novÃ Å krabadlo nebo akvÃ rium snadno naloÅ	web004
Nebo	341	Nebo	GENUS	na Jindrichuv Hradec nebo v opacnÃ m smeru; ria terÃ ria nebo klece pro hlodavce Cokoliv; vÃ berem Prijedte nebo se nechte privÃ zt	web004
Nebo	342	Nebo	GENUS	Å tekajÃ mnoukajÃ nebo hlodajÃ Urcite VÃ s; granulÃ pro psy nebo vybavenÃ do terÃ ria; jejich dovÃ denÃ nebo si odnÃ st nejakou	web004
Nebo	343	Nebo	GENUS	nÃ ptÃ cku nebo hrabÃ nÃ naÅ ich; ku pro psy nebo antiparazitik Kdybyste nÃ s	web004
Nebo	344	Nebo	GENUS	krabadla pro kocky nebo o radu s chovem	web004
Nebo	345	Nebo	GENUS	ch dovÃ dÃ nebo odpocÃ vajÃ nejruznejÅ Ã; granule pro psy nebo pohodlnÃ kocicÃ pelÃ Å	web004
Nebo	346	Nebo	GENUS	Å tekÃ mnoukÃ nebo sycÃ jako hadi u; do akvÃ riÃ nebo osvetlenÃ Prodejna je takÃ	web004
Nebo	347	Nebo	GENUS	Å tÃ ci nebo blechy Jak proti nim; eho pejska kocicky nebo krÃ lÃ cka ReÅ; pipetky obojky spreje nebo Å ampÃ ny bio; masovÃ pamlsky hracku nebo pohodlnÃ pelÃ Å ek; vaÅ e agamka nebo Å elvicka pro kterÃ; nad OrlicÃ a nebo U Tesca smer Svitavy	web004
Nebo	35	Nebo	GENUS	olÃ znout obojek nebo sahat na mÃ sto; pravek aplikovat brezÃ nebo kojÃ cÃ fenu Ano; zev prodejny mesto nebo PSC Najdete si vaÅ; Ã je skladem nebo ihned na prodejnÃ ch; Ã je skladem nebo ihned na prodejnÃ ch; Ã je skladem nebo ihned na prodejnÃ ch; Ã je skladem nebo ihned na prodejnÃ ch; Ã je skladem nebo ihned na prodejnÃ ch; Ã je skladem nebo ihned na prodejnÃ ch; Ã je skladem nebo ihned na pro…	web004
Nebo	350	Nebo	GENUS	papouÅ ci rybicky nebo terarijnÃ zvÃ rata U	web004
Nebo	351	Nebo	GENUS	pytle se stelivem nebo pro zÃ sobu granulÃ	web004
Nebo	352	Nebo	GENUS	vyberete i prepravky nebo teplÃ oblecky pro psy	web004
Nebo	354	Nebo	GENUS	poradit s chovem nebo s vÃ berem obratte	web004
Nebo	355	Nebo	GENUS	teraristy akvaristy pejskare nebo milovnÃ ky kocek Nezapomneli; kvalitnÃ psÃ granule nebo klec pro krÃ lÃ; kÃ pytel granulÃ nebo podestÃ lky vlÃ cet	web004
Nebo	357	Nebo	GENUS	klad plovoucÃ hracky nebo super cestovnÃ misky na	web004
Nebo	358	Nebo	GENUS	samotnÃ ho povalece nebo celou psÃ smecku â; krÃ lÃ cky nebo krmivo pro rybicky At; akvarista pejskar terarista nebo dÃ vÃ te prednost	web004
Nebo	359	Nebo	GENUS	vaÅ eho pejska nebo hracky pro krecka Chcete	web004
Nebo	36	Nebo	GENUS	parazity jen odpuzovat nebo je zahubit HubÃ cÃ; olÃ znout obojek nebo sahat na mÃ sto; pravek aplikovat brezÃ nebo kojÃ cÃ fenu Ano; zev prodejny mesto nebo PSC Najdete si vaÅ; Ã je skladem nebo ihned na prodejnÃ ch; Ã je skladem nebo ihned na prodejnÃ ch; Ã je skladem nebo ihned na prodejnÃ ch; Ã je skladem nebo ihned na prodejnÃ ch; Ã je skladem nebo ihned na prodejnÃ ch; Ã je skladem nebo ihne…	web004
Nebo	360	Nebo	GENUS	vadla pro kocku nebo pytlu s pÃ skem	web004
Nebo	361	Nebo	GENUS	mi pamlsky hrackou nebo treba novÃ m pelÃ; Å ky hracky nebo se jen chcete podÃ	web004
Nebo	363	Nebo	GENUS	stelivo pro kocku nebo osvetlenÃ do terÃ ria	web004
Nebo	364	Nebo	GENUS	z autobusovÃ ho nebo vlakovÃ ho nÃ draÅ; smer RÃ marov nebo smerem Opava vÃ stupnÃ; na HanuÅ ovice nebo Å umperk a potÃ; s vÃ berem nebo vysvetlit rozdÃ ly mezi	web004
Nebo	365	Nebo	GENUS	pelÃ Å ku nebo akvarijnÃ techniky NÃ kup	web004
Nebo	366	Nebo	GENUS	novou hracku pamlsky nebo obojek pro psa Stavte; mi pÃ sky nebo novou klecÃ pro papouÅ	web004
Nebo	369	Nebo	GENUS	kocicku papouÅ ka nebo jinÃ ho vaÅ eho; krupavÃ mi granulemi nebo treba vetÅ Ã klecÃ	web004
Nebo	37	Nebo	GENUS	parazity jen odpuzovat nebo je zahubit HubÃ cÃ; olÃ znout obojek nebo sahat na mÃ sto; pravek aplikovat brezÃ nebo kojÃ cÃ fenu Ano; zev prodejny mesto nebo PSC Najdete si vaÅ; Ã je skladem nebo ihned na prodejnÃ ch; Ã je skladem nebo ihned na prodejnÃ ch; Ã je skladem nebo ihned na prodejnÃ ch; Ã je skladem nebo ihned na prodejnÃ ch; Ã je skladem nebo ihned na prodejnÃ ch; Ã je skladem nebo ihne…	web004
Nebo	370	Nebo	GENUS	ka pamlsek kosticku nebo kapsicku Ci snad domu; lÃ cka krecka nebo rybicku JeÅ te vÃ; ke dverÃ m nebo na naÅ i prodejnu	web004
Nebo	371	Nebo	GENUS	mazlÃ ckovi krmivo nebo mu proste chcete jen; krmiva pro rybicky nebo hrackami pro hlodavce NÃ	web004
Nebo	373	Nebo	GENUS	eho mazlÃ cka nebo mu chcete jen udelat	web004
Nebo	374	Nebo	GENUS	autobus linka a nebo b zastÃ vka u	web004
Nebo	375	Nebo	GENUS	krabadly pro kocky nebo prepravkami pro hlodavce V	web004
Nebo	377	Nebo	GENUS	mazlÃ k hlad nebo si snad chce hrÃ	web004
Nebo	38	Nebo	GENUS	zev prodejny mesto nebo PSC Najdete si vaÅ; Ã je skladem nebo ihned na prodejnÃ ch; Ã je skladem nebo ihned na prodejnÃ ch; Ã je skladem nebo ihned na prodejnÃ ch	web004
Nebo	381	Nebo	GENUS	treba pavouka Karla nebo krajtu Ludmilu i pro	web004
Nebo	384	Nebo	GENUS	radost nejakou dobrutnou nebo zajÃ mavou hrackou Zastavte	web004
Nebo	387	Nebo	GENUS	ulicÃ OkruÅ nÃ nebo Seifertovou Z centra prÃ; Gen PÃ ky nebo ulici Merhautova Prodejna se	web004
Nebo	39	Nebo	GENUS	zev prodejny mesto nebo PSC Najdete si vaÅ; Ã je skladem nebo ihned na prodejnÃ ch; Ã je skladem nebo ihned na prodejnÃ ch; Ã je skladem nebo ihned na prodejnÃ ch; Ã je skladem nebo ihned na prodejnÃ ch; Ã je skladem nebo ihned na prodejnÃ ch; Ã je skladem nebo ihned na prodejnÃ ch; Ã je skladem nebo ihned na prodejnÃ ch; Ã je skladem nebo ihned na prodejnÃ ch; Ã je skladem nebo ihned na prodejnÃ…	web004
Nebo	398	Nebo	GENUS	horkÃ ch dnech nebo ho naopak zabavit kdyÅ	web004
Nebo	4	Nebo	GENUS	neplatnÃ e mail Nebo muÅ ete spÃ rovat; Ãºctem na Facebooku nebo Googlu PrihlÃ sit pres	web004
Nebo	40	Nebo	GENUS	zev prodejny mesto nebo PSC Najdete si vaÅ; Ã je skladem nebo ihned na prodejnÃ ch; Ã je skladem nebo ihned na prodejnÃ ch; Ã je skladem nebo ihned na prodejnÃ ch; Ã je skladem nebo ihned na prodejnÃ ch; Ã je skladem nebo ihned na prodejnÃ ch; Ã je skladem nebo ihned na prodejnÃ ch; Ã je skladem nebo ihned na prodejnÃ ch; Ã je skladem nebo ihned na prodejnÃ ch; Ã je skladem nebo ihned na prodejnÃ…	web004
Nebo	409	Nebo	GENUS	kocicky a pejsky nebo treba vysnenÃ terÃ rium	web004
Nebo	41	Nebo	GENUS	zev prodejny mesto nebo PSC Najdete si vaÅ; Ã je skladem nebo ihned na prodejnÃ ch; Ã je skladem nebo ihned na prodejnÃ ch; Ã je skladem nebo ihned na prodejnÃ ch; Ã je skladem nebo ihned na prodejnÃ ch; Ã je skladem nebo ihned na prodejnÃ ch; Ã je skladem nebo ihned na prodejnÃ ch; Ã je skladem nebo ihned na prodejnÃ ch; Ã je skladem nebo ihned na prodejnÃ ch; Ã je skladem nebo ihned na prodejnÃ…	web004
Nebo	411	Nebo	GENUS	stupnÃ stanice KutnohorskÃ nebo ÃšstrednÃ Mapa zde DalÅ	web004
Nebo	416	Nebo	GENUS	c z D nebo u sjezdu z VÃ; stanice OC Futurum nebo OrechovskÃ TramavajÃ Zaveze vÃ	web004
Nebo	419	Nebo	GENUS	pribalit pamlsky a nebo odolnou ochucenou hracku Mr	web004
Nebo	42	Nebo	GENUS	zev prodejny mesto nebo PSC Najdete si vaÅ; Ã je skladem nebo ihned na prodejnÃ ch; Ã je skladem nebo ihned na prodejnÃ ch; Ã je skladem nebo ihned na prodejnÃ ch; Ã je skladem nebo ihned na prodejnÃ ch	web004
Nebo	426	Nebo	GENUS	m MHD autobus nebo tramvaj vÃ stupnÃ stanice	web004
Nebo	429	Nebo	GENUS	zev prodejny mesto nebo PSC Najdete si vaÅ	web004
Nebo	43	Nebo	GENUS	Å tenÃ tka nebo dospelÃ se v krmivu; di prebÃ rajÃ nebo ho z misky vyndajÃ; zda jim vonÃ nebo ne Proto je vhodnÃ; Å tenÃ tka nebo dospelÃ se v krmivu; di prebÃ rajÃ nebo ho z misky vyndajÃ; zda jim vonÃ nebo ne Proto je vhodnÃ; zev prodejny mesto nebo PSC Najdete si vaÅ; Ã je skladem nebo ihned na prodejnÃ ch; Ã je skladem nebo ihned na prodejnÃ ch; Ã je skladem nebo ihned na prodejnÃ ch; Ã je sk…	web004
Nebo	430	Nebo	GENUS	zev prodejny mesto nebo PSC Najdete si vaÅ	web004
Nebo	431	Nebo	GENUS	zev prodejny mesto nebo PSC Najdete si vaÅ	web004
Moneta	432	Moneta	GENUS	mBank Fio Banka Moneta Money Bank Sberbank Raiffeisen	web004
Nebo	432	Nebo	GENUS	vzniklÃ v souvislosti nebo na zÃ klade kupnÃ; svÃ podnikatelskÃ cinnosti nebo v rÃ mci svÃ; svÃ podnikatelskÃ cinnosti nebo mimo rÃ mec samostatnÃ; smlouvu s podnikatelem nebo s nÃ m jinak; zaplacenÃ zÃ lohy nebo jinÃ obdobnÃ platby prodÃ; vajÃ cÃ ho nebo jako dokument ke staÅ; ke zboÅ Ã nebo v reklame v souladu; druhu zboÅ Ã nebo dodÃ nÃ nekolika cÃ; kupujÃ cÃ ho nebo pro jeho osobu o; koÅ Ã ku …	web004
Nebo	433	Nebo	GENUS	Ã objednÃ vkou nebo pro nÃ s mÃ; s na prodejne nebo byste se chteli pripojit; oblasti marketingu reklamy nebo nÃ stroje pro efektivnejÅ	web004
Nebo	434	Nebo	GENUS	naÅ Ã prodejne nebo na naÅ Ã infolince	web004
Nebo	436	Nebo	GENUS	objednÃ vky do nebo nÃ sledujÃ cÃ pracovnÃ	web004
Nebo	437	Nebo	GENUS	svÃ podnikatelskÃ cinnosti nebo mimo rÃ mec samostatnÃ; smlouvu s podnikatelem nebo s nÃ m jinak; svÃ podnikatelskÃ cinnosti nebo v rÃ mci samostatnÃ; zakoupenÃ vÃ robku nebo o poskytnutÃ sluÅ by; prodeje vÃ robku nebo poskytnutÃ sluÅ by o; jakÃ vÃ robek nebo o jakou sluÅ bu; robek prodÃ n nebo sluÅ ba poskytnuta ProdÃ; ke zboÅ Ã nebo v reklame v souladu; sluÅ enstvÃ m nebo po konzultaci s ProdÃ;…	web004
Nebo	438	Nebo	GENUS	nechat zaslat domu nebo vyzvednout na prodejne Doprava	web004
Nebo	439	Nebo	GENUS	zÃ kaznÃ ka nebo pro jeho osobu v; shop superzoo cz nebo jej muÅ ete spolu; na dobÃ rku nebo platbou predem bankovnÃ Ãºcet	web004
Nebo	44	Nebo	GENUS	zev prodejny mesto nebo PSC Najdete si vaÅ; Ã je skladem nebo ihned na prodejnÃ ch; Ã je skladem nebo ihned na prodejne Pridat	web004
Nebo	442	Nebo	GENUS	na prodejnÃ ch nebo jej preposlat na jinou; danÃ plemeno psa nebo druh zvÃ rete jelikoÅ; Ã na prodejnu nebo si jej zarezervuji musÃ; na prodejne zanechat nebo si vybrat jinÃ Prihlas	web004
Nebo	443	Nebo	GENUS	naÅ ich partneru nebo dodavatelu kterÃ s nÃ	web004
Nebo	446	Nebo	GENUS	zev prodejny mesto nebo PSC Najdete si vaÅ; Ã je skladem nebo ihned na prodejnÃ ch; Ã je skladem nebo ihned na prodejnÃ ch; Ã je skladem nebo ihned na prodejnÃ ch; Ã je skladem nebo ihned na prodejnÃ ch; Kc Skladem ks nebo ihned na prodejnÃ ch; Ã je skladem nebo ihned na prodejnÃ ch; Ã je skladem nebo ihned na prodejnÃ ch; Kc Skladem ks nebo ihned na prodejnÃ ch; Ã je skladem nebo ihned na prodej…	web004
Nebo	447	Nebo	GENUS	parazity jen odpuzovat nebo je zahubit HubÃ cÃ; olÃ znout obojek nebo sahat na mÃ sto; pravek aplikovat brezÃ nebo kojÃ cÃ fenu Ano; zev prodejny mesto nebo PSC Najdete si vaÅ; Ã je skladem nebo ihned na prodejnÃ ch; Ã je skladem nebo ihned na prodejnÃ ch; Ã je skladem nebo ihned na prodejnÃ ch; Ã je skladem nebo ihned na prodejnÃ ch; Ã je skladem nebo ihned na prodejnÃ ch; Ã je skladem nebo ihne…	web004
Nebo	448	Nebo	GENUS	zev prodejny mesto nebo PSC Najdete si vaÅ; Kc Skladem ks nebo ihned na prodejnÃ ch; Ã je skladem nebo ihned na prodejnÃ ch; Ã je skladem nebo ihned na prodejnÃ ch; Ã je skladem nebo ihned na prodejnÃ ch; Ã je skladem nebo ihned na prodejnÃ ch; Ã je skladem nebo ihned na prodejnÃ ch; Ã je skladem nebo ihned na prodejnÃ ch; Ã je skladem nebo ihned na prodejnÃ ch; Ã je skladem nebo ihned na prodejn…	web004
Nebo	449	Nebo	GENUS	zev prodejny mesto nebo PSC Najdete si vaÅ; Ã je skladem nebo ihned na prodejnÃ ch; Ã je skladem nebo ihned na prodejnÃ ch; Ã je skladem nebo ihned na prodejnÃ ch; Ã je skladem nebo ihned na prodejnÃ ch; Ã je skladem nebo ihned na prodejnÃ ch; Ã je skladem nebo ihned na prodejnÃ ch; Ã je skladem nebo ihned na prodejnÃ ch; Ã je skladem nebo ihned na prodejnÃ ch; Ã je skladem nebo ihned na prodejnÃ…	web004
Nebo	45	Nebo	GENUS	zev prodejny mesto nebo PSC Najdete si vaÅ; Ã je skladem nebo ihned na prodejnÃ ch; Ã je skladem nebo ihned na prodejnÃ ch; Ã je skladem nebo ihned na prodejnÃ ch; Ã je skladem nebo ihned na prodejnÃ ch; Ã je skladem nebo ihned na prodejnÃ ch; Ã je skladem nebo ihned na prodejnÃ ch; Ã je skladem nebo ihned na prodejnÃ ch; Ã je skladem nebo ihned na prodejnÃ ch; Ã je skladem nebo ihned na prodejnÃ…	web004
Nebo	450	Nebo	GENUS	zev prodejny mesto nebo PSC Najdete si vaÅ; Ã je skladem nebo ihned na prodejnÃ ch; Ã je skladem nebo ihned na prodejnÃ ch; Ã je skladem nebo ihned na prodejnÃ ch; PoslednÃ kus skladem nebo ihned na prodejne Pridat; Ã je skladem nebo ihned na prodejnÃ ch; Ã je skladem nebo ihned na prodejnÃ ch; Ã je skladem nebo ihned na prodejnÃ ch; Ã je skladem nebo ihned na prodejnÃ ch; Ã je skladem nebo ihned…	web004
Nebo	451	Nebo	GENUS	zev prodejny mesto nebo PSC Najdete si vaÅ; Ã je skladem nebo ihned na prodejnÃ ch; Ã je skladem nebo ihned na prodejnÃ ch; Ã je skladem nebo ihned na prodejnÃ ch; Ã je skladem nebo ihned na prodejnÃ ch; Ã je skladem nebo ihned na prodejnÃ ch; Ã je skladem nebo ihned na prodejnÃ ch; Ã je skladem nebo ihned na prodejnÃ ch; Ã je skladem nebo ihned na prodejne Pridat; Ã je skladem nebo ihned na prod…	web004
Nebo	452	Nebo	GENUS	zev prodejny mesto nebo PSC Najdete si vaÅ; Ã je skladem nebo ihned na prodejnÃ ch; Ã je skladem nebo ihned na prodejnÃ ch; Ã je skladem nebo ihned na prodejnÃ ch; Ã je skladem nebo ihned na prodejnÃ ch; Ã je skladem nebo ihned na prodejnÃ ch; Ã je skladem nebo ihned na prodejnÃ ch; Ã je skladem nebo ihned na prodejnÃ ch; Ã je skladem nebo ihned na prodejnÃ ch; Ã je skladem nebo ihned na prodejnÃ…	web004
Nebo	453	Nebo	GENUS	zev prodejny mesto nebo PSC Najdete si vaÅ; Ã je skladem nebo ihned na prodejnÃ ch; Ã je skladem nebo ihned na prodejnÃ ch; Ã je skladem nebo ihned na prodejnÃ ch; Ã je skladem nebo ihned na prodejnÃ ch; Ã je skladem nebo ihned na prodejnÃ ch; Ã je skladem nebo ihned na prodejnÃ ch; Ã je skladem nebo ihned na prodejnÃ ch; Ã je skladem nebo ihned na prodejnÃ ch; Ã je skladem nebo ihned na prodejnÃ…	web004
Nebo	454	Nebo	GENUS	do deÅ te nebo neco pro parÃ du; zev prodejny mesto nebo PSC Najdete si vaÅ; Kc Skladem ks nebo ihned na prodejne Pridat; Ã je skladem nebo ihned na prodejnÃ ch; Ã je skladem nebo ihned na prodejnÃ ch; Ã je skladem nebo ihned na prodejnÃ ch; Kc Skladem ks nebo ihned na prodejne Pridat; Ã je skladem nebo ihned na prodejnÃ ch; Ã je skladem nebo ihned na prodejnÃ ch; Kc Skladem ks nebo ihned na prod…	web004
Nebo	455	Nebo	GENUS	zev prodejny mesto nebo PSC Najdete si vaÅ; Ã je skladem nebo ihned na prodejnÃ ch; Ã je skladem nebo ihned na prodejnÃ ch; Ã je skladem nebo ihned na prodejnÃ ch; Kc Skladem ks nebo ihned na prodejnÃ ch; Kc Skladem ks nebo ihned na prodejne Pridat; Kc Skladem ks nebo ihned na prodejne Pridat; Ã je skladem nebo ihned na prodejne Pridat; Kc Skladem ks nebo ihned na prodejnÃ ch; Kc Skladem ks nebo …	web004
Nebo	458	Nebo	GENUS	ch zvÃ rat nebo krmnÃ ho hmyzu StohovatelnÃ; zev prodejny mesto nebo PSC Najdete si vaÅ; ch zvÃ rat nebo krmnÃ ho hmyzu StohovatelnÃ	web004
Nebo	46	Nebo	GENUS	zev prodejny mesto nebo PSC Najdete si vaÅ; Ã je skladem nebo ihned na prodejnÃ ch; Ã je skladem nebo ihned na prodejnÃ ch; Ã je skladem nebo ihned na prodejnÃ ch; Ã je skladem nebo ihned na prodejnÃ ch; Ã je skladem nebo ihned na prodejnÃ ch; Ã je skladem nebo ihned na prodejnÃ ch; Ã je skladem nebo ihned na prodejnÃ ch; Ã je skladem nebo ihned na prodejnÃ ch; Ã je skladem nebo ihned na prodejnÃ…	web004
Nebo	47	Nebo	GENUS	zev prodejny mesto nebo PSC Najdete si vaÅ; PoslednÃ kus skladem nebo ihned na prodejnÃ ch; Ã je skladem nebo ihned na prodejnÃ ch; Ã je skladem nebo ihned na prodejnÃ ch; PoslednÃ kus skladem nebo ihned na prodejnÃ ch; bude hodit prepravka nebo klec do auta Zobrazit	web004
Nebo	48	Nebo	GENUS	zev prodejny mesto nebo PSC Najdete si vaÅ; Ã je skladem nebo ihned na prodejnÃ ch; Ã je skladem nebo ihned na prodejnÃ ch; Ã je skladem nebo ihned na prodejnÃ ch; Kc Skladem ks nebo ihned na prodejne Pridat; Kc Skladem ks nebo ihned na prodejnÃ ch	web004
Nebo	49	Nebo	GENUS	obojek slouÅ it nebo jak mÃ vypadat ElektronickÃ; mazlÃ cek Kluk nebo holka Fena Pes Typ; do deÅ te nebo neco pro parÃ du; zev prodejny mesto nebo PSC Najdete si vaÅ; Ã je skladem nebo ihned na prodejnÃ ch; Kc Skladem ks nebo ihned na prodejnÃ ch; Kc Skladem ks nebo ihned na prodejnÃ ch; Ã je skladem nebo ihned na prodejnÃ ch; Ã je skladem nebo ihned na prodejnÃ ch; Ã je skladem nebo ihned na pro…	web004
Nebo	50	Nebo	GENUS	zev prodejny mesto nebo PSC Najdete si vaÅ; Ã je skladem nebo ihned na prodejnÃ ch; Ã je skladem nebo ihned na prodejnÃ ch; Ã je skladem nebo ihned na prodejnÃ ch; Ã je skladem nebo ihned na prodejnÃ ch; Ã je skladem nebo ihned na prodejnÃ ch; Ã je skladem nebo ihned na prodejnÃ ch; Ã je skladem nebo ihned na prodejnÃ ch; Ã je skladem nebo ihned na prodejnÃ ch; Kc Skladem ks nebo ihned na prodejn…	web004
Nebo	51	Nebo	GENUS	obojku pejskovi toho nebo onoho plemene bude sedet; obojku pejskovi toho nebo onoho plemene bude sedet; obojek slouÅ it nebo jak mÃ vypadat ElektronickÃ; zev prodejny mesto nebo PSC Najdete si vaÅ; Kc Skladem ks nebo ihned na prodejnÃ ch; Ã je skladem nebo ihned na prodejnÃ ch; Ã je skladem nebo ihned na prodejnÃ ch; Ã je skladem nebo ihned na prodejnÃ ch; Ã je skladem nebo ihned na prodejnÃ ch; …	web004
Nebo	52	Nebo	GENUS	zev prodejny mesto nebo PSC Najdete si vaÅ; Ã je skladem nebo ihned na prodejnÃ ch; Ã je skladem nebo ihned na prodejnÃ ch; Ã je skladem nebo ihned na prodejnÃ ch; Ã je skladem nebo ihned na prodejnÃ ch; Ã je skladem nebo ihned na prodejnÃ ch; Kc Skladem ks nebo ihned na prodejnÃ ch; Ã je skladem nebo ihned na prodejnÃ ch; Ã je skladem nebo ihned na prodejnÃ ch; PoslednÃ kus skladem nebo ihned na…	web004
Nebo	53	Nebo	GENUS	mazlÃ cek Kluk nebo holka Fena Pes ZruÅ; zev prodejny mesto nebo PSC Najdete si vaÅ; Ã je skladem nebo ihned na prodejnÃ ch; Ã je skladem nebo ihned na prodejnÃ ch; Ã je skladem nebo ihned na prodejnÃ ch; Ã je skladem nebo ihned na prodejnÃ ch; Ã je skladem nebo ihned na prodejnÃ ch; Ã je skladem nebo ihned na prodejnÃ ch; Ã je skladem nebo ihned na prodejnÃ ch; Ã je skladem nebo ihned na prodejn…	web004
Nebo	54	Nebo	GENUS	zev prodejny mesto nebo PSC Najdete si vaÅ; Ã je skladem nebo ihned na prodejnÃ ch; Ã je skladem nebo ihned na prodejnÃ ch; Ã je skladem nebo ihned na prodejnÃ ch; Ã je skladem nebo ihned na prodejnÃ ch; Ã je skladem nebo ihned na prodejnÃ ch; Ã je skladem nebo ihned na prodejnÃ ch; Ã je skladem nebo ihned na prodejnÃ ch; Ã je skladem nebo ihned na prodejnÃ ch; Ã je skladem nebo ihned na prodejnÃ…	web004
Nebo	55	Nebo	GENUS	zev prodejny mesto nebo PSC Najdete si vaÅ; Ã je skladem nebo ihned na prodejnÃ ch; Ã je skladem nebo ihned na prodejnÃ ch; Ã je skladem nebo ihned na prodejnÃ ch; Ã je skladem nebo ihned na prodejnÃ ch; Ã je skladem nebo ihned na prodejnÃ ch; Ã je skladem nebo ihned na prodejnÃ ch; Ã je skladem nebo ihned na prodejnÃ ch; Ã je skladem nebo ihned na prodejnÃ ch; Ã je skladem nebo ihned na prodejnÃ…	web004
Nebo	56	Nebo	GENUS	zev prodejny mesto nebo PSC Najdete si vaÅ; Ã je skladem nebo ihned na prodejnÃ ch; Ã je skladem nebo ihned na prodejnÃ ch; Ã je skladem nebo ihned na prodejnÃ ch; Ã je skladem nebo ihned na prodejnÃ ch; Ã je skladem nebo ihned na prodejnÃ ch; Ã je skladem nebo ihned na prodejnÃ ch	web004
Nebo	57	Nebo	GENUS	zev prodejny mesto nebo PSC Najdete si vaÅ; Ã je skladem nebo ihned na prodejnÃ ch; Ã je skladem nebo ihned na prodejnÃ ch; Ã je skladem nebo ihned na prodejnÃ ch; Ã je skladem nebo ihned na prodejnÃ ch; Ã je skladem nebo ihned na prodejnÃ ch; Ã je skladem nebo ihned na prodejnÃ ch	web004
Nebo	58	Nebo	GENUS	zev prodejny mesto nebo PSC Najdete si vaÅ; Ã je skladem nebo ihned na prodejnÃ ch; Ã je skladem nebo ihned na prodejnÃ ch; Ã je skladem nebo ihned na prodejnÃ ch; Ã je skladem nebo ihned na prodejnÃ ch; Ã je skladem nebo ihned na prodejnÃ ch; Ã je skladem nebo ihned na prodejnÃ ch; Ã je skladem nebo ihned na prodejnÃ ch; Ã je skladem nebo ihned na prodejnÃ ch; Ã je skladem nebo ihned na prodejnÃ…	web004
Nebo	59	Nebo	GENUS	mazlÃ cek dlouhou nebo krÃ tkou srst Vyberte; zev prodejny mesto nebo PSC Najdete si vaÅ; Ã je skladem nebo ihned na prodejnÃ ch; Ã je skladem nebo ihned na prodejnÃ ch; Ã je skladem nebo ihned na prodejnÃ ch; Ã je skladem nebo ihned na prodejnÃ ch; Ã je skladem nebo ihned na prodejnÃ ch; Ã je skladem nebo ihned na prodejnÃ ch; Ã je skladem nebo ihned na prodejnÃ ch; Ã je skladem nebo ihned na pr…	web004
Nebo	60	Nebo	GENUS	mazlÃ cek dlouhou nebo krÃ tkou srst Vyberte; zev prodejny mesto nebo PSC Najdete si vaÅ; Ã je skladem nebo ihned na prodejnÃ ch; Ã je skladem nebo ihned na prodejnÃ ch; Ã je skladem nebo ihned na prodejnÃ ch; Ã je skladem nebo ihned na prodejnÃ ch; Ã je skladem nebo ihned na prodejnÃ ch; Ã je skladem nebo ihned na prodejnÃ ch; Ã je skladem nebo ihned na prodejnÃ ch; Ã je skladem nebo ihned na pr…	web004
Nebo	61	Nebo	GENUS	zev prodejny mesto nebo PSC Najdete si vaÅ; Ã je skladem nebo ihned na prodejnÃ ch; Ã je skladem nebo ihned na prodejnÃ ch; Ã je skladem nebo ihned na prodejnÃ ch; Ã je skladem nebo ihned na prodejnÃ ch; Ã je skladem nebo ihned na prodejnÃ ch; Ã je skladem nebo ihned na prodejnÃ ch; Ã je skladem nebo ihned na prodejnÃ ch; Ã je skladem nebo ihned na prodejnÃ ch; Ã je skladem nebo ihned na prodejnÃ…	web004
Nebo	62	Nebo	GENUS	zev prodejny mesto nebo PSC Najdete si vaÅ; Ã je skladem nebo ihned na prodejnÃ ch; Ã je skladem nebo ihned na prodejnÃ ch; Ã je skladem nebo ihned na prodejnÃ ch; Ã je skladem nebo ihned na prodejnÃ ch; Ã je skladem nebo ihned na prodejnÃ ch; Ã je skladem nebo ihned na prodejnÃ ch; Ã je skladem nebo ihned na prodejnÃ ch; Ã je skladem nebo ihned na prodejnÃ ch; Ã je skladem nebo ihned na prodejnÃ…	web004
Nebo	63	Nebo	GENUS	zev prodejny mesto nebo PSC Najdete si vaÅ; Ã je skladem nebo ihned na prodejnÃ ch; Ã je skladem nebo ihned na prodejnÃ ch; Ã je skladem nebo ihned na prodejnÃ ch; Ã je skladem nebo ihned na prodejnÃ ch; Ã je skladem nebo ihned na prodejnÃ ch; Ã je skladem nebo ihned na prodejne Pridat; Ã je skladem nebo ihned na prodejnÃ ch	web004
Nebo	64	Nebo	GENUS	zev prodejny mesto nebo PSC Najdete si vaÅ; Ã je skladem nebo ihned na prodejnÃ ch; Kc Skladem ks nebo ihned na prodejnÃ ch; Ã je skladem nebo ihned na prodejnÃ ch; Ã je skladem nebo ihned na prodejnÃ ch; Ã je skladem nebo ihned na prodejnÃ ch; Ã je skladem nebo ihned na prodejnÃ ch; Kc Skladem ks nebo ihned na prodejnÃ ch; Ã je skladem nebo ihned na prodejne Pridat; Ã je skladem nebo ihned na pr…	web004
Nebo	65	Nebo	GENUS	zev prodejny mesto nebo PSC Najdete si vaÅ; Ã je skladem nebo ihned na prodejnÃ ch; Ã je skladem nebo ihned na prodejnÃ ch; Ã je skladem nebo ihned na prodejnÃ ch; Ã je skladem nebo ihned na prodejnÃ ch; Kc Skladem ks nebo ihned na prodejnÃ ch; Ã je skladem nebo ihned na prodejnÃ ch; PoslednÃ kus skladem nebo ihned na prodejnÃ ch; Ã je skladem nebo ihned na prodejnÃ ch; Kc Skladem ks nebo ihned n…	web004
Nebo	66	Nebo	GENUS	zev prodejny mesto nebo PSC Najdete si vaÅ; Ã je skladem nebo ihned na prodejnÃ ch; Ã je skladem nebo ihned na prodejnÃ ch; Ã je skladem nebo ihned na prodejnÃ ch; Ã je skladem nebo ihned na prodejnÃ ch	web004
Nebo	67	Nebo	GENUS	zev prodejny mesto nebo PSC Najdete si vaÅ; Ã je skladem nebo ihned na prodejnÃ ch; Kc Skladem ks nebo ihned na prodejnÃ ch; Ã je skladem nebo ihned na prodejnÃ ch; Ã je skladem nebo ihned na prodejnÃ ch; Ã je skladem nebo ihned na prodejnÃ ch; Ã je skladem nebo ihned na prodejnÃ ch; Ã je skladem nebo ihned na prodejnÃ ch; Ã je skladem nebo ihned na prodejnÃ ch; Ã je skladem nebo ihned na prodejn…	web004
Nebo	68	Nebo	GENUS	zev prodejny mesto nebo PSC Najdete si vaÅ; Ã je skladem nebo ihned na prodejnÃ ch; Ã je skladem nebo ihned na prodejnÃ ch; Ã je skladem nebo ihned na prodejnÃ ch; Ã je skladem nebo ihned na prodejne Pridat; Ã je skladem nebo ihned na prodejnÃ ch; Ã je skladem nebo ihned na prodejnÃ ch; Ã je skladem nebo ihned na prodejnÃ ch; Ã je skladem nebo ihned na prodejnÃ ch; Ã je skladem nebo ihned na prod…	web004
Nebo	69	Nebo	GENUS	zev prodejny mesto nebo PSC Najdete si vaÅ; Ã je skladem nebo ihned na prodejnÃ ch; Ã je skladem nebo ihned na prodejnÃ ch; Ã je skladem nebo ihned na prodejnÃ ch; Ã je skladem nebo ihned na prodejnÃ ch; Ã je skladem nebo ihned na prodejnÃ ch; Ã je skladem nebo ihned na prodejnÃ ch; Ã je skladem nebo ihned na prodejnÃ ch; Ã je skladem nebo ihned na prodejnÃ ch; Ã je skladem nebo ihned na prodejnÃ…	web004
Nebo	70	Nebo	GENUS	zev prodejny mesto nebo PSC Najdete si vaÅ; Ã je skladem nebo ihned na prodejnÃ ch; Ã je skladem nebo ihned na prodejnÃ ch; Ã je skladem nebo ihned na prodejnÃ ch; Ã je skladem nebo ihned na prodejnÃ ch; Ã je skladem nebo ihned na prodejnÃ ch; Ã je skladem nebo ihned na prodejnÃ ch; Ã je skladem nebo ihned na prodejnÃ ch; Ã je skladem nebo ihned na prodejne Pridat; Ã je skladem nebo ihned na prod…	web004
Nebo	71	Nebo	GENUS	zev prodejny mesto nebo PSC Najdete si vaÅ; Ã je skladem nebo ihned na prodejnÃ ch; Ã je skladem nebo ihned na prodejnÃ ch; Ã je skladem nebo ihned na prodejnÃ ch; Ã je skladem nebo ihned na prodejnÃ ch; Ã je skladem nebo ihned na prodejnÃ ch; Ã je skladem nebo ihned na prodejnÃ ch	web004
Nebo	72	Nebo	GENUS	zev prodejny mesto nebo PSC Najdete si vaÅ; Ã je skladem nebo ihned na prodejnÃ ch; Ã je skladem nebo ihned na prodejnÃ ch; Ã je skladem nebo ihned na prodejnÃ ch; Ã je skladem nebo ihned na prodejnÃ ch; Ã je skladem nebo ihned na prodejnÃ ch; Ã je skladem nebo ihned na prodejnÃ ch; Ã je skladem nebo ihned na prodejnÃ ch; Ã je skladem nebo ihned na prodejnÃ ch; Ã je skladem nebo ihned na prodejnÃ…	web004
Nebo	73	Nebo	GENUS	zev prodejny mesto nebo PSC Najdete si vaÅ; Ã je skladem nebo ihned na prodejnÃ ch; Ã je skladem nebo ihned na prodejnÃ ch; Ã je skladem nebo ihned na prodejnÃ ch; Ã je skladem nebo ihned na prodejnÃ ch; Ã je skladem nebo ihned na prodejnÃ ch; Ã je skladem nebo ihned na prodejnÃ ch; Ã je skladem nebo ihned na prodejnÃ ch; Ã je skladem nebo ihned na prodejnÃ ch; Ã je skladem nebo ihned na prodejnÃ…	web004
Nebo	74	Nebo	GENUS	zev prodejny mesto nebo PSC Najdete si vaÅ; Ã je skladem nebo ihned na prodejnÃ ch; Ã je skladem nebo ihned na prodejnÃ ch; Kc Skladem ks nebo ihned na prodejnÃ ch; Kc Skladem ks nebo ihned na prodejnÃ ch; Ã je skladem nebo ihned na prodejnÃ ch; Ã je skladem nebo ihned na prodejnÃ ch; PoslednÃ kus skladem nebo ihned na prodejnÃ ch	web004
Nebo	75	Nebo	GENUS	zev prodejny mesto nebo PSC Najdete si vaÅ	web004
Nebo	76	Nebo	GENUS	zev prodejny mesto nebo PSC Najdete si vaÅ; Ã je skladem nebo ihned na prodejnÃ ch; Ã je skladem nebo ihned na prodejnÃ ch; Ã je skladem nebo ihned na prodejnÃ ch; Ã je skladem nebo ihned na prodejnÃ ch; PoslednÃ kus skladem nebo ihned na prodejnÃ ch; Ã je skladem nebo ihned na prodejnÃ ch; Kc Skladem ks nebo ihned na prodejne Pridat; Ã je skladem nebo ihned na prodejnÃ ch; Ã je skladem nebo ihne…	web004
Nebo	77	Nebo	GENUS	zev prodejny mesto nebo PSC Najdete si vaÅ; Ã je skladem nebo ihned na prodejnÃ ch; Ã je skladem nebo ihned na prodejnÃ ch	web004
Nebo	78	Nebo	GENUS	zev prodejny mesto nebo PSC Najdete si vaÅ; telefonu po pÃ nebo si vyberte z oblÃ	web004
Nebo	79	Nebo	GENUS	zev prodejny mesto nebo PSC Najdete si vaÅ; PoslednÃ kus skladem nebo ihned na prodejnÃ ch; Kc Skladem ks nebo ihned na prodejne Pridat	web004
Nebo	8	Nebo	GENUS	do konce srpna nebo do vyprodÃ nÃ zÃ	web004
Nebo	80	Nebo	GENUS	vaÅ eho psa nebo kocky Pri vÃ beru; vaÅ eho psa nebo kocky DvÃ rka Hodnota; zev prodejny mesto nebo PSC Najdete si vaÅ; Ã je skladem nebo ihned na prodejnÃ ch; Ã je skladem nebo ihned na prodejnÃ ch; Ã je skladem nebo ihned na prodejnÃ ch; Ã je skladem nebo ihned na prodejnÃ ch; Ã je skladem nebo ihned na prodejnÃ ch; Ã je skladem nebo ihned na prodejnÃ ch; Ã je skladem nebo ihned na prodejnÃ ch;…	web004
Nebo	81	Nebo	GENUS	zev prodejny mesto nebo PSC Najdete si vaÅ; Ã je skladem nebo ihned na prodejnÃ ch; Ã je skladem nebo ihned na prodejnÃ ch; Ã je skladem nebo ihned na prodejnÃ ch; Ã je skladem nebo ihned na prodejnÃ ch; Ã je skladem nebo ihned na prodejnÃ ch; Ã je skladem nebo ihned na prodejnÃ ch; Ã je skladem nebo ihned na prodejnÃ ch; Ã je skladem nebo ihned na prodejnÃ ch; PoslednÃ kus skladem nebo ihned na …	web004
Nebo	82	Nebo	GENUS	vaÅ eho psa nebo kocky Pri vÃ beru; vaÅ eho psa nebo kocky DvÃ rka pro; zev prodejny mesto nebo PSC Najdete si vaÅ; Ã je skladem nebo ihned na prodejnÃ ch; Ã je skladem nebo ihned na prodejnÃ ch; Ã je skladem nebo ihned na prodejnÃ ch; Ã je skladem nebo ihned na prodejnÃ ch; Ã je skladem nebo ihned na prodejnÃ ch; Ã je skladem nebo ihned na prodejnÃ ch; Ã je skladem nebo ihned na prodejnÃ ch; Ã j…	web004
Nebo	83	Nebo	GENUS	zev prodejny mesto nebo PSC Najdete si vaÅ; Ã je skladem nebo ihned na prodejnÃ ch; Ã je skladem nebo ihned na prodejnÃ ch	web004
Nebo	84	Nebo	GENUS	zev prodejny mesto nebo PSC Najdete si vaÅ; Kc Skladem ks nebo ihned na prodejne Pridat; Kc Skladem ks nebo ihned na prodejne Pridat	web004
Nebo	85	Nebo	GENUS	zev prodejny mesto nebo PSC Najdete si vaÅ; Ã je skladem nebo ihned na prodejnÃ ch; Ã je skladem nebo ihned na prodejnÃ ch	web004
Nebo	86	Nebo	GENUS	Ã je skladem nebo ihned na prodejnÃ ch; Ã je skladem nebo ihned na prodejnÃ ch; Ã je skladem nebo ihned na prodejnÃ ch; Ã je skladem nebo ihned na prodejnÃ ch; Ã je skladem nebo ihned na prodejnÃ ch; Ã je skladem nebo ihned na prodejnÃ ch; Ã je skladem nebo ihned na prodejnÃ ch; Ã je skladem nebo ihned na prodejnÃ ch; Ã je skladem nebo ihned na prodejnÃ ch; Ã je skladem nebo ihned na prodejnÃ ch;…	web004
Nebo	87	Nebo	GENUS	zev prodejny mesto nebo PSC Najdete si vaÅ; Ã je skladem nebo ihned na prodejnÃ ch; Ã je skladem nebo ihned na prodejnÃ ch; Ã je skladem nebo ihned na prodejnÃ ch; Kc Skladem ks nebo ihned na prodejnÃ ch; Ã je skladem nebo ihned na prodejnÃ ch; Ã je skladem nebo ihned na prodejnÃ ch; Ã je skladem nebo ihned na prodejnÃ ch; Ã je skladem nebo ihned na prodejne Pridat; Ã je skladem nebo ihned na pro…	web004
Nebo	88	Nebo	GENUS	zev prodejny mesto nebo PSC Najdete si vaÅ; Ã je skladem nebo ihned na prodejnÃ ch; Ã je skladem nebo ihned na prodejnÃ ch; Ã je skladem nebo ihned na prodejne Pridat; Ã je skladem nebo ihned na prodejne Pridat; Ã je skladem nebo ihned na prodejnÃ ch; Ã je skladem nebo ihned na prodejnÃ ch; Ã je skladem nebo ihned na prodejnÃ ch; Ã je skladem nebo ihned na prodejnÃ ch; Ã je skladem nebo ihned na …	web004
Nebo	89	Nebo	GENUS	zev prodejny mesto nebo PSC Najdete si vaÅ; Ã je skladem nebo ihned na prodejnÃ ch; Ã je skladem nebo ihned na prodejnÃ ch; Ã je skladem nebo ihned na prodejnÃ ch; Ã je skladem nebo ihned na prodejnÃ ch; Ã je skladem nebo ihned na prodejnÃ ch; Ã je skladem nebo ihned na prodejnÃ ch; Ã je skladem nebo ihned na prodejnÃ ch; Ã je skladem nebo ihned na prodejnÃ ch; Ã je skladem nebo ihned na prodejnÃ…	web004
Nebo	90	Nebo	GENUS	zev prodejny mesto nebo PSC Najdete si vaÅ; Ã je skladem nebo ihned na prodejnÃ ch; Ã je skladem nebo ihned na prodejnÃ ch; Ã je skladem nebo ihned na prodejnÃ ch; Ã je skladem nebo ihned na prodejnÃ ch; Ã je skladem nebo ihned na prodejnÃ ch; Ã je skladem nebo ihned na prodejnÃ ch; Ã je skladem nebo ihned na prodejnÃ ch; Ã je skladem nebo ihned na prodejnÃ ch; Ã je skladem nebo ihned na prodejnÃ…	web004
Nebo	91	Nebo	GENUS	zev prodejny mesto nebo PSC Najdete si vaÅ; Ã je skladem nebo ihned na prodejnÃ ch; Ã je skladem nebo ihned na prodejnÃ ch; Ã je skladem nebo ihned na prodejnÃ ch; Ã je skladem nebo ihned na prodejnÃ ch; Ã je skladem nebo ihned na prodejnÃ ch; Ã je skladem nebo ihned na prodejnÃ ch; Ã je skladem nebo ihned na prodejnÃ ch; Ã je skladem nebo ihned na prodejnÃ ch; Ã je skladem nebo ihned na prodejnÃ…	web004
Nebo	92	Nebo	GENUS	zev prodejny mesto nebo PSC Najdete si vaÅ; Ã je skladem nebo ihned na prodejnÃ ch; Ã je skladem nebo ihned na prodejnÃ ch; Ã je skladem nebo ihned na prodejnÃ ch; Ã je skladem nebo ihned na prodejnÃ ch; Ã je skladem nebo ihned na prodejnÃ ch; Ã je skladem nebo ihned na prodejnÃ ch; Ã je skladem nebo ihned na prodejnÃ ch; Ã je skladem nebo ihned na prodejnÃ ch; Ã je skladem nebo ihned na prodejnÃ…	web004
Nebo	93	Nebo	GENUS	zev prodejny mesto nebo PSC Najdete si vaÅ; Ã je skladem nebo ihned na prodejnÃ ch; Ã je skladem nebo ihned na prodejnÃ ch; Ã je skladem nebo ihned na prodejnÃ ch; Ã je skladem nebo ihned na prodejnÃ ch; Kc Skladem ks nebo ihned na prodejnÃ ch; Ã je skladem nebo ihned na prodejnÃ ch; Ã je skladem nebo ihned na prodejnÃ ch	web004
Nebo	94	Nebo	GENUS	zev prodejny mesto nebo PSC Najdete si vaÅ; Ã je skladem nebo ihned na prodejnÃ ch; Ã je skladem nebo ihned na prodejnÃ ch; Ã je skladem nebo ihned na prodejnÃ ch; Ã je skladem nebo ihned na prodejnÃ ch; Ã je skladem nebo ihned na prodejnÃ ch; Ã je skladem nebo ihned na prodejnÃ ch; Ã je skladem nebo ihned na prodejnÃ ch; Ã je skladem nebo ihned na prodejnÃ ch; Ã je skladem nebo ihned na prodejnÃ…	web004
Nebo	95	Nebo	GENUS	zev prodejny mesto nebo PSC Najdete si vaÅ; Ã je skladem nebo ihned na prodejnÃ ch; Ã je skladem nebo ihned na prodejnÃ ch; Ã je skladem nebo ihned na prodejnÃ ch; Ã je skladem nebo ihned na prodejnÃ ch; Ã je skladem nebo ihned na prodejnÃ ch; Ã je skladem nebo ihned na prodejnÃ ch; Ã je skladem nebo ihned na prodejnÃ ch; Ã je skladem nebo ihned na prodejnÃ ch; Ã je skladem nebo ihned na prodejnÃ…	web004
Nebo	96	Nebo	GENUS	zev prodejny mesto nebo PSC Najdete si vaÅ; Ã je skladem nebo ihned na prodejnÃ ch; Ã je skladem nebo ihned na prodejnÃ ch; Ã je skladem nebo ihned na prodejnÃ ch; Ã je skladem nebo ihned na prodejnÃ ch; Ã je skladem nebo ihned na prodejnÃ ch; Ã je skladem nebo ihned na prodejnÃ ch; Ã je skladem nebo ihned na prodejnÃ ch	web004
Nebo	97	Nebo	GENUS	zev prodejny mesto nebo PSC Najdete si vaÅ; Ã je skladem nebo ihned na prodejnÃ ch; Ã je skladem nebo ihned na prodejnÃ ch; Ã je skladem nebo ihned na prodejnÃ ch; Ã je skladem nebo ihned na prodejnÃ ch; Ã je skladem nebo ihned na prodejnÃ ch; Ã je skladem nebo ihned na prodejnÃ ch; Ã je skladem nebo ihned na prodejnÃ ch; Ã je skladem nebo ihned na prodejnÃ ch; Ã je skladem nebo ihned na prodejnÃ…	web004
Nebo	98	Nebo	GENUS	parazity jen odpuzovat nebo je zahubit HubÃ cÃ; olÃ znout obojek nebo sahat na mÃ sto; pravek aplikovat brezÃ nebo kojÃ cÃ fenu Ano; zev prodejny mesto nebo PSC Najdete si vaÅ; Ã je skladem nebo ihned na prodejnÃ ch; Ã je skladem nebo ihned na prodejnÃ ch; Ã je skladem nebo ihned na prodejnÃ ch; Ã je skladem nebo ihned na prodejnÃ ch; Ã je skladem nebo ihned na prodejnÃ ch; Ã je skladem nebo ihne…	web004
Nebo	99	Nebo	GENUS	parazity jen odpuzovat nebo je zahubit HubÃ cÃ; olÃ znout obojek nebo sahat na mÃ sto; pravek aplikovat brezÃ nebo kojÃ cÃ fenu Ano; zev prodejny mesto nebo PSC Najdete si vaÅ; Ã je skladem nebo ihned na prodejnÃ ch; Ã je skladem nebo ihned na prodejnÃ ch; Ã je skladem nebo ihned na prodejnÃ ch; Ã je skladem nebo ihned na prodejnÃ ch; Ã je skladem nebo ihned na prodejnÃ ch; parazity jen odpuzovat…	web004
Heteropoda	266	Heteropoda	GENUS	sladkovodnÃ Neocaridina heteropoda de luxe mix; sladkovodnÃ Neocaridina heteropoda de luxe mix	web004
Moneta	432	Moneta	GENUS	Fio Banka Moneta Money Bank Sberbank	web004
Pterinopelma	1	Pterinopelma	GENUS	Tliltocatl vagans Kc Pterinopelma sazimai Kc Informace pro	web005
Avicularia	1	Avicularia	GENUS	dobre PoslednÃ hodnocenÃ Avicularia metallica Renata BrigantovÃ Jsem; Instagramu Top produktu Avicularia metallica Kc Tliltocatl vagans	web005
Tliltocatl	1	Tliltocatl	GENUS	jste jste jednicky Tliltocatl albopilosum Nikaragua Verka Panesova; Avicularia metallica Kc Tliltocatl vagans Kc Pterinopelma sazimai	web005
Phormingochilus	1	Phormingochilus	GENUS	MAL Akce Kc Phormingochilus sp Rufus Skladem ks	web005
Psalmopoeus	1	Psalmopoeus	GENUS	se nic delat Psalmopoeus pulcher Petr Koblischke VÅ	web005
Pseudoclamoris	1	Pseudoclamoris	GENUS	KLUCI VOLNÃ KLUK Pseudoclamoris gigas Skladem ks od	web005
Nebo	1	Nebo	GENUS	vstupnÃ ho pole nebo jej smaÅ te shoptet	web005
Pterinopelma	10	Pterinopelma	GENUS	Tliltocatl vagans â Pterinopelma sazimai â Informace pro	web005
Avicularia	10	Avicularia	GENUS	dobre PoslednÃ hodnocenÃ Avicularia metallica Renata BrigantovÃ Jsem; Instagramu Top produktu Avicularia metallica â Tliltocatl vagans	web005
Tliltocatl	10	Tliltocatl	GENUS	jste jste jednicky Tliltocatl albopilosum Nikaragua Verka Panesova; Avicularia metallica â Tliltocatl vagans â Pterinopelma sazimai	web005
Phormingochilus	10	Phormingochilus	GENUS	MAL Akce â Phormingochilus sp Rufus Skladem ks	web005
Psalmopoeus	10	Psalmopoeus	GENUS	se nic delat Psalmopoeus pulcher Petr Koblischke VÅ	web005
Pseudoclamoris	10	Pseudoclamoris	GENUS	KLUCI VOLNÃ KLUK Pseudoclamoris gigas Skladem ks od	web005
Nebo	10	Nebo	GENUS	vstupnÃ ho pole nebo jej smaÅ te shoptet	web005
Pterinopelma	11	Pterinopelma	GENUS	Tliltocatl vagans Kc Pterinopelma sazimai Kc Informace pro	web005
Avicularia	11	Avicularia	GENUS	Instagramu Top produktu Avicularia metallica Kc Tliltocatl vagans	web005
Tliltocatl	11	Tliltocatl	GENUS	Avicularia metallica Kc Tliltocatl vagans Kc Pterinopelma sazimai	web005
Nebo	11	Nebo	GENUS	vstupnÃ ho pole nebo jej smaÅ te shoptet	web005
Phormictopus	12	Phormictopus	GENUS	Pro pokrocilÃ S Phormictopus auratus Skladem ks Kc	web005
Pterinopelma	12	Pterinopelma	GENUS	ks S Kc Pterinopelma sazimai Skladem ks C; Pro pokrocilÃ S Pterinopelma sazimai Skladem ks Kc; Tliltocatl vagans Kc Pterinopelma sazimai Kc Informace pro	web005
Pterinochilus	12	Pterinochilus	GENUS	Pro pokrocilÃ C Pterinochilus murinus Micumi DCF Skladem	web005
Ceratogyrus	12	Ceratogyrus	GENUS	skyt Amerika S Ceratogyrus darlingi VyprodÃ no Kc	web005
Avicularia	12	Avicularia	GENUS	NejprodÃ vanejÅ Ã Avicularia metallica Skladem ks S; poloÅ ek celkem Avicularia metallica Skladem ks Kc; Instagramu Top produktu Avicularia metallica Kc Tliltocatl vagans	web005
Grammostola	12	Grammostola	GENUS	Pro pokrocilÃ S Grammostola pulchripes Skladem ks Kc	web005
Tliltocatl	12	Tliltocatl	GENUS	ks S Kc Tliltocatl vagans Skladem ks S; Pro pokrocilÃ S Tliltocatl albopilosum Hobby form Skladem; tecnÃ ky NEU Tliltocatl albopilosum Nikaragua Skladem ks; tecnÃ ky S Tliltocatl vagans Skladem ks Kc; Avicularia metallica Kc Tliltocatl vagans Kc Pterinopelma sazimai	web005
Chilobrachys	12	Chilobrachys	GENUS	ky SAM ADU Chilobrachys vietnam blue Skladem ks	web005
Cyriopagopus	12	Cyriopagopus	GENUS	Pro pokrocilÃ S Cyriopagopus sp hati hati Skladem	web005
Lasiodora	12	Lasiodora	GENUS	Pro pokrocilÃ S Lasiodora parahybana Skladem ks od	web005
Neostenotarsus	12	Neostenotarsus	GENUS	nenÃ stejnÃ MAL Neostenotarsus sp Suriname Skladem ks	web005
Monocentropus	12	Monocentropus	GENUS	Pro pokrocilÃ S Monocentropus balfouri chovnÃ skupina ks	web005
Pelinobius	12	Pelinobius	GENUS	Pro pokrocilÃ S Pelinobius muticus Skladem ks Kc	web005
Phormingochilus	12	Phormingochilus	GENUS	S Akce Kc Phormingochilus sp Rufus Skladem ks	web005
Poecilotheria	12	Poecilotheria	GENUS	Pro pokrocilÃ S Poecilotheria metallica Skladem ks Kc; Pro pokrocilÃ S Poecilotheria regalis Skladem ks Kc; Pro pokrocilÃ S Poecilotheria rufilata Skladem ks Kc; pro pokrocilÃ NEU Poecilotheria subfusca highland Skladem ks; pro pokrocilÃ S Poecilotheria vittata Skladem ks Kc	web005
Psalmopoeus	12	Psalmopoeus	GENUS	Pro pokrocilÃ S Psalmopoeus emeraldus Skladem ks Kc; tecnÃ ky S Psalmopoeus reduncus Skladem ks Kc	web005
Stromatopelma	12	Stromatopelma	GENUS	tecnÃ ky C Stromatopelma calceatum Skladem ks Kc	web005
Pseudoclamoris	12	Pseudoclamoris	GENUS	ky VOLNÃ KLUK Pseudoclamoris gigas Skladem ks od	web005
Nebo	12	Nebo	GENUS	chovu sklÃ pkanu nebo tzv vÃ meny ARACHNOPARK; vstupnÃ ho pole nebo jej smaÅ te shoptet	web005
Pterinopelma	13	Pterinopelma	GENUS	Tliltocatl vagans Kc Pterinopelma sazimai Kc Informace pro	web005
Avicularia	13	Avicularia	GENUS	Instagramu Top produktu Avicularia metallica Kc Tliltocatl vagans	web005
Tliltocatl	13	Tliltocatl	GENUS	Avicularia metallica Kc Tliltocatl vagans Kc Pterinopelma sazimai	web005
Nebo	13	Nebo	GENUS	vstupnÃ ho pole nebo jej smaÅ te shoptet	web005
Pterinopelma	14	Pterinopelma	GENUS	Tliltocatl vagans Kc Pterinopelma sazimai Kc Informace pro	web005
Avicularia	14	Avicularia	GENUS	Instagramu Top produktu Avicularia metallica Kc Tliltocatl vagans	web005
Tliltocatl	14	Tliltocatl	GENUS	Avicularia metallica Kc Tliltocatl vagans Kc Pterinopelma sazimai	web005
Pseudoclamoris	14	Pseudoclamoris	GENUS	NejprodÃ vanejÅ Ã Pseudoclamoris gigas Skladem ks C; celkem VOLNÃ KLUK Pseudoclamoris gigas Skladem ks od	web005
Nebo	14	Nebo	GENUS	vstupnÃ ho pole nebo jej smaÅ te shoptet	web005
Pterinopelma	15	Pterinopelma	GENUS	Tliltocatl vagans Kc Pterinopelma sazimai Kc Informace pro	web005
Avicularia	15	Avicularia	GENUS	Instagramu Top produktu Avicularia metallica Kc Tliltocatl vagans	web005
Tliltocatl	15	Tliltocatl	GENUS	Avicularia metallica Kc Tliltocatl vagans Kc Pterinopelma sazimai	web005
Nebo	15	Nebo	GENUS	vstupnÃ ho pole nebo jej smaÅ te shoptet	web005
Phormictopus	16	Phormictopus	GENUS	Pro pokrocilÃ S Phormictopus auratus Skladem ks Kc	web005
Pterinopelma	16	Pterinopelma	GENUS	ks S Kc Pterinopelma sazimai Skladem ks C; Pro pokrocilÃ S Pterinopelma sazimai Skladem ks Kc; Tliltocatl vagans Kc Pterinopelma sazimai Kc Informace pro	web005
Pterinochilus	16	Pterinochilus	GENUS	Pro pokrocilÃ C Pterinochilus murinus Micumi DCF Skladem	web005
Ceratogyrus	16	Ceratogyrus	GENUS	skyt Amerika S Ceratogyrus darlingi VyprodÃ no Kc	web005
Avicularia	16	Avicularia	GENUS	NejprodÃ vanejÅ Ã Avicularia metallica Skladem ks S; poloÅ ek celkem Avicularia metallica Skladem ks Kc; Instagramu Top produktu Avicularia metallica Kc Tliltocatl vagans	web005
Grammostola	16	Grammostola	GENUS	Pro pokrocilÃ S Grammostola pulchripes Skladem ks Kc	web005
Tliltocatl	16	Tliltocatl	GENUS	ks S Kc Tliltocatl vagans Skladem ks S; Pro pokrocilÃ S Tliltocatl albopilosum Hobby form Skladem; tecnÃ ky NEU Tliltocatl albopilosum Nikaragua Skladem ks; tecnÃ ky S Tliltocatl vagans Skladem ks Kc; Avicularia metallica Kc Tliltocatl vagans Kc Pterinopelma sazimai	web005
Chilobrachys	16	Chilobrachys	GENUS	ky SAM ADU Chilobrachys vietnam blue Skladem ks	web005
Cyriopagopus	16	Cyriopagopus	GENUS	Pro pokrocilÃ S Cyriopagopus sp hati hati Skladem	web005
Lasiodora	16	Lasiodora	GENUS	Pro pokrocilÃ S Lasiodora parahybana Skladem ks od	web005
Neostenotarsus	16	Neostenotarsus	GENUS	nenÃ stejnÃ MAL Neostenotarsus sp Suriname Skladem ks	web005
Pelinobius	16	Pelinobius	GENUS	Pro pokrocilÃ S Pelinobius muticus Skladem ks Kc	web005
Phormingochilus	16	Phormingochilus	GENUS	S Akce Kc Phormingochilus sp Rufus Skladem ks	web005
Poecilotheria	16	Poecilotheria	GENUS	Pro pokrocilÃ S Poecilotheria metallica Skladem ks Kc; Pro pokrocilÃ S Poecilotheria regalis Skladem ks Kc; Pro pokrocilÃ S Poecilotheria rufilata Skladem ks Kc; pro pokrocilÃ NEU Poecilotheria subfusca highland Skladem ks; pro pokrocilÃ S Poecilotheria vittata Skladem ks Kc	web005
Psalmopoeus	16	Psalmopoeus	GENUS	Pro pokrocilÃ S Psalmopoeus emeraldus Skladem ks Kc; tecnÃ ky S Psalmopoeus reduncus Skladem ks Kc	web005
Stromatopelma	16	Stromatopelma	GENUS	tecnÃ ky C Stromatopelma calceatum Skladem ks Kc	web005
Pseudoclamoris	16	Pseudoclamoris	GENUS	ky VOLNÃ KLUK Pseudoclamoris gigas Skladem ks od	web005
Nebo	16	Nebo	GENUS	neco urcit a nebo si proste vyberte prcka; vstupnÃ ho pole nebo jej smaÅ te shoptet	web005
Pterinopelma	17	Pterinopelma	GENUS	Tliltocatl vagans Kc Pterinopelma sazimai Kc Informace pro	web005
Avicularia	17	Avicularia	GENUS	Instagramu Top produktu Avicularia metallica Kc Tliltocatl vagans	web005
Tliltocatl	17	Tliltocatl	GENUS	Avicularia metallica Kc Tliltocatl vagans Kc Pterinopelma sazimai	web005
Nebo	17	Nebo	GENUS	vstupnÃ ho pole nebo jej smaÅ te shoptet	web005
Pterinopelma	18	Pterinopelma	GENUS	Tliltocatl vagans Kc Pterinopelma sazimai Kc Informace pro	web005
Avicularia	18	Avicularia	GENUS	Instagramu Top produktu Avicularia metallica Kc Tliltocatl vagans	web005
Tliltocatl	18	Tliltocatl	GENUS	Avicularia metallica Kc Tliltocatl vagans Kc Pterinopelma sazimai	web005
Nebo	18	Nebo	GENUS	vstupnÃ ho pole nebo jej smaÅ te shoptet	web005
Pterinopelma	19	Pterinopelma	GENUS	Tliltocatl vagans Kc Pterinopelma sazimai Kc Informace pro	web005
Avicularia	19	Avicularia	GENUS	Instagramu Top produktu Avicularia metallica Kc Tliltocatl vagans	web005
Tliltocatl	19	Tliltocatl	GENUS	Avicularia metallica Kc Tliltocatl vagans Kc Pterinopelma sazimai	web005
Nebo	19	Nebo	GENUS	vstupnÃ ho pole nebo jej smaÅ te shoptet	web005
Pterinopelma	2	Pterinopelma	GENUS	Tliltocatl vagans Kc Pterinopelma sazimai Kc Informace pro	web005
Avicularia	2	Avicularia	GENUS	Instagramu Top produktu Avicularia metallica Kc Tliltocatl vagans	web005
Tliltocatl	2	Tliltocatl	GENUS	Avicularia metallica Kc Tliltocatl vagans Kc Pterinopelma sazimai	web005
Nebo	2	Nebo	GENUS	vstupnÃ ho pole nebo jej smaÅ te shoptet	web005
Brachypelma	20	Brachypelma	GENUS	sklÃ pkanu Rod Brachypelma sklÃ pkani pro zacÃ	web005
Pterinopelma	20	Pterinopelma	GENUS	Tliltocatl vagans Kc Pterinopelma sazimai Kc Informace pro	web005
Avicularia	20	Avicularia	GENUS	tecnÃ ky Rod Avicularia sklÃ pkani pro zacÃ; Instagramu Top produktu Avicularia metallica Kc Tliltocatl vagans	web005
Grammostola	20	Grammostola	GENUS	tecnÃ ky Rod Grammostola sklÃ pkani pro zacÃ	web005
Tliltocatl	20	Tliltocatl	GENUS	Avicularia metallica Kc Tliltocatl vagans Kc Pterinopelma sazimai	web005
Nebo	20	Nebo	GENUS	vstupnÃ ho pole nebo jej smaÅ te shoptet	web005
Pterinopelma	21	Pterinopelma	GENUS	Tliltocatl vagans â Pterinopelma sazimai â Informace pro	web005
Avicularia	21	Avicularia	GENUS	Instagramu Top produktu Avicularia metallica â Tliltocatl vagans	web005
Tliltocatl	21	Tliltocatl	GENUS	Avicularia metallica â Tliltocatl vagans â Pterinopelma sazimai	web005
Nebo	21	Nebo	GENUS	vstupnÃ ho pole nebo jej smaÅ te shoptet	web005
Acanthoscurria	22	Acanthoscurria	GENUS	Druh velikost Samec Acanthoscurria geniculata Adult Samec Avicularia	web005
Brachypelma	22	Brachypelma	GENUS	variegata Adult Samec Brachypelma auratum Adult Samec Brachypelma; emilia Adult Samec Brachypelma hamorii Adult Samec Caribena	web005
Pterinopelma	22	Pterinopelma	GENUS	highland Adult Samec Pterinopelma sazimai Adult Samec Sericopelma; Tliltocatl vagans Kc Pterinopelma sazimai Kc Informace pro	web005
Ceratogyrus	22	Ceratogyrus	GENUS	versicolor Adult Samec Ceratogyrus meridionalis Adult Samec Cyriopagopus	web005
Avicularia	22	Avicularia	GENUS	geniculata Adult Samec Avicularia guyana british Adult Samec; metallica Adult Samec Avicularia metallica white hair Adult; minatrix Adult Samec Avicularia sp Boa vista Adult; Instagramu Top produktu Avicularia metallica Kc Tliltocatl vagans	web005
Caribena	22	Caribena	GENUS	hamorii Adult Samec Caribena versicolor Adult Samec Ceratogyrus	web005
Tliltocatl	22	Tliltocatl	GENUS	Avicularia metallica Kc Tliltocatl vagans Kc Pterinopelma sazimai	web005
Sericopelma	22	Sericopelma	GENUS	sazimai Adult Samec Sericopelma rubronitens Adult Samec Tapinauchenius	web005
Cyriopagopus	22	Cyriopagopus	GENUS	meridionalis Adult Samec Cyriopagopus sp Hati hati Adult	web005
Harpactira	22	Harpactira	GENUS	hati Adult Samec Harpactira baviana Adult Samec Harpactira	web005
Pamphobeteus	22	Pamphobeteus	GENUS	chromatus Adult Samec Pamphobeteus vespertinus Adult Samec Poecilotheria	web005
Neoholothele	22	Neoholothele	GENUS	violaceopes Adult Samec Neoholothele incei gold Adult Samec	web005
Iridopelma	22	Iridopelma	GENUS	dictator Adult Samec Iridopelma hirsutum Adult Samec Lampropelma	web005
Lampropelma	22	Lampropelma	GENUS	hirsutum Adult Samec Lampropelma violaceopes Adult Samec Neoholothele	web005
Nhandu	22	Nhandu	GENUS	gold Adult Samec Nhandu chromatus Adult Samec Pamphobeteus	web005
Poecilotheria	22	Poecilotheria	GENUS	vespertinus Adult Samec Poecilotheria fasciata Adult Samec Poecilotheria; formosa Adult Samec Poecilotheria ornata Adult Samec Poecilotheria	web005
Psalmopoeus	22	Psalmopoeus	GENUS	vittata Adult Samec Psalmopoeus irminia Adult Samec Psalmopoeus	web005
Tapinauchenius	22	Tapinauchenius	GENUS	rubronitens Adult Samec Tapinauchenius cupreus Adult Samec Tapinauchenius	web005
Xenesthis	22	Xenesthis	GENUS	gigas Adult Samec Xenesthis immanis Adult ARACHNOPARK WORLDSvet	web005
Nebo	22	Nebo	GENUS	s odkoupÃ me nebo vymenÃ me za nekterÃ; KONTAKTNÃ FORMULÃ R nebo rovnou muÅ ete zavolat; vstupnÃ ho pole nebo jej smaÅ te shoptet	web005
Pterinopelma	23	Pterinopelma	GENUS	Tliltocatl vagans Kc Pterinopelma sazimai Kc Informace pro	web005
Avicularia	23	Avicularia	GENUS	Instagramu Top produktu Avicularia metallica Kc Tliltocatl vagans	web005
Tliltocatl	23	Tliltocatl	GENUS	Avicularia metallica Kc Tliltocatl vagans Kc Pterinopelma sazimai	web005
Nebo	23	Nebo	GENUS	neco i dozvedet Nebo chcete zacÃ t s; vstupnÃ ho pole nebo jej smaÅ te shoptet	web005
Pterinopelma	24	Pterinopelma	GENUS	Tliltocatl vagans Kc Pterinopelma sazimai Kc Informace pro	web005
Avicularia	24	Avicularia	GENUS	Instagramu Top produktu Avicularia metallica Kc Tliltocatl vagans	web005
Tliltocatl	24	Tliltocatl	GENUS	Avicularia metallica Kc Tliltocatl vagans Kc Pterinopelma sazimai	web005
Nebo	24	Nebo	GENUS	VÃ m zverinu nebo terarijnÃ vybavenÃ odeÅ leme; vstupnÃ ho pole nebo jej smaÅ te shoptet	web005
Pterinopelma	25	Pterinopelma	GENUS	objednÃ vka x Pterinopelma sazimai a x Tliltocalt; pouze u druhu Pterinopelma sazimai DalÅ Ã clÃ; Tliltocatl vagans Kc Pterinopelma sazimai Kc Informace pro	web005
Avicularia	25	Avicularia	GENUS	Instagramu Top produktu Avicularia metallica Kc Tliltocatl vagans	web005
Tliltocatl	25	Tliltocatl	GENUS	Avicularia metallica Kc Tliltocatl vagans Kc Pterinopelma sazimai	web005
Nebo	25	Nebo	GENUS	to bude holka nebo kluk ale vetÅ ina; vstupnÃ ho pole nebo jej smaÅ te shoptet	web005
Pterinopelma	26	Pterinopelma	GENUS	Tliltocatl vagans Kc Pterinopelma sazimai Kc Informace pro	web005
Avicularia	26	Avicularia	GENUS	Instagramu Top produktu Avicularia metallica Kc Tliltocatl vagans	web005
Tliltocatl	26	Tliltocatl	GENUS	Avicularia metallica Kc Tliltocatl vagans Kc Pterinopelma sazimai	web005
Nebo	26	Nebo	GENUS	vstupnÃ ho pole nebo jej smaÅ te shoptet	web005
Pterinopelma	27	Pterinopelma	GENUS	Tliltocatl vagans Kc Pterinopelma sazimai Kc Informace pro	web005
Avicularia	27	Avicularia	GENUS	Instagramu Top produktu Avicularia metallica Kc Tliltocatl vagans	web005
Tliltocatl	27	Tliltocatl	GENUS	Avicularia metallica Kc Tliltocatl vagans Kc Pterinopelma sazimai	web005
Nebo	27	Nebo	GENUS	VÃ m zverinu nebo terarijnÃ vybavenÃ odeÅ leme; Å ivÃ exotika nebo Teraristika v ÃšstÃ k; Ceskou poÅ tou nebo ZÃ silkovnou vÅ dy; Å ivÃ exotika nebo Teraristika v ÃšstÃ k; Ceskou poÅ tou nebo ZÃ silkovnou zasÃ lÃ; vstupnÃ ho pole nebo jej smaÅ te shoptet	web005
Pterinopelma	28	Pterinopelma	GENUS	Tliltocatl vagans Kc Pterinopelma sazimai Kc Informace pro	web005
Avicularia	28	Avicularia	GENUS	Instagramu Top produktu Avicularia metallica Kc Tliltocatl vagans	web005
Tliltocatl	28	Tliltocatl	GENUS	Avicularia metallica Kc Tliltocatl vagans Kc Pterinopelma sazimai	web005
Nebo	28	Nebo	GENUS	line platbu kartou nebo QR bankovnÃ prevod ZDARMA; line platbu kartou nebo QR bankovnÃ prevod ZDARMA; vstupnÃ ho pole nebo jej smaÅ te shoptet	web005
Pterinopelma	29	Pterinopelma	GENUS	Tliltocatl vagans Kc Pterinopelma sazimai Kc Informace pro	web005
Avicularia	29	Avicularia	GENUS	Instagramu Top produktu Avicularia metallica Kc Tliltocatl vagans	web005
Grammostola	29	Grammostola	GENUS	Prodej sklÃ pkana Grammostola pulchripes WebFontConfig google families; ext quantity name Grammostola pulchripes appendix currentCategory Skl; SAM ADU name Grammostola pulchripes category Skl u; Domu SklÃ pkani Grammostola pulchripes Kategorie SklÃ pkani; Facebook ARACHNOPARK WORLD Grammostola pulchripes hodnocenÃ Kc Zvolte; DetailnÃ popis produktu Grammostola pulchripes ex aureostriata Popis; pr…	web005
Tliltocatl	29	Tliltocatl	GENUS	zacÃ tecnÃ ky Tliltocatl albopilosum Nikaragua Skladem ks; tecnÃ ky S Tliltocatl albopilosum Hobby form Skladem; Avicularia metallica Kc Tliltocatl vagans Kc Pterinopelma sazimai	web005
Nebo	29	Nebo	GENUS	te nÃ m nebo zavolejte DoplnkovÃ parametry Kategorie; vstupnÃ ho pole nebo jej smaÅ te shoptet	web005
Pterinopelma	3	Pterinopelma	GENUS	Tliltocatl vagans Kc Pterinopelma sazimai Kc Informace pro	web005
Avicularia	3	Avicularia	GENUS	Instagramu Top produktu Avicularia metallica Kc Tliltocatl vagans	web005
Tliltocatl	3	Tliltocatl	GENUS	Avicularia metallica Kc Tliltocatl vagans Kc Pterinopelma sazimai	web005
Nebo	3	Nebo	GENUS	vstupnÃ ho pole nebo jej smaÅ te shoptet	web005
Pterinopelma	30	Pterinopelma	GENUS	Tliltocatl vagans Kc Pterinopelma sazimai Kc Informace pro	web005
Avicularia	30	Avicularia	GENUS	Instagramu Top produktu Avicularia metallica Kc Tliltocatl vagans	web005
Tliltocatl	30	Tliltocatl	GENUS	Avicularia metallica Kc Tliltocatl vagans Kc Pterinopelma sazimai	web005
Nebo	30	Nebo	GENUS	nechÃ te prekvapit Nebo jen nevÃ te jakÃ; vstupnÃ ho pole nebo jej smaÅ te shoptet	web005
Phormictopus	31	Phormictopus	GENUS	Kc Detail S Phormictopus auratus Skladem ks Kc	web005
Pterinopelma	31	Pterinopelma	GENUS	Tliltocatl vagans Kc Pterinopelma sazimai Kc Informace pro	web005
Pterinochilus	31	Pterinochilus	GENUS	zacÃ tecnÃ ky Pterinochilus murinus Micumi DCF Skladem	web005
Avicularia	31	Avicularia	GENUS	Instagramu Top produktu Avicularia metallica Kc Tliltocatl vagans	web005
Tliltocatl	31	Tliltocatl	GENUS	Pro pokrocilÃ S Tliltocatl albopilosum Nikaragua Skladem ks; Avicularia metallica Kc Tliltocatl vagans Kc Pterinopelma sazimai	web005
Neostenotarsus	31	Neostenotarsus	GENUS	Pro pokrocilÃ S Neostenotarsus sp Suriname Skladem ks	web005
Pelinobius	31	Pelinobius	GENUS	pro pokrocilÃ NEU Pelinobius muticus Skladem ks Kc	web005
Phormingochilus	31	Phormingochilus	GENUS	S Akce Kc Phormingochilus sp Rufus Skladem ks	web005
Poecilotheria	31	Poecilotheria	GENUS	Pro pokrocilÃ S Poecilotheria rufilata Skladem ks Kc; tecnÃ ky S Poecilotheria subfusca highland Skladem ks; pro pokrocilÃ S Poecilotheria vittata Skladem ks Kc	web005
Psalmopoeus	31	Psalmopoeus	GENUS	Pro pokrocilÃ S Psalmopoeus emeraldus Skladem ks Kc	web005
Tapinauchenius	31	Tapinauchenius	GENUS	Pseudoclamoris gigas ex Tapinauchenius gigas Popis druhuDruh sklípkana	web005
Pseudoclamoris	31	Pseudoclamoris	GENUS	Prodej sklÃ pkana Pseudoclamoris gigas WebFontConfig google families; ext quantity name Pseudoclamoris gigas appendix currentCategory Skl; id C name Pseudoclamoris gigas category Skl u; SklÃ pkani NeurcenÃ Pseudoclamoris gigas Kategorie SklÃ pkani; Facebook ARACHNOPARK WORLD Pseudoclamoris gigas VOLNÃ KLUK hodnocenÃ; DetailnÃ popis produktu Pseudoclamoris gigas ex Tapinauchenius gigas; product co…	web005
Nebo	31	Nebo	GENUS	te nÃ m nebo zavolejte DoplnkovÃ parametry Kategorie; vstupnÃ ho pole nebo jej smaÅ te shoptet	web005
Phormictopus	32	Phormictopus	GENUS	tecnÃ ky S Phormictopus auratus Skladem ks â	web005
Pterinopelma	32	Pterinopelma	GENUS	Tliltocatl vagans â Pterinopelma sazimai â Informace pro	web005
Pterinochilus	32	Pterinochilus	GENUS	Pro pokrocilÃ S Pterinochilus murinus Micumi DCF Skladem	web005
Avicularia	32	Avicularia	GENUS	Instagramu Top produktu Avicularia metallica â Tliltocatl vagans	web005
Tliltocatl	32	Tliltocatl	GENUS	Pro pokrocilÃ S Tliltocatl albopilosum Nikaragua Skladem ks; â Detail S Tliltocatl albopilosum Hobby form Skladem; Avicularia metallica â Tliltocatl vagans â Pterinopelma sazimai	web005
Pelinobius	32	Pelinobius	GENUS	pro pokrocilÃ NEU Pelinobius muticus Skladem ks â	web005
Phormingochilus	32	Phormingochilus	GENUS	Prodej sklÃ pkana Phormingochilus sp rufus WebFontConfig google; ext quantity name Phormingochilus sp Rufus appendix currentCategory; id S name Phormingochilus sp Rufus category Skl; SklÃ pkani NeurcenÃ Phormingochilus sp Rufus Kategorie SklÃ; Facebook ARACHNOPARK WORLD Phormingochilus sp Rufus Akce Neohodnoceno; DetailnÃ popis produktu Phormingochilus sp Rufus Popis druhuDruh; product content na…	web005
Poecilotheria	32	Poecilotheria	GENUS	Vhodnost Pro pokrocilÃ Poecilotheria rufilata Skladem ks â; Pro pokrocilÃ C Poecilotheria vittata Skladem ks â; Pro pokrocilÃ S Poecilotheria subfusca highland Skladem ks	web005
Psalmopoeus	32	Psalmopoeus	GENUS	Pro pokrocilÃ S Psalmopoeus emeraldus Skladem ks â	web005
Pseudoclamoris	32	Pseudoclamoris	GENUS	NEU VOLNÃ KLUK Pseudoclamoris gigas Skladem ks od	web005
Nebo	32	Nebo	GENUS	te nÃ m nebo zavolejte DoplnkovÃ parametry Kategorie; vstupnÃ ho pole nebo jej smaÅ te shoptet	web005
Pterinopelma	33	Pterinopelma	GENUS	Tliltocatl vagans Kc Pterinopelma sazimai Kc Informace pro	web005
Avicularia	33	Avicularia	GENUS	Prodej sklÃ pkana Avicularia metallica WebFontConfig google families; ext quantity name Avicularia metallica appendix currentCategory Skl; id S name Avicularia metallica category Skl u; Domu SklÃ pkani Avicularia metallica Kategorie SklÃ pkani; Facebook ARACHNOPARK WORLD Avicularia metallica hodnocenÃ Kc Zvolte; DetailnÃ popis produktu Avicularia metallica Popis druhu CeskÃ; Instagramu Top produk…	web005
Tliltocatl	33	Tliltocatl	GENUS	Avicularia metallica Kc Tliltocatl vagans Kc Pterinopelma sazimai	web005
Nebo	33	Nebo	GENUS	te nÃ m nebo zavolejte DoplnkovÃ parametry Kategorie; vstupnÃ ho pole nebo jej smaÅ te shoptet	web005
Phormictopus	34	Phormictopus	GENUS	tecnÃ ky S Phormictopus auratus Skladem ks Kc	web005
Pterinopelma	34	Pterinopelma	GENUS	Tliltocatl vagans Kc Pterinopelma sazimai Kc Informace pro	web005
Avicularia	34	Avicularia	GENUS	Instagramu Top produktu Avicularia metallica Kc Tliltocatl vagans	web005
Grammostola	34	Grammostola	GENUS	Pro pokrocilÃ S Grammostola pulchripes Skladem ks Kc	web005
Tliltocatl	34	Tliltocatl	GENUS	Prodej sklÃ pkana Tliltocatl albopilosum Nikaragua WebFontConfig google; ext quantity name Tliltocatl albopilosum Nikaragua appendix currentCategory; id S name Tliltocatl albopilosum Nikaragua category Skl; SklÃ pkani NeurcenÃ Tliltocatl albopilosum Nikaragua Kategorie SklÃ; Facebook ARACHNOPARK WORLD Tliltocatl albopilosum Nikaragua hodnocenÃ Kc; DetailnÃ popis produktu Tliltocatl albopilosum Ni…	web005
Pelinobius	34	Pelinobius	GENUS	Pro pokrocilÃ S Pelinobius muticus Skladem ks Kc	web005
Phormingochilus	34	Phormingochilus	GENUS	S Akce Kc Phormingochilus sp Rufus Skladem ks	web005
Poecilotheria	34	Poecilotheria	GENUS	Pro pokrocilÃ C Poecilotheria vittata Skladem ks Kc; Pro pokrocilÃ S Poecilotheria rufilata Skladem ks Kc; pro pokrocilÃ NEU Poecilotheria subfusca highland Skladem ks	web005
Psalmopoeus	34	Psalmopoeus	GENUS	zacÃ tecnÃ ky Psalmopoeus reduncus Skladem ks Kc	web005
Pseudoclamoris	34	Pseudoclamoris	GENUS	ADU VOLNÃ KLUK Pseudoclamoris gigas Skladem ks od	web005
Nebo	34	Nebo	GENUS	te nÃ m nebo zavolejte DoplnkovÃ parametry Kategorie; vstupnÃ ho pole nebo jej smaÅ te shoptet	web005
Pterinopelma	35	Pterinopelma	GENUS	Tliltocatl vagans Kc Pterinopelma sazimai Kc Informace pro	web005
Avicularia	35	Avicularia	GENUS	Instagramu Top produktu Avicularia metallica Kc Tliltocatl vagans	web005
Tliltocatl	35	Tliltocatl	GENUS	Avicularia metallica Kc Tliltocatl vagans Kc Pterinopelma sazimai	web005
Psalmopoeus	35	Psalmopoeus	GENUS	Prodej sklÃ pkana Psalmopoeus pulcher WebFontConfig google families; ext quantity name Psalmopoeus pulcher appendix currentCategory Skl; id S name Psalmopoeus pulcher category Skl u; Domu SklÃ pkani Psalmopoeus pulcher Kategorie SklÃ pkani; Facebook ARACHNOPARK WORLD Psalmopoeus pulcher hodnocenÃ od Kc; DetailnÃ popis produktu Psalmopoeus pulcher Popis druhu CeskÃ; zacÃ tecnÃ ky Psalmopoeus redun…	web005
Nebo	35	Nebo	GENUS	te nÃ m nebo zavolejte DoplnkovÃ parametry Kategorie; vstupnÃ ho pole nebo jej smaÅ te shoptet	web005
Brachypelma	36	Brachypelma	GENUS	Tliltocatl vagans ex Brachypelma vagans Popis druhu CeskÃ	web005
Pterinopelma	36	Pterinopelma	GENUS	Tliltocatl vagans Kc Pterinopelma sazimai Kc Informace pro	web005
Avicularia	36	Avicularia	GENUS	Instagramu Top produktu Avicularia metallica Kc Tliltocatl vagans	web005
Tliltocatl	36	Tliltocatl	GENUS	Prodej sklÃ pkana Tliltocatl vagans WebFontConfig google families; ext quantity name Tliltocatl vagans appendix currentCategory Skl; id S name Tliltocatl vagans category Skl u; Domu SklÃ pkani Tliltocatl vagans Kategorie SklÃ pkani; Facebook ARACHNOPARK WORLD Tliltocatl vagans Neohodnoceno Kc Zvolte; DetailnÃ popis produktu Tliltocatl vagans ex Brachypelma vagans; zacÃ tecnÃ ky Tliltocatl albopil…	web005
Nebo	36	Nebo	GENUS	te nÃ m nebo zavolejte aÅ kusy od; vstupnÃ ho pole nebo jej smaÅ te shoptet	web005
Pterinopelma	37	Pterinopelma	GENUS	Prodej sklÃ pkana Pterinopelma sazimai WebFontConfig google families; ext quantity name Pterinopelma sazimai appendix currentCategory Skl; id C name Pterinopelma sazimai category Skl u; Domu SklÃ pkani Pterinopelma sazimai Kategorie SklÃ pkani; Facebook ARACHNOPARK WORLD Pterinopelma sazimai hodnocenÃ Kc Zvolte; DetailnÃ popis produktu Pterinopelma sazimai Popis druhuCeský název; Tliltocatl vagan…	web005
Avicularia	37	Avicularia	GENUS	Instagramu Top produktu Avicularia metallica Kc Tliltocatl vagans	web005
Tliltocatl	37	Tliltocatl	GENUS	Avicularia metallica Kc Tliltocatl vagans Kc Pterinopelma sazimai	web005
Lasiodora	37	Lasiodora	GENUS	zacÃ tecnÃ ky Lasiodora parahybana Skladem ks od	web005
Nebo	37	Nebo	GENUS	te nÃ m nebo zavolejte DoplnkovÃ parametry Kategorie; vstupnÃ ho pole nebo jej smaÅ te shoptet	web005
Pterinopelma	38	Pterinopelma	GENUS	Tliltocatl vagans Kc Pterinopelma sazimai Kc Informace pro	web005
Avicularia	38	Avicularia	GENUS	Instagramu Top produktu Avicularia metallica Kc Tliltocatl vagans	web005
Tliltocatl	38	Tliltocatl	GENUS	Avicularia metallica Kc Tliltocatl vagans Kc Pterinopelma sazimai	web005
Nebo	38	Nebo	GENUS	vstupnÃ ho pole nebo jej smaÅ te shoptet	web005
Pterinopelma	39	Pterinopelma	GENUS	Tliltocatl vagans Kc Pterinopelma sazimai Kc Informace pro	web005
Avicularia	39	Avicularia	GENUS	Instagramu Top produktu Avicularia metallica Kc Tliltocatl vagans	web005
Tliltocatl	39	Tliltocatl	GENUS	Avicularia metallica Kc Tliltocatl vagans Kc Pterinopelma sazimai	web005
Nebo	39	Nebo	GENUS	vstupnÃ ho pole nebo jej smaÅ te shoptet	web005
Nebo	4	Nebo	GENUS	vstupnÃ ho pole nebo jej smaÅ te shoptet	web005
Pterinopelma	40	Pterinopelma	GENUS	Tliltocatl vagans Kc Pterinopelma sazimai Kc Informace pro	web005
Avicularia	40	Avicularia	GENUS	Instagramu Top produktu Avicularia metallica Kc Tliltocatl vagans	web005
Tliltocatl	40	Tliltocatl	GENUS	Avicularia metallica Kc Tliltocatl vagans Kc Pterinopelma sazimai	web005
Nebo	40	Nebo	GENUS	vstupnÃ ho pole nebo jej smaÅ te shoptet	web005
Pterinopelma	41	Pterinopelma	GENUS	Tliltocatl vagans Kc Pterinopelma sazimai Kc Informace pro	web005
Avicularia	41	Avicularia	GENUS	Instagramu Top produktu Avicularia metallica Kc Tliltocatl vagans	web005
Tliltocatl	41	Tliltocatl	GENUS	Avicularia metallica Kc Tliltocatl vagans Kc Pterinopelma sazimai	web005
Nebo	41	Nebo	GENUS	vstupnÃ ho pole nebo jej smaÅ te shoptet	web005
Pterinopelma	42	Pterinopelma	GENUS	Tliltocatl vagans Kc Pterinopelma sazimai Kc Informace pro	web005
Avicularia	42	Avicularia	GENUS	Instagramu Top produktu Avicularia metallica Kc Tliltocatl vagans	web005
Tliltocatl	42	Tliltocatl	GENUS	Avicularia metallica Kc Tliltocatl vagans Kc Pterinopelma sazimai	web005
Nebo	42	Nebo	GENUS	vstupnÃ ho pole nebo jej smaÅ te shoptet	web005
Nebo	43	Nebo	GENUS	vstupnÃ ho pole nebo jej smaÅ te shoptet	web005
Pterinopelma	44	Pterinopelma	GENUS	Tliltocatl vagans Kc Pterinopelma sazimai Kc Informace pro	web005
Avicularia	44	Avicularia	GENUS	Instagramu Top produktu Avicularia metallica Kc Tliltocatl vagans	web005
Tliltocatl	44	Tliltocatl	GENUS	Avicularia metallica Kc Tliltocatl vagans Kc Pterinopelma sazimai	web005
Nebo	44	Nebo	GENUS	vstupnÃ ho pole nebo jej smaÅ te shoptet	web005
Pterinopelma	5	Pterinopelma	GENUS	Tliltocatl vagans Kc Pterinopelma sazimai Kc Informace pro	web005
Avicularia	5	Avicularia	GENUS	Instagramu Top produktu Avicularia metallica Kc Tliltocatl vagans	web005
Tliltocatl	5	Tliltocatl	GENUS	Avicularia metallica Kc Tliltocatl vagans Kc Pterinopelma sazimai	web005
Nebo	5	Nebo	GENUS	komunikace e mail nebo prostrednictvÃ m internetovÃ ho; brÃ ny Pays nebo brÃ ny PayPal je; jejÃ m obalu nebo nÃ vodu k nÃ; Ã vÃ nÃ nebo opotrebenÃ kterÃ mela vec; ho zboÅ Ã nebo vadnÃ soucÃ sti nenÃ; z kupnÃ ceny nebo odstoupenÃ od kupnÃ smlouvy; ho zboÅ Ã nebo odstoupenÃ od kupnÃ smlouvy; pro stejnou vadu nebo pro vetÅ Ã pocet; ho zboÅ Ã nebo odstoupenÃ od kupnÃ smlouvy; z kupnÃ ceny nebo odstou…	web005
Pterinopelma	6	Pterinopelma	GENUS	Tliltocatl vagans Kc Pterinopelma sazimai Kc Informace pro	web005
Avicularia	6	Avicularia	GENUS	Instagramu Top produktu Avicularia metallica Kc Tliltocatl vagans	web005
Tliltocatl	6	Tliltocatl	GENUS	Avicularia metallica Kc Tliltocatl vagans Kc Pterinopelma sazimai	web005
Nebo	6	Nebo	GENUS	ch e mailu nebo pro marketingovÃ Ãºcely VÃ; vstupnÃ ho pole nebo jej smaÅ te shoptet	web005
Pterinopelma	7	Pterinopelma	GENUS	Tliltocatl vagans Kc Pterinopelma sazimai Kc Informace pro	web005
Avicularia	7	Avicularia	GENUS	Instagramu Top produktu Avicularia metallica Kc Tliltocatl vagans	web005
Tliltocatl	7	Tliltocatl	GENUS	Avicularia metallica Kc Tliltocatl vagans Kc Pterinopelma sazimai	web005
Nebo	7	Nebo	GENUS	dy sleva bud nebo Proc neplatit mÃ ne; vstupnÃ ho pole nebo jej smaÅ te shoptet	web005
Pterinopelma	8	Pterinopelma	GENUS	Tliltocatl vagans Kc Pterinopelma sazimai Kc Informace pro	web005
Avicularia	8	Avicularia	GENUS	Instagramu Top produktu Avicularia metallica Kc Tliltocatl vagans	web005
Tliltocatl	8	Tliltocatl	GENUS	Avicularia metallica Kc Tliltocatl vagans Kc Pterinopelma sazimai	web005
Nebo	8	Nebo	GENUS	vstupnÃ ho pole nebo jej smaÅ te shoptet	web005
Pterinopelma	9	Pterinopelma	GENUS	Tliltocatl vagans Kc Pterinopelma sazimai Kc Informace pro	web005
Avicularia	9	Avicularia	GENUS	dobre PoslednÃ hodnocenÃ Avicularia metallica Renata BrigantovÃ Jsem; Instagramu Top produktu Avicularia metallica Kc Tliltocatl vagans	web005
Tliltocatl	9	Tliltocatl	GENUS	jste jste jednicky Tliltocatl albopilosum Nikaragua Verka Panesova; Avicularia metallica Kc Tliltocatl vagans Kc Pterinopelma sazimai	web005
Phormingochilus	9	Phormingochilus	GENUS	MAL Akce Kc Phormingochilus sp Rufus Skladem ks	web005
Psalmopoeus	9	Psalmopoeus	GENUS	se nic delat Psalmopoeus pulcher Petr Koblischke VÅ	web005
Pseudoclamoris	9	Pseudoclamoris	GENUS	KLUCI VOLNÃ KLUK Pseudoclamoris gigas Skladem ks od	web005
Nebo	9	Nebo	GENUS	vstupnÃ ho pole nebo jej smaÅ te shoptet	web005
Pterinopelma	1	Pterinopelma	GENUS	vagans Kc Pterinopelma sazimai Kc Informace	web005
Avicularia	1	Avicularia	GENUS	PoslednÃ hodnocenÃ Avicularia metallica Renata BrigantovÃ; Top produktu Avicularia metallica Kc Tliltocatl	web005
Tliltocatl	1	Tliltocatl	GENUS	jste jednicky Tliltocatl albopilosum Nikaragua Verka; metallica Kc Tliltocatl vagans Kc Pterinopelma	web005
Phormingochilus	1	Phormingochilus	GENUS	Akce Kc Phormingochilus sp Rufus Skladem	web005
Psalmopoeus	1	Psalmopoeus	GENUS	nic delat Psalmopoeus pulcher Petr Koblischke	web005
Pseudoclamoris	1	Pseudoclamoris	GENUS	VOLNÃ KLUK Pseudoclamoris gigas Skladem ks	web005
Pterinopelma	10	Pterinopelma	GENUS	vagans â Pterinopelma sazimai â Informace	web005
Avicularia	10	Avicularia	GENUS	PoslednÃ hodnocenÃ Avicularia metallica Renata BrigantovÃ; Top produktu Avicularia metallica â Tliltocatl	web005
Tliltocatl	10	Tliltocatl	GENUS	jste jednicky Tliltocatl albopilosum Nikaragua Verka; metallica â Tliltocatl vagans â Pterinopelma	web005
Phormingochilus	10	Phormingochilus	GENUS	Akce â Phormingochilus sp Rufus Skladem	web005
Psalmopoeus	10	Psalmopoeus	GENUS	nic delat Psalmopoeus pulcher Petr Koblischke	web005
Pseudoclamoris	10	Pseudoclamoris	GENUS	VOLNÃ KLUK Pseudoclamoris gigas Skladem ks	web005
Pterinopelma	11	Pterinopelma	GENUS	vagans Kc Pterinopelma sazimai Kc Informace	web005
Avicularia	11	Avicularia	GENUS	Top produktu Avicularia metallica Kc Tliltocatl	web005
Tliltocatl	11	Tliltocatl	GENUS	metallica Kc Tliltocatl vagans Kc Pterinopelma	web005
Phormictopus	12	Phormictopus	GENUS	pokrocilÃ S Phormictopus auratus Skladem ks	web005
Pterinopelma	12	Pterinopelma	GENUS	S Kc Pterinopelma sazimai Skladem ks; pokrocilÃ S Pterinopelma sazimai Skladem ks; vagans Kc Pterinopelma sazimai Kc Informace	web005
Pterinochilus	12	Pterinochilus	GENUS	pokrocilÃ C Pterinochilus murinus Micumi DCF	web005
Ceratogyrus	12	Ceratogyrus	GENUS	Amerika S Ceratogyrus darlingi VyprodÃ no	web005
Avicularia	12	Avicularia	GENUS	vanejÅ Ã Avicularia metallica Skladem ks; ek celkem Avicularia metallica Skladem ks; Top produktu Avicularia metallica Kc Tliltocatl	web005
Grammostola	12	Grammostola	GENUS	pokrocilÃ S Grammostola pulchripes Skladem ks	web005
Tliltocatl	12	Tliltocatl	GENUS	S Kc Tliltocatl vagans Skladem ks; pokrocilÃ S Tliltocatl albopilosum Hobby form; ky NEU Tliltocatl albopilosum Nikaragua Skladem; ky S Tliltocatl vagans Skladem ks; metallica Kc Tliltocatl vagans Kc Pterinopelma	web005
Chilobrachys	12	Chilobrachys	GENUS	SAM ADU Chilobrachys vietnam blue Skladem	web005
Cyriopagopus	12	Cyriopagopus	GENUS	pokrocilÃ S Cyriopagopus sp hati hati	web005
Lasiodora	12	Lasiodora	GENUS	pokrocilÃ S Lasiodora parahybana Skladem ks	web005
Neostenotarsus	12	Neostenotarsus	GENUS	stejnÃ MAL Neostenotarsus sp Suriname Skladem	web005
Monocentropus	12	Monocentropus	GENUS	pokrocilÃ S Monocentropus balfouri chovnÃ skupina	web005
Pelinobius	12	Pelinobius	GENUS	pokrocilÃ S Pelinobius muticus Skladem ks	web005
Phormingochilus	12	Phormingochilus	GENUS	Akce Kc Phormingochilus sp Rufus Skladem	web005
Poecilotheria	12	Poecilotheria	GENUS	pokrocilÃ S Poecilotheria metallica Skladem ks; pokrocilÃ S Poecilotheria regalis Skladem ks; pokrocilÃ S Poecilotheria rufilata Skladem ks; pokrocilÃ NEU Poecilotheria subfusca highland Skladem; pokrocilÃ S Poecilotheria vittata Skladem ks	web005
Psalmopoeus	12	Psalmopoeus	GENUS	pokrocilÃ S Psalmopoeus emeraldus Skladem ks; Detail S Psalmopoeus pulcher Skladem ks; ky S Psalmopoeus reduncus Skladem ks	web005
Stromatopelma	12	Stromatopelma	GENUS	ky C Stromatopelma calceatum Skladem ks	web005
Pseudoclamoris	12	Pseudoclamoris	GENUS	VOLNÃ KLUK Pseudoclamoris gigas Skladem ks	web005
Pterinopelma	13	Pterinopelma	GENUS	vagans Kc Pterinopelma sazimai Kc Informace	web005
Avicularia	13	Avicularia	GENUS	Top produktu Avicularia metallica Kc Tliltocatl	web005
Tliltocatl	13	Tliltocatl	GENUS	metallica Kc Tliltocatl vagans Kc Pterinopelma	web005
Pterinopelma	14	Pterinopelma	GENUS	vagans Kc Pterinopelma sazimai Kc Informace	web005
Avicularia	14	Avicularia	GENUS	Top produktu Avicularia metallica Kc Tliltocatl	web005
Tliltocatl	14	Tliltocatl	GENUS	metallica Kc Tliltocatl vagans Kc Pterinopelma	web005
Pseudoclamoris	14	Pseudoclamoris	GENUS	vanejÅ Ã Pseudoclamoris gigas Skladem ks; VOLNÃ KLUK Pseudoclamoris gigas Skladem ks	web005
Pterinopelma	15	Pterinopelma	GENUS	vagans Kc Pterinopelma sazimai Kc Informace	web005
Avicularia	15	Avicularia	GENUS	Top produktu Avicularia metallica Kc Tliltocatl	web005
Tliltocatl	15	Tliltocatl	GENUS	metallica Kc Tliltocatl vagans Kc Pterinopelma	web005
Phormictopus	16	Phormictopus	GENUS	pokrocilÃ S Phormictopus auratus Skladem ks	web005
Pterinopelma	16	Pterinopelma	GENUS	S Kc Pterinopelma sazimai Skladem ks; pokrocilÃ S Pterinopelma sazimai Skladem ks; vagans Kc Pterinopelma sazimai Kc Informace	web005
Pterinochilus	16	Pterinochilus	GENUS	pokrocilÃ C Pterinochilus murinus Micumi DCF	web005
Ceratogyrus	16	Ceratogyrus	GENUS	Amerika S Ceratogyrus darlingi VyprodÃ no	web005
Avicularia	16	Avicularia	GENUS	vanejÅ Ã Avicularia metallica Skladem ks; ek celkem Avicularia metallica Skladem ks; Top produktu Avicularia metallica Kc Tliltocatl	web005
Grammostola	16	Grammostola	GENUS	pokrocilÃ S Grammostola pulchripes Skladem ks	web005
Tliltocatl	16	Tliltocatl	GENUS	S Kc Tliltocatl vagans Skladem ks; pokrocilÃ S Tliltocatl albopilosum Hobby form; ky NEU Tliltocatl albopilosum Nikaragua Skladem; ky S Tliltocatl vagans Skladem ks; metallica Kc Tliltocatl vagans Kc Pterinopelma	web005
Chilobrachys	16	Chilobrachys	GENUS	SAM ADU Chilobrachys vietnam blue Skladem	web005
Cyriopagopus	16	Cyriopagopus	GENUS	pokrocilÃ S Cyriopagopus sp hati hati	web005
Lasiodora	16	Lasiodora	GENUS	pokrocilÃ S Lasiodora parahybana Skladem ks	web005
Neostenotarsus	16	Neostenotarsus	GENUS	stejnÃ MAL Neostenotarsus sp Suriname Skladem	web005
Pelinobius	16	Pelinobius	GENUS	pokrocilÃ S Pelinobius muticus Skladem ks	web005
Phormingochilus	16	Phormingochilus	GENUS	Akce Kc Phormingochilus sp Rufus Skladem	web005
Poecilotheria	16	Poecilotheria	GENUS	pokrocilÃ S Poecilotheria metallica Skladem ks; pokrocilÃ S Poecilotheria regalis Skladem ks; pokrocilÃ S Poecilotheria rufilata Skladem ks; pokrocilÃ NEU Poecilotheria subfusca highland Skladem; pokrocilÃ S Poecilotheria vittata Skladem ks	web005
Psalmopoeus	16	Psalmopoeus	GENUS	pokrocilÃ S Psalmopoeus emeraldus Skladem ks; Detail S Psalmopoeus pulcher Skladem ks; ky S Psalmopoeus reduncus Skladem ks	web005
Stromatopelma	16	Stromatopelma	GENUS	ky C Stromatopelma calceatum Skladem ks	web005
Pseudoclamoris	16	Pseudoclamoris	GENUS	VOLNÃ KLUK Pseudoclamoris gigas Skladem ks	web005
Pterinopelma	17	Pterinopelma	GENUS	vagans Kc Pterinopelma sazimai Kc Informace	web005
Avicularia	17	Avicularia	GENUS	Top produktu Avicularia metallica Kc Tliltocatl	web005
Tliltocatl	17	Tliltocatl	GENUS	metallica Kc Tliltocatl vagans Kc Pterinopelma	web005
Pterinopelma	18	Pterinopelma	GENUS	vagans Kc Pterinopelma sazimai Kc Informace	web005
Avicularia	18	Avicularia	GENUS	Top produktu Avicularia metallica Kc Tliltocatl	web005
Tliltocatl	18	Tliltocatl	GENUS	metallica Kc Tliltocatl vagans Kc Pterinopelma	web005
Pterinopelma	19	Pterinopelma	GENUS	vagans Kc Pterinopelma sazimai Kc Informace	web005
Avicularia	19	Avicularia	GENUS	Top produktu Avicularia metallica Kc Tliltocatl	web005
Tliltocatl	19	Tliltocatl	GENUS	metallica Kc Tliltocatl vagans Kc Pterinopelma	web005
Pterinopelma	2	Pterinopelma	GENUS	vagans Kc Pterinopelma sazimai Kc Informace	web005
Avicularia	2	Avicularia	GENUS	Top produktu Avicularia metallica Kc Tliltocatl	web005
Tliltocatl	2	Tliltocatl	GENUS	metallica Kc Tliltocatl vagans Kc Pterinopelma	web005
Brachypelma	20	Brachypelma	GENUS	pkanu Rod Brachypelma sklÃ pkani pro	web005
Pterinopelma	20	Pterinopelma	GENUS	vagans Kc Pterinopelma sazimai Kc Informace	web005
Avicularia	20	Avicularia	GENUS	ky Rod Avicularia sklÃ pkani pro; Top produktu Avicularia metallica Kc Tliltocatl	web005
Grammostola	20	Grammostola	GENUS	ky Rod Grammostola sklÃ pkani pro	web005
Tliltocatl	20	Tliltocatl	GENUS	metallica Kc Tliltocatl vagans Kc Pterinopelma	web005
Pterinopelma	21	Pterinopelma	GENUS	vagans â Pterinopelma sazimai â Informace	web005
Avicularia	21	Avicularia	GENUS	Top produktu Avicularia metallica â Tliltocatl	web005
Tliltocatl	21	Tliltocatl	GENUS	metallica â Tliltocatl vagans â Pterinopelma	web005
Acanthoscurria	22	Acanthoscurria	GENUS	velikost Samec Acanthoscurria geniculata Adult Samec	web005
Brachypelma	22	Brachypelma	GENUS	Adult Samec Brachypelma auratum Adult Samec; Adult Samec Brachypelma hamorii Adult Samec	web005
Pterinopelma	22	Pterinopelma	GENUS	Adult Samec Pterinopelma sazimai Adult Samec; vagans Kc Pterinopelma sazimai Kc Informace	web005
Ceratogyrus	22	Ceratogyrus	GENUS	Adult Samec Ceratogyrus meridionalis Adult Samec	web005
Avicularia	22	Avicularia	GENUS	Adult Samec Avicularia guyana british Adult; Adult Samec Avicularia metallica white hair; Adult Samec Avicularia minatrix Adult Samec; Adult Samec Avicularia variegata Adult Samec; Top produktu Avicularia metallica Kc Tliltocatl	web005
Caribena	22	Caribena	GENUS	Adult Samec Caribena versicolor Adult Samec	web005
Tliltocatl	22	Tliltocatl	GENUS	metallica Kc Tliltocatl vagans Kc Pterinopelma	web005
Sericopelma	22	Sericopelma	GENUS	Adult Samec Sericopelma rubronitens Adult Samec	web005
Cyriopagopus	22	Cyriopagopus	GENUS	Adult Samec Cyriopagopus sp Hati hati	web005
Harpactira	22	Harpactira	GENUS	Adult Samec Harpactira baviana Adult Samec	web005
Pamphobeteus	22	Pamphobeteus	GENUS	Adult Samec Pamphobeteus vespertinus Adult Samec	web005
Neoholothele	22	Neoholothele	GENUS	Adult Samec Neoholothele incei gold Adult	web005
Iridopelma	22	Iridopelma	GENUS	Adult Samec Iridopelma hirsutum Adult Samec	web005
Lampropelma	22	Lampropelma	GENUS	Adult Samec Lampropelma violaceopes Adult Samec	web005
Nhandu	22	Nhandu	GENUS	Adult Samec Nhandu chromatus Adult Samec	web005
Poecilotheria	22	Poecilotheria	GENUS	Adult Samec Poecilotheria fasciata Adult Samec; Adult Samec Poecilotheria ornata Adult Samec	web005
Psalmopoeus	22	Psalmopoeus	GENUS	Adult Samec Psalmopoeus irminia Adult Samec	web005
Tapinauchenius	22	Tapinauchenius	GENUS	Adult Samec Tapinauchenius cupreus Adult Samec	web005
Xenesthis	22	Xenesthis	GENUS	Adult Samec Xenesthis immanis Adult ARACHNOPARK	web005
Pterinopelma	23	Pterinopelma	GENUS	vagans Kc Pterinopelma sazimai Kc Informace	web005
Avicularia	23	Avicularia	GENUS	Top produktu Avicularia metallica Kc Tliltocatl	web005
Tliltocatl	23	Tliltocatl	GENUS	metallica Kc Tliltocatl vagans Kc Pterinopelma	web005
Pterinopelma	24	Pterinopelma	GENUS	vagans Kc Pterinopelma sazimai Kc Informace	web005
Avicularia	24	Avicularia	GENUS	Top produktu Avicularia metallica Kc Tliltocatl	web005
Tliltocatl	24	Tliltocatl	GENUS	metallica Kc Tliltocatl vagans Kc Pterinopelma	web005
Pterinopelma	25	Pterinopelma	GENUS	vka x Pterinopelma sazimai a x; u druhu Pterinopelma sazimai DalÅ Ã; vagans Kc Pterinopelma sazimai Kc Informace	web005
Avicularia	25	Avicularia	GENUS	Top produktu Avicularia metallica Kc Tliltocatl	web005
Tliltocatl	25	Tliltocatl	GENUS	metallica Kc Tliltocatl vagans Kc Pterinopelma	web005
Pterinopelma	26	Pterinopelma	GENUS	vagans Kc Pterinopelma sazimai Kc Informace	web005
Avicularia	26	Avicularia	GENUS	Top produktu Avicularia metallica Kc Tliltocatl	web005
Tliltocatl	26	Tliltocatl	GENUS	metallica Kc Tliltocatl vagans Kc Pterinopelma	web005
Pterinopelma	27	Pterinopelma	GENUS	vagans Kc Pterinopelma sazimai Kc Informace	web005
Avicularia	27	Avicularia	GENUS	Top produktu Avicularia metallica Kc Tliltocatl	web005
Tliltocatl	27	Tliltocatl	GENUS	metallica Kc Tliltocatl vagans Kc Pterinopelma	web005
Pterinopelma	28	Pterinopelma	GENUS	vagans Kc Pterinopelma sazimai Kc Informace	web005
Avicularia	28	Avicularia	GENUS	Top produktu Avicularia metallica Kc Tliltocatl	web005
Tliltocatl	28	Tliltocatl	GENUS	metallica Kc Tliltocatl vagans Kc Pterinopelma	web005
Pterinopelma	29	Pterinopelma	GENUS	vagans Kc Pterinopelma sazimai Kc Informace	web005
Avicularia	29	Avicularia	GENUS	Top produktu Avicularia metallica Kc Tliltocatl	web005
Grammostola	29	Grammostola	GENUS	sklÃ pkana Grammostola pulchripes WebFontConfig google; quantity name Grammostola pulchripes appendix currentCategory; ADU name Grammostola pulchripes category Skl; SklÃ pkani Grammostola pulchripes Kategorie SklÃ; ARACHNOPARK WORLD Grammostola pulchripes hodnocenÃ Kc; popis produktu Grammostola pulchripes ex aureostriata; content name Grammostola pulchripes svl Neur	web005
Tliltocatl	29	Tliltocatl	GENUS	tecnÃ ky Tliltocatl albopilosum Nikaragua Skladem; ky S Tliltocatl albopilosum Hobby form; metallica Kc Tliltocatl vagans Kc Pterinopelma	web005
Pterinopelma	3	Pterinopelma	GENUS	vagans Kc Pterinopelma sazimai Kc Informace	web005
Avicularia	3	Avicularia	GENUS	Top produktu Avicularia metallica Kc Tliltocatl	web005
Tliltocatl	3	Tliltocatl	GENUS	metallica Kc Tliltocatl vagans Kc Pterinopelma	web005
Pterinopelma	30	Pterinopelma	GENUS	vagans Kc Pterinopelma sazimai Kc Informace	web005
Avicularia	30	Avicularia	GENUS	Top produktu Avicularia metallica Kc Tliltocatl	web005
Tliltocatl	30	Tliltocatl	GENUS	metallica Kc Tliltocatl vagans Kc Pterinopelma	web005
Phormictopus	31	Phormictopus	GENUS	Detail S Phormictopus auratus Skladem ks	web005
Pterinopelma	31	Pterinopelma	GENUS	vagans Kc Pterinopelma sazimai Kc Informace	web005
Pterinochilus	31	Pterinochilus	GENUS	tecnÃ ky Pterinochilus murinus Micumi DCF	web005
Avicularia	31	Avicularia	GENUS	Top produktu Avicularia metallica Kc Tliltocatl	web005
Tliltocatl	31	Tliltocatl	GENUS	pokrocilÃ S Tliltocatl albopilosum Nikaragua Skladem; metallica Kc Tliltocatl vagans Kc Pterinopelma	web005
Neostenotarsus	31	Neostenotarsus	GENUS	pokrocilÃ S Neostenotarsus sp Suriname Skladem	web005
Pelinobius	31	Pelinobius	GENUS	pokrocilÃ NEU Pelinobius muticus Skladem ks	web005
Phormingochilus	31	Phormingochilus	GENUS	Akce Kc Phormingochilus sp Rufus Skladem	web005
Poecilotheria	31	Poecilotheria	GENUS	pokrocilÃ S Poecilotheria rufilata Skladem ks; ky S Poecilotheria subfusca highland Skladem; pokrocilÃ S Poecilotheria vittata Skladem ks	web005
Psalmopoeus	31	Psalmopoeus	GENUS	pokrocilÃ S Psalmopoeus emeraldus Skladem ks	web005
Tapinauchenius	31	Tapinauchenius	GENUS	gigas ex Tapinauchenius gigas Popis druhuDruh	web005
Pseudoclamoris	31	Pseudoclamoris	GENUS	sklÃ pkana Pseudoclamoris gigas WebFontConfig google; quantity name Pseudoclamoris gigas appendix currentCategory; C name Pseudoclamoris gigas category Skl; pkani NeurcenÃ Pseudoclamoris gigas Kategorie SklÃ; ARACHNOPARK WORLD Pseudoclamoris gigas VOLNÃ KLUK; popis produktu Pseudoclamoris gigas ex Tapinauchenius; content name Pseudoclamoris gigas cm Neur	web005
Phormictopus	32	Phormictopus	GENUS	ky S Phormictopus auratus Skladem ks	web005
Pterinopelma	32	Pterinopelma	GENUS	vagans â Pterinopelma sazimai â Informace	web005
Pterinochilus	32	Pterinochilus	GENUS	pokrocilÃ S Pterinochilus murinus Micumi DCF	web005
Avicularia	32	Avicularia	GENUS	Top produktu Avicularia metallica â Tliltocatl	web005
Tliltocatl	32	Tliltocatl	GENUS	pokrocilÃ S Tliltocatl albopilosum Nikaragua Skladem; Detail S Tliltocatl albopilosum Hobby form; metallica â Tliltocatl vagans â Pterinopelma	web005
Pelinobius	32	Pelinobius	GENUS	pokrocilÃ NEU Pelinobius muticus Skladem ks	web005
Phormingochilus	32	Phormingochilus	GENUS	sklÃ pkana Phormingochilus sp rufus WebFontConfig; quantity name Phormingochilus sp Rufus appendix; S name Phormingochilus sp Rufus category; pkani NeurcenÃ Phormingochilus sp Rufus Kategorie; ARACHNOPARK WORLD Phormingochilus sp Rufus Akce; popis produktu Phormingochilus sp Rufus Popis; content name Phormingochilus sp Rufus svl	web005
Poecilotheria	32	Poecilotheria	GENUS	Pro pokrocilÃ Poecilotheria rufilata Skladem ks; pokrocilÃ C Poecilotheria vittata Skladem ks; pokrocilÃ S Poecilotheria subfusca highland Skladem	web005
Psalmopoeus	32	Psalmopoeus	GENUS	pokrocilÃ S Psalmopoeus emeraldus Skladem ks	web005
Pseudoclamoris	32	Pseudoclamoris	GENUS	VOLNÃ KLUK Pseudoclamoris gigas Skladem ks	web005
Pterinopelma	33	Pterinopelma	GENUS	vagans Kc Pterinopelma sazimai Kc Informace	web005
Avicularia	33	Avicularia	GENUS	sklÃ pkana Avicularia metallica WebFontConfig google; quantity name Avicularia metallica appendix currentCategory; S name Avicularia metallica category Skl; SklÃ pkani Avicularia metallica Kategorie SklÃ; ARACHNOPARK WORLD Avicularia metallica hodnocenÃ Kc; popis produktu Avicularia metallica Popis druhu; Top produktu Avicularia metallica Kc Tliltocatl; content name Avicularia metallica svl Neur	web005
Tliltocatl	33	Tliltocatl	GENUS	metallica Kc Tliltocatl vagans Kc Pterinopelma	web005
Phormictopus	34	Phormictopus	GENUS	ky S Phormictopus auratus Skladem ks	web005
Pterinopelma	34	Pterinopelma	GENUS	vagans Kc Pterinopelma sazimai Kc Informace	web005
Avicularia	34	Avicularia	GENUS	Top produktu Avicularia metallica Kc Tliltocatl	web005
Grammostola	34	Grammostola	GENUS	pokrocilÃ S Grammostola pulchripes Skladem ks	web005
Tliltocatl	34	Tliltocatl	GENUS	sklÃ pkana Tliltocatl albopilosum Nikaragua WebFontConfig; quantity name Tliltocatl albopilosum Nikaragua appendix; S name Tliltocatl albopilosum Nikaragua category; pkani NeurcenÃ Tliltocatl albopilosum Nikaragua Kategorie; ARACHNOPARK WORLD Tliltocatl albopilosum Nikaragua hodnocenÃ; popis produktu Tliltocatl albopilosum Nikaragua Popis; tecnÃ ky Tliltocatl vagans Skladem ks; metallica Kc Tlilt…	web005
Pelinobius	34	Pelinobius	GENUS	pokrocilÃ S Pelinobius muticus Skladem ks	web005
Phormingochilus	34	Phormingochilus	GENUS	Akce Kc Phormingochilus sp Rufus Skladem	web005
Poecilotheria	34	Poecilotheria	GENUS	pokrocilÃ C Poecilotheria vittata Skladem ks; pokrocilÃ S Poecilotheria rufilata Skladem ks; pokrocilÃ NEU Poecilotheria subfusca highland Skladem	web005
Psalmopoeus	34	Psalmopoeus	GENUS	tecnÃ ky Psalmopoeus reduncus Skladem ks	web005
Pseudoclamoris	34	Pseudoclamoris	GENUS	VOLNÃ KLUK Pseudoclamoris gigas Skladem ks	web005
Pterinopelma	35	Pterinopelma	GENUS	vagans Kc Pterinopelma sazimai Kc Informace	web005
Avicularia	35	Avicularia	GENUS	Top produktu Avicularia metallica Kc Tliltocatl	web005
Tliltocatl	35	Tliltocatl	GENUS	metallica Kc Tliltocatl vagans Kc Pterinopelma	web005
Psalmopoeus	35	Psalmopoeus	GENUS	sklÃ pkana Psalmopoeus pulcher WebFontConfig google; quantity name Psalmopoeus pulcher appendix currentCategory; S name Psalmopoeus pulcher category Skl; SklÃ pkani Psalmopoeus pulcher Kategorie SklÃ; ARACHNOPARK WORLD Psalmopoeus pulcher hodnocenÃ od; popis produktu Psalmopoeus pulcher Popis druhu; tecnÃ ky Psalmopoeus reduncus Skladem ks; content name Psalmopoeus pulcher svl Neur	web005
Brachypelma	36	Brachypelma	GENUS	vagans ex Brachypelma vagans Popis druhu	web005
Pterinopelma	36	Pterinopelma	GENUS	vagans Kc Pterinopelma sazimai Kc Informace	web005
Avicularia	36	Avicularia	GENUS	Top produktu Avicularia metallica Kc Tliltocatl	web005
Tliltocatl	36	Tliltocatl	GENUS	sklÃ pkana Tliltocatl vagans WebFontConfig google; quantity name Tliltocatl vagans appendix currentCategory; S name Tliltocatl vagans category Skl; SklÃ pkani Tliltocatl vagans Kategorie SklÃ; ARACHNOPARK WORLD Tliltocatl vagans Neohodnoceno Kc; popis produktu Tliltocatl vagans ex Brachypelma; tecnÃ ky Tliltocatl albopilosum Hobby form; ky NEU Tliltocatl albopilosum Nikaragua Skladem; metallica K…	web005
Pterinopelma	37	Pterinopelma	GENUS	sklÃ pkana Pterinopelma sazimai WebFontConfig google; quantity name Pterinopelma sazimai appendix currentCategory; C name Pterinopelma sazimai category Skl; SklÃ pkani Pterinopelma sazimai Kategorie SklÃ; ARACHNOPARK WORLD Pterinopelma sazimai hodnocenÃ Kc; popis produktu Pterinopelma sazimai Popis druhuCeský; vagans Kc Pterinopelma sazimai Kc Informace; content name Pterinopelma sazimai svl Neur	web005
Avicularia	37	Avicularia	GENUS	Top produktu Avicularia metallica Kc Tliltocatl	web005
Tliltocatl	37	Tliltocatl	GENUS	metallica Kc Tliltocatl vagans Kc Pterinopelma	web005
Lasiodora	37	Lasiodora	GENUS	tecnÃ ky Lasiodora parahybana Skladem ks	web005
Pterinopelma	38	Pterinopelma	GENUS	vagans Kc Pterinopelma sazimai Kc Informace	web005
Avicularia	38	Avicularia	GENUS	Top produktu Avicularia metallica Kc Tliltocatl	web005
Tliltocatl	38	Tliltocatl	GENUS	metallica Kc Tliltocatl vagans Kc Pterinopelma	web005
Pterinopelma	39	Pterinopelma	GENUS	vagans Kc Pterinopelma sazimai Kc Informace	web005
Avicularia	39	Avicularia	GENUS	Top produktu Avicularia metallica Kc Tliltocatl	web005
Tliltocatl	39	Tliltocatl	GENUS	metallica Kc Tliltocatl vagans Kc Pterinopelma	web005
Pterinopelma	40	Pterinopelma	GENUS	vagans Kc Pterinopelma sazimai Kc Informace	web005
Avicularia	40	Avicularia	GENUS	Top produktu Avicularia metallica Kc Tliltocatl	web005
Tliltocatl	40	Tliltocatl	GENUS	metallica Kc Tliltocatl vagans Kc Pterinopelma	web005
Pterinopelma	41	Pterinopelma	GENUS	vagans Kc Pterinopelma sazimai Kc Informace	web005
Avicularia	41	Avicularia	GENUS	Top produktu Avicularia metallica Kc Tliltocatl	web005
Tliltocatl	41	Tliltocatl	GENUS	metallica Kc Tliltocatl vagans Kc Pterinopelma	web005
Pterinopelma	42	Pterinopelma	GENUS	vagans Kc Pterinopelma sazimai Kc Informace	web005
Avicularia	42	Avicularia	GENUS	Top produktu Avicularia metallica Kc Tliltocatl	web005
Tliltocatl	42	Tliltocatl	GENUS	metallica Kc Tliltocatl vagans Kc Pterinopelma	web005
Pterinopelma	44	Pterinopelma	GENUS	vagans Kc Pterinopelma sazimai Kc Informace	web005
Avicularia	44	Avicularia	GENUS	Top produktu Avicularia metallica Kc Tliltocatl	web005
Tliltocatl	44	Tliltocatl	GENUS	metallica Kc Tliltocatl vagans Kc Pterinopelma	web005
Pterinopelma	5	Pterinopelma	GENUS	vagans Kc Pterinopelma sazimai Kc Informace	web005
Avicularia	5	Avicularia	GENUS	Top produktu Avicularia metallica Kc Tliltocatl	web005
Tliltocatl	5	Tliltocatl	GENUS	metallica Kc Tliltocatl vagans Kc Pterinopelma	web005
Pterinopelma	6	Pterinopelma	GENUS	vagans Kc Pterinopelma sazimai Kc Informace	web005
Avicularia	6	Avicularia	GENUS	Top produktu Avicularia metallica Kc Tliltocatl	web005
Tliltocatl	6	Tliltocatl	GENUS	metallica Kc Tliltocatl vagans Kc Pterinopelma	web005
Pterinopelma	7	Pterinopelma	GENUS	vagans Kc Pterinopelma sazimai Kc Informace	web005
Avicularia	7	Avicularia	GENUS	Top produktu Avicularia metallica Kc Tliltocatl	web005
Tliltocatl	7	Tliltocatl	GENUS	metallica Kc Tliltocatl vagans Kc Pterinopelma	web005
Pterinopelma	8	Pterinopelma	GENUS	vagans Kc Pterinopelma sazimai Kc Informace	web005
Avicularia	8	Avicularia	GENUS	Top produktu Avicularia metallica Kc Tliltocatl	web005
Tliltocatl	8	Tliltocatl	GENUS	metallica Kc Tliltocatl vagans Kc Pterinopelma	web005
Pterinopelma	9	Pterinopelma	GENUS	vagans Kc Pterinopelma sazimai Kc Informace	web005
Avicularia	9	Avicularia	GENUS	PoslednÃ hodnocenÃ Avicularia metallica Renata BrigantovÃ; Top produktu Avicularia metallica Kc Tliltocatl	web005
Tliltocatl	9	Tliltocatl	GENUS	jste jednicky Tliltocatl albopilosum Nikaragua Verka; metallica Kc Tliltocatl vagans Kc Pterinopelma	web005
Phormingochilus	9	Phormingochilus	GENUS	Akce Kc Phormingochilus sp Rufus Skladem	web005
Psalmopoeus	9	Psalmopoeus	GENUS	nic delat Psalmopoeus pulcher Petr Koblischke	web005
Pseudoclamoris	9	Pseudoclamoris	GENUS	VOLNÃ KLUK Pseudoclamoris gigas Skladem ks	web005
Nebo	1	Nebo	GENUS	luckaelegant seznam cz nebo tel Za nabÃ dky	web006
Nebo	10	Nebo	GENUS	ve FrÃ dku nebo jsem ochotnÃ dovÃ zt; trofej a dekorace nebo i k Å itÃ	web006
Nebo	11	Nebo	GENUS	kurÃ rem ÄŒD nebo pÅ ivezu na trase; po cele CR nebo predani na burze v; dÄ za KÄ nebo KÄ nebo KÄ Pouze	web006
Nebo	12	Nebo	GENUS	d poradÃ m nebo zaÅ lu vÃ ce	web006
Nebo	13	Nebo	GENUS	info na tel nebo mail PÅ idat do	web006
Nebo	14	Nebo	GENUS	jinÃ druh krajty nebo hroznÃ Å e krÃ	web006
Brachypelma	16	Brachypelma	GENUS	le cca cm Brachypelma Vagans velikost v tÄ	web006
Grammostola	16	Grammostola	GENUS	le cca cm Grammostola Aureostriatum velikost v tÄ	web006
Haplopelma	16	Haplopelma	GENUS	le cca cm Haplopelma Longipes velikost v tÄ	web006
Megaphobema	16	Megaphobema	GENUS	le cca cm Megaphobema Robusta velikost v tÄ	web006
Nhandu	16	Nhandu	GENUS	le cca cm Nhandu Coloratovillosum velikost v tÄ	web006
Citharischius	16	Citharischius	GENUS	dohodou NabÃ dka Citharischius crawshayi velikost v tÄ	web006
Poecilotheria	16	Poecilotheria	GENUS	le cca cm Poecilotheria Pederseni velikost v tÄ; le cca cm Poecilotheria Ornata velikost v tÄ	web006
Psalmopoeus	16	Psalmopoeus	GENUS	le cca cm Psalmopoeus Irminia velikost v tÄ	web006
Nebo	16	Nebo	GENUS	foto jako mms nebo emailem Tai PÅ idat; zt na burzy nebo zaslat kurÃ rem ÄŒD; pÃ r a nebo minimÃ lnÄ tak cena; ve za tydny nebo dohodou staÄ Ã si; Predani v Praze nebo muzu prinest na vystvu; Kontakt pouze SMS nebo E MAIL PÅ idat	web006
Nebo	17	Nebo	GENUS	Chameleona jemenskÃ ho nebo Agamy vousatÃ Cena dohodou	web006
Nebo	18	Nebo	GENUS	zÃ jmu tel nebo e mail PÅ idat; pÅ ed burzou nebo osobnÄ vyzvednutÃ mraÅ enÃ; na emailu a nebo zaslÃ nÃ kurÃ rem	web006
Verrucosa	19	Verrucosa	GENUS	inzerÃ tu Lucihormetica verrucosa Cena KÄ NabÃ dka	web006
Nebo	19	Nebo	GENUS	zÃ jem chovatelÅ nebo krajt milenci kteÅ Ã; spustit program chovu nebo ti kteÅ Ã mohou; ch vÃ voje nebo i jako smÄ s; odbÄ r Obecnice nebo PÅ Ã bram pÅ; velikosti jablka KÄ nebo KÄ za pÃ r; oÅ echu KÄ nebo KÄ pÃ r Å; velikosti dlanÄ KÄ nebo KÄ za pÃ r; dospÄ lÃ KÄ nebo KÄ za pÃ r	web006
Nebo	2	Nebo	GENUS	luckaelegant seznam cz nebo tel Za nabÃ dky	web006
Nebo	20	Nebo	GENUS	na emailu a nebo zaslÃ nÃ kurÃ rem; nÃ poÅ tou nebo osobnÃ odbÄ r Å	web006
Carbonaria	21	Carbonaria	GENUS	elv Chelonoidis Geochelone carbonaria suchozemskÃ Å elva uhlÃ; elviÄ ky Geochelone Carbonaria nÃ dhernÃ krunÃ Å	web006
Nebo	21	Nebo	GENUS	rium pro vousatky nebo prostÄ chtÄ jÃ mÃ; nÃ po dohodÄ nebo ZAJISTÃ M BEZPROBLÃ MOVOU; m AGAMY VOUSATÃ nebo CHAMELEON Cena dohodou PoptÃ; m AGAMY VOUSATÃ nebo CHAMELEON JEMENSKY stÃ lÃ	web006
Vittatus	22	Vittatus	GENUS	lygodactylus kimhowelli gekko vittatus PÅ idat do vÃ	web006
Nebo	22	Nebo	GENUS	den prodÃ m nebo vymenim mlady mesice stary; krajt kobercovych cena nebo vymnÄ nÃ m za; dku na mail nebo na telefon PÅ idat	web006
Nebo	23	Nebo	GENUS	na dobÃ rku nebo pÅ edÃ m osobnÄ; r v OpavÄ nebo poÅ lu kamkoliv ÄŒD; e kralovskÃ ho nebo za krajtu kralovskou duhÃ	web006
Nebo	24	Nebo	GENUS	r v OpavÄ nebo poÅ lu ÄŒD kurÃ; lka kokosovÃ drÅ nebo bukovÃ Å tepky W; Ä Ã sti nebo zabuduji do menÅ Ã	web006
Carbonaria	25	Carbonaria	GENUS	inzerÃ tu Geochelone carbonaria Cena KÄ NabÃ dka	web006
Nebo	25	Nebo	GENUS	NabÃ dka Prodam nebo vymenim za jine hady; Cena za kus nebo za obÄ MoÅ no; Å elva StepnÃ nebo li Ä tyÅ prstÃ; Å elvu stepnÃ nebo li Ä tyÅ prstou; by levnÄ prodal nebo daroval suchozemskou Å elvu; extradentata nymfy kus nebo vÃ mÄ na PÅ	web006
Atrax	26	Atrax	GENUS	Metallica Theraphosa Blondi Atrax Robustus PÅ idat do	web006
Poecilotheria	26	Poecilotheria	GENUS	pavouci na prodej Poecilotheria Metallica Theraphosa Blondi Atrax	web006
Theraphosa	26	Theraphosa	GENUS	prodej Poecilotheria Metallica Theraphosa Blondi Atrax Robustus PÅ	web006
Nebo	26	Nebo	GENUS	vymÄ nÃ m nebo levnÄ prodÃ m Cena; hady Å elvu nebo nabÃ dnÄ te tel; cz nabidka html nebo me kontaktujte PÅ idat; terÃ rium had nebo bez Cena KÄ NabÃ	web006
Nebo	27	Nebo	GENUS	snake seznam cz nebo icq dÄ kuji za; kurÃ r ÄŒD nebo takÃ moÅ nÃ dovoz	web006
princeps	28	princeps	GENUS	m larvy Stephanorrhina princeps L â L KÄ; kus a Stephanorrhina princeps L KÄ kus MnoÅ	web006
Nebo	28	Nebo	GENUS	dlÃ Zasilame postou nebo kuryrem CD Martin Wendsche; evzetÃ v BrnÄ nebo zaÅ lu poÅ tou	web006
Nebo	3	Nebo	GENUS	KoupÃ m jednu nebo dvÄ samiÄ ky Gekona; Ks za KÄ nebo Ks za KÄ cm; kdo na prodej Nebo jen sameÄ ka PÅ	web006
Steatoda	4	Steatoda	GENUS	KÄ SnovaÄ ky Steatoda paykulliana â mlÃ Ä	web006
Carbonaria	4	Carbonaria	GENUS	skÃ ch chelonoidis carbonaria pochÃ zejÃ cÃ z; skÃ ch chelonoidis carbonaria pochÃ zejÃ cÃ z	web006
Ami	4	Ami	GENUS	me agamu ArtuÅ Ami AkaÅ a Andy Albertina	web006
Tityus	4	Tityus	GENUS	ve svlecÃ ch Tityus stigmurus viz fotografie Cena; ks â KÄ Tityus serrulatus â viz fotografie	web006
Nebo	4	Nebo	GENUS	LÃ znÄ BohdaneÄ nebo vÅ dy na burze; facebook Achatiny Sell nebo mail Achatiny sell email; sklÃ pkany NEtheraphosidae nebo hmyz NabÃ dnÄ te; Burzy Praha Brno nebo osobnÃ odbÄ r Brno	web006
Heterometrus	4	Heterometrus	GENUS	Detail inzerÃ tu Heterometrus petersi Cena dohodou NabÃ	web006
Nebo	5	Nebo	GENUS	OdbÄ r plzeÅˆsko nebo semilsko Cena za kus	web006
Nebo	6	Nebo	GENUS	Ã dnÃ trhliny nebo odÅ eniny on byl; m v BrnÄ nebo poÅ lu ihned po; m v BrnÄ nebo poÅ lu poÅ tou; uvÃ Å enÃ nebo pÅ edbÄ Å nÃ	web006
Theraphosa	7	Theraphosa	GENUS	Detail inzerÃ tu Theraphosa blondi Cena dohodou PoptÃ; vka KoupÃ m Theraphosa blondi NabÃ dnÄ te	web006
Nebo	7	Nebo	GENUS	Drosophila Hydei Primaeva nebo Drosophila Melanogaster Octomilky jsou; pÅ edÃ nÃ nebo zaÅ lu poÅ tou; nÄ poÅ tou nebo osobnÃ pÅ evzetÃ v; Info na mailu nebo tel PÅ idat do	web006
Nebo	8	Nebo	GENUS	mÃ m webu nebo mÄ kontaktujte s individuÃ; x x cm nebo menÅ Ã plastovÃ bedna; infa na emailu nebo telefonu PÅ idat do; OsobnÃ odbÄ r nebo moÅ nost dobÃ rky	web006
Grammostola	9	Grammostola	GENUS	Detail inzerÃ tu Grammostola rosea SklÃ pkan rÅ	web006
Nebo	9	Nebo	GENUS	preparaci bud cele nebo jen lebky jsem zaÄ; symbolickou cenu KÄ nebo balenÃ krmenÃ pro Å; ata balenÃ po nebo ks velikost dle pÅ; Ã napsat email nebo sms zavolÃ m Doprava; Cena za ks nebo za komplet Å esti	web006
Brachypelma	16	Brachypelma	GENUS	cca cm Brachypelma Vagans velikost v	web006
Grammostola	16	Grammostola	GENUS	cca cm Grammostola Aureostriatum velikost v	web006
Haplopelma	16	Haplopelma	GENUS	cca cm Haplopelma Longipes velikost v	web006
Megaphobema	16	Megaphobema	GENUS	cca cm Megaphobema Robusta velikost v	web006
Nhandu	16	Nhandu	GENUS	cca cm Nhandu Coloratovillosum velikost v	web006
Citharischius	16	Citharischius	GENUS	NabÃ dka Citharischius crawshayi velikost v	web006
Poecilotheria	16	Poecilotheria	GENUS	cca cm Poecilotheria Pederseni velikost v; cca cm Poecilotheria Ornata velikost v	web006
Psalmopoeus	16	Psalmopoeus	GENUS	cca cm Psalmopoeus Irminia velikost v	web006
Verrucosa	19	Verrucosa	GENUS	tu Lucihormetica verrucosa Cena KÄ NabÃ; dka Lucihormetica verrucosa adult nymf kÄ	web006
Carbonaria	21	Carbonaria	GENUS	Chelonoidis Geochelone carbonaria suchozemskÃ Å elva; ky Geochelone Carbonaria nÃ dhernÃ krunÃ	web006
Vittatus	22	Vittatus	GENUS	kimhowelli gekko vittatus PÅ idat do	web006
Carbonaria	25	Carbonaria	GENUS	tu Geochelone carbonaria Cena KÄ NabÃ	web006
Atrax	26	Atrax	GENUS	Theraphosa Blondi Atrax Robustus PÅ idat	web006
Poecilotheria	26	Poecilotheria	GENUS	na prodej Poecilotheria Metallica Theraphosa Blondi	web006
Theraphosa	26	Theraphosa	GENUS	Poecilotheria Metallica Theraphosa Blondi Atrax Robustus	web006
princeps	28	princeps	GENUS	larvy Stephanorrhina princeps L â L; a Stephanorrhina princeps L KÄ kus	web006
Steatoda	4	Steatoda	GENUS	SnovaÄ ky Steatoda paykulliana â mlÃ	web006
Carbonaria	4	Carbonaria	GENUS	ch chelonoidis carbonaria pochÃ zejÃ cÃ; ch chelonoidis carbonaria pochÃ zejÃ cÃ	web006
Ami	4	Ami	GENUS	agamu ArtuÅ Ami AkaÅ a Andy	web006
Theraphosa	7	Theraphosa	GENUS	inzerÃ tu Theraphosa blondi Cena dohodou; KoupÃ m Theraphosa blondi NabÃ dnÄ	web006
Grammostola	9	Grammostola	GENUS	inzerÃ tu Grammostola rosea SklÃ pkan	web006
Araneus	1	Araneus	GENUS	mÄ sto Praha araneus ProdÃ m MravenÄ Ã	web007
Phormictopus	1	Phormictopus	GENUS	svlek KÄ ks Phormictopus Aur vÄ era Liberec	web007
Brachypelma	1	Brachypelma	GENUS	siegewul ProdÃ m Brachypelma hamorii KÄ ProdÃ m; pa ProdÃ m Brachypelma hamorii KÄ ProdÃ m; pa ProdÃ m Brachypelma albiceps KÄ ProdÃ m; sv KÄ Tliltocatl Brachypelma vagans sv kÄ sv; in Ostrava August Brachypelma klaasi L kÄ Chilobrachys; NEURÄŒENÃ POHLAVÃ Tliltocatl Brachypelma Albopilosum Nicaragua svl KÄ	web007
Grammostola	1	Grammostola	GENUS	Piroh ProdÃ m Grammostola pulchripes G pulchripes sv	web007
Tliltocatl	1	Tliltocatl	GENUS	irminia sv KÄ Tliltocatl Brachypelma vagans sv kÄ; pkani NEURÄŒENÃ POHLAVÃ Tliltocatl Brachypelma Albopilosum Nicaragua svl	web007
Chilobrachys	1	Chilobrachys	GENUS	klaasi L kÄ Chilobrachys dyscolus blue vietnam blue; L kÄ ea Chilobrachys huahini L L kÄ	web007
Harpactira	1	Harpactira	GENUS	m SklÃ pkani Harpactira pulchripes O adult OOkÄ; m H pulchripes Harpactira pulchripes v sv PÅ	web007
Lasiodora	1	Lasiodora	GENUS	borivojm ProdÃ m Lasiodora parahybana KÄ prodÃ m; KÄ ProdÃ m Lasiodora parahybana velikost cca cm	web007
Pamphobeteus	1	Pamphobeteus	GENUS	cabocla sv ks Pamphobeteus sp Machalla sv Neostenotars	web007
Selenocosmia	1	Selenocosmia	GENUS	sv KÄ Samci Selenocosmia crassipes sv KÄ Orphnaecus	web007
Bumba	1	Bumba	GENUS	TOP NovÄ prckovÃ Bumba cabocla a dalÅ Ã; le NeurÄ enÃ Bumba cabocla sv ks Pamphobeteus	web007
Hysterocrates	1	Hysterocrates	GENUS	svlek KÄ ks Hysterocrates Hercules svlek KÄ ks	web007
Orphnaecus	1	Orphnaecus	GENUS	crassipes sv KÄ Orphnaecus philippinus sub kÄ vÄ	web007
Poecilotheria	1	Poecilotheria	GENUS	O sv OOOkÄ Poecilotheria hanumavilasumic vÄ era Praha; m SamiÄ ky Poecilotheria regalis cca cm v	web007
Psalmopoeus	1	Psalmopoeus	GENUS	zÃ silkovna Samice Psalmopoeus irminia sv KÄ Tliltocatl	web007
Theraphosa	1	Theraphosa	GENUS	sv kÄ ks Theraphosa stirmi O sv OOOkÄ	web007
Androctonus	1	Androctonus	GENUS	tÃ Å i Androctonus bicolor svlek vÄ era	web007
Tityus	1	Tityus	GENUS	slaninaz ProdÃ m Tityus magnimanus rarita Androcronus bicolor	web007
Nebo	1	Nebo	GENUS	Rad koupim rusene nebo omezovane chovy atd Importy; Balikovna od kÄ nebo osobnÃ odbÄ r na; kem do ruky nebo osobnÃ odbÄ r S; cena KÄ ks nebo ks za KÄ Po; cena KÄ ks nebo ks za KÄ Po; odbÄ r Liberec nebo posilam zasilkovnou â º; cena E mail nebo telefon EMS Ä i; L KÄ kus nebo L KÄ kus OsobnÃ; pÅ edÃ nÃ nebo poÅ tou EMS KaÅ; Praha BeneÅ ov nebo balÃ k EMS PPL; prodam subadult adult nebo vymÄ nÃ m v…	web007
Gasteracantha	10	Gasteracantha	GENUS	m Pavouci rodu Gasteracantha DobrÃ den HledÃ m; chovatel pavoukÅ rodu gasteracantha Jestli je chovÃ te	web007
Phidippus	10	Phidippus	GENUS	cechlo ProdÃ m Phidippus regius orange KÄ ProdÃ	web007
Phormictopus	10	Phormictopus	GENUS	ProdÃ m Samec Phormictopus auratus KÄ ProdÃ m; enÃ ho samce Phormictopus auratus pÅ Ã padnÄ	web007
Brachypelma	10	Brachypelma	GENUS	KoupÃ m samici Brachypelma boehmei mohu i vymÄ; dospÄ lou samici Brachypelma boehmei Mohu i vymÄ; Poecilotheria metallica sv Brachypelma emilia sv DÄ kuji; Nhandu chromatus cm Brachypelma boehmei cm Theraphosa stirmi	web007
Chilobrachys	10	Chilobrachys	GENUS	sv kÄ ks Chilobrachys sp electric blue sv	web007
Lasiodora	10	Lasiodora	GENUS	chovu ProdÃ m Lasiodora parahybana cm Tapinaochenius violaceus	web007
Vitalius	10	Vitalius	GENUS	PosÃ lÃ m Vitalius paranaensis sv kÄ ks	web007
Nhandu	10	Nhandu	GENUS	Tapinaochenius violaceus cm Nhandu chromatus cm Brachypelma boehmei	web007
Poecilotheria	10	Poecilotheria	GENUS	mlÃ Ä ata Poecilotheria metallica sv Brachypelma emilia; xsatanbl ProdÃ m Poecilotheria ornata adult KÄ ProdÃ; adultnÃ ho samce Poecilotheria ornata nepÃ Å enÃ; za adult samce Poecilotheria regalis NeposÃ lÃ m	web007
Psalmopoeus	10	Psalmopoeus	GENUS	ch pavoukÅ napÅ Psalmopoeus Cambridgei Pouze osobnÃ odbÄ	web007
Theraphosa	10	Theraphosa	GENUS	Brachypelma boehmei cm Theraphosa stirmi cm Dukovany okr	web007
Latrodectus	10	Latrodectus	GENUS	xiff ProdÃ m Latrodectus menavodi MÃ m omezenÃ; mimin snovaÄ ky Latrodectus menavodi KarvinÃ okr KarvinÃ	web007
Nebo	10	Nebo	GENUS	cena E mail nebo telefon EMS Ä i; je chovÃ te nebo dokonce i prodÃ vÃ; edÃ nÃ Praha nebo posÃ lÃ m Praha; iny straÅ ilek nebo Stilpnochlora couloniana vyÅ Å; v pÃ ru nebo ve skupinÄ na ostruÅ; v PardubicÃ ch nebo zasÃ lÃ m poÅ; nepÃ Å enÃ nebo vymÄ nÃ m za	web007
Argiope	11	Argiope	GENUS	Olomouc okr Olomouc argiope ProdÃ m Potemnik BrazilskÃ	web007
Acanthoscurria	11	Acanthoscurria	GENUS	trigonat ProdÃ m Acanthoscurria theraphosoides Psalmopoeus irminia ProdÃ	web007
Brachypelma	11	Brachypelma	GENUS	Coooool ProdÃ m Brachypelma boehmei a grammostola pulchripes; miro ProdÃ m Brachypelma albiceps KÄ ProdÃ m; pa ProdÃ m Brachypelma hamorii KÄ ProdÃ m; pa ProdÃ m Brachypelma boehmei KÄ ProdÃ m; Spiderli KoupÃ m Brachypelma boehmei samec Shanim dospeleho	web007
Grammostola	11	Grammostola	GENUS	Brachypelma boehmei a grammostola pulchripes ProdÃ m prcky	web007
Chilobrachys	11	Chilobrachys	GENUS	Koupim adult samce Chilobrachys sp blue Vietnam Koupim	web007
Lampropelma	11	Lampropelma	GENUS	beetles KoupÃ m Lampropelma sp borneo black adult; ShÃ nÃ m Lampropelma sp borneo black adult	web007
Poecilotheria	11	Poecilotheria	GENUS	m Adult Prodam Poecilotheria metallica adult Theraphosa blondi	web007
Psalmopoeus	11	Psalmopoeus	GENUS	m Acanthoscurria theraphosoides Psalmopoeus irminia ProdÃ m adult	web007
Theraphosa	11	Theraphosa	GENUS	Poecilotheria metallica adult Theraphosa blondi adult UherskÃ HradiÅ	web007
Leiurus	11	Leiurus	GENUS	WolfovÃ ProdÃ m Leiurus quiquestriatus ProdÃ m mlÃ	web007
Nebo	11	Nebo	GENUS	cena KÄ ks nebo ks za KÄ OsobnÃ; RadhoÅ tÄ m nebo v Praze V pÅ; RadhoÅ tÄ m nebo Praze V pÅ Ã; RadhoÅ tÄ m nebo Praze Po dohodÄ moÅ; OsobnÃ odbÄ r nebo mohu zaslat HavÃ Å	web007
Phidippus	12	Phidippus	GENUS	graspol ProdÃ m Phidippus regius Phidippus regius orange; kavka krÃ lovskÃ Phidippus regius orange adultnÃ pÃ	web007
Sicarius	12	Sicarius	GENUS	tom KoupÃ m Sicarius shÃ nÃ m pavouky	web007
Brachypelma	12	Brachypelma	GENUS	Kop ProdÃ m Brachypelma hamorii KÄ ProdÃ m; mlÃ Ä ata Brachypelma hamorii ve velikosti cca; pa ProdÃ m Brachypelma albiceps KÄ ProdÃ m; mlÃ Ä ata Brachypelma albiceps ve velikosti cca; pa ProdÃ m Brachypelma boehmei KÄ ProdÃ m; enÃ samiÄ ky Brachypelma boehmei ve velikosti cca; pa ProdÃ m Brachypelma hamorii ex smithi KÄ; enou samiÄ ku Brachypelma hamorii ve velikosti cca; burda ProdÃ m Brachypel…	web007
Pterinopelma	12	Pterinopelma	GENUS	Caribena versicolor a Pterinopelma sazimai sv Caribena Avicularia; mnoÅ stevnÃ sleva Pterinopelma sazimai sv x KÄ	web007
Avicularia	12	Avicularia	GENUS	sazimai sv Caribena Avicularia versicolor sv x KÄ; ch ProdÃ m Avicularia metallica mlÃ Ä ata; ata sklÃ pkana Avicularia metallica svl vlastnÃ odchov	web007
Ybyrapora	12	Ybyrapora	GENUS	P sp Rufus Ybyrapora diversipes svlek ks Phormingochilus	web007
Caribena	12	Caribena	GENUS	M ProdÃ m Caribena versicolor a Pterinopelma sazimai	web007
Chilobrachys	12	Chilobrachys	GENUS	Rufus svlek ks Chilobrachys sp Burmese black svlek	web007
Davus	12	Davus	GENUS	nebo prodÃ m Davus fasciatus KoupÃ m adutl; m adult samce Davus fasciatus ÄŒeskÃ LÃ pa; pÅ irozenÃ odchov Davus pentaloris svlek Heteroscodra maculata	web007
Pamphobeteus	12	Pamphobeteus	GENUS	ProdÃ m Samci pamphobeteus mascara ornithoctoninae sp nhen; urÄ enÃ samce pamphobeteus mascara cm v tÄ; s ProdÃ m Pamphobeteus sp Machalla MÃ m; adultnÃ ho samce Pamphobeteus sp Machalla z fotky	web007
Heteroscodra	12	Heteroscodra	GENUS	Davus pentaloris svlek Heteroscodra maculata svlek pÅ irozenÃ	web007
Monocentropus	12	Monocentropus	GENUS	black svlek ks Monocentropus balfouri svlek ks skupinovÃ	web007
Nhandu	12	Nhandu	GENUS	filtry ProdÃ m Nhandu chromatus KÄ ProdÃ m; showy ProdÃ m Nhandu Tripepii KÄ Prodam neurceneho	web007
Phormingochilus	12	Phormingochilus	GENUS	diversipes svlek ks Phormingochilus sp Rufus svlek ks	web007
Poecilotheria	12	Poecilotheria	GENUS	minka ProdÃ m Poecilotheria ornata Poecilotheria ornata mlÃ; Tapinauchenius violaceus svlek Poecilotheria regalis LipnÃ k nad	web007
Tapinauchenius	12	Tapinauchenius	GENUS	pÅ irozenÃ odchov Tapinauchenius violaceus svlek Poecilotheria regalis	web007
Theraphosa	12	Theraphosa	GENUS	m adultniho samce Theraphosa stirmi KÄ Adult Theraphosa	web007
Buthus	12	Buthus	GENUS	Andoctronus bicolor sv Buthus SP Guelmin Hottentotta hottentotta	web007
Hottentotta	12	Hottentotta	GENUS	Buthus SP Guelmin Hottentotta hottentotta Adult x kus	web007
Leiurus	12	Leiurus	GENUS	x kus partenogeneze Leiurus quinquestriatus ChrÃ st okr	web007
Nebo	12	Nebo	GENUS	m KoupÃ m nebo prodÃ m Davus fasciatus; m adutl samici nebo prodÃ m adult samce; Dolany u Kladna nebo zaslanÃ pÅ es ZVERADO; RadhoÅ tÄ m nebo v Praze nebo lze; cena KÄ ks nebo ks za KÄ OsobnÃ; RadhoÅ tÄ m nebo v Praze nebo lze; RadhoÅ tÄ m nebo v Praze Po dohodÄ; RadhoÅ tÄ m nebo Praze nebo lze zaslat; ek DomÃ cÃ nebo CvrÄ ek bananovÃ KoupÃ; cÃ Acheta domesticus nebo CvrÄ ek BanÃ novÃ; m dosud ne…	web007
Hasarius	13	Hasarius	GENUS	kavka sklenÃ kovÃ Hasarius adansoni â samec nebo	web007
Heteropoda	13	Heteropoda	GENUS	MalooÄ ka loveckÃ Heteropoda venatoria â neurÄ enÃ; MalooÄ ka loveckÃ Heteropoda venatoria â neurÄ enÃ	web007
Acanthoscurria	13	Acanthoscurria	GENUS	â urÄ enÃ Acanthoscurria theraphosoides cm v tÄ	web007
Grammostola	13	Grammostola	GENUS	blondi adult kÄ Grammostola DobrÃ okr FrÃ dek	web007
Chilobrachys	13	Chilobrachys	GENUS	zlatohlÃ vci PlzeÅˆ Chilobrachys sp Vietnam blue Vung; cm telo KÄ Chilobrachys sp Electric Blue sv; KoupÃ m samce Chilobrachys sp Electric blue k	web007
Davus	13	Davus	GENUS	le neurÄ enÃ Davus pentaloris ex fasiatus Å	web007
Cyclosternum	13	Cyclosternum	GENUS	Ä ek adult Cyclosternum schmardae adult â Nhandu	web007
Cyriopagopus	13	Cyriopagopus	GENUS	blue Vung svlek Cyriopagopus sp Hati hati svlek	web007
Omothymus	13	Omothymus	GENUS	vopaleck ProdÃ m Omothymus Violaceopes pravdÄ podobnÄ samec	web007
Harpactira	13	Harpactira	GENUS	ProdÃ m Samec Harpactira pulchripes ProdÃ m samce	web007
Pamphobeteus	13	Pamphobeteus	GENUS	na moÅ nÃ Pamphobeteus insignis Kolumbie cm tÄ	web007
Ornithoctonus	13	Ornithoctonus	GENUS	tÄ lo x Ornithoctonus sp Surat Thani x	web007
Neoholothele	13	Neoholothele	GENUS	vopaleck ProdÃ m Neoholothele Incei AdultnÃ samec cca	web007
Monocentropus	13	Monocentropus	GENUS	hati svlek Ã Monocentropus balfouri cm tÄ lo	web007
Nhandu	13	Nhandu	GENUS	schmardae adult â Nhandu coloratovillosus adult â urÄ	web007
Poecilotheria	13	Poecilotheria	GENUS	lukaslup ProdÃ m Poecilotheria metallica KÄ Prodam subadult; adult samiÄ ku Poecilotheria metallica AktuÃ lnÄ cca; chovhmyz ProdÃ m Poecilotheria smithi AD KÄ MÃ	web007
Theraphosa	13	Theraphosa	GENUS	Na ft Ostrava Theraphosa apophysis sub kÄ Theraphosa; apophysis adult kÄ Theraphosa blondi adult kÄ Grammostola; m SklÃ pkani Theraphosa stirmi sv KÄ Theraphosa	web007
Hottentotta	13	Hottentotta	GENUS	tÃ Å i Hottentotta salei mlÃ Ä Ã	web007
Nebo	13	Nebo	GENUS	nohou Cena KÄ nebo vÃ mÄ na Pouze; RadhoÅ tÄ m nebo v Praze TichÃ okr; ks kÄ samec nebo samice aÅ kÄ dl; ks kÄ samec nebo samice aÅ kÄ dle; adansoni â samec nebo samice kÄ Å tÃ; KoupÃ m samice nebo nejlÃ p vÃ mÄ	web007
Acanthoscurria	14	Acanthoscurria	GENUS	cambridgei Poecilotheria regalis Acanthoscurria geniculata Harpactira marksi Ornithoctonus	web007
Brachypelma	14	Brachypelma	GENUS	darlingi sv KÄ Brachypelma boehmei sub KÄ Thrixopelma	web007
Ceratogyrus	14	Ceratogyrus	GENUS	m SklÃ pkani Ceratogyrus darlingi sv KÄ Brachypelma; ockerti adult KÄ Ceratogyrus darlingi adult KÄ Sericopelma; dospÄ lÃ samce Ceratogyrus meridionalis Ceratogyrus sanderi Kochiana	web007
Thrixopelma	14	Thrixopelma	GENUS	boehmei sub KÄ Thrixopelma ockerti adult KÄ Ceratogyrus	web007
Sericopelma	14	Sericopelma	GENUS	darlingi adult KÄ Sericopelma sp Chiriqui sv K	web007
Ephebopus	14	Ephebopus	GENUS	Terrabazar AdultnÃ samci Ephebopus rufescens x ks Poecilotheria	web007
Harpactira	14	Harpactira	GENUS	regalis Acanthoscurria geniculata Harpactira marksi Ornithoctonus sp Khao	web007
Pamphobeteus	14	Pamphobeteus	GENUS	hercules Hysterocrates gigas Pamphobeteus sp n ÄŒastolovice okr	web007
Ornithoctonus	14	Ornithoctonus	GENUS	geniculata Harpactira marksi Ornithoctonus sp Khao sok Strakonice	web007
Hysterocrates	14	Hysterocrates	GENUS	Poecilotheria lowland Bara Hysterocrates hercules Hysterocrates gigas Pamphobeteus	web007
Kochiana	14	Kochiana	GENUS	meridionalis Ceratogyrus sanderi Kochiana brunnipes Psalmopoeus cambridgei Poecilotheria	web007
Poecilotheria	14	Poecilotheria	GENUS	rufescens x ks Poecilotheria lowland Bara Hysterocrates hercules; brunnipes Psalmopoeus cambridgei Poecilotheria regalis Acanthoscurria geniculata Harpactira	web007
Psalmopoeus	14	Psalmopoeus	GENUS	sanderi Kochiana brunnipes Psalmopoeus cambridgei Poecilotheria regalis Acanthoscurria	web007
Xenesthis	14	Xenesthis	GENUS	push ProdÃ m Xenesthis immanis mlÃ Ä ata	web007
Hottentotta	14	Hottentotta	GENUS	Michedav ProdÃ m Hottentotta hottentotta L KÄ NabÃ; m mladÃ H hottentotta v prvnÃ m svleku	web007
Nebo	14	Nebo	GENUS	OsobnÄ v OstravÄ nebo poÅ tou Ostrava okr; jindy v Praze nebo poÅ ta ZÃ jezd; ve VlaÅ imi nebo zaslat pÅ es zÃ; osobnÄ v Praze nebo Praha okr HlavnÃ mÄ; nost zaslÃ nÃ nebo osobnÃ odbÄ r Most	web007
Acanthoscurria	15	Acanthoscurria	GENUS	regallis Cyclosternum schmardae Acanthoscurria geniculata Psalmopoeus cambridgei Psalmopoeus	web007
Phormictopus	15	Phormictopus	GENUS	VymÄ nÃ m Phormictopus auratus VymÄ nÃ m	web007
Brachypelma	15	Brachypelma	GENUS	T angustum ex Brachypelma samec uz je starsi	web007
Cardiopelma	15	Cardiopelma	GENUS	m Shanim samce Cardiopelma cf mascatum prosim piste	web007
Chilobrachys	15	Chilobrachys	GENUS	Specie ProdÃ m Chilobrachys sp Electric Blue MlÃ	web007
Cyclosternum	15	Cyclosternum	GENUS	samce Poecilotheria regallis Cyclosternum schmardae Acanthoscurria geniculata Psalmopoeus	web007
Cyriopagopus	15	Cyriopagopus	GENUS	Ä ata slings Cyriopagopus sp Hati hati svl; eur svl eur Cyriopagopus lividus svl KÄ ks	web007
Harpactira	15	Harpactira	GENUS	sanctivincenti Tapinauchenius cupreus Harpactira marksi Cer Strakonice okr	web007
Poecilotheria	15	Poecilotheria	GENUS	dospÄ lÃ samce Poecilotheria regallis Cyclosternum schmardae Acanthoscurria; p KoupÃ m Poecilotheria rufilata KoupÃ m subadult	web007
Psalmopoeus	15	Psalmopoeus	GENUS	schmardae Acanthoscurria geniculata Psalmopoeus cambridgei Psalmopoeus emeraldus Tapinauchenius; N ProdÃ m Psalmopoeus pulcher reduncus Psalmopoeus pulcher; ks ks KÄ Psalmopoeus reduncus svlek kÄ ks	web007
Tapinauchenius	15	Tapinauchenius	GENUS	cambridgei Psalmopoeus emeraldus Tapinauchenius sanctivincenti Tapinauchenius cupreus Harpactira; ks ks KÄ Tapinauchenius violaceus svlek KÄ ks	web007
Androctonus	15	Androctonus	GENUS	kÄ ks kÄ Androctonus bicolor svlek kÄ kus	web007
Parabuthus	15	Parabuthus	GENUS	kÄ ks kÄ Parabuthus transvaalicus svlek kÄ ku	web007
Tityus	15	Tityus	GENUS	Xylotrupes pubescens Dynastes tityus Dynastes granti a nejlÃ	web007
Nebo	15	Nebo	GENUS	druhÃ ho dne nebo zÃ silkovno KoÅ lany; Rang ProdÃ m nebo vymÄ nÃ m vÄ; ho vyzvednutÃ PlzeÅˆ nebo zaslat ÄŒeskou poÅ tou; m ProdÃ m nebo vymÄ nÃ m pÅ; m k prodeji nebo vÃ mÄ nÄ Ä; i za samice nebo pÅ Ã padnÄ za; nÃ v Praze nebo zasÃ lÃ m poÅ; Cena KÄ ks nebo vymÄ nÃ m za; za KÄ ks nebo moÅ nÃ vÃ mÄ	web007
Thorellius	15	Thorellius	GENUS	ry neurÄ enÃ Thorellius intrepidus svlek kÄ kus	web007
Phidippus	16	Phidippus	GENUS	ernÃ forma KÄ Phidippus regius NabÃ zÃ m	web007
Acanthoscurria	16	Acanthoscurria	GENUS	ina KoupÃ m Acanthoscurria geniculata KoupÃ m subadult	web007
Brachypelma	16	Brachypelma	GENUS	m na prodej Brachypelma vagans subadult BÅ eclav	web007
Tliltocatl	16	Tliltocatl	GENUS	filtry ProdÃ m Tliltocatl albopilosum HF dalÅ Ã	web007
Cyriopagopus	16	Cyriopagopus	GENUS	hrad ProdÃ m Cyriopagopus sp hati hati svl	web007
Heterothele	16	Heterothele	GENUS	aegystan KoupÃ m Heterothele villosella heterothele villosella poÅ	web007
Monocentropus	16	Monocentropus	GENUS	M ProdÃ m Monocentropus balfouri cm v tÄ	web007
Psalmopoeus	16	Psalmopoeus	GENUS	kaol ProdÃ m Psalmopoeus reduncus ProdÃ m ks; p ProdÃ m Psalmopoeus irminia KÄ MlÃ Ä	web007
Himalayana	16	Himalayana	GENUS	pentaloris â H himalayana â H hercules â	web007
Nebo	16	Nebo	GENUS	respektuji E mail nebo telefon DÄ kuji za; ZÃ silkovnou ÄŒP nebo jinak PÅ Ã padnÄ; Å vÃ by nebo vymÄ nÃ m za; ugandensis ProdÃ m nebo vymÄ nÃ m samce; cz E mail nebo telefon UherskÃ HradiÅ tÄ; m zÃ silkovnou nebo EMS balÃ kem do; vanÃ evropskÃ medonoÅ nebo takÃ faleÅ nÃ medonoÅ; respektuji E mail nebo telefon DÄ kuji za	web007
Verrucosa	17	Verrucosa	GENUS	ProdÃ m Lucihormetica verrucosa Prodam Å vÃ by	web007
Brachypelma	17	Brachypelma	GENUS	KoupÃ m Samec Brachypelma Emilia DobrÃ den KoupÃ; m SklÃ pkani Brachypelma boehmei Brachypelma hamorii Praha; tÄ le cena Brachypelma boehmei KÄ ks Brachypelma; pa ProdÃ m Brachypelma hamorii smithi Praha KÄ; m samiÄ ku Brachypelma hamorii smithi ve velikosti; pa ProdÃ m Brachypelma boehmei Praha KÄ ProdÃ; m samiÄ ku Brachypelma boehmei ve velikosti cca; stirmi ProdÃ m Brachypelma boehmei KÄ ProdÃ…	web007
Grammostola	17	Grammostola	GENUS	brachypelma boehmei a grammostola pulchripes ProdÃ m prcky	web007
Cyriocosmus	17	Cyriocosmus	GENUS	m SklÃ pkani Cyriocosmus perezmilesi sv Psalmopoeus reduncus	web007
Omothymus	17	Omothymus	GENUS	romannaa ProdÃ m Omothymus Violaceopes ProdÃ m mladÃ	web007
Harpactira	17	Harpactira	GENUS	Wolffros ProdÃ m Harpactira Pulchripes KÄ svlek HavlÃ	web007
Lasiodora	17	Lasiodora	GENUS	Psalmopoeus reduncus sv Lasiodora parahybana cm v tÄ	web007
Heteroscodra	17	Heteroscodra	GENUS	ProdÃ m L Heteroscodra Maculata Prodam nebo vymenim	web007
Monocentropus	17	Monocentropus	GENUS	push ProdÃ m Monocentropus balfouri ProdÃ m vlastnÃ	web007
Poecilotheria	17	Poecilotheria	GENUS	m adult samce Poecilotheria striata Theraphosa stirmi PÃ	web007
Psalmopoeus	17	Psalmopoeus	GENUS	Cyriocosmus perezmilesi sv Psalmopoeus reduncus sv Lasiodora parahybana	web007
Theraphosa	17	Theraphosa	GENUS	samce Poecilotheria striata Theraphosa stirmi PÃ seÄ nÃ; Aza ProdÃ m Theraphosa Blondii samec Ahoj prodam	web007
Nebo	17	Nebo	GENUS	nejlÃ pe adult nebo pÃ r svlekÅ pÅ; Heteroscodra Maculata Prodam nebo vymenim za jine prcky; OsobnÄ VysoÄ ina nebo zasilkovna dÃ ky za; enÃ m dopisem nebo ZÃ silkovnou po platbÄ; na ubrouscÃ ch nebo na vermikulitu LibÃ Åˆ; OsobnÃ odbÄ r nebo ZÃ silkovna Praha okr; okres KolÃ n nebo poÅ lu Cena a; samec Ahoj prodam nebo vymenim dospeleho precerpaneho a	web007
Hapalopus	18	Hapalopus	GENUS	Å u vzit Hapalopus cf formosus sv KÄ	web007
Linothele	18	Linothele	GENUS	Ladach ProdÃ m Linothele Megatheloides ProdÃ m Linothele	web007
Brachypelma	18	Brachypelma	GENUS	v tÄ le Brachypelma albopilosum Nicaragua sv JaromÄ; mus ProdÃ m Brachypelma hamorii smithi samiÄ ka	web007
Ceratogyrus	18	Ceratogyrus	GENUS	ad po svleku Ceratogyrus darlingi cca cm Ceratogyrus	web007
Chilobrachys	18	Chilobrachys	GENUS	samca subandul andul Chilobrachys sp Electric Blue ChoceÅˆ; Korn ProdÃ m Chilobrachys sp Kaeng Krachan F; pÅ Ã rody Chilobrachys sp Kaeng Krachan F	web007
Cyriocosmus	18	Cyriocosmus	GENUS	ProdÃ m Sklipkani Cyriocosmus perezmilesi sv Psalmopoeus reduncus	web007
Lasiodora	18	Lasiodora	GENUS	Psalmopoeus reduncus sv Lasiodora parahybana cm v tÄ	web007
Poecilotheria	18	Poecilotheria	GENUS	m Psalmopoeus Irminia Poecilotheria Regalis odchov svlek prodÃ; svlek kÄ ks Poecilotheria Regalis svlek kÄ ks	web007
Psalmopoeus	18	Psalmopoeus	GENUS	Cyriocosmus perezmilesi sv Psalmopoeus reduncus sv Lasiodora parahybana; cilia ProdÃ m Psalmopoeus Irminia Poecilotheria Regalis odchov; m vlastnÃ odchov Psalmopoeus Irminia svlek kÄ ks	web007
Nebo	18	Nebo	GENUS	Miminka strasilek Darujeme nebo za symbolickou cenu dame; druhÃ ho dne nebo zÃ silkovnou KoÅ lany; lÃ m EMS nebo zÃ silkovna BystÅ ice; EMS balÃ k nebo osobnÄ v Praze Praha	web007
Nephila	19	Nephila	GENUS	somerlik ProdÃ m Nephila chluponohÃ JÃ va ProdÃ	web007
Acanthoscurria	19	Acanthoscurria	GENUS	hercules cca let Acanthoscurria geniculata cca let Brachypelma	web007
Aphonopelma	19	Aphonopelma	GENUS	takÃ adult samce Aphonopelma semani A adult samice	web007
Brachypelma	19	Brachypelma	GENUS	Odb ProdÃ m Brachypelma emilia KÄ ProdÃ m; pa ProdÃ m Brachypelma hamorii smithi KÄ ProdÃ; pa ProdÃ m Brachypelma boehmei KÄ ProdÃ m; pa ProdÃ m Brachypelma albiceps KÄ ProdÃ m; geniculata cca let Brachypelma boehmei nevim Heteroscodra maculata	web007
Avicularia	19	Avicularia	GENUS	mmatesak ProdÃ m Avicularia Versicolor KÄ ZdravÃ m	web007
Tliltocatl	19	Tliltocatl	GENUS	samice poecilotheria regalis Tliltocatl angustum DÄ kuji Babice	web007
Pamphobeteus	19	Pamphobeteus	GENUS	frantise ProdÃ m Pamphobeteus sp Machalla MÃ m; adultnÃ ho samce Pamphobeteus sp Machalla z fotky	web007
Heteroscodra	19	Heteroscodra	GENUS	Brachypelma boehmei nevim Heteroscodra maculata nevim PelhÅ imov	web007
Hysterocrates	19	Hysterocrates	GENUS	nejsem ani jistÃ Hysterocrates hercules cca let Acanthoscurria	web007
Nhandu	19	Nhandu	GENUS	m KoupÃ m Nhandu Carapoensis samce KoupÃ m	web007
Poecilotheria	19	Poecilotheria	GENUS	A adult samice poecilotheria regalis Tliltocatl angustum DÄ	web007
Nebo	19	Nebo	GENUS	fotografii E mail nebo telefon osobnÃ odbÄ r; cena KÄ ks nebo ks za KÄ Po; cena KÄ ks nebo ks za KÄ OsobnÃ; RadhoÅ tÄ m nebo v Praze moÅ nÃ; cm dle fotografie nebo samiÄ ky OdbÄ r; KÄ ProdÃ m nebo po dohodÄ vymÄ nÃ; TÅ ebÃ Ä nebo zÃ silkovna TÅ ebÃ; ugandensis ProdÃ m nebo vymÄ nÃ m Ä; cz E mail nebo telefon UherskÃ HradiÅ tÄ; respektuji E mail nebo telefon UherskÃ HradiÅ tÄ; nivea k chovu nebo k…	web007
Araneus	2	Araneus	GENUS	mÄ sto Praha araneus ProdÃ m MravenÄ Ã	web007
Phormictopus	2	Phormictopus	GENUS	svlek KÄ ks Phormictopus Aur vÄ era Liberec	web007
Brachypelma	2	Brachypelma	GENUS	siegewul ProdÃ m Brachypelma hamorii KÄ ProdÃ m; pa ProdÃ m Brachypelma hamorii KÄ ProdÃ m; pa ProdÃ m Brachypelma albiceps KÄ ProdÃ m; sv KÄ Tliltocatl Brachypelma vagans sv kÄ sv; in Ostrava August Brachypelma klaasi L kÄ Chilobrachys; NEURÄŒENÃ POHLAVÃ Tliltocatl Brachypelma Albopilosum Nicaragua svl KÄ	web007
Grammostola	2	Grammostola	GENUS	Piroh ProdÃ m Grammostola pulchripes G pulchripes sv	web007
Tliltocatl	2	Tliltocatl	GENUS	irminia sv KÄ Tliltocatl Brachypelma vagans sv kÄ; pkani NEURÄŒENÃ POHLAVÃ Tliltocatl Brachypelma Albopilosum Nicaragua svl	web007
Chilobrachys	2	Chilobrachys	GENUS	klaasi L kÄ Chilobrachys dyscolus blue vietnam blue; L kÄ ea Chilobrachys huahini L L kÄ	web007
Harpactira	2	Harpactira	GENUS	m SklÃ pkani Harpactira pulchripes O adult OOkÄ; m H pulchripes Harpactira pulchripes v sv PÅ	web007
Lasiodora	2	Lasiodora	GENUS	borivojm ProdÃ m Lasiodora parahybana KÄ prodÃ m; KÄ ProdÃ m Lasiodora parahybana velikost cca cm	web007
Pamphobeteus	2	Pamphobeteus	GENUS	cabocla sv ks Pamphobeteus sp Machalla sv Neostenotars	web007
Selenocosmia	2	Selenocosmia	GENUS	sv KÄ Samci Selenocosmia crassipes sv KÄ Orphnaecus	web007
Bumba	2	Bumba	GENUS	TOP NovÄ prckovÃ Bumba cabocla a dalÅ Ã; le NeurÄ enÃ Bumba cabocla sv ks Pamphobeteus	web007
Hysterocrates	2	Hysterocrates	GENUS	svlek KÄ ks Hysterocrates Hercules svlek KÄ ks	web007
Orphnaecus	2	Orphnaecus	GENUS	crassipes sv KÄ Orphnaecus philippinus sub kÄ vÄ	web007
Poecilotheria	2	Poecilotheria	GENUS	O sv OOOkÄ Poecilotheria hanumavilasumic vÄ era Praha; m SamiÄ ky Poecilotheria regalis cca cm v	web007
Psalmopoeus	2	Psalmopoeus	GENUS	zÃ silkovna Samice Psalmopoeus irminia sv KÄ Tliltocatl	web007
Theraphosa	2	Theraphosa	GENUS	sv kÄ ks Theraphosa stirmi O sv OOOkÄ	web007
Androctonus	2	Androctonus	GENUS	tÃ Å i Androctonus bicolor svlek vÄ era	web007
Tityus	2	Tityus	GENUS	slaninaz ProdÃ m Tityus magnimanus rarita Androcronus bicolor	web007
Nebo	2	Nebo	GENUS	Rad koupim rusene nebo omezovane chovy atd Importy; Balikovna od kÄ nebo osobnÃ odbÄ r na; kem do ruky nebo osobnÃ odbÄ r S; cena KÄ ks nebo ks za KÄ Po; cena KÄ ks nebo ks za KÄ Po; odbÄ r Liberec nebo posilam zasilkovnou â º; cena E mail nebo telefon EMS Ä i; L KÄ kus nebo L KÄ kus OsobnÃ; pÅ edÃ nÃ nebo poÅ tou EMS KaÅ; Praha BeneÅ ov nebo balÃ k EMS PPL; prodam subadult adult nebo vymÄ nÃ m v…	web007
Holconia	20	Holconia	GENUS	N ProdÃ m Holconia murrayensis samci ProdÃ m	web007
Brachypelma	20	Brachypelma	GENUS	nebo Faunahobby â Brachypelma hamorii cm KÄ â	web007
Pterinopelma	20	Pterinopelma	GENUS	a P regalis Pterinopelma sazimai a Poecilotheria regalis	web007
Avicularia	20	Avicularia	GENUS	samce Caribena laeta Avicularia laeta Psalmopoeus cambridgei JaromÄ	web007
Caribena	20	Caribena	GENUS	dospÄ lÃ samce Caribena laeta Avicularia laeta Psalmopoeus; sipek ProdÃ m Caribena versicolor ZadÃ m mimÄ; rostisla ProdÃ m Caribena Versicolor ProdÃ m mlÃ	web007
Chilobrachys	20	Chilobrachys	GENUS	VymÄ nÃ m Chilobrachys sp Vietnam blue ProdÃ	web007
Ephebopus	20	Ephebopus	GENUS	Brno AdultnÃ samci Ephebopus rufescens x ks Poecilotheria	web007
Lasiodora	20	Lasiodora	GENUS	michl ProdÃ m Lasiodora parahybana NabÃ zÃ m	web007
Pamphobeteus	20	Pamphobeteus	GENUS	hercules Hysterocrates gigas Pamphobeteus ÄŒastolovice okr Rychnov nad	web007
Neoholothele	20	Neoholothele	GENUS	lo KÄ KÄ Neoholothele incei cm tÄ lo	web007
Hysterocrates	20	Hysterocrates	GENUS	Bara x ks Hysterocrates hercules Hysterocrates gigas Pamphobeteus	web007
Poecilotheria	20	Poecilotheria	GENUS	rufescens x ks Poecilotheria lowland Bara x ks; Pterinopelma sazimai a Poecilotheria regalis Oba dospÄ li; cm KÄ â Poecilotheria ornata cm tÄ lo	web007
Psalmopoeus	20	Psalmopoeus	GENUS	laeta Avicularia laeta Psalmopoeus cambridgei JaromÄ Å ice; Le ProdÃ m Psalmopoeus Irminia KÄ ProdÃ m; lo KÄ â Psalmopoeus cambridgei cca cm AD	web007
Tapinauchenius	20	Tapinauchenius	GENUS	filatko ProdÃ m Tapinauchenius violaceus v druhÃ m	web007
Nebo	20	Nebo	GENUS	ve VlaÅ imi nebo zaslat pÅ es zÃ; nÃ m neaktivnÃ nebo Ä erstvÄ aktivnÃ samce; blue ProdÃ m nebo vymÄ nÃ m mlÃ; odbÄ r EMS nebo Zasilkovna cz E mail; odbÄ r EMS nebo Zasilkovna cz E mail; OsobnÃ odbÄ r nebo moÅ nost zaslÃ nÃ; m dospÄ lce nebo alespoÅˆ samce D micans; Brno nedÄ le nebo Faunahobby â Brachypelma hamorii	web007
Phidippus	21	Phidippus	GENUS	vodem z Mexika Phidippus bidentatus rozkrmenÃ mlÃ Ä; krÃ lovskÃ KÄ Phidippus regius oranÅ ovÃ forma	web007
Brachypelma	21	Brachypelma	GENUS	KoupÃ m samce Brachypelma hamorii ex smithi Pro; subadult nebo adult Brachypelma hamorii ex smithi Hradec	web007
Tliltocatl	21	Tliltocatl	GENUS	F ProdÃ m Tliltocatl albopilosum Nicaragua ProdÃ m	web007
Cyriopagopus	21	Cyriopagopus	GENUS	pulcher P rufilata Cyriopagopus vonwirthi P Praha okr	web007
Phormingochilus	21	Phormingochilus	GENUS	tam P regalis Phormingochilus carpenteri Sulawesi Black P	web007
Psalmopoeus	21	Psalmopoeus	GENUS	AntsEuro ProdÃ m Psalmopoeus irminia prodÃ m nebo; nÃ m samce Psalmopoeus irminia Vrbice okr Rychnov	web007
Nebo	21	Nebo	GENUS	KoupÃ m jednu nebo dvÄ samice D h; Hradci KrÃ lovÃ nebo v JaromÄ Å i; odbÄ r Praha nebo Praha okr HlavnÃ mÄ; m samce subadult nebo adult Brachypelma hamorii ex; trilineata pÃ ry nebo tria Chlorocala africana PoÅ; EMS balÃ kem nebo zÃ KoÅ lany okr; za larvu KÄ nebo vÅ ech za KÄ; irminia prodÃ m nebo vymÄ nÃ m samce; poÅ tou EMS nebo osobnÃ odbÄ r Hlinsko; poÅ tou EMS nebo osobnÃ odbÄ r Hlinsko	web007
Hapalopus	22	Hapalopus	GENUS	Å u vzit Hapalopus cf formosus sv KÄ	web007
Aphonopelma	22	Aphonopelma	GENUS	robustus Megaphobema robustum Aphonopelma lanceloatum Xenesthis immanis Xenesthis	web007
Brachypelma	22	Brachypelma	GENUS	spider ProdÃ m Brachypelma boehmei samiÄ ka KÄ; enou samiÄ ku Brachypelma boehmei ve velikosti cca; pa ProdÃ m Brachypelma albiceps Praha KÄ ProdÃ; pa ProdÃ m Brachypelma emilia samiÄ ka Praha	web007
Ceratogyrus	22	Ceratogyrus	GENUS	ad po svleku Ceratogyrus darlingi cca cm Ceratogyrus	web007
Avicularia	22	Avicularia	GENUS	ho samce Caribena Avicularia laeta JaromÄ Å ice	web007
Caribena	22	Caribena	GENUS	lÃ ho samce Caribena Avicularia laeta JaromÄ Å	web007
Chilobrachys	22	Chilobrachys	GENUS	Dodojend KoupÃ m Chilobrachys Electric Blue KoupÃ m	web007
Chromatopelma	22	Chromatopelma	GENUS	samce Theraphosa apophysis Chromatopelma cyaneopubescens Haploclatus devamatha ex	web007
Cyriopagopus	22	Cyriopagopus	GENUS	za x Omothymus Cyriopagopus sp Hati Hati adultnÃ	web007
Omothymus	22	Omothymus	GENUS	enÃ za x Omothymus Cyriopagopus sp Hati Hati	web007
Lasiodora	22	Lasiodora	GENUS	pa ProdÃ m Lasiodora parahybana Praha KÄ ProdÃ	web007
Pamphobeteus	22	Pamphobeteus	GENUS	Vratisla ProdÃ m Pamphobeteus insignis Kolumbie Pamphobeteus insignis	web007
Heteroscodra	22	Heteroscodra	GENUS	lÃ ho samce Heteroscodra maculata adultnÃ svlek nepÃ	web007
Lampropelma	22	Lampropelma	GENUS	samce Phormingochilus arboricola Lampropelma sp Borneo black moÅ	web007
Megaphobema	22	Megaphobema	GENUS	psychedelicus Lyrognatus robustus Megaphobema robustum Aphonopelma lanceloatum Xenesthis	web007
Phormingochilus	22	Phormingochilus	GENUS	nÃ m Samce Phormingochilus arboricola L Borneo nepÃ; enÃ ho samce Phormingochilus arboricola Lampropelma sp Borneo	web007
Theraphosa	22	Theraphosa	GENUS	KoupÃ m samce Theraphosa apophysis Chromatopelma cyaneopubescens Haploclatus	web007
Xenesthis	22	Xenesthis	GENUS	robustum Aphonopelma lanceloatum Xenesthis immanis Xenesthis meg Dolany	web007
Nebo	22	Nebo	GENUS	k cene postovne nebo je mozny osobni odber; kem do ruky nebo zÃ silkovnou KoÅ lany; cena KÄ ks nebo ks za KÄ OsobnÃ; nÃ v Praze nebo po dohodÄ moÅ no; na bobkoviÅ ni nebo ptaÄ Ã zob MoÅ; ve stejnÃ barvÄ nebo i v jinÃ ale; napÅ malÃ achatiny nebo jejich vajÃ Ä ka; achatin BuÄ darem nebo nabÃ zÃ me vÃ; Ã Ä anech nebo v Praze popÅ na; nÃ ZlÃ n nebo mohu poslat poÅ tou	web007
Phidippus	23	Phidippus	GENUS	sledujÃ cÃ druhy Phidippus regius oranÅ ovÃ klasickÃ; i white bahamas Phidippus otiosus sameÄ ka i; i samiÄ ku Phidippus phoenix sameÄ ka i	web007
Acanthoscurria	23	Acanthoscurria	GENUS	MSK Samice female Acanthoscurria cf theraphosoides sv ks	web007
Pterinochilus	23	Pterinochilus	GENUS	urÄ enÃ pohlavÃ Pterinochilus Vrbice okr Rychnov nad	web007
Ceratogyrus	23	Ceratogyrus	GENUS	vymÄ nÃ m Ceratogyrus darlingi sv Cyrioparopus sp; theraphosoides sv ks Ceratogyrus darlingi sv ks Haplocosmia	web007
Grammostola	23	Grammostola	GENUS	push ProdÃ m Grammostola aureostriata pulchripes G pulchripes; damien KoupÃ m Grammostola rosea a jinÃ MÃ; sklÃ pkany rodu Grammostola nejlÃ pe urÄ enÃ	web007
Tliltocatl	23	Tliltocatl	GENUS	hati hati sv Tliltocatl vagans cca cm v	web007
Sericopelma	23	Sericopelma	GENUS	adult nebo subadult Sericopelma sp Darien Chilobrachys sp	web007
Chilobrachys	23	Chilobrachys	GENUS	somerlik ProdÃ m Chilobrachys sp blue vietnam KÄ; m adultnÃ samici chilobrachys sp blue vietnam ÄŒerstvÄ; Sericopelma sp Darien Chilobrachys sp Elektric Blue Chromatopelma	web007
Chromatopelma	23	Chromatopelma	GENUS	sp Elektric Blue Chromatopelma cyaneopubescens Cyriocosmus chicoi Xenesthis	web007
Cyriocosmus	23	Cyriocosmus	GENUS	Blue Chromatopelma cyaneopubescens Cyriocosmus chicoi Xenesthis intermedia MaleÄ	web007
Davus	23	Davus	GENUS	VymÄ nÃ m Davus pentaloris Davus pentaloris pÅ	web007
Harpactira	23	Harpactira	GENUS	kÄ x kÄ Harpactira pulchripes sv kÄ x	web007
Haplocosmia	23	Haplocosmia	GENUS	darlingi sv ks Haplocosmia himalayana sv ks Holot	web007
Haplopelma	23	Haplopelma	GENUS	michnis ProdÃ m Haplopelma albostriatum a Orphnaecus philippinus; Å enÃ samce Haplopelma albostriatum a Orphnaecus philippinus	web007
Neoholothele	23	Neoholothele	GENUS	v tÄ le Neoholothele incei sv Heterescodra maculata	web007
Megaphobema	23	Megaphobema	GENUS	ProdÃ m Sklipkani Megaphobema Robustum KÄ Sklipkani M	web007
Monocentropus	23	Monocentropus	GENUS	kÄ x kÄ Monocentropus balfouri sv x kÄ	web007
Orphnaecus	23	Orphnaecus	GENUS	Haplopelma albostriatum a Orphnaecus philippinus ex Selenobrachys NabÃ; Haplopelma albostriatum a Orphnaecus philippinus ex Selenobrachys Samci	web007
Selenobrachys	23	Selenobrachys	GENUS	Orphnaecus philippinus ex Selenobrachys NabÃ zÃ m adultnÃ; Orphnaecus philippinus ex Selenobrachys Samci jsou ve stavu	web007
Pseudoclamoris	23	Pseudoclamoris	GENUS	P Gigas Sklipkani Pseudoclamoris gigas cena za jednoho	web007
Theraphosa	23	Theraphosa	GENUS	m Adult samec Theraphosa blondi ProdÃ m adult	web007
Xenesthis	23	Xenesthis	GENUS	cyaneopubescens Cyriocosmus chicoi Xenesthis intermedia MaleÄ ov okr	web007
Himalayana	23	Himalayana	GENUS	sv ks Haplocosmia himalayana sv ks Holot KopÅ	web007
Nebo	23	Nebo	GENUS	m na prodej nebo vÃ mÄ nu tento; Ä erstvÄ adult nebo subadult Sericopelma sp Darien; m ProdÃ m nebo vymÄ nÃ m Ceratogyrus; Vary PlzeÅˆ Kralovice Nebo poÅ tou EMS do; Rang ProdÃ m nebo vymÄ nÃ m nymfy	web007
Phidippus	24	Phidippus	GENUS	kavku krÃ lovskou Phidippus regius KoupÃ m SkÃ	web007
Ceratogyrus	24	Ceratogyrus	GENUS	dospÄ lÃ samce Ceratogyrus marshalli a Poecilotheria regalis	web007
Bonnetina	24	Bonnetina	GENUS	monikaho ProdÃ m Bonnetina spec Mixteca Alta nabÃ	web007
Chilobrachys	24	Chilobrachys	GENUS	samce Nhandu coloratovilosum Chilobrachys sp Keang Krachan Heterothele; hainanum sv ks Chilobrachys sp Pa La U; NEPOTÅ EBUJI ks Chilobrachys Eletric â â svlek	web007
Cyriopagopus	24	Cyriopagopus	GENUS	pkani sklÃ pkani Cyriopagopus hainanus ex Haplopelma hainanum	web007
Lasiodora	24	Lasiodora	GENUS	medic ProdÃ m Lasiodora Parahybana cm ProdÃ m	web007
Haplopelma	24	Haplopelma	GENUS	Cyriopagopus hainanus ex Haplopelma hainanum sv ks Chilobrachys	web007
Heterothele	24	Heterothele	GENUS	sp Keang Krachan Heterothele villosella JaromÄ Å ice	web007
Nhandu	24	Nhandu	GENUS	dospÄ lÃ samce Nhandu coloratovilosum Chilobrachys sp Keang	web007
Poecilotheria	24	Poecilotheria	GENUS	svlek kÄ ks Poecilotheria ornataâ â svlek kÄ; Ceratogyrus marshalli a Poecilotheria regalis MoÅ nÃ vÃ	web007
Psalmopoeus	24	Psalmopoeus	GENUS	svlek kÄ x Psalmopoeus Irminia â svlek ProstÄ	web007
Hottentotta	24	Hottentotta	GENUS	serrulatus adult kÄ Hottentotta franzwerneri molt kÄ Hottentotta	web007
Tityus	24	Tityus	GENUS	sledujÃ cÃ druhy Tityus serrulatus adult kÄ Hottentotta	web007
Nebo	24	Nebo	GENUS	osobnÄ v Praze nebo EMS balÃ kem Praha; MaseÄ Ã n nebo tÅ eba Zbraslav SPÄšCHÃ	web007
Pandinus	24	Pandinus	GENUS	iwery KoupÃ m Pandinus Imperator ZdravÃ m VzhÄ	web007
Phidippus	25	Phidippus	GENUS	petno KoupÃ m Phidippus regius DobrÃ den shÃ; m skÃ kavky Phidippus regius Za pÅ Ã	web007
Acanthoscurria	25	Acanthoscurria	GENUS	m chov Samci Acanthoscurria Geniculata kc Teraria v	web007
Megaphobema	25	Megaphobema	GENUS	push KoupÃ m Megaphobema Velvetosoma KoupÃ m Megaphobema	web007
Pamphobeteus	26	Pamphobeteus	GENUS	cabocla sv ks Pamphobeteus sp Machalla sv Neostenotars	web007
Bumba	26	Bumba	GENUS	TOP NovÄ prckovÃ Bumba cabocla a dalÅ Ã; le NeurÄ enÃ Bumba cabocla sv ks Pamphobeteus	web007
Poecilotheria	26	Poecilotheria	GENUS	m SamiÄ ky Poecilotheria regalis cca cm v	web007
Loxosceles	3	Loxosceles	GENUS	m Pavouci KÄ loxosceles similima cena kÄ loxosceles	web007
Phormictopus	3	Phormictopus	GENUS	lÃ ho samce Phormictopus c cancerides schopnÃ ho	web007
Brachypelma	3	Brachypelma	GENUS	Koupim cerstve samce Brachypelma baumgarteni do KÄ Brachypelma; auratum do KÄ Brachypelma annitha do KÄ Brachypelma; boehmei do KÄ Brachypelma smithi do KÄ cena; Koupim cerstve samce Brachypelma baumgarteni do KÄ Brachypelma; auratum do KÄ Brachypelma annitha do KÄ Brachypelma; emilia do KÄ Brachypelma boehmei do KÄ Brachypelma	web007
Pterinochilus	3	Pterinochilus	GENUS	maculata Neoholothele incei Pterinochilus murinus RCF Poecilotheria regalis	web007
Ceratogyrus	3	Ceratogyrus	GENUS	samce Hysterocrates Hercules Ceratogyrus meridionalis Cyriopagopus Hati hati	web007
Avicularia	3	Avicularia	GENUS	ProdÃ m Caribena Avicularia versicolor NabÃ zÃ m	web007
Caribena	3	Caribena	GENUS	me ProdÃ m Caribena Avicularia versicolor NabÃ zÃ; mlÃ Ä ata Caribena versicolor sv Cena KÄ; KÄ A versicolor Caribena svl KÄ od ks	web007
Cyriopagopus	3	Cyriopagopus	GENUS	Hercules Ceratogyrus meridionalis Cyriopagopus Hati hati Heteroscodra maculata	web007
Ornithoctonus	3	Ornithoctonus	GENUS	adultnÃ ho samce Ornithoctonus aureotibialis svlek mohu zaslat	web007
Heteroscodra	3	Heteroscodra	GENUS	Cyriopagopus Hati hati Heteroscodra maculata Neoholothele incei Pterinochilus	web007
Neoholothele	3	Neoholothele	GENUS	hati Heteroscodra maculata Neoholothele incei Pterinochilus murinus RCF	web007
Hysterocrates	3	Hysterocrates	GENUS	m adult samce Hysterocrates Hercules Ceratogyrus meridionalis Cyriopagopus	web007
Nhandu	3	Nhandu	GENUS	KÄ DÃ le Nhandu tripepii cca cm KÄ	web007
Orphnaecus	3	Orphnaecus	GENUS	mcvinci ProdÃ m Orphnaecus philippinus ex Selenobrachys prodÃ	web007
Selenobrachys	3	Selenobrachys	GENUS	Orphnaecus philippinus ex Selenobrachys prodÃ m samici po	web007
Poecilotheria	3	Poecilotheria	GENUS	Pterinochilus murinus RCF Poecilotheria regalis Mohu zaslat za	web007
Tityus	3	Tityus	GENUS	AntsEuro ProdÃ m Tityus serrulatus NabÃ zÃ m; Å tÃ ry Tityus stigmurus ve instaru partenogeneze	web007
Nebo	3	Nebo	GENUS	MTI za neaktivnÃ nebo Ä erstvÄ aktivnÃ samici; na prodeji samce nebo vÃ mÄ nÄ za; m poÅ tou nebo zÃ silkovou po platbÄ; Pouze osobni odber Nebo burzy Praha Brno Ceske; ZÃ bÄ hlice nebo Vinohrady okolÃ vÄ era; dispozici Cena dohodou nebo vymÄ nÃ m za; pÃ Å enÃ nebo napÅ za vypreparovanÃ exemplÃ; A purpurea doplatek nebo adultnÃ samici A versicolor; erov a okolÃ nebo poÅ lu pÅ ez	web007
Linothele	4	Linothele	GENUS	Neoholothele incei gold Linothele megatheloides NovÃ Bor okr	web007
Brachypelma	4	Brachypelma	GENUS	m za samici Brachypelma hamorii boehmei smithi Pardubice; pkan SklÃ pkani Brachypelma emilia Tliltocatl vagans neurÄ; ata Tliltocatl ex Brachypelma vagans svlek KÄ Brachypelma; samce Pelinobius muticus Brachypelma emilia Brachypelma auratum Orphnaecus	web007
Caribena	4	Caribena	GENUS	Å enÃ samce Caribena Versicolor Psalmopeus Cambridgei EMS	web007
Tliltocatl	4	Tliltocatl	GENUS	pkani Brachypelma emilia Tliltocatl vagans neurÄ enÃ mlÃ	web007
Cyriopagopus	4	Cyriopagopus	GENUS	Ä ata spiderlings Cyriopagopus sp hatihati svl Monocentropus; cyanognathus Ephebopus rufescens Cyriopagopus sp Sumatra Tiger KoupÃ	web007
Omothymus	4	Omothymus	GENUS	Dodojend ProdÃ m Omothymus violaceopes ProdÃ m subadultnÃ	web007
Ephebopus	4	Ephebopus	GENUS	Xenesthis sp Blue Ephebopus cyanognathus Ephebopus rufescens Cyriopagopus	web007
Harpactira	4	Harpactira	GENUS	dospÄ lÃ samce Harpactira cafreriana Harpactira sp Gansbaai	web007
Neoholothele	4	Neoholothele	GENUS	philippinus Poecilotheria regalis Neoholothele incei gold Linothele megatheloides	web007
Monocentropus	4	Monocentropus	GENUS	sp hatihati svl Monocentropus balfouri cm BL Phormingochillus	web007
Nhandu	4	Nhandu	GENUS	lukasspa ProdÃ m Nhandu chromatus sv KÄ ks	web007
Orphnaecus	4	Orphnaecus	GENUS	emilia Brachypelma auratum Orphnaecus philippinus Poecilotheria regalis Neoholothele	web007
Pelinobius	4	Pelinobius	GENUS	dospÄ lÃ samce Pelinobius muticus Brachypelma emilia Brachypelma	web007
Poecilotheria	4	Poecilotheria	GENUS	fishtown ProdÃ m Poecilotheria regalis sv KÄ x; auratum Orphnaecus philippinus Poecilotheria regalis Neoholothele incei gold	web007
Psalmopoeus	4	Psalmopoeus	GENUS	H ProdÃ m Psalmopoeus irminia sv KÄ Ks	web007
Xenesthis	4	Xenesthis	GENUS	Phormingochillus rufus svl Xenesthis immanis svl Most okr; Harpactira sp Gansbaai Xenesthis sp Blue Ephebopus cyanognathus	web007
Androctonus	4	Androctonus	GENUS	Scorpion Leirus Hottentotta Androctonus i Leirus jordanensis ðŸ	web007
Buthus	4	Buthus	GENUS	gonneti a crassicauda buthus draa vÅ e dospÄ	web007
Hottentotta	4	Hottentotta	GENUS	m Scorpion Leirus Hottentotta Androctonus i Leirus jordanensis; ðŸ ª i Hottentotta jayakari ðŸ ðŸ ª	web007
Nebo	4	Nebo	GENUS	kolika svlecÃ ch nebo vÄ tÅ Ã poÄ; i dub a nebo bÅ eÄ Å an; Tiger KoupÃ m nebo vymÄ nÃ m Most; death feigning beetle nebo takÃ Asbolus verrucosus Jestli; ku za KÄ nebo vymÄ nÃ m za; tou zÃ silkovnou nebo osobnÃ pÅ edÃ nÃ; samce PoÅ tou nebo osobnÄ Drozdov okr Beroun; telefon osobnÄ ems nebo Zasilkovna cz opakovanÃ zruÅ	web007
Tarantula	5	Tarantula	GENUS	baeri Philippine dwarf tarantula Adult L parahybana cm	web007
Brachypelma	5	Brachypelma	GENUS	m Ã Tliltocatl Brachypelma Albopilosum cm v tÄ	web007
Tliltocatl	5	Tliltocatl	GENUS	ProdÃ m Ã Tliltocatl Brachypelma Albopilosum cm v	web007
Cyriocosmus	5	Cyriocosmus	GENUS	mÄ na ks Cyriocosmus elegans svl ks BuÄ	web007
Omothymus	5	Omothymus	GENUS	tomvoj ProdÃ m Omothymus violaceopes KÄ ProdÃ m	web007
Ephebopus	5	Ephebopus	GENUS	Ostrava AdultnÃ samci Ephebopus rufescens x ks Poecilotheria	web007
Lasiodora	5	Lasiodora	GENUS	ornata svlek Ã Lasiodora parahybana svlek Å vÃ	web007
Pamphobeteus	5	Pamphobeteus	GENUS	hercules Hysterocrates gigas Pamphobeteus sp m ÄŒastolovice okr	web007
Heteroscodra	5	Heteroscodra	GENUS	viperfar ProdÃ m Heteroscodra maculata Prodam mlÃ Ä	web007
Hysterocrates	5	Hysterocrates	GENUS	Poecilotheria lowland Bara Hysterocrates hercules Hysterocrates gigas Pamphobeteus	web007
Monocentropus	5	Monocentropus	GENUS	Prodam dve samice monocentropus balfouri NovÃ JiÄ Ã	web007
Phlogiellus	5	Phlogiellus	GENUS	UrÄ enÃ samice Phlogiellus baeri Philippine dwarf tarantula	web007
Poecilotheria	5	Poecilotheria	GENUS	tÄ le Ã Poecilotheria ornata svlek Ã Lasiodora; rufescens x ks Poecilotheria lowland Bara Hysterocrates hercules	web007
Nebo	5	Nebo	GENUS	poÅ ta a nebo osobnÃ odbÄ r Praha; KÄ ProdÃ m nebo vymÄ nÃ m svÅ; inec poÅ ta nebo FT Ostrava Samice P	web007
Acanthoscurria	6	Acanthoscurria	GENUS	Ulm ProdÃ m Acanthoscurria cf theraphosoides Psalmopoeus reduncus	web007
Aphonopelma	6	Aphonopelma	GENUS	KoupÃ m Grammostola Aphonopelma Phromictopus Brachypelma Trixopelma Euathlus; aj mladÃ Grammostola Aphonopelma Phromictopus Brachypelma Trixopelma Euathlus	web007
Brachypelma	6	Brachypelma	GENUS	Grammostola Aphonopelma Phromictopus Brachypelma Trixopelma Euathlus DobrÃ deÅˆ; Grammostola Aphonopelma Phromictopus Brachypelma Trixopelma Euathlus Ponuky s; m za samici Brachypelma hamorii boehmei smithi klaasi	web007
Pterinopelma	6	Pterinopelma	GENUS	cÃ cenu sv Pterinopelma sazimai x KÄ OsobnÃ	web007
Pterinochilus	6	Pterinochilus	GENUS	samce Psalmopoeus irminia Pterinochilus murinus usambara Grammostola pulchripes; dce AdultnÃ samci Pterinochilus murinus RCF Cyriopagopus ex	web007
Ceratogyrus	6	Ceratogyrus	GENUS	NeurÄ enÃ x Ceratogyrus darlingi cca cm x	web007
Euathlus	6	Euathlus	GENUS	Phromictopus Brachypelma Trixopelma Euathlus DobrÃ deÅˆ do svojho; Phromictopus Brachypelma Trixopelma Euathlus Ponuky s cenou v	web007
Caribena	6	Caribena	GENUS	cernyto ProdÃ m Caribena Versicolor KÄ ProdÃ m	web007
Grammostola	6	Grammostola	GENUS	Pterinochilus murinus usambara Grammostola pulchripes PosÃ lÃ m; dancavic KoupÃ m Grammostola Aphonopelma Phromictopus Brachypelma Trixopelma; ale aj mladÃ Grammostola Aphonopelma Phromictopus Brachypelma Trixopelma; KoupÃ m Chci Grammostola Pulchripes UrÄ enÃ samice	web007
Cyriopagopus	6	Cyriopagopus	GENUS	Pterinochilus murinus RCF Cyriopagopus ex Haplopelma minax Omothymus; cca cm x Cyriopagopus hati hati cca cm	web007
Omothymus	6	Omothymus	GENUS	ex Haplopelma minax Omothymus ex Lampropelma violaceopes BystÅ	web007
Lasiodora	6	Lasiodora	GENUS	Svechlin ProdÃ m Lasiodora parahybana ProdÃ m Lasiodora; cca cm x Lasiodora parahybana cca cm Samice	web007
Haplopelma	6	Haplopelma	GENUS	RCF Cyriopagopus ex Haplopelma minax Omothymus ex Lampropelma	web007
Ornithoctonus	6	Ornithoctonus	GENUS	m AdultnÃ samec Ornithoctonus aureotibialis KÄ ProdÃ m; adultnÃ ho samce Ornithoctonus aureotibialis Cena KÄ VÃ; na dotaz Samci Ornithoctonus aureotibialis adult KÄ NeurÄ	web007
Hysterocrates	6	Hysterocrates	GENUS	v OstravÄ Samice Hysterocrates hercules svlek KÄ na	web007
Lampropelma	6	Lampropelma	GENUS	minax Omothymus ex Lampropelma violaceopes BystÅ ice okr	web007
Monocentropus	6	Monocentropus	GENUS	mafus ProdÃ m Monocentropus balfouri adult samice ProdÃ; cca cm x Monocentropus balfouri cca cm x	web007
Poecilotheria	6	Poecilotheria	GENUS	Ä ata svl Poecilotheria melallica x KÄ moÅ	web007
Psalmopoeus	6	Psalmopoeus	GENUS	Mam adult samce Psalmopoeus irminia Pterinochilus murinus usambara; Acanthoscurria cf theraphosoides Psalmopoeus reduncus PredÃ m adult	web007
Rhopalurus	6	Rhopalurus	GENUS	tÃ r jantarovÃ Rhopalurus junceus mlÃ Ä ata	web007
Nebo	6	Nebo	GENUS	edem ZÃ silkovna nebo ÄŒP od zÃ Å; kizek seznam cz nebo volejte na LibavÃ okr; Osobni odber Neratovice nebo poslu Zasilkovna ðŸ KurÃ; obsahuje ks OsobnÄ nebo Zasilkovna Neratovice okr MÄ; Osobni odber Neratovice nebo poslu ks doprava zdarma; Osobni odber Neratovice nebo poslu ks doprava zdarma; PosÃ lÃ m nebo osobnÄ Neratovice okr MÄ; osobnÃ odbÄ r nebo pÅ edÃ nÃ v; ku za KÄ nebo vymÄ nÃ m za; Ã …	web007
Euscorpius	6	Euscorpius	GENUS	ves KoupÃ m Euscorpius KoupÃ m samce E	web007
Aphonopelma	7	Aphonopelma	GENUS	v tÄ le Aphonopelma seemanni cm KÄ Tliltocatl	web007
Brachypelma	7	Brachypelma	GENUS	samice urÄ enÃ Brachypelma albopilosum cm KÄ Hysterocrates; sv KÄ Tliltocatl Brachypelma vagans sv kÄ sv; Tliltocatl epicureanum ex Brachypelma epicureanum cm KÄ Tliltocatl	web007
Tliltocatl	7	Tliltocatl	GENUS	irminia sv KÄ Tliltocatl Brachypelma vagans sv kÄ; seemanni cm KÄ Tliltocatl epicureanum ex Brachypelma epicureanum	web007
Chilobrachys	7	Chilobrachys	GENUS	adult dospÄ lÃ Chilobrachys sp blue Vietnam KÄ	web007
Selenocosmia	7	Selenocosmia	GENUS	sv KÄ Samci Selenocosmia crassipes sv KÄ Orphnaecus	web007
Neoholothele	7	Neoholothele	GENUS	blue Vietnam KÄ Neoholothele incei KÄ â samice	web007
Hysterocrates	7	Hysterocrates	GENUS	albopilosum cm KÄ Hysterocrates HavÃ Å ov okr	web007
Orphnaecus	7	Orphnaecus	GENUS	crassipes sv KÄ Orphnaecus philippinus sub kÄ NeurÄ	web007
Poecilotheria	7	Poecilotheria	GENUS	milankoc ProdÃ m Poecilotheria regalis Adult Poecilotheria regalis	web007
Psalmopoeus	7	Psalmopoeus	GENUS	zÃ silkovna Samice Psalmopoeus irminia sv KÄ Tliltocatl	web007
Hottentotta	7	Hottentotta	GENUS	nd molt kÄ Hottentotta franzwerneri freshly adult kÄ	web007
Tityus	7	Tityus	GENUS	Å I SCORPIONS Tityus serrulatus parthenogenetic adult kÄ; Ve ProdÃ m Tityus stigmurus KÄ NabÃ zÃ	web007
Nebo	7	Nebo	GENUS	zaloÅ enÃ chovu nebo jako krmnÃ hmyz pro; m zÃ silkovnou nebo Ä eskou p KromÄ; nÃ poÅ tou nebo pÅ es ZÃ silkovnu	web007
Acanthoscurria	8	Acanthoscurria	GENUS	FT Samice female Acanthoscurria cf theraphosoides sv ks	web007
Aphonopelma	8	Aphonopelma	GENUS	hro ProdÃ m Aphonopelma seemani Ä erstvÄ ADULT	web007
Brachypelma	8	Brachypelma	GENUS	ProdÃ m Samice Brachypelma Hamorii svlek KÄ Pouze; sv kÄ kus Brachypelma albopilosum Nicaragua sv kÄ	web007
Avicularia	8	Avicularia	GENUS	enÃ samice Grammostola Avicularia Caribeaa Iridopelma Pamphobeteus Ephebopus	web007
Grammostola	8	Grammostola	GENUS	sv kÄ kus Grammostola pulchripes VeleÅ Ã n; urÄ enÃ samice Grammostola Avicularia Caribeaa Iridopelma Pamphobeteus	web007
Tliltocatl	8	Tliltocatl	GENUS	Neonak ProdÃ m Tliltocatl vagans KÄ urÄ enÃ; AntsEuro ProdÃ m Tliltocatl albopilosum â œNicaraguaâ KÄ	web007
Chilobrachys	8	Chilobrachys	GENUS	pentaloris adult kÄ Chilobrachys fimbriatus sv kÄ kus; sv kÄ kus Chilobrachys sp blue sv kÄ	web007
Cyriocosmus	8	Cyriocosmus	GENUS	ProdÃ m Sklipkani Cyriocosmus perezmilesi sv kÄ kus	web007
Davus	8	Davus	GENUS	nÃ m Samec Davus pentaloris adult kÄ Chilobrachys	web007
Ephebopus	8	Ephebopus	GENUS	Caribeaa Iridopelma Pamphobeteus Ephebopus Popripade kupim krpce Theraphosa	web007
Pamphobeteus	8	Pamphobeteus	GENUS	sv kÄ kus Pamphobeteus sp machala sv kÄ; Avicularia Caribeaa Iridopelma Pamphobeteus Ephebopus Popripade kupim krpce	web007
Holothele	8	Holothele	GENUS	himalayana sv ks Holothele incei het sv ks	web007
Haplocosmia	8	Haplocosmia	GENUS	theraphosoides sv ks Haplocosmia himalayana sv ks Holothele	web007
Hysterocrates	8	Hysterocrates	GENUS	het sv ks Hysterocrates hercules sv KopÅ ivnice	web007
Iridopelma	8	Iridopelma	GENUS	Grammostola Avicularia Caribeaa Iridopelma Pamphobeteus Ephebopus Popripade kupim	web007
Poecilotheria	8	Poecilotheria	GENUS	dendroas ProdÃ m Poecilotheria regalis Ä erstvÄ ADULT	web007
Psalmopoeus	8	Psalmopoeus	GENUS	sv kÄ kus Psalmopoeus reduncus sv kÄ kus	web007
Theraphosa	8	Theraphosa	GENUS	Popripade kupim krpce Theraphosa Pavlice okr Trnava Kacian	web007
Himalayana	8	Himalayana	GENUS	sv ks Haplocosmia himalayana sv ks Holothele incei	web007
Nebo	8	Nebo	GENUS	Cena KÄ ks nebo vymÄ nÃ m za; Dohromady Mohu poslat nebo osobnÄ Ostrava Ostrava okr; Ä ky larvami nebo kuklami na prodej omezenÃ; PiÅ te SMS nebo volejte Svitavy okr Svitavy; O Aureotibialis Prodam nebo vymÄ nÃ m samce; svlek cena kÄ nebo nabÃ dnÄ te nÄ; N Incei Prodam nebo vymÄ nÃ m samce; OsobnÃ odbÄ r nebo poÅ lu Stredni VelkÃ; chovatele Mohu zaslat nebo osobnÃ odbÄ r Praha; m poÅ tou nebo zÃ …	web007
Nephila	9	Nephila	GENUS	js ProdÃ m Nephila pilipes a Heteropoda venatoria; m mimÄ a Nephila pilipes svlek KÄ kusÅ	web007
Hapalopus	9	Hapalopus	GENUS	stefanca KoupÃ m Hapalopus formosus dospÄ lÃ ho	web007
Heteropoda	9	Heteropoda	GENUS	Nephila pilipes a Heteropoda venatoria ZadÃ m mimÄ; KÄ kusÅ KÄ Heteropoda venatoria svlek KÄ kus	web007
Acanthoscurria	9	Acanthoscurria	GENUS	ko ProdÃ m Acanthoscurria cf theraphosoides NepÃ renÃ	web007
Phormictopus	9	Phormictopus	GENUS	Morave ProdÃ m Phormictopus sp â Guanahacabibesâ MlÃ	web007
Pterinopelma	9	Pterinopelma	GENUS	Poecilotheria tigrinawesseli adult Pterinopelma sazimai adult Pamphobeteus sp	web007
Pamphobeteus	9	Pamphobeteus	GENUS	Pterinopelma sazimai adult Pamphobeteus sp machala adult pÃ; m adult samice Pamphobeteus fortis Pamphobeteus platyomma a	web007
Holothele	9	Holothele	GENUS	Neoholothele incei gold Holothele longipes KÄ Neoholothele incei; ks kÄ ks Holothele longipes svl kÄ kus	web007
Neoholothele	9	Neoholothele	GENUS	pek ProdÃ m Neoholothele incei gold Holothele longipes	web007
Phormingochilus	9	Phormingochilus	GENUS	H himalayana adult Phormingochilus sp Akcaya adult KaznÄ	web007
Poecilotheria	9	Poecilotheria	GENUS	sklÃ pkanÅ x Poecilotheria regalis adult a Poecilotheria	web007
Psalmopoeus	9	Psalmopoeus	GENUS	Peter ProdÃ m Psalmopoeus reduncus PredÃ m nepÃ	web007
Theraphosa	9	Theraphosa	GENUS	Pamphobeteus platyomma a Theraphosa stirmi DÄ kuji za	web007
Himalayana	9	Himalayana	GENUS	muticus adult H himalayana adult Phormingochilus sp Akcaya	web007
Tityus	9	Tityus	GENUS	Ä ProdÃ m Tityus stigmurus KÄ DobrÃ den; tomvoj ProdÃ m Tityus obscurus KÄ MlÃ Ä	web007
Nebo	9	Nebo	GENUS	osobnÃ odbÄ r nebo pÅ edÃ nÃ v; ostruÅ inÃ ku nebo malinÃ ku kterÃ jdou; okolÃ poÅ tou nebo na Terrabazar Praha LitvÃ; v OstravÄ PorubÄ nebo ve VÅ esinÄ tel	web007
Araneus	1	Araneus	GENUS	sto Praha araneus ProdÃ m MravenÄ	web007
Phormictopus	1	Phormictopus	GENUS	KÄ ks Phormictopus Aur vÄ era	web007
Brachypelma	1	Brachypelma	GENUS	ProdÃ m Brachypelma hamorii KÄ ProdÃ; ProdÃ m Brachypelma hamorii KÄ ProdÃ; ProdÃ m Brachypelma albiceps KÄ ProdÃ; KÄ Tliltocatl Brachypelma vagans sv kÄ; Ostrava August Brachypelma klaasi L kÄ; POHLAVÃ Tliltocatl Brachypelma Albopilosum Nicaragua svl; KÄ ks Brachypelma Emilia svlek KÄ	web007
Grammostola	1	Grammostola	GENUS	ProdÃ m Grammostola pulchripes G pulchripes	web007
Tliltocatl	1	Tliltocatl	GENUS	sv KÄ Tliltocatl Brachypelma vagans sv; NEURÄŒENÃ POHLAVÃ Tliltocatl Brachypelma Albopilosum Nicaragua	web007
Chilobrachys	1	Chilobrachys	GENUS	L kÄ Chilobrachys dyscolus blue vietnam; kÄ ea Chilobrachys huahini L L; kÄ ea Chilobrachys sp kaeng krachan	web007
Harpactira	1	Harpactira	GENUS	SklÃ pkani Harpactira pulchripes O adult; H pulchripes Harpactira pulchripes v sv	web007
Lasiodora	1	Lasiodora	GENUS	ProdÃ m Lasiodora parahybana KÄ prodÃ; ProdÃ m Lasiodora parahybana velikost cca	web007
Pamphobeteus	1	Pamphobeteus	GENUS	sv ks Pamphobeteus sp Machalla sv	web007
Selenocosmia	1	Selenocosmia	GENUS	KÄ Samci Selenocosmia crassipes sv KÄ	web007
Bumba	1	Bumba	GENUS	NovÄ prckovÃ Bumba cabocla a dalÅ; NeurÄ enÃ Bumba cabocla sv ks	web007
Hysterocrates	1	Hysterocrates	GENUS	KÄ ks Hysterocrates Hercules svlek KÄ	web007
Orphnaecus	1	Orphnaecus	GENUS	sv KÄ Orphnaecus philippinus sub kÄ	web007
Poecilotheria	1	Poecilotheria	GENUS	sv OOOkÄ Poecilotheria hanumavilasumic vÄ era; SamiÄ ky Poecilotheria regalis cca cm	web007
Psalmopoeus	1	Psalmopoeus	GENUS	silkovna Samice Psalmopoeus irminia sv KÄ	web007
Theraphosa	1	Theraphosa	GENUS	kÄ ks Theraphosa stirmi O sv	web007
Gasteracantha	10	Gasteracantha	GENUS	Pavouci rodu Gasteracantha DobrÃ den HledÃ; pavoukÅ rodu gasteracantha Jestli je chovÃ	web007
Phidippus	10	Phidippus	GENUS	ProdÃ m Phidippus regius orange KÄ	web007
Phormictopus	10	Phormictopus	GENUS	m Samec Phormictopus auratus KÄ ProdÃ; ho samce Phormictopus auratus pÅ Ã	web007
Brachypelma	10	Brachypelma	GENUS	m samici Brachypelma boehmei mohu i; lou samici Brachypelma boehmei Mohu i; metallica sv Brachypelma emilia sv DÄ; chromatus cm Brachypelma boehmei cm Theraphosa	web007
Chilobrachys	10	Chilobrachys	GENUS	kÄ ks Chilobrachys sp electric blue	web007
Lasiodora	10	Lasiodora	GENUS	ProdÃ m Lasiodora parahybana cm Tapinaochenius	web007
Vitalius	10	Vitalius	GENUS	lÃ m Vitalius paranaensis sv kÄ	web007
Nhandu	10	Nhandu	GENUS	violaceus cm Nhandu chromatus cm Brachypelma	web007
Poecilotheria	10	Poecilotheria	GENUS	Ä ata Poecilotheria metallica sv Brachypelma; ProdÃ m Poecilotheria ornata adult KÄ; ho samce Poecilotheria ornata nepÃ Å; adult samce Poecilotheria regalis NeposÃ lÃ	web007
Psalmopoeus	10	Psalmopoeus	GENUS	pavoukÅ napÅ Psalmopoeus Cambridgei Pouze osobnÃ	web007
Theraphosa	10	Theraphosa	GENUS	boehmei cm Theraphosa stirmi cm Dukovany	web007
Latrodectus	10	Latrodectus	GENUS	ProdÃ m Latrodectus menavodi MÃ m; snovaÄ ky Latrodectus menavodi KarvinÃ okr	web007
Argiope	11	Argiope	GENUS	okr Olomouc argiope ProdÃ m Potemnik	web007
Acanthoscurria	11	Acanthoscurria	GENUS	ProdÃ m Acanthoscurria theraphosoides Psalmopoeus irminia	web007
Brachypelma	11	Brachypelma	GENUS	ProdÃ m Brachypelma boehmei a grammostola; ProdÃ m Brachypelma albiceps KÄ ProdÃ; ProdÃ m Brachypelma hamorii KÄ ProdÃ; ProdÃ m Brachypelma boehmei KÄ ProdÃ; KoupÃ m Brachypelma boehmei samec Shanim; aktivniho samce Brachypelma boehmei Prijedu osobne	web007
Grammostola	11	Grammostola	GENUS	boehmei a grammostola pulchripes ProdÃ m	web007
Chilobrachys	11	Chilobrachys	GENUS	adult samce Chilobrachys sp blue Vietnam; samce adult Chilobrachys sp blue Vietnam	web007
Lampropelma	11	Lampropelma	GENUS	KoupÃ m Lampropelma sp borneo black; nÃ m Lampropelma sp borneo black	web007
Poecilotheria	11	Poecilotheria	GENUS	Adult Prodam Poecilotheria metallica adult Theraphosa	web007
Psalmopoeus	11	Psalmopoeus	GENUS	Acanthoscurria theraphosoides Psalmopoeus irminia ProdÃ m	web007
Theraphosa	11	Theraphosa	GENUS	metallica adult Theraphosa blondi adult UherskÃ	web007
Phidippus	12	Phidippus	GENUS	ProdÃ m Phidippus regius Phidippus regius; krÃ lovskÃ Phidippus regius orange adultnÃ	web007
Sicarius	12	Sicarius	GENUS	KoupÃ m Sicarius shÃ nÃ m; pavouky druhu sicarius kdyby nÄ kdo	web007
Brachypelma	12	Brachypelma	GENUS	ProdÃ m Brachypelma hamorii KÄ ProdÃ; Ä ata Brachypelma hamorii ve velikosti; ProdÃ m Brachypelma albiceps KÄ ProdÃ; Ä ata Brachypelma albiceps ve velikosti; ProdÃ m Brachypelma boehmei KÄ ProdÃ; samiÄ ky Brachypelma boehmei ve velikosti; ProdÃ m Brachypelma hamorii ex smithi; samiÄ ku Brachypelma hamorii ve velikosti; ProdÃ m Brachypelma hamorii KÄ ProdÃ; ProdÃ m Brachypelma ProdÃ m adult	web007
Pterinopelma	12	Pterinopelma	GENUS	versicolor a Pterinopelma sazimai sv Caribena; stevnÃ sleva Pterinopelma sazimai sv x	web007
Avicularia	12	Avicularia	GENUS	sv Caribena Avicularia versicolor sv x; ProdÃ m Avicularia metallica mlÃ Ä; sklÃ pkana Avicularia metallica svl vlastnÃ	web007
Ybyrapora	12	Ybyrapora	GENUS	sp Rufus Ybyrapora diversipes svlek ks	web007
Caribena	12	Caribena	GENUS	ProdÃ m Caribena versicolor a Pterinopelma; sazimai sv Caribena Avicularia versicolor sv	web007
Chilobrachys	12	Chilobrachys	GENUS	svlek ks Chilobrachys sp Burmese black	web007
Davus	12	Davus	GENUS	prodÃ m Davus fasciatus KoupÃ m; adult samce Davus fasciatus ÄŒeskÃ LÃ; irozenÃ odchov Davus pentaloris svlek Heteroscodra	web007
Pamphobeteus	12	Pamphobeteus	GENUS	m Samci pamphobeteus mascara ornithoctoninae sp; enÃ samce pamphobeteus mascara cm v; ProdÃ m Pamphobeteus sp Machalla MÃ; ho samce Pamphobeteus sp Machalla z	web007
Heteroscodra	12	Heteroscodra	GENUS	pentaloris svlek Heteroscodra maculata svlek pÅ	web007
Monocentropus	12	Monocentropus	GENUS	svlek ks Monocentropus balfouri svlek ks	web007
Nhandu	12	Nhandu	GENUS	ProdÃ m Nhandu chromatus KÄ ProdÃ; ProdÃ m Nhandu Tripepii KÄ Prodam	web007
Phormingochilus	12	Phormingochilus	GENUS	svlek ks Phormingochilus sp Rufus svlek	web007
Poecilotheria	12	Poecilotheria	GENUS	ProdÃ m Poecilotheria ornata Poecilotheria ornata; violaceus svlek Poecilotheria regalis LipnÃ k	web007
Tapinauchenius	12	Tapinauchenius	GENUS	irozenÃ odchov Tapinauchenius violaceus svlek Poecilotheria	web007
Theraphosa	12	Theraphosa	GENUS	adultniho samce Theraphosa stirmi KÄ Adult	web007
Hasarius	13	Hasarius	GENUS	sklenÃ kovÃ Hasarius adansoni â samec	web007
Heteropoda	13	Heteropoda	GENUS	ka loveckÃ Heteropoda venatoria â neurÄ; ka loveckÃ Heteropoda venatoria â neurÄ	web007
Acanthoscurria	13	Acanthoscurria	GENUS	urÄ enÃ Acanthoscurria theraphosoides cm v	web007
Grammostola	13	Grammostola	GENUS	adult kÄ Grammostola DobrÃ okr FrÃ	web007
Chilobrachys	13	Chilobrachys	GENUS	vci PlzeÅˆ Chilobrachys sp Vietnam blue; telo KÄ Chilobrachys sp Electric Blue; m samce Chilobrachys sp Electric blue	web007
Davus	13	Davus	GENUS	neurÄ enÃ Davus pentaloris ex fasiatus	web007
Cyclosternum	13	Cyclosternum	GENUS	ek adult Cyclosternum schmardae adult â	web007
Cyriopagopus	13	Cyriopagopus	GENUS	Vung svlek Cyriopagopus sp Hati hati	web007
Omothymus	13	Omothymus	GENUS	ProdÃ m Omothymus Violaceopes pravdÄ podobnÄ	web007
Harpactira	13	Harpactira	GENUS	m Samec Harpactira pulchripes ProdÃ m	web007
Pamphobeteus	13	Pamphobeteus	GENUS	moÅ nÃ Pamphobeteus insignis Kolumbie cm	web007
Ornithoctonus	13	Ornithoctonus	GENUS	lo x Ornithoctonus sp Surat Thani	web007
Neoholothele	13	Neoholothele	GENUS	ProdÃ m Neoholothele Incei AdultnÃ samec	web007
Monocentropus	13	Monocentropus	GENUS	svlek Ã Monocentropus balfouri cm tÄ	web007
Nhandu	13	Nhandu	GENUS	adult â Nhandu coloratovillosus adult â	web007
Poecilotheria	13	Poecilotheria	GENUS	ProdÃ m Poecilotheria metallica KÄ Prodam; samiÄ ku Poecilotheria metallica AktuÃ lnÄ; ProdÃ m Poecilotheria smithi AD KÄ; m adult Poecilotheria smithi pÃ Å	web007
Theraphosa	13	Theraphosa	GENUS	ft Ostrava Theraphosa apophysis sub kÄ; adult kÄ Theraphosa blondi adult kÄ; SklÃ pkani Theraphosa stirmi sv KÄ	web007
Acanthoscurria	14	Acanthoscurria	GENUS	Poecilotheria regalis Acanthoscurria geniculata Harpactira marksi	web007
Brachypelma	14	Brachypelma	GENUS	sv KÄ Brachypelma boehmei sub KÄ	web007
Ceratogyrus	14	Ceratogyrus	GENUS	SklÃ pkani Ceratogyrus darlingi sv KÄ; adult KÄ Ceratogyrus darlingi adult KÄ; lÃ samce Ceratogyrus meridionalis Ceratogyrus sanderi	web007
Thrixopelma	14	Thrixopelma	GENUS	sub KÄ Thrixopelma ockerti adult KÄ	web007
Sericopelma	14	Sericopelma	GENUS	adult KÄ Sericopelma sp Chiriqui sv	web007
Ephebopus	14	Ephebopus	GENUS	AdultnÃ samci Ephebopus rufescens x ks	web007
Harpactira	14	Harpactira	GENUS	Acanthoscurria geniculata Harpactira marksi Ornithoctonus sp	web007
Pamphobeteus	14	Pamphobeteus	GENUS	Hysterocrates gigas Pamphobeteus sp n ÄŒastolovice	web007
Ornithoctonus	14	Ornithoctonus	GENUS	Harpactira marksi Ornithoctonus sp Khao sok	web007
Hysterocrates	14	Hysterocrates	GENUS	lowland Bara Hysterocrates hercules Hysterocrates gigas	web007
Kochiana	14	Kochiana	GENUS	Ceratogyrus sanderi Kochiana brunnipes Psalmopoeus cambridgei	web007
Poecilotheria	14	Poecilotheria	GENUS	x ks Poecilotheria lowland Bara Hysterocrates; Psalmopoeus cambridgei Poecilotheria regalis Acanthoscurria geniculata	web007
Psalmopoeus	14	Psalmopoeus	GENUS	Kochiana brunnipes Psalmopoeus cambridgei Poecilotheria regalis	web007
Xenesthis	14	Xenesthis	GENUS	ProdÃ m Xenesthis immanis mlÃ Ä	web007
Acanthoscurria	15	Acanthoscurria	GENUS	Cyclosternum schmardae Acanthoscurria geniculata Psalmopoeus cambridgei	web007
Phormictopus	15	Phormictopus	GENUS	nÃ m Phormictopus auratus VymÄ nÃ; cca prckÅ Phormictopus auratus sv Za	web007
Brachypelma	15	Brachypelma	GENUS	angustum ex Brachypelma samec uz je	web007
Cardiopelma	15	Cardiopelma	GENUS	Shanim samce Cardiopelma cf mascatum prosim	web007
Chilobrachys	15	Chilobrachys	GENUS	ProdÃ m Chilobrachys sp Electric Blue	web007
Cyclosternum	15	Cyclosternum	GENUS	Poecilotheria regallis Cyclosternum schmardae Acanthoscurria geniculata	web007
Cyriopagopus	15	Cyriopagopus	GENUS	ata slings Cyriopagopus sp Hati hati; svl eur Cyriopagopus lividus svl KÄ	web007
Harpactira	15	Harpactira	GENUS	Tapinauchenius cupreus Harpactira marksi Cer Strakonice	web007
Poecilotheria	15	Poecilotheria	GENUS	lÃ samce Poecilotheria regallis Cyclosternum schmardae; KoupÃ m Poecilotheria rufilata KoupÃ m; subadult samici Poecilotheria rufilata nejlÃ pe	web007
Psalmopoeus	15	Psalmopoeus	GENUS	Acanthoscurria geniculata Psalmopoeus cambridgei Psalmopoeus emeraldus; ProdÃ m Psalmopoeus pulcher reduncus Psalmopoeus; ks KÄ Psalmopoeus reduncus svlek kÄ	web007
Tapinauchenius	15	Tapinauchenius	GENUS	Psalmopoeus emeraldus Tapinauchenius sanctivincenti Tapinauchenius cupreus; ks KÄ Tapinauchenius violaceus svlek KÄ	web007
Phidippus	16	Phidippus	GENUS	forma KÄ Phidippus regius NabÃ zÃ	web007
Acanthoscurria	16	Acanthoscurria	GENUS	KoupÃ m Acanthoscurria geniculata KoupÃ m	web007
Brachypelma	16	Brachypelma	GENUS	na prodej Brachypelma vagans subadult BÅ	web007
Tliltocatl	16	Tliltocatl	GENUS	ProdÃ m Tliltocatl albopilosum HF dalÅ	web007
Cyriopagopus	16	Cyriopagopus	GENUS	ProdÃ m Cyriopagopus sp hati hati; svl KÄ Cyriopagopus sp hati hati	web007
Heterothele	16	Heterothele	GENUS	KoupÃ m Heterothele villosella heterothele villosella	web007
Monocentropus	16	Monocentropus	GENUS	ProdÃ m Monocentropus balfouri cm v	web007
Psalmopoeus	16	Psalmopoeus	GENUS	ProdÃ m Psalmopoeus reduncus ProdÃ m; ProdÃ m Psalmopoeus irminia KÄ MlÃ; Ä ata psalmopoeus irminia v svleku	web007
Himalayana	16	Himalayana	GENUS	â H himalayana â H hercules	web007
Verrucosa	17	Verrucosa	GENUS	m Lucihormetica verrucosa Prodam Å vÃ; by lucihormetica verrucosa skupiny dospÄ lcÅ	web007
Brachypelma	17	Brachypelma	GENUS	m Samec Brachypelma Emilia DobrÃ den; SklÃ pkani Brachypelma boehmei Brachypelma hamorii; le cena Brachypelma boehmei KÄ ks; ProdÃ m Brachypelma hamorii smithi Praha; samiÄ ku Brachypelma hamorii smithi ve; ProdÃ m Brachypelma boehmei Praha KÄ; samiÄ ku Brachypelma boehmei ve velikosti; ProdÃ m Brachypelma boehmei KÄ ProdÃ; samiÄ ku Brachypelma boehmei aktuÃ lnÄ; ProdÃ m Brachypelma hamorii smith…	web007
Grammostola	17	Grammostola	GENUS	boehmei a grammostola pulchripes ProdÃ m	web007
Cyriocosmus	17	Cyriocosmus	GENUS	SklÃ pkani Cyriocosmus perezmilesi sv Psalmopoeus	web007
Omothymus	17	Omothymus	GENUS	ProdÃ m Omothymus Violaceopes ProdÃ m	web007
Harpactira	17	Harpactira	GENUS	ProdÃ m Harpactira Pulchripes KÄ svlek	web007
Lasiodora	17	Lasiodora	GENUS	reduncus sv Lasiodora parahybana cm v	web007
Heteroscodra	17	Heteroscodra	GENUS	m L Heteroscodra Maculata Prodam nebo	web007
Monocentropus	17	Monocentropus	GENUS	ProdÃ m Monocentropus balfouri ProdÃ m; vlastnÃ odchov Monocentropus balfouri SpoleÄ nÃ	web007
Poecilotheria	17	Poecilotheria	GENUS	adult samce Poecilotheria striata Theraphosa stirmi	web007
Psalmopoeus	17	Psalmopoeus	GENUS	perezmilesi sv Psalmopoeus reduncus sv Lasiodora	web007
Theraphosa	17	Theraphosa	GENUS	Poecilotheria striata Theraphosa stirmi PÃ seÄ; ProdÃ m Theraphosa Blondii samec Ahoj	web007
Hapalopus	18	Hapalopus	GENUS	u vzit Hapalopus cf formosus sv; x kÄ Hapalopus cf formosus ad	web007
Linothele	18	Linothele	GENUS	ProdÃ m Linothele Megatheloides ProdÃ m	web007
Brachypelma	18	Brachypelma	GENUS	tÄ le Brachypelma albopilosum Nicaragua sv; ProdÃ m Brachypelma hamorii smithi samiÄ	web007
Ceratogyrus	18	Ceratogyrus	GENUS	po svleku Ceratogyrus darlingi cca cm	web007
Chilobrachys	18	Chilobrachys	GENUS	subandul andul Chilobrachys sp Electric Blue; ProdÃ m Chilobrachys sp Kaeng Krachan; Ã rody Chilobrachys sp Kaeng Krachan	web007
Cyriocosmus	18	Cyriocosmus	GENUS	m Sklipkani Cyriocosmus perezmilesi sv Psalmopoeus	web007
Lasiodora	18	Lasiodora	GENUS	reduncus sv Lasiodora parahybana cm v	web007
Poecilotheria	18	Poecilotheria	GENUS	Psalmopoeus Irminia Poecilotheria Regalis odchov svlek; kÄ ks Poecilotheria Regalis svlek kÄ	web007
Psalmopoeus	18	Psalmopoeus	GENUS	perezmilesi sv Psalmopoeus reduncus sv Lasiodora; ProdÃ m Psalmopoeus Irminia Poecilotheria Regalis; vlastnÃ odchov Psalmopoeus Irminia svlek kÄ	web007
Nephila	19	Nephila	GENUS	ProdÃ m Nephila chluponohÃ JÃ va	web007
Acanthoscurria	19	Acanthoscurria	GENUS	cca let Acanthoscurria geniculata cca let	web007
Aphonopelma	19	Aphonopelma	GENUS	adult samce Aphonopelma semani A adult	web007
Brachypelma	19	Brachypelma	GENUS	ProdÃ m Brachypelma emilia KÄ ProdÃ; ProdÃ m Brachypelma hamorii smithi KÄ; ProdÃ m Brachypelma boehmei KÄ ProdÃ; ProdÃ m Brachypelma albiceps KÄ ProdÃ; cca let Brachypelma boehmei nevim Heteroscodra	web007
Avicularia	19	Avicularia	GENUS	ProdÃ m Avicularia Versicolor KÄ ZdravÃ	web007
Tliltocatl	19	Tliltocatl	GENUS	poecilotheria regalis Tliltocatl angustum DÄ kuji	web007
Pamphobeteus	19	Pamphobeteus	GENUS	ProdÃ m Pamphobeteus sp Machalla MÃ; ho samce Pamphobeteus sp Machalla z	web007
Heteroscodra	19	Heteroscodra	GENUS	boehmei nevim Heteroscodra maculata nevim PelhÅ	web007
Hysterocrates	19	Hysterocrates	GENUS	ani jistÃ Hysterocrates hercules cca let	web007
Nhandu	19	Nhandu	GENUS	KoupÃ m Nhandu Carapoensis samce KoupÃ; m samce nhandu carapoensis cenu akceptuji	web007
Poecilotheria	19	Poecilotheria	GENUS	adult samice poecilotheria regalis Tliltocatl angustum	web007
Araneus	2	Araneus	GENUS	sto Praha araneus ProdÃ m MravenÄ	web007
Phormictopus	2	Phormictopus	GENUS	KÄ ks Phormictopus Aur vÄ era	web007
Brachypelma	2	Brachypelma	GENUS	ProdÃ m Brachypelma hamorii KÄ ProdÃ; ProdÃ m Brachypelma hamorii KÄ ProdÃ; ProdÃ m Brachypelma albiceps KÄ ProdÃ; KÄ Tliltocatl Brachypelma vagans sv kÄ; Ostrava August Brachypelma klaasi L kÄ; POHLAVÃ Tliltocatl Brachypelma Albopilosum Nicaragua svl; KÄ ks Brachypelma Emilia svlek KÄ	web007
Grammostola	2	Grammostola	GENUS	ProdÃ m Grammostola pulchripes G pulchripes	web007
Tliltocatl	2	Tliltocatl	GENUS	sv KÄ Tliltocatl Brachypelma vagans sv; NEURÄŒENÃ POHLAVÃ Tliltocatl Brachypelma Albopilosum Nicaragua	web007
Chilobrachys	2	Chilobrachys	GENUS	L kÄ Chilobrachys dyscolus blue vietnam; kÄ ea Chilobrachys huahini L L; kÄ ea Chilobrachys sp kaeng krachan	web007
Harpactira	2	Harpactira	GENUS	SklÃ pkani Harpactira pulchripes O adult; H pulchripes Harpactira pulchripes v sv	web007
Lasiodora	2	Lasiodora	GENUS	ProdÃ m Lasiodora parahybana KÄ prodÃ; ProdÃ m Lasiodora parahybana velikost cca	web007
Pamphobeteus	2	Pamphobeteus	GENUS	sv ks Pamphobeteus sp Machalla sv	web007
Selenocosmia	2	Selenocosmia	GENUS	KÄ Samci Selenocosmia crassipes sv KÄ	web007
Bumba	2	Bumba	GENUS	NovÄ prckovÃ Bumba cabocla a dalÅ; NeurÄ enÃ Bumba cabocla sv ks	web007
Hysterocrates	2	Hysterocrates	GENUS	KÄ ks Hysterocrates Hercules svlek KÄ	web007
Orphnaecus	2	Orphnaecus	GENUS	sv KÄ Orphnaecus philippinus sub kÄ	web007
Poecilotheria	2	Poecilotheria	GENUS	sv OOOkÄ Poecilotheria hanumavilasumic vÄ era; SamiÄ ky Poecilotheria regalis cca cm	web007
Psalmopoeus	2	Psalmopoeus	GENUS	silkovna Samice Psalmopoeus irminia sv KÄ	web007
Theraphosa	2	Theraphosa	GENUS	kÄ ks Theraphosa stirmi O sv	web007
Holconia	20	Holconia	GENUS	ProdÃ m Holconia murrayensis samci ProdÃ; m samce Holconia murrayensis adult KÄ	web007
Brachypelma	20	Brachypelma	GENUS	Faunahobby â Brachypelma hamorii cm KÄ	web007
Pterinopelma	20	Pterinopelma	GENUS	P regalis Pterinopelma sazimai a Poecilotheria	web007
Avicularia	20	Avicularia	GENUS	Caribena laeta Avicularia laeta Psalmopoeus cambridgei	web007
Caribena	20	Caribena	GENUS	lÃ samce Caribena laeta Avicularia laeta; ProdÃ m Caribena versicolor ZadÃ m; ProdÃ m Caribena Versicolor ProdÃ m	web007
Chilobrachys	20	Chilobrachys	GENUS	nÃ m Chilobrachys sp Vietnam blue	web007
Ephebopus	20	Ephebopus	GENUS	AdultnÃ samci Ephebopus rufescens x ks	web007
Lasiodora	20	Lasiodora	GENUS	ProdÃ m Lasiodora parahybana NabÃ zÃ	web007
Pamphobeteus	20	Pamphobeteus	GENUS	Hysterocrates gigas Pamphobeteus ÄŒastolovice okr Rychnov	web007
Neoholothele	20	Neoholothele	GENUS	KÄ KÄ Neoholothele incei cm tÄ	web007
Hysterocrates	20	Hysterocrates	GENUS	x ks Hysterocrates hercules Hysterocrates gigas	web007
Poecilotheria	20	Poecilotheria	GENUS	x ks Poecilotheria lowland Bara x; sazimai a Poecilotheria regalis Oba dospÄ; KÄ â Poecilotheria ornata cm tÄ	web007
Psalmopoeus	20	Psalmopoeus	GENUS	Avicularia laeta Psalmopoeus cambridgei JaromÄ Å; ProdÃ m Psalmopoeus Irminia KÄ ProdÃ; KÄ â Psalmopoeus cambridgei cca cm	web007
Tapinauchenius	20	Tapinauchenius	GENUS	ProdÃ m Tapinauchenius violaceus v druhÃ	web007
Phidippus	21	Phidippus	GENUS	z Mexika Phidippus bidentatus rozkrmenÃ mlÃ; lovskÃ KÄ Phidippus regius oranÅ ovÃ	web007
Brachypelma	21	Brachypelma	GENUS	m samce Brachypelma hamorii ex smithi; nebo adult Brachypelma hamorii ex smithi	web007
Tliltocatl	21	Tliltocatl	GENUS	ProdÃ m Tliltocatl albopilosum Nicaragua ProdÃ; adult samce Tliltocatl albopilosum Nicaragua mÄ	web007
Cyriopagopus	21	Cyriopagopus	GENUS	P rufilata Cyriopagopus vonwirthi P Praha	web007
Phormingochilus	21	Phormingochilus	GENUS	P regalis Phormingochilus carpenteri Sulawesi Black	web007
Psalmopoeus	21	Psalmopoeus	GENUS	ProdÃ m Psalmopoeus irminia prodÃ m; m samce Psalmopoeus irminia Vrbice okr	web007
Hapalopus	22	Hapalopus	GENUS	u vzit Hapalopus cf formosus sv; x kÄ Hapalopus cf formosus ad	web007
Aphonopelma	22	Aphonopelma	GENUS	Megaphobema robustum Aphonopelma lanceloatum Xenesthis immanis	web007
Brachypelma	22	Brachypelma	GENUS	ProdÃ m Brachypelma boehmei samiÄ ka; samiÄ ku Brachypelma boehmei ve velikosti; ProdÃ m Brachypelma albiceps Praha KÄ; ProdÃ m Brachypelma emilia samiÄ ka	web007
Ceratogyrus	22	Ceratogyrus	GENUS	po svleku Ceratogyrus darlingi cca cm	web007
Avicularia	22	Avicularia	GENUS	samce Caribena Avicularia laeta JaromÄ Å	web007
Caribena	22	Caribena	GENUS	ho samce Caribena Avicularia laeta JaromÄ	web007
Chilobrachys	22	Chilobrachys	GENUS	KoupÃ m Chilobrachys Electric Blue KoupÃ; m samce Chilobrachys Electric Blue ðŸ	web007
Chromatopelma	22	Chromatopelma	GENUS	Theraphosa apophysis Chromatopelma cyaneopubescens Haploclatus devamatha	web007
Cyriopagopus	22	Cyriopagopus	GENUS	x Omothymus Cyriopagopus sp Hati Hati	web007
Omothymus	22	Omothymus	GENUS	za x Omothymus Cyriopagopus sp Hati	web007
Lasiodora	22	Lasiodora	GENUS	ProdÃ m Lasiodora parahybana Praha KÄ	web007
Pamphobeteus	22	Pamphobeteus	GENUS	ProdÃ m Pamphobeteus insignis Kolumbie Pamphobeteus	web007
Heteroscodra	22	Heteroscodra	GENUS	ho samce Heteroscodra maculata adultnÃ svlek	web007
Lampropelma	22	Lampropelma	GENUS	Phormingochilus arboricola Lampropelma sp Borneo black	web007
Megaphobema	22	Megaphobema	GENUS	Lyrognatus robustus Megaphobema robustum Aphonopelma lanceloatum	web007
Phormingochilus	22	Phormingochilus	GENUS	m Samce Phormingochilus arboricola L Borneo; ho samce Phormingochilus arboricola Lampropelma sp	web007
Theraphosa	22	Theraphosa	GENUS	m samce Theraphosa apophysis Chromatopelma cyaneopubescens	web007
Xenesthis	22	Xenesthis	GENUS	Aphonopelma lanceloatum Xenesthis immanis Xenesthis meg	web007
Phidippus	23	Phidippus	GENUS	cÃ druhy Phidippus regius oranÅ ovÃ; white bahamas Phidippus otiosus sameÄ ka; samiÄ ku Phidippus apachenus sameÄ ka; samiÄ ku Phidippus phoenix sameÄ ka	web007
Acanthoscurria	23	Acanthoscurria	GENUS	Samice female Acanthoscurria cf theraphosoides sv	web007
Pterinochilus	23	Pterinochilus	GENUS	enÃ pohlavÃ Pterinochilus Vrbice okr Rychnov	web007
Ceratogyrus	23	Ceratogyrus	GENUS	nÃ m Ceratogyrus darlingi sv Cyrioparopus; sv ks Ceratogyrus darlingi sv ks	web007
Grammostola	23	Grammostola	GENUS	ProdÃ m Grammostola aureostriata pulchripes G; KoupÃ m Grammostola rosea a jinÃ; pkany rodu Grammostola nejlÃ pe urÄ	web007
Tliltocatl	23	Tliltocatl	GENUS	hati sv Tliltocatl vagans cca cm	web007
Sericopelma	23	Sericopelma	GENUS	nebo subadult Sericopelma sp Darien Chilobrachys	web007
Chilobrachys	23	Chilobrachys	GENUS	ProdÃ m Chilobrachys sp blue vietnam; adultnÃ samici chilobrachys sp blue vietnam; sp Darien Chilobrachys sp Elektric Blue	web007
Chromatopelma	23	Chromatopelma	GENUS	Elektric Blue Chromatopelma cyaneopubescens Cyriocosmus chicoi	web007
Cyriocosmus	23	Cyriocosmus	GENUS	Chromatopelma cyaneopubescens Cyriocosmus chicoi Xenesthis intermedia	web007
Davus	23	Davus	GENUS	nÃ m Davus pentaloris Davus pentaloris	web007
Harpactira	23	Harpactira	GENUS	x kÄ Harpactira pulchripes sv kÄ	web007
Haplocosmia	23	Haplocosmia	GENUS	sv ks Haplocosmia himalayana sv ks	web007
Haplopelma	23	Haplopelma	GENUS	ProdÃ m Haplopelma albostriatum a Orphnaecus; enÃ samce Haplopelma albostriatum a Orphnaecus	web007
Neoholothele	23	Neoholothele	GENUS	tÄ le Neoholothele incei sv Heterescodra	web007
Megaphobema	23	Megaphobema	GENUS	m Sklipkani Megaphobema Robustum KÄ Sklipkani	web007
Monocentropus	23	Monocentropus	GENUS	x kÄ Monocentropus balfouri sv x	web007
Orphnaecus	23	Orphnaecus	GENUS	albostriatum a Orphnaecus philippinus ex Selenobrachys; albostriatum a Orphnaecus philippinus ex Selenobrachys	web007
Selenobrachys	23	Selenobrachys	GENUS	philippinus ex Selenobrachys NabÃ zÃ m; philippinus ex Selenobrachys Samci jsou ve	web007
Pseudoclamoris	23	Pseudoclamoris	GENUS	Gigas Sklipkani Pseudoclamoris gigas cena za	web007
Theraphosa	23	Theraphosa	GENUS	Adult samec Theraphosa blondi ProdÃ m; adult samce Theraphosa blondi x pÃ	web007
Xenesthis	23	Xenesthis	GENUS	Cyriocosmus chicoi Xenesthis intermedia MaleÄ ov	web007
Himalayana	23	Himalayana	GENUS	ks Haplocosmia himalayana sv ks Holot	web007
Phidippus	24	Phidippus	GENUS	krÃ lovskou Phidippus regius KoupÃ m; SkÃ kavku Phidippus regius IdeÃ lnÄ	web007
Ceratogyrus	24	Ceratogyrus	GENUS	lÃ samce Ceratogyrus marshalli a Poecilotheria	web007
Bonnetina	24	Bonnetina	GENUS	ProdÃ m Bonnetina spec Mixteca Alta	web007
Chilobrachys	24	Chilobrachys	GENUS	Nhandu coloratovilosum Chilobrachys sp Keang Krachan; sv ks Chilobrachys sp Pa La; EBUJI ks Chilobrachys Eletric â â	web007
Cyriopagopus	24	Cyriopagopus	GENUS	sklÃ pkani Cyriopagopus hainanus ex Haplopelma	web007
Lasiodora	24	Lasiodora	GENUS	ProdÃ m Lasiodora Parahybana cm ProdÃ; m ks Lasiodora Parahybana velikost cm	web007
Haplopelma	24	Haplopelma	GENUS	hainanus ex Haplopelma hainanum sv ks	web007
Heterothele	24	Heterothele	GENUS	Keang Krachan Heterothele villosella JaromÄ Å	web007
Nhandu	24	Nhandu	GENUS	lÃ samce Nhandu coloratovilosum Chilobrachys sp	web007
Poecilotheria	24	Poecilotheria	GENUS	kÄ ks Poecilotheria ornataâ â svlek; kÄ ks Poecilotheria ornata â svlek; marshalli a Poecilotheria regalis MoÅ nÃ	web007
Psalmopoeus	24	Psalmopoeus	GENUS	kÄ x Psalmopoeus Irminia â svlek	web007
Phidippus	25	Phidippus	GENUS	KoupÃ m Phidippus regius DobrÃ den; skÃ kavky Phidippus regius Za pÅ	web007
Acanthoscurria	25	Acanthoscurria	GENUS	chov Samci Acanthoscurria Geniculata kc Teraria	web007
Megaphobema	25	Megaphobema	GENUS	KoupÃ m Megaphobema Velvetosoma KoupÃ m	web007
Pamphobeteus	26	Pamphobeteus	GENUS	sv ks Pamphobeteus sp Machalla sv	web007
Bumba	26	Bumba	GENUS	NovÄ prckovÃ Bumba cabocla a dalÅ; NeurÄ enÃ Bumba cabocla sv ks	web007
Poecilotheria	26	Poecilotheria	GENUS	SamiÄ ky Poecilotheria regalis cca cm	web007
Loxosceles	3	Loxosceles	GENUS	Pavouci KÄ loxosceles similima cena kÄ	web007
Phormictopus	3	Phormictopus	GENUS	ho samce Phormictopus c cancerides schopnÃ	web007
Brachypelma	3	Brachypelma	GENUS	cerstve samce Brachypelma baumgarteni do KÄ; do KÄ Brachypelma annitha do KÄ; do KÄ Brachypelma smithi do KÄ; cerstve samce Brachypelma baumgarteni do KÄ; do KÄ Brachypelma annitha do KÄ; do KÄ Brachypelma boehmei do KÄ	web007
Pterinochilus	3	Pterinochilus	GENUS	Neoholothele incei Pterinochilus murinus RCF Poecilotheria	web007
Ceratogyrus	3	Ceratogyrus	GENUS	Hysterocrates Hercules Ceratogyrus meridionalis Cyriopagopus Hati	web007
Avicularia	3	Avicularia	GENUS	m Caribena Avicularia versicolor NabÃ zÃ	web007
Caribena	3	Caribena	GENUS	ProdÃ m Caribena Avicularia versicolor NabÃ; Ä ata Caribena versicolor sv Cena; A versicolor Caribena svl KÄ od	web007
Cyriopagopus	3	Cyriopagopus	GENUS	Ceratogyrus meridionalis Cyriopagopus Hati hati Heteroscodra	web007
Ornithoctonus	3	Ornithoctonus	GENUS	ho samce Ornithoctonus aureotibialis svlek mohu	web007
Heteroscodra	3	Heteroscodra	GENUS	Hati hati Heteroscodra maculata Neoholothele incei	web007
Neoholothele	3	Neoholothele	GENUS	Heteroscodra maculata Neoholothele incei Pterinochilus murinus	web007
Hysterocrates	3	Hysterocrates	GENUS	adult samce Hysterocrates Hercules Ceratogyrus meridionalis	web007
Nhandu	3	Nhandu	GENUS	DÃ le Nhandu tripepii cca cm	web007
Orphnaecus	3	Orphnaecus	GENUS	ProdÃ m Orphnaecus philippinus ex Selenobrachys	web007
Selenobrachys	3	Selenobrachys	GENUS	philippinus ex Selenobrachys prodÃ m samici	web007
Poecilotheria	3	Poecilotheria	GENUS	murinus RCF Poecilotheria regalis Mohu zaslat	web007
Linothele	4	Linothele	GENUS	incei gold Linothele megatheloides NovÃ Bor	web007
Brachypelma	4	Brachypelma	GENUS	za samici Brachypelma hamorii boehmei smithi; SklÃ pkani Brachypelma emilia Tliltocatl vagans; Tliltocatl ex Brachypelma vagans svlek KÄ; Pelinobius muticus Brachypelma emilia Brachypelma auratum	web007
Caribena	4	Caribena	GENUS	enÃ samce Caribena Versicolor Psalmopeus Cambridgei	web007
Tliltocatl	4	Tliltocatl	GENUS	Brachypelma emilia Tliltocatl vagans neurÄ enÃ; Ä ata Tliltocatl ex Brachypelma vagans	web007
Cyriopagopus	4	Cyriopagopus	GENUS	ata spiderlings Cyriopagopus sp hatihati svl; Ephebopus rufescens Cyriopagopus sp Sumatra Tiger	web007
Omothymus	4	Omothymus	GENUS	ProdÃ m Omothymus violaceopes ProdÃ m	web007
Ephebopus	4	Ephebopus	GENUS	sp Blue Ephebopus cyanognathus Ephebopus rufescens	web007
Harpactira	4	Harpactira	GENUS	lÃ samce Harpactira cafreriana Harpactira sp	web007
Neoholothele	4	Neoholothele	GENUS	Poecilotheria regalis Neoholothele incei gold Linothele	web007
Monocentropus	4	Monocentropus	GENUS	hatihati svl Monocentropus balfouri cm BL	web007
Nhandu	4	Nhandu	GENUS	ProdÃ m Nhandu chromatus sv KÄ	web007
Orphnaecus	4	Orphnaecus	GENUS	Brachypelma auratum Orphnaecus philippinus Poecilotheria regalis	web007
Pelinobius	4	Pelinobius	GENUS	lÃ samce Pelinobius muticus Brachypelma emilia	web007
Poecilotheria	4	Poecilotheria	GENUS	ProdÃ m Poecilotheria regalis sv KÄ; Orphnaecus philippinus Poecilotheria regalis Neoholothele incei	web007
Psalmopoeus	4	Psalmopoeus	GENUS	ProdÃ m Psalmopoeus irminia sv KÄ	web007
Xenesthis	4	Xenesthis	GENUS	rufus svl Xenesthis immanis svl Most; sp Gansbaai Xenesthis sp Blue Ephebopus	web007
Tarantula	5	Tarantula	GENUS	Philippine dwarf tarantula Adult L parahybana	web007
Brachypelma	5	Brachypelma	GENUS	Ã Tliltocatl Brachypelma Albopilosum cm v	web007
Tliltocatl	5	Tliltocatl	GENUS	m Ã Tliltocatl Brachypelma Albopilosum cm	web007
Cyriocosmus	5	Cyriocosmus	GENUS	na ks Cyriocosmus elegans svl ks	web007
Omothymus	5	Omothymus	GENUS	ProdÃ m Omothymus violaceopes KÄ ProdÃ; m samici omothymus violaceopes Toxicky vÃ	web007
Ephebopus	5	Ephebopus	GENUS	AdultnÃ samci Ephebopus rufescens x ks	web007
Lasiodora	5	Lasiodora	GENUS	svlek Ã Lasiodora parahybana svlek Å	web007
Pamphobeteus	5	Pamphobeteus	GENUS	Hysterocrates gigas Pamphobeteus sp m ÄŒastolovice	web007
Heteroscodra	5	Heteroscodra	GENUS	ProdÃ m Heteroscodra maculata Prodam mlÃ	web007
Hysterocrates	5	Hysterocrates	GENUS	lowland Bara Hysterocrates hercules Hysterocrates gigas	web007
Monocentropus	5	Monocentropus	GENUS	dve samice monocentropus balfouri NovÃ JiÄ	web007
Phlogiellus	5	Phlogiellus	GENUS	enÃ samice Phlogiellus baeri Philippine dwarf	web007
Poecilotheria	5	Poecilotheria	GENUS	le Ã Poecilotheria ornata svlek Ã; x ks Poecilotheria lowland Bara Hysterocrates	web007
Acanthoscurria	6	Acanthoscurria	GENUS	ProdÃ m Acanthoscurria cf theraphosoides Psalmopoeus	web007
Aphonopelma	6	Aphonopelma	GENUS	m Grammostola Aphonopelma Phromictopus Brachypelma Trixopelma; mladÃ Grammostola Aphonopelma Phromictopus Brachypelma Trixopelma	web007
Brachypelma	6	Brachypelma	GENUS	Aphonopelma Phromictopus Brachypelma Trixopelma Euathlus DobrÃ; Aphonopelma Phromictopus Brachypelma Trixopelma Euathlus Ponuky; za samici Brachypelma hamorii boehmei smithi	web007
Pterinopelma	6	Pterinopelma	GENUS	cenu sv Pterinopelma sazimai x KÄ	web007
Pterinochilus	6	Pterinochilus	GENUS	Psalmopoeus irminia Pterinochilus murinus usambara Grammostola; AdultnÃ samci Pterinochilus murinus RCF Cyriopagopus	web007
Ceratogyrus	6	Ceratogyrus	GENUS	enÃ x Ceratogyrus darlingi cca cm	web007
Euathlus	6	Euathlus	GENUS	Brachypelma Trixopelma Euathlus DobrÃ deÅˆ do; Brachypelma Trixopelma Euathlus Ponuky s cenou	web007
Caribena	6	Caribena	GENUS	ProdÃ m Caribena Versicolor KÄ ProdÃ	web007
Grammostola	6	Grammostola	GENUS	murinus usambara Grammostola pulchripes PosÃ lÃ; KoupÃ m Grammostola Aphonopelma Phromictopus Brachypelma; aj mladÃ Grammostola Aphonopelma Phromictopus Brachypelma; m Chci Grammostola Pulchripes UrÄ enÃ	web007
Cyriopagopus	6	Cyriopagopus	GENUS	murinus RCF Cyriopagopus ex Haplopelma minax; cm x Cyriopagopus hati hati cca	web007
Omothymus	6	Omothymus	GENUS	Haplopelma minax Omothymus ex Lampropelma violaceopes	web007
Lasiodora	6	Lasiodora	GENUS	ProdÃ m Lasiodora parahybana ProdÃ m; cm x Lasiodora parahybana cca cm	web007
Haplopelma	6	Haplopelma	GENUS	Cyriopagopus ex Haplopelma minax Omothymus ex	web007
Ornithoctonus	6	Ornithoctonus	GENUS	AdultnÃ samec Ornithoctonus aureotibialis KÄ ProdÃ; ho samce Ornithoctonus aureotibialis Cena KÄ; dotaz Samci Ornithoctonus aureotibialis adult KÄ	web007
Hysterocrates	6	Hysterocrates	GENUS	OstravÄ Samice Hysterocrates hercules svlek KÄ	web007
Lampropelma	6	Lampropelma	GENUS	Omothymus ex Lampropelma violaceopes BystÅ ice	web007
Monocentropus	6	Monocentropus	GENUS	ProdÃ m Monocentropus balfouri adult samice; cm x Monocentropus balfouri cca cm	web007
Poecilotheria	6	Poecilotheria	GENUS	ata svl Poecilotheria melallica x KÄ	web007
Psalmopoeus	6	Psalmopoeus	GENUS	adult samce Psalmopoeus irminia Pterinochilus murinus; cf theraphosoides Psalmopoeus reduncus PredÃ m	web007
Aphonopelma	7	Aphonopelma	GENUS	tÄ le Aphonopelma seemanni cm KÄ	web007
Brachypelma	7	Brachypelma	GENUS	urÄ enÃ Brachypelma albopilosum cm KÄ; KÄ Tliltocatl Brachypelma vagans sv kÄ; epicureanum ex Brachypelma epicureanum cm KÄ	web007
Tliltocatl	7	Tliltocatl	GENUS	sv KÄ Tliltocatl Brachypelma vagans sv; cm KÄ Tliltocatl epicureanum ex Brachypelma; cm KÄ Tliltocatl VendrynÄ okr FrÃ	web007
Chilobrachys	7	Chilobrachys	GENUS	dospÄ lÃ Chilobrachys sp blue Vietnam	web007
Selenocosmia	7	Selenocosmia	GENUS	KÄ Samci Selenocosmia crassipes sv KÄ	web007
Neoholothele	7	Neoholothele	GENUS	Vietnam KÄ Neoholothele incei KÄ â	web007
Hysterocrates	7	Hysterocrates	GENUS	cm KÄ Hysterocrates HavÃ Å ov	web007
Orphnaecus	7	Orphnaecus	GENUS	sv KÄ Orphnaecus philippinus sub kÄ	web007
Poecilotheria	7	Poecilotheria	GENUS	ProdÃ m Poecilotheria regalis Adult Poecilotheria	web007
Psalmopoeus	7	Psalmopoeus	GENUS	silkovna Samice Psalmopoeus irminia sv KÄ	web007
Acanthoscurria	8	Acanthoscurria	GENUS	Samice female Acanthoscurria cf theraphosoides sv	web007
Aphonopelma	8	Aphonopelma	GENUS	ProdÃ m Aphonopelma seemani Ä erstvÄ	web007
Brachypelma	8	Brachypelma	GENUS	m Samice Brachypelma Hamorii svlek KÄ; kÄ kus Brachypelma albopilosum Nicaragua sv	web007
Avicularia	8	Avicularia	GENUS	samice Grammostola Avicularia Caribeaa Iridopelma Pamphobeteus	web007
Grammostola	8	Grammostola	GENUS	kÄ kus Grammostola pulchripes VeleÅ Ã; enÃ samice Grammostola Avicularia Caribeaa Iridopelma	web007
Tliltocatl	8	Tliltocatl	GENUS	ProdÃ m Tliltocatl vagans KÄ urÄ; ProdÃ m Tliltocatl albopilosum â œNicaraguaâ	web007
Chilobrachys	8	Chilobrachys	GENUS	adult kÄ Chilobrachys fimbriatus sv kÄ; kÄ kus Chilobrachys sp blue sv	web007
Cyriocosmus	8	Cyriocosmus	GENUS	m Sklipkani Cyriocosmus perezmilesi sv kÄ	web007
Davus	8	Davus	GENUS	m Samec Davus pentaloris adult kÄ	web007
Ephebopus	8	Ephebopus	GENUS	Iridopelma Pamphobeteus Ephebopus Popripade kupim krpce	web007
Pamphobeteus	8	Pamphobeteus	GENUS	kÄ kus Pamphobeteus sp machala sv; Caribeaa Iridopelma Pamphobeteus Ephebopus Popripade kupim	web007
Holothele	8	Holothele	GENUS	sv ks Holothele incei het sv	web007
Haplocosmia	8	Haplocosmia	GENUS	sv ks Haplocosmia himalayana sv ks	web007
Hysterocrates	8	Hysterocrates	GENUS	sv ks Hysterocrates hercules sv KopÅ	web007
Iridopelma	8	Iridopelma	GENUS	Avicularia Caribeaa Iridopelma Pamphobeteus Ephebopus Popripade	web007
Poecilotheria	8	Poecilotheria	GENUS	ProdÃ m Poecilotheria regalis Ä erstvÄ	web007
Psalmopoeus	8	Psalmopoeus	GENUS	kÄ kus Psalmopoeus reduncus sv kÄ	web007
Theraphosa	8	Theraphosa	GENUS	kupim krpce Theraphosa Pavlice okr Trnava	web007
Himalayana	8	Himalayana	GENUS	ks Haplocosmia himalayana sv ks Holothele	web007
Nephila	9	Nephila	GENUS	ProdÃ m Nephila pilipes a Heteropoda; mimÄ a Nephila pilipes svlek KÄ	web007
Hapalopus	9	Hapalopus	GENUS	KoupÃ m Hapalopus formosus dospÄ lÃ	web007
Heteropoda	9	Heteropoda	GENUS	pilipes a Heteropoda venatoria ZadÃ m; kusÅ KÄ Heteropoda venatoria svlek KÄ	web007
Acanthoscurria	9	Acanthoscurria	GENUS	ProdÃ m Acanthoscurria cf theraphosoides NepÃ; renÃ samec Acanthoscurria cf theraphosoides e	web007
Phormictopus	9	Phormictopus	GENUS	ProdÃ m Phormictopus sp â Guanahacabibesâ	web007
Pterinopelma	9	Pterinopelma	GENUS	tigrinawesseli adult Pterinopelma sazimai adult Pamphobeteus	web007
Pamphobeteus	9	Pamphobeteus	GENUS	sazimai adult Pamphobeteus sp machala adult; adult samice Pamphobeteus fortis Pamphobeteus platyomma	web007
Holothele	9	Holothele	GENUS	incei gold Holothele longipes KÄ Neoholothele; kÄ ks Holothele longipes svl kÄ	web007
Neoholothele	9	Neoholothele	GENUS	ProdÃ m Neoholothele incei gold Holothele; longipes KÄ Neoholothele incei gold svl	web007
Phormingochilus	9	Phormingochilus	GENUS	himalayana adult Phormingochilus sp Akcaya adult	web007
Poecilotheria	9	Poecilotheria	GENUS	pkanÅ x Poecilotheria regalis adult a; rufilata adult Poecilotheria tigrinawesseli adult Pterinopelma	web007
Psalmopoeus	9	Psalmopoeus	GENUS	ProdÃ m Psalmopoeus reduncus PredÃ m	web007
Theraphosa	9	Theraphosa	GENUS	platyomma a Theraphosa stirmi DÄ kuji	web007
Himalayana	9	Himalayana	GENUS	adult H himalayana adult Phormingochilus sp	web007
Megaphobema	1	Megaphobema	GENUS	Upravit Topovat Sklipkani Megaphobema Robustum Sklipkani M Robustum	web008
Nebo	1	Nebo	GENUS	pÅ es WhatsApp nebo Messenger PosÃ lÃ m; pÅ es WhatsApp nebo Messenger PosÃ lÃ m; pÅ es WhatsApp nebo Messenger PosÃ lÃ m; ch teplotÃ ch nebo moÅ nÃ osobnÃ odbÄ; pÅ es WhatsApp nebo Messenger Cena KÄ ks	web008
Carbonaria	10	Carbonaria	GENUS	Å skÃ Chelonoidis carbonaria KrÃ snÃ Å ravÃ	web008
Brachypelma	10	Brachypelma	GENUS	kadeÅ avÃ ho Brachypelma albopilosum s terÃ riem	web008
Nebo	11	Nebo	GENUS	vyrÃ bÃ a nebo kdo se chce vÄ; edÃ nÃ Praha nebo Kralupy nad Vltavou KÄ; psÃ t sms nebo e mail NabÃ dnÄ; enÃ m dopisem nebo ZÃ silkovnou po platbÄ	web008
Nebo	12	Nebo	GENUS	krabice akvÃ rium nebo terÃ rium Vyhovuje jim	web008
Nebo	13	Nebo	GENUS	ho odbÄ ru nebo poslat poÅ tou Cena; nost osobnÃ ho nebo odeslÃ nÃ poÅ tou; nost osobnÃ ho nebo odeslÃ nÃ poÅ tou; het anery Olomoucko nebo pÅ epravnÃ sluÅ bou	web008
Lasiodora	14	Lasiodora	GENUS	cm tÄ lo Lasiodora parahybana KÄ PÅ Ã	web008
Nebo	14	Nebo	GENUS	lÃ ProdÃ m nebo vymÄ nÃ m ti	web008
Brachypelma	15	Brachypelma	GENUS	Smazat Upravit Topovat Brachypelma Auratum svlek KÄ HavlÃ	web008
Nebo	15	Nebo	GENUS	k seznam cz nebo na FB Kate JahÅ; aby psali email nebo na fb Kate jahÅ; ce na tel nebo esprid seznam cz KÄ; Witblits sameÄ ek nebo samiÄ ka Het Witblits; salÃ t mrkev nebo tÅ eba okurku a	web008
Lamina	16	Lamina	GENUS	vÃ roby z lamina odstÃ n dub sonoma	web008
Nebo	16	Nebo	GENUS	nÃ na litry nebo gramy ZvÃ Å Ã; nÃ u PlznÄ nebo Pl V textu PlzeÅˆ; cukety hlÃ vkovÃ nebo Å eckÃ salÃ t; dalÅ Ã zelenina nebo i ovoce PoradÃ m; nÃ v Praze nebo na Terrabazaru Dohodou Praha; n dub sonoma nebo bÃ lÃ barva s	web008
Nebo	17	Nebo	GENUS	pro leguÃ na nebo jinou jeÅ tÄ rku; v pÃ ru nebo pomÄ ru alespoÅˆ nebo	web008
Nebo	18	Nebo	GENUS	rukou Pouze SMS nebo email dÄ kuji KÄ	web008
Vittatus	19	Vittatus	GENUS	PralesniÄ ka Phyllobates vittatus ProdÃ m mlÃ Ä; pralesniÄ ky Phyllobates vittatus z vlastnÃ ho odchovu	web008
Lychas	19	Lychas	GENUS	Å tÃ r Lychas Tricarinatus partenogeneze DobrÃ den	web008
Tityus	19	Tityus	GENUS	Å tÃ r Tityus Stigmurus partenogeneze DobrÃ den; Å tÃ r Tityus Serralatus partenogeneze DobrÃ den	web008
Nebo	19	Nebo	GENUS	ho pÅ evzetÃ nebo lze poslat pÅ es; ho pÅ evzetÃ nebo lze poslat pÅ e; ho pÅ evzetÃ nebo lze poslat pÅ es; ho pÅ evzetÃ nebo lze poslat pÅ es	web008
Phormictopus	2	Phormictopus	GENUS	sv aÅ sv Phormictopus auratus sv Cyriopagopus sp	web008
Brachypelma	2	Brachypelma	GENUS	druhÅ sklÃ pkanÅ Brachypelma albopilosa sv aÅ sv	web008
Pterinopelma	2	Pterinopelma	GENUS	A Geniculata svlek Pterinopelma sazimai svlek B Auratum	web008
Cyriopagopus	2	Cyriopagopus	GENUS	Phormictopus auratus sv Cyriopagopus sp hati hati sv	web008
Harpactira	2	Harpactira	GENUS	B Auratum svlek Harpactira Pulchripes svlek G Pulchra	web008
Neoholothele	2	Neoholothele	GENUS	hati hati sv Neoholothele incei gold poslednÃ kus	web008
Nebo	2	Nebo	GENUS	poÅ tou a nebo pÅ edat na Å; foto Posilam postou nebo zasilkovnou KÄ Pardubice x; keÅ nice a nebo za nÃ ky jinÃ	web008
Nebo	20	Nebo	GENUS	Å vÃ bama nebo cvrckama V textu Kladno; zvÃ Å ete nebo Ãºklid TerÃ rium mÃ; argentinskÃ jako krmivo nebo do chovu RÅ znÃ	web008
Heterometrus	20	Heterometrus	GENUS	Å tÃ ra Heterometrus petersii S chovem poradÃ	web008
Nebo	21	Nebo	GENUS	PerfektnÃ dÃ rek nebo nÄ co novÃ ho	web008
Theraphosa	22	Theraphosa	GENUS	Smazat Upravit Topovat Theraphosa stirmi ProdÃ m Theraphosa	web008
Nebo	23	Nebo	GENUS	piÅ te email nebo SMS ozvu se dÄ; piÅ te email nebo SMS ozvu se dÄ; piÅ te email nebo SMS ozvu se dÄ; piÅ te email nebo SMS ozvu se dÄ	web008
Ceratogyrus	24	Ceratogyrus	GENUS	irminia svlek KÄ Ceratogyrus darlingi svlek KÄ NÃ	web008
Nebo	24	Nebo	GENUS	ek osmÃ kÅ nebo podobnÃ ch domÃ cÃ; KoupÃ m adult nebo subadult samiÄ ku tohoto	web008
Nebo	25	Nebo	GENUS	obÄ as Praha nebo mÅ Å u poslat; Å elvy zelenave nebo uhlÃ Å ku KÄ; tlo na UVB nebo UVA s keramickou krytkou; ProdÃ m samce nebo vymÄ nÃ m za; ProdÃ m samce nebo vymÄ nÃ m za; samec ProdÃ m nebo koupÃ m dospÄ lou	web008
Brachypelma	26	Brachypelma	GENUS	Smazat Upravit Topovat Brachypelma hamorii samice ProdÃ m; roky starou samici brachypelma hamorii smithi sklÃ pkan	web008
Lasiodora	26	Lasiodora	GENUS	Smazat Upravit Topovat Lasiodora parahybana Adult Lasiodora parahybana	web008
Nebo	26	Nebo	GENUS	k vyzvednutÃ Tanvald nebo na trase Tanvald BrandÃ; m akvÃ rium nebo terarko ProdÃ m akvÃ; KÄ za kus nebo rozumnÃ domluva KÄ Brno	web008
Nebo	27	Nebo	GENUS	info na telefonu nebo emailu KÄ Blansko x; okurku a sepiovku nebo vajeÄ nÃ skoÅ Ã; poÅ tou KÄ nebo GLS KÄ Platba bankovnÃ	web008
Brachypelma	28	Brachypelma	GENUS	mailem SklÃ pkan Brachypelma boehmei samiÄ ka ProdÃ; Topovat SklÃ pkan Brachypelma hamorii celÃ ÄŒR ProdÃ; Topovat SklÃ pkan Brachypelma emilia mlÃ Ä ata; Topovat SklÃ pkan Brachypelma albiceps ProdÃ m mlÃ; Topovat SklÃ pkan Brachypelma boehmei mlÃ Ä ata; Topovat SklÃ pkan Brachypelma hamorii urÄ enÃ samiÄ; Topovat SklÃ pkan Brachypelma hamorii Praha ProdÃ m; ata sklÃ pkana Brachypelma hamorii ex…	web008
Chilobrachys	28	Chilobrachys	GENUS	Topovat SklÃ pkan Chilobrachys sp Electric Blue ProdÃ	web008
Lasiodora	28	Lasiodora	GENUS	Topovat SklÃ pkan Lasiodora parahybana ProdÃ m mlÃ	web008
Nebo	28	Nebo	GENUS	RadhoÅ tÄ m nebo Praze KÄ NovÃ JiÄ; nÃ v Humpolci nebo zaslÃ nÃ PÅ i; piÅ te sms nebo volejte na tel Zdarma	web008
Nebo	29	Nebo	GENUS	lupenitky obrovskÃ po nebo svleku Cena kÄ kus; vhodnÃ pro hada nebo chameleona RozmÄ r cm; velkÃ mi larvami nebo dÄ lnicemi Ã Formica	web008
Nebo	3	Nebo	GENUS	vhodnÃ do chovu nebo jako mazlÃ k KÄ; DospÄ lÃ jedinci nebo vajÃ Ä ka KÄ; edÃ nÃ Praha nebo Kralupy Eventualne Gekon paskovany; edÃ nÃ Praha nebo Kralupy Eventualne mohu dopravit; edÃ nÃ Praha nebo Kralupy nad Vltavou EventuÃ; edÃ nÃ Praha nebo Kralupy nad Vltavou EventuÃ; edÃ nÃ Praha nebo Kralu Chameleon mlÃ Ä; edÃ nÃ Praha nebo Kralupy nad Vltavou S; edÃ nÃ Praha nebo Kralupy nad Vltavou Event…	web008
Vittatus	30	Vittatus	GENUS	pÃ skovanÃ Gekko vittatus ProdÃ m letoÅ nÃ; skovanÃ ch Gekko vittatus z vlastnÃ ho odchovu	web008
Nebo	30	Nebo	GENUS	jako bazÃ nek nebo klidnÄ jen pro substrÃ; na E mail nebo SMS inzerÃ t platÃ	web008
Lamina	31	Lamina	GENUS	nÃ terarium z lamina RozmÄ ry cca x	web008
Nebo	31	Nebo	GENUS	jeÅ tÄ rek nebo Å ab RozmÄ r	web008
Nebo	32	Nebo	GENUS	KÄ jen Email nebo SMS prosÃ m V	web008
Nebo	33	Nebo	GENUS	pÅ edÃ nÃ nebo specializovanÃ dopravce VÃ ce; nÃ v Praze nebo v okolÃ MnÃ Å; buÄ cvrÄ ky nebo saranÄ aty s vÃ; na e mail nebo SMS KÄ UherskÃ HradiÅ	web008
Nebo	34	Nebo	GENUS	mack snow raptor nebo super snow albino jako; ÄŒeskÃ BudÄ jovice nebo Homole u ÄŒ B	web008
Nebo	35	Nebo	GENUS	nad akvÃ rko nebo terÃ rium MateriÃ l; Ã na zkrm nebo na chov UÅ jsou; Praha vÃ chod nebo ZÃ silkovna KÄ Praha; m zasilkovnou kc nebo odbÄ r RudnÃ u	web008
Nebo	36	Nebo	GENUS	nejvÄ tÅ Ã nebo menÅ Ã na zkrm; ce info na nebo jiggersreptiles gmail com KÄ	web008
Nhandu	37	Nhandu	GENUS	Topovat ProdÃ m nhandu chromatus ProdÃ m poslednÃ	web008
Nebo	37	Nebo	GENUS	skÃ odchov samostatnÄ nebo s komplet vybavenÃ m; Olomouc Brno hradec nebo po c KÄ Blansko; zÃ Å ivka nebo nevybavenÃ terÃ rium KÄ; Jirny prosim volat nebo e mail dÄ kuji	web008
Nebo	38	Nebo	GENUS	pÅ es WhatsApp nebo Messenger PosÃ lÃ m; es ZÃ silkovnu nebo ÄŒP pouze pÅ i; pÅ es WhatsApp nebo Messenger PosÃ lÃ m; es ZÃ silkovnu nebo ÄŒP pouze pÅ i	web008
Nebo	39	Nebo	GENUS	Å krÃ lovskÃ nebo krajta krÃ lovskÃ PoptÃ; Ahoj prodÃ m nebo vymnÄ nÃ m mravence; s dÄ lnicemi nebo larvami nenÃ problÃ m; VhodnÃ na krmenÃ nebo jako mazlÃ Ä ek; padÄ zÃ jmu nebo pro dalÅ Ã informace	web008
Nebo	4	Nebo	GENUS	edÃ nÃ Praha nebo Kralupy nad Vltavou KÄ; edÃ nÃ Praha nebo Kralupy nad Vltavou EventuÃ; edÃ nÃ Praha nebo Kralupy nad Vltavou EventuÃ; edÃ nÃ Praha nebo Kralupy nad Vltavou EventuÃ; edÃ nÃ Praha nebo Kralupy nad Vltavou KÄ; PÅ edanÃ Praha nebo Kral Agama vousatÃ mladÄ; PÅ edanÃ Praha nebo Kralupy nad Vltavou EventuÃ; edÃ nÃ Praha nebo Kralupy EventuÃ lnÄ mohu; edÃ nÃ Praha nebo Kralupy nad Vltav…	web008
Brachypelma	40	Brachypelma	GENUS	adult dospÄ lÃ Brachypelma boehmei KÄ Brachypelma hamorii	web008
Ceratogyrus	40	Ceratogyrus	GENUS	ex smithi KÄ Ceratogyrus darlingi KÄ Ceratogyrus lugardi	web008
Chilobrachys	40	Chilobrachys	GENUS	hati hati KÄ Chilobrachys sp blue Vietnam KÄ	web008
Cyriopagopus	40	Cyriopagopus	GENUS	Ceratogyrus lugardi KÄ Cyriopagopus sp hati hati KÄ	web008
Monocentropus	40	Monocentropus	GENUS	blue Vietnam KÄ Monocentropus balfouri V textu KarvinÃ	web008
Nebo	40	Nebo	GENUS	terÃ ria za nebo za za pÅ Ã	web008
Nhandu	41	Nhandu	GENUS	Smazat Upravit Topovat Nhandu chromatus sv ks za	web008
Nebo	41	Nebo	GENUS	piÅ te SMS nebo poÅ lete zprÃ vu	web008
Brachypelma	42	Brachypelma	GENUS	KÄ ks Tliltocatl Brachypelma Albopilosum Nicaragua svl KÄ; svl KÄ ks Brachypelma Boehmei svl KÄ ks; svl KÄ ks Brachypelma Klaasi svl KÄ ks	web008
Tliltocatl	42	Tliltocatl	GENUS	svl KÄ ks Tliltocatl Brachypelma Albopilosum Nicaragua svl	web008
Psalmopoeus	42	Psalmopoeus	GENUS	pkani NEURÄŒENÃ POHLAVÃ Psalmopoeus Irminia svl KÄ ks	web008
Nebo	42	Nebo	GENUS	KoupÃ m jednu nebo dvÄ zdravÃ dospÄ lÃ	web008
Nebo	43	Nebo	GENUS	pÅ edÃ nÃ nebo za poÅ tovnÃ KÄ	web008
Nebo	44	Nebo	GENUS	PralesniÄ ky batikovÃ nebo vymÄ nÃ m za; Ä ky larvami nebo kuklami VÃ ce na	web008
Vittatus	45	Vittatus	GENUS	skovÃ nÃ Gekko vittatus ProdÃ m samce gekona	web008
Nebo	45	Nebo	GENUS	zÃ jem volejte nebo piÅ te SMS na; Prahy prosim volat nebo e mail dÄ kuji	web008
Nebo	46	Nebo	GENUS	za kus KÄ Nebo pÅ Ã spÄ vek	web008
Nebo	47	Nebo	GENUS	KÄ Å ivÃ nebo mraÅ enÃ i vÄ; odbÄ r Ostrava nebo na trase BohumÃ n	web008
Nebo	48	Nebo	GENUS	napiÅ te WhatsApp Nebo e mail Snail Home; napiÅ te WhatsApp Nebo e mail Snail Home	web008
Verrucosa	49	Verrucosa	GENUS	Upravit Topovat lucihormetica verrucosa Prodam Å vÃ by	web008
Brachypelma	49	Brachypelma	GENUS	Topovat ProdÃ m Brachypelma albopilosum Je po svleku	web008
Nebo	49	Nebo	GENUS	elvy piÅ te nebo volejte na KÄ BÅ; na stÅ l nebo sklo ProsÃ m vÃ	web008
Nebo	5	Nebo	GENUS	edÃ nÃ Praha nebo Kralupy nad Vltavou EventuÃ; nÃ v BrnÄ nebo zaÅ lu pÅ es; es zÃ silkovnu nebo osobnÃ pÅ edÃ nÃ; OsobnÃ odbÄ r nebo mohu zaslat HavÃ Å; ijedu si osobnÄ nebo z vÄ tÅ Ã; po tÃ hodinÄ nebo email Ä i sms	web008
Nebo	50	Nebo	GENUS	hnout ve sklenici nebo boxu na podkladu z	web008
Nebo	51	Nebo	GENUS	m dospÄ lce nebo mix se subadult Min; BudÄ jovicÃ ch nebo zaÅ lu pÅ es	web008
Nebo	52	Nebo	GENUS	ku karolÃ nskou nebo zelenou Dohodou KutnÃ Hora; obojÅ ivelnÃ ky nebo hmyz TerÃ rium je; i akvaterÃ rium nebo paludÃ rium K terÃ; pÅ evzetÃ Praha nebo Ostrava KÄ Praha x; Å lutohnÄ dÃ nebo vymÄ nÃ m za	web008
Nebo	53	Nebo	GENUS	Jirny prosim volat nebo e mail dÄ kuji; r v Liberci nebo NeratovicÃ ch LesanaB seznam; pÅ es WhatsApp nebo Messenger PosÃ KÄ BeneÅ; ch LovosicÃ ch nebo v ÃšstÃ nad Labem	web008
Nebo	54	Nebo	GENUS	Jirny prosim volat nebo e mail dÄ kuji	web008
Nebo	55	Nebo	GENUS	piÅ te sms nebo volejte na Ä Ã; foto Cena KÄ nebo ETC nebo ETH Os	web008
Lamina	56	Lamina	GENUS	vÃ roby z lamina odstÃ n dub sonoma	web008
Nebo	56	Nebo	GENUS	n dub sonoma nebo bÃ lÃ barva s	web008
Pterinochilus	57	Pterinochilus	GENUS	Ä ervenec svl Pterinochilus lugardi kvÄ ten svl	web008
Tliltocatl	57	Tliltocatl	GENUS	blue duben svl Tliltocatl albopilosum Ä ervenec svl	web008
Chilobrachys	57	Chilobrachys	GENUS	vypadÃ tak jako Chilobrachys dyscolus mÅ Å u	web008
Cyriopagopus	57	Cyriopagopus	GENUS	Topovat SklÃ pkani Cyriopagopus sp hati hati Ä	web008
Lasiodora	57	Lasiodora	GENUS	ervenec adult svlek Lasiodora parahybana srpen svl Chylobrachys	web008
Nebo	57	Nebo	GENUS	nÃ zkou cenu nebo flaÅ ku lepÅ Ã	web008
Leiurus	58	Leiurus	GENUS	Å tÃ r Leiurus quinquestriatus NabÃ zÃ m	web008
Nebo	58	Nebo	GENUS	jeÅ tÄ rku nebo hada ProdÃ m teÃ; nit za jinou nebo ÃºplnÄ KÄ Brno x; OsobnÃ odbÄ r nebo lze poslat pÅ es; jitkanedomova gmail com nebo na tel KÄ JindÅ	web008
Nebo	59	Nebo	GENUS	VelkÃ m Oseku nebo v HornÃ ch PoÄ	web008
Poecilotheria	6	Poecilotheria	GENUS	Topovat SklÃ pkan Poecilotheria metallica samiÄ ka ProdÃ	web008
Nebo	6	Nebo	GENUS	domluvÄ v Praze nebo NovÃ m MÄ stÄ; nÃ ZÃ silkovnou nebo osobnÃ odbÄ r VÃ; domluvÄ v Praze nebo NovÃ m MÄ stÄ; domluvÄ v Praze nebo NovÃ m MÄ stÄ; domluvÄ v Praze nebo NovÃ m MÄ stÄ; nÃ ZÃ silkovnou nebo osobnÃ odbÄ r Dle; nÄ jakÃ zdarma Nebo takÃ vymÄ nÃ m; domluvÄ v Praze nebo NovÃ m MÄ stÄ; domluvÄ v Praze nebo NovÃ m MÄ stÄ	web008
Nebo	60	Nebo	GENUS	tzv ocÃ sek nebo trn Jako jedni z; kousek piÅ kotu nebo i kousek granule pro; piÅ te email nebo SMS KÄ Rychnov nad	web008
Nebo	61	Nebo	GENUS	u LitomyÅ le nebo moÅ nost dovÃ zt; pÅ es email nebo sms Dohodou UherskÃ HradiÅ; pÅ es email nebo Dohodou UherskÃ HradiÅ tÄ	web008
Ceratogyrus	62	Ceratogyrus	GENUS	NeurÄ enÃ x Ceratogyrus darlingi cca cm X	web008
Cyriopagopus	62	Cyriopagopus	GENUS	cca cm x Cyriopagopus hati hati cca cm	web008
Lasiodora	62	Lasiodora	GENUS	cca cm x Lasiodora parahybana cca cm Samice	web008
Monocentropus	62	Monocentropus	GENUS	cca cm X Monocentropus balfouri cca cm x	web008
Nebo	62	Nebo	GENUS	do terÃ ria nebo akvÃ ria a vÄ; HluÄ Ã nÄ nebo OstravÄ NabÃ zÃ m; Tiltocatl albopilosum OsobnÄ nebo poÅ tou EMS V; r BÅ eclav nebo je moÅ nÃ zaslÃ	web008
Nebo	63	Nebo	GENUS	ch terÃ riÃ nebo na skrm StÃ nky	web008
Nebo	64	Nebo	GENUS	ves ZÃ silkovna nebo GLS KÄ Praha x; s krabicÃ KÄ nebo jen Å neÄ ci; dubem Osobni odber nebo zasilkovna Prosim SMS email	web008
Nebo	65	Nebo	GENUS	v Plzni Doubravka nebo LochotÃ n Cena domluvou	web008
Lamina	66	Lamina	GENUS	vÃ roby z lamina odstÃ n dub sonoma	web008
Nebo	66	Nebo	GENUS	n dub sonoma nebo bÃ lÃ barva s; s vybavenÃ m nebo bez V textu Liberec; pÅ es WhatsApp nebo Messenger PosÃ lÃ m; es ZÃ silkovnu nebo poÅ tou pouze pÅ; kem do ruky Nebo osobnÃ odbÄ r S; nad DÅ evnicÃ nebo mohu za pÅ Ã	web008
Brachypelma	67	Brachypelma	GENUS	Topovat Sklipkan tarantule Brachypelma emilia DobrÃ den prodÃ	web008
Vittatus	67	Vittatus	GENUS	pÃ skovanÃ Gekko vittatus samice DobrÃ den shÃ; pÃ skovaneho Gekko vittatus samice PiÅ te prosÃ	web008
Buthus	67	Buthus	GENUS	Andoctronus bicolor sv Buthus SP Guelm V textu	web008
Nebo	67	Nebo	GENUS	nad DÅ evnicÃ nebo mohu za pÅ Ã; nÃ v Liberci nebo moÅ nost zaslat dle	web008
Lamina	68	Lamina	GENUS	vyrobeno z mm lamina StÅ echa domku se	web008
Nebo	68	Nebo	GENUS	edÃ nÃ Kladno nebo Praha nebo teraristickÃ burzy	web008
Lamina	69	Lamina	GENUS	zakÃ zku z lamina Dole pod terÃ riem	web008
Ceratogyrus	7	Ceratogyrus	GENUS	Avicularia metallica svl Ceratogyrus darlingi v tÄ le	web008
Avicularia	7	Avicularia	GENUS	arachnopark cz sklipkani Avicularia metallica svl Ceratogyrus darlingi	web008
Grammostola	7	Grammostola	GENUS	tÄ le cm Grammostola pulchripes ex aureostriata svl	web008
Nebo	7	Nebo	GENUS	domluvÄ v Praze nebo NovÃ m MÄ stÄ; tÅ Ã Cena nebo lÃ hev dobrÃ ho; zaslat poÅ tou nebo ZÃ silkovnou OsobnÃ odbÄ; zÃ jemci volejte nebo piÅ te na email; zelenavÃ KoupÃ m nebo se ujmu samice Å; x x cm nebo je moÅ nost vyrobit; cm pro chameleony nebo je moÅ nost KÄ; cm pro chameleony nebo mohu udÄ lat terÃ	web008
Phormictopus	70	Phormictopus	GENUS	sazimai sv KÄ Phormictopus a Dohodou KarvinÃ x	web008
Brachypelma	70	Brachypelma	GENUS	sv KÄ Tliltocatl Brachypelma vagans sv kÄ Samci	web008
Pterinopelma	70	Pterinopelma	GENUS	regalis sv KÄ Pterinopelma sazimai sv KÄ Phormictopus	web008
Tliltocatl	70	Tliltocatl	GENUS	irminia sv KÄ Tliltocatl Brachypelma vagans sv kÄ	web008
Cyriocosmus	70	Cyriocosmus	GENUS	kÄ NeurÄ enÃ Cyriocosmus elegans sv KÄ Poecilotheria	web008
Lasiodora	70	Lasiodora	GENUS	SklÃ pkan tarantule Lasiodora Parahybana terÃ rium VsetÃ; sklÃ pkan a Lasiodora Parahybana vÄ etnÄ terÃ	web008
Selenocosmia	70	Selenocosmia	GENUS	sv kÄ Samci Selenocosmia crassipes sv KÄ Orphnaecus	web008
Orphnaecus	70	Orphnaecus	GENUS	crassipes sv KÄ Orphnaecus philippinus sub kÄ NeurÄ	web008
Poecilotheria	70	Poecilotheria	GENUS	elegans sv KÄ Poecilotheria regalis sv KÄ Pterinopelma	web008
Psalmopoeus	70	Psalmopoeus	GENUS	SklÃ pkani Samice Psalmopoeus irminia sv KÄ Tliltocatl	web008
Pseudoclamoris	70	Pseudoclamoris	GENUS	P gigas Sklipkani Pseudoclamoris gigas cena za jednoho	web008
Theraphosa	70	Theraphosa	GENUS	pkanÅ spolu s Theraphosa Blondi Tento sklÃ pkan	web008
Nebo	70	Nebo	GENUS	nÃ vlastnÃ obal nebo tra KÄ Praha zÃ; KÄ Å ivÃ nebo mraÅ enÃ OsobnÃ odbÄ; mÃ te redukci nebo umÃ te vymÄ nit	web008
Phidippus	71	Phidippus	GENUS	Smazat Upravit Topovat Phidippus regius orange NabÃ zÃ; kavky krÃ lovskÃ phidippus regius menÅ Ã skÃ	web008
Brachypelma	71	Brachypelma	GENUS	m Ã Tliltocatl Brachypelma Albopilosum cm v tÄ	web008
Tliltocatl	71	Tliltocatl	GENUS	ProdÃ m Ã Tliltocatl Brachypelma Albopilosum cm v	web008
Davus	71	Davus	GENUS	pÅ irozenÃ odchov Davus pentaloris svlek Heteroscodra maculata	web008
Lasiodora	71	Lasiodora	GENUS	ornata svlek Ã Lasiodora parahybana svlek Å vÃ	web008
Heteroscodra	71	Heteroscodra	GENUS	Davus pentaloris svlek Heteroscodra maculata svlek pÅ irozenÃ	web008
Neoholothele	71	Neoholothele	GENUS	v tÄ le Neoholothele incei hromadnÃ chov Poecilotheria	web008
Poecilotheria	71	Poecilotheria	GENUS	Smazat Upravit Topovat Poecilotheria ornata Poecilotheria ornata mlÃ; Tapinauchenius violaceus svlek Poecilotheria regalis samiÄ ka cca; incei hromadnÃ chov Poecilotheria lowland adult samci Dohodou; tÄ le Ã Poecilotheria ornata svlek Ã Lasiodora	web008
Tapinauchenius	71	Tapinauchenius	GENUS	pÅ irozenÃ odchov Tapinauchenius violaceus svlek Poecilotheria regalis	web008
Nebo	71	Nebo	GENUS	enÃ kÄ ks nebo kÄ ks ProsÃ m; svlek za KÄ nebo odrostlejÅ Ã okolo svleku; OsobnÃ odbÄ r nebo poÅ ta Dohodou Olomouc; nabÃ dky zdarma nebo nabÃ dnÄ te nebo; nabÃ dky zdarma nebo nabÃ dnÄ te nebo	web008
Nebo	73	Nebo	GENUS	zÃ jem volejte nebo piÅ te na Ä	web008
Heterometrus	73	Heterometrus	GENUS	Å tÃ r Heterometrus petersi NabÃ zÃ m	web008
Nebo	74	Nebo	GENUS	pÅ evzetÃ Praha nebo Ostrava KÄ Praha x; movice poÅ tou nebo osobnÄ Dohodou TÅ ebÃ	web008
Carbonaria	75	Carbonaria	GENUS	Upravit Topovat Geochelone carbonaria MlÃ Ä ata red	web008
Nebo	77	Nebo	GENUS	piÅ te sms nebo email Achatina Å ravÃ	web008
Lasiodora	78	Lasiodora	GENUS	Smazat Upravit Topovat Lasiodora parahybana ProdÃ m Lasiodora	web008
Psalmopoeus	78	Psalmopoeus	GENUS	Upravit Topovat Sklipkani Psalmopoeus pulcher reduncus T violaceus; ks ks KÄ Psalmopoeus reduncus svlek kÄ ks	web008
Bannana	78	Bannana	GENUS	Topovat Python Regius Bannana Cinnamon Kluk narozen dÃ	web008
Nebo	78	Nebo	GENUS	burzu do PlznÄ nebo osobnÃ pÅ edÃ nÃ; si osobnÄ vyzvednout nebo popÅ Ã padÄ zaslat	web008
Lamina	79	Lamina	GENUS	zakÃ zku z lamina o sÃ le cm	web008
Nebo	79	Nebo	GENUS	ZÃ bÄ hlice nebo Vinohrady okolÃ SZÃš Cena; sluÅ bou EMS nebo lze osobnÃ pÅ edÃ	web008
Vittatus	8	Vittatus	GENUS	dospÄ lÃ Gekko vittatus od dnÃ stÃ Å	web008
Nebo	8	Nebo	GENUS	Pro regulaci topenÃ nebo chlazenÃ v akvÃ riÃ	web008
Lasiodora	80	Lasiodora	GENUS	Smazat Upravit Topovat Lasiodora parahybana Hysterocrates hercules ks; KÄ ProdÃ m Lasiodora parahybana velikost cca cm	web008
Hysterocrates	80	Hysterocrates	GENUS	Topovat Lasiodora parahybana Hysterocrates hercules ks KÄ ProdÃ; je cena dohodou Hysterocrates hercules XXX sv Na	web008
Nebo	80	Nebo	GENUS	C a okolÃ nebo zÃ silkovna KÄ Hradec; ata daruji Daruji nebo vymÄ nÃ m napÅ; v OstravÄ PorubÄ nebo ve VÅ esinÄ tel	web008
Nebo	81	Nebo	GENUS	trase Praha Brno nebo osobnÃ pÅ evzetÃ KÄ	web008
Brachypelma	9	Brachypelma	GENUS	pkana potulnÃ ho Brachypelma vagans s terÃ riem	web008
Megaphobema	1	Megaphobema	GENUS	Topovat Sklipkani Megaphobema Robustum Sklipkani M	web008
Carbonaria	10	Carbonaria	GENUS	skÃ Chelonoidis carbonaria KrÃ snÃ Å	web008
Brachypelma	10	Brachypelma	GENUS	avÃ ho Brachypelma albopilosum s terÃ	web008
Lasiodora	14	Lasiodora	GENUS	tÄ lo Lasiodora parahybana KÄ PÅ	web008
Brachypelma	15	Brachypelma	GENUS	Upravit Topovat Brachypelma Auratum svlek KÄ	web008
Lamina	16	Lamina	GENUS	roby z lamina odstÃ n dub	web008
Vittatus	19	Vittatus	GENUS	ka Phyllobates vittatus ProdÃ m mlÃ; ky Phyllobates vittatus z vlastnÃ ho	web008
Phormictopus	2	Phormictopus	GENUS	aÅ sv Phormictopus auratus sv Cyriopagopus	web008
Brachypelma	2	Brachypelma	GENUS	sklÃ pkanÅ Brachypelma albopilosa sv aÅ	web008
Pterinopelma	2	Pterinopelma	GENUS	Geniculata svlek Pterinopelma sazimai svlek B	web008
Cyriopagopus	2	Cyriopagopus	GENUS	auratus sv Cyriopagopus sp hati hati	web008
Harpactira	2	Harpactira	GENUS	Auratum svlek Harpactira Pulchripes svlek G	web008
Neoholothele	2	Neoholothele	GENUS	hati sv Neoholothele incei gold poslednÃ	web008
Theraphosa	22	Theraphosa	GENUS	Upravit Topovat Theraphosa stirmi ProdÃ m	web008
Ceratogyrus	24	Ceratogyrus	GENUS	svlek KÄ Ceratogyrus darlingi svlek KÄ	web008
Brachypelma	26	Brachypelma	GENUS	Upravit Topovat Brachypelma hamorii samice ProdÃ; starou samici brachypelma hamorii smithi sklÃ	web008
Lasiodora	26	Lasiodora	GENUS	Upravit Topovat Lasiodora parahybana Adult Lasiodora	web008
Brachypelma	28	Brachypelma	GENUS	SklÃ pkan Brachypelma boehmei samiÄ ka; SklÃ pkan Brachypelma hamorii celÃ ÄŒR; SklÃ pkan Brachypelma emilia mlÃ Ä; SklÃ pkan Brachypelma albiceps ProdÃ m; SklÃ pkan Brachypelma boehmei mlÃ Ä; SklÃ pkan Brachypelma hamorii urÄ enÃ; SklÃ pkan Brachypelma hamorii Praha ProdÃ; sklÃ pkana Brachypelma hamorii ex smithi	web008
Chilobrachys	28	Chilobrachys	GENUS	SklÃ pkan Chilobrachys sp Electric Blue	web008
Lasiodora	28	Lasiodora	GENUS	SklÃ pkan Lasiodora parahybana ProdÃ m	web008
Vittatus	30	Vittatus	GENUS	skovanÃ Gekko vittatus ProdÃ m letoÅ; ch Gekko vittatus z vlastnÃ ho	web008
Lamina	31	Lamina	GENUS	terarium z lamina RozmÄ ry cca	web008
Nhandu	37	Nhandu	GENUS	ProdÃ m nhandu chromatus ProdÃ m	web008
Brachypelma	40	Brachypelma	GENUS	dospÄ lÃ Brachypelma boehmei KÄ Brachypelma	web008
Ceratogyrus	40	Ceratogyrus	GENUS	smithi KÄ Ceratogyrus darlingi KÄ Ceratogyrus	web008
Chilobrachys	40	Chilobrachys	GENUS	hati KÄ Chilobrachys sp blue Vietnam	web008
Cyriopagopus	40	Cyriopagopus	GENUS	lugardi KÄ Cyriopagopus sp hati hati	web008
Monocentropus	40	Monocentropus	GENUS	Vietnam KÄ Monocentropus balfouri V textu	web008
Nhandu	41	Nhandu	GENUS	Upravit Topovat Nhandu chromatus sv ks	web008
Brachypelma	42	Brachypelma	GENUS	ks Tliltocatl Brachypelma Albopilosum Nicaragua svl; KÄ ks Brachypelma Hamorii svl KÄ; KÄ ks Brachypelma Albiceps svl KÄ; KÄ ks Brachypelma Emilia V textu	web008
Tliltocatl	42	Tliltocatl	GENUS	KÄ ks Tliltocatl Brachypelma Albopilosum Nicaragua	web008
Psalmopoeus	42	Psalmopoeus	GENUS	NEURÄŒENÃ POHLAVÃ Psalmopoeus Irminia svl KÄ	web008
Vittatus	45	Vittatus	GENUS	nÃ Gekko vittatus ProdÃ m samce	web008
Verrucosa	49	Verrucosa	GENUS	Topovat lucihormetica verrucosa Prodam Å vÃ; by lucihormetica verrucosa skupiny dospÄ lcÅ	web008
Brachypelma	49	Brachypelma	GENUS	ProdÃ m Brachypelma albopilosum Je po	web008
Lamina	56	Lamina	GENUS	roby z lamina odstÃ n dub	web008
Pterinochilus	57	Pterinochilus	GENUS	ervenec svl Pterinochilus lugardi kvÄ ten	web008
Tliltocatl	57	Tliltocatl	GENUS	duben svl Tliltocatl albopilosum Ä ervenec	web008
Chilobrachys	57	Chilobrachys	GENUS	tak jako Chilobrachys dyscolus mÅ Å	web008
Cyriopagopus	57	Cyriopagopus	GENUS	SklÃ pkani Cyriopagopus sp hati hati; erven svl Cyriopagopus sp hati hati	web008
Lasiodora	57	Lasiodora	GENUS	adult svlek Lasiodora parahybana srpen svl	web008
Poecilotheria	6	Poecilotheria	GENUS	SklÃ pkan Poecilotheria metallica samiÄ ka	web008
Ceratogyrus	62	Ceratogyrus	GENUS	enÃ x Ceratogyrus darlingi cca cm	web008
Cyriopagopus	62	Cyriopagopus	GENUS	cm x Cyriopagopus hati hati cca	web008
Lasiodora	62	Lasiodora	GENUS	cm x Lasiodora parahybana cca cm	web008
Monocentropus	62	Monocentropus	GENUS	cm X Monocentropus balfouri cca cm	web008
Lamina	66	Lamina	GENUS	roby z lamina odstÃ n dub	web008
Brachypelma	67	Brachypelma	GENUS	Sklipkan tarantule Brachypelma emilia DobrÃ den	web008
Vittatus	67	Vittatus	GENUS	skovanÃ Gekko vittatus samice DobrÃ den; skovaneho Gekko vittatus samice PiÅ te	web008
Lamina	68	Lamina	GENUS	z mm lamina StÅ echa domku	web008
Lamina	69	Lamina	GENUS	zku z lamina Dole pod terÃ	web008
Ceratogyrus	7	Ceratogyrus	GENUS	metallica svl Ceratogyrus darlingi v tÄ	web008
Avicularia	7	Avicularia	GENUS	cz sklipkani Avicularia metallica svl Ceratogyrus	web008
Grammostola	7	Grammostola	GENUS	le cm Grammostola pulchripes ex aureostriata	web008
Phormictopus	70	Phormictopus	GENUS	sv KÄ Phormictopus a Dohodou KarvinÃ	web008
Brachypelma	70	Brachypelma	GENUS	KÄ Tliltocatl Brachypelma vagans sv kÄ	web008
Pterinopelma	70	Pterinopelma	GENUS	sv KÄ Pterinopelma sazimai sv KÄ	web008
Tliltocatl	70	Tliltocatl	GENUS	sv KÄ Tliltocatl Brachypelma vagans sv	web008
Cyriocosmus	70	Cyriocosmus	GENUS	NeurÄ enÃ Cyriocosmus elegans sv KÄ	web008
Lasiodora	70	Lasiodora	GENUS	pkan tarantule Lasiodora Parahybana terÃ rium; pkan a Lasiodora Parahybana vÄ etnÄ	web008
Selenocosmia	70	Selenocosmia	GENUS	kÄ Samci Selenocosmia crassipes sv KÄ	web008
Orphnaecus	70	Orphnaecus	GENUS	sv KÄ Orphnaecus philippinus sub kÄ	web008
Poecilotheria	70	Poecilotheria	GENUS	sv KÄ Poecilotheria regalis sv KÄ	web008
Psalmopoeus	70	Psalmopoeus	GENUS	pkani Samice Psalmopoeus irminia sv KÄ	web008
Pseudoclamoris	70	Pseudoclamoris	GENUS	gigas Sklipkani Pseudoclamoris gigas cena za	web008
Theraphosa	70	Theraphosa	GENUS	spolu s Theraphosa Blondi Tento sklÃ	web008
Phidippus	71	Phidippus	GENUS	Upravit Topovat Phidippus regius orange NabÃ; krÃ lovskÃ phidippus regius menÅ Ã	web008
Brachypelma	71	Brachypelma	GENUS	Ã Tliltocatl Brachypelma Albopilosum cm v	web008
Tliltocatl	71	Tliltocatl	GENUS	m Ã Tliltocatl Brachypelma Albopilosum cm	web008
Davus	71	Davus	GENUS	irozenÃ odchov Davus pentaloris svlek Heteroscodra	web008
Lasiodora	71	Lasiodora	GENUS	svlek Ã Lasiodora parahybana svlek Å	web008
Heteroscodra	71	Heteroscodra	GENUS	pentaloris svlek Heteroscodra maculata svlek pÅ	web008
Neoholothele	71	Neoholothele	GENUS	tÄ le Neoholothele incei hromadnÃ chov	web008
Poecilotheria	71	Poecilotheria	GENUS	Upravit Topovat Poecilotheria ornata Poecilotheria ornata; violaceus svlek Poecilotheria regalis samiÄ ka; hromadnÃ chov Poecilotheria lowland adult samci; le Ã Poecilotheria ornata svlek Ã	web008
Tapinauchenius	71	Tapinauchenius	GENUS	irozenÃ odchov Tapinauchenius violaceus svlek Poecilotheria	web008
Carbonaria	75	Carbonaria	GENUS	Topovat Geochelone carbonaria MlÃ Ä ata	web008
Lasiodora	78	Lasiodora	GENUS	Upravit Topovat Lasiodora parahybana ProdÃ m	web008
Psalmopoeus	78	Psalmopoeus	GENUS	Topovat Sklipkani Psalmopoeus pulcher reduncus T; ks KÄ Psalmopoeus reduncus svlek kÄ	web008
Bannana	78	Bannana	GENUS	Python Regius Bannana Cinnamon Kluk narozen	web008
Lamina	79	Lamina	GENUS	zku z lamina o sÃ le	web008
Vittatus	8	Vittatus	GENUS	lÃ Gekko vittatus od dnÃ stÃ	web008
Lasiodora	80	Lasiodora	GENUS	Upravit Topovat Lasiodora parahybana Hysterocrates hercules; ProdÃ m Lasiodora parahybana velikost cca	web008
Hysterocrates	80	Hysterocrates	GENUS	Lasiodora parahybana Hysterocrates hercules ks KÄ; cena dohodou Hysterocrates hercules XXX sv	web008
Brachypelma	9	Brachypelma	GENUS	potulnÃ ho Brachypelma vagans s terÃ	web008
Brachypelma	1	Brachypelma	GENUS	prodeji SklÃ pkani Brachypelma boehmei svlek KÄ svlek	web009
Chilobrachys	1	Chilobrachys	GENUS	najÃ cÃ chovatele Chilobrachys andersoni dospÄ lÃ samice	web009
Hottentotta	1	Hottentotta	GENUS	tÃ Å i Hottentotta jayakari svlek KÄ svlek	web009
Brachypelma	1	Brachypelma	GENUS	SklÃ pkani Brachypelma boehmei svlek KÄ	web009
Chilobrachys	1	Chilobrachys	GENUS	cÃ chovatele Chilobrachys andersoni dospÄ lÃ	web009
Nebo	1	Nebo	GENUS	lesy praha cz nebo telefonicky Zábehlice Ondrej Kouba; ve VlaÅ imi nebo zaslat pÅ es zásilkovnu; Objednávky na tel nebo lhrebenar seznam cz vcely; do papírových kartonÅ nebo do VaÅ ich úlÅ; VaÅ ich úlú nebo v pÅ epravním úlku; k cene postovne nebo je mozny osobni odber; Nehvizdech u Prahy nebo v Praze Uhrinevsi Stredoceský	web010
Nebo	10	Nebo	GENUS	cenu KÄ kg Nebo po Ä ástech za; dno nejlépe nízké nebo mezidno ale lze i; pÅ epravního boxu nebo do námi dodané kartonové; tel Ä ísle nebo emailem rvkr seznam cz; íÅ ezÅ a nebo hotové rámky i vydrátkované; íÅ ezÅ a nebo hotové rámky i vydrátkované; tel veÄ er nebo sms fb statek Ledkov; osobního odbÄ ru nebo pÅ i vÄ tÅ; edání v Praze nebo lze poslat poÅ tou; listy ostruÅ iníku nebo maliníku Hlavní…	web010
Chaco	11	Chaco	GENUS	Beauty Gramostola pulchripes Chaco golden knee Prosim ozvete	web010
Brachypelma	11	Brachypelma	GENUS	SAMICE Lasiodora Parahybana Brachypelma Annitha Smithi KÄ Moc; subadult Lasiodora Parahybana Brachypelma Smithi ex Annitha popripade; Hamorii ex Smithi Brachypelma Boehmei Brachypelma Emilia Brachypelma	web010
Eupalaestrus	11	Eupalaestrus	GENUS	Auratum Brachypelma klaasi Eupalaestrus Campestratus Pink Zebra Beauty	web010
Lasiodora	11	Lasiodora	GENUS	jÅ Ã SAMICE Lasiodora Parahybana Brachypelma Annitha Smithi; SAMICKY adult subadult Lasiodora Parahybana Brachypelma Smithi ex	web010
Nebo	11	Nebo	GENUS	Prosim ozvete se nebo georgiatheresa yahoo com PS; i s úlem nebo oddÄ lek cena dle; predani Praha Karlin nebo Velke popovice Hlavní mesto; OSOBNÍ PÅ EVZETÍ NEBO NA VÝMÄšNU ZA STARÉ; Nalévám do kg nebo kg sklenic je moÅ; do vlastních konví nebo na výmÄ nu Po; Lysé nad Labem nebo Praze Horních PoÄ ernicích; StÅ edoÄ kraje nebo Prahy upozornÄ te na; Termíny Ä ervence nebo srpna Tento kurz je	web010
Nebo	12	Nebo	GENUS	kam dat vcely nebo chytite roj a nevite; kam dat vcely nebo chytite roj a nevite; r v Nehvizdech nebo moÅ né dovést na; Å ivá exotika nebo terrabazar Stredoceský kraj Oddelky; lky r m nebo které budou pÅ ipraveny; ptaÄ í zob nebo bobkoviÅ eÅˆ není moc; pÅ ípadÄ zájmu nebo jakýchkoliv dotazÅ mÄ neváhejte; rámková míra langstroth nebo rámkové dodání pÅ elom	web010
Nebo	13	Nebo	GENUS	Nový nepouÅ itý Nebo vymÄ ním za Ornithoptery; NabídnÄ te Tel nebo e mail J svejzar; rámková míra x nebo langstroth s kvalitními kladoucími; KÄ Kdo daruje nebo prodá Å neka Achatina; kdo by daroval nebo levnÄ prodal zaÄ ínajícímu	web010
Brachypelma	14	Brachypelma	GENUS	zásob Celá CR Brachypelma smithi Â KÄ prodám; samici pavouka rod brachypelma smithi staÅ í let; dospÄ lou samici Brachypelma Smithi cena kÄ Moravskoslezský	web010
Xenesthis	14	Xenesthis	GENUS	Hlavní mesto Praha Xenesthis immanis Â KÄ prodám; samici pavouka rod xenesthis immanis staÅ í cca	web010
Nebo	14	Nebo	GENUS	samce napÅ ks nebo poslední stadium na zkrmení; úplnÄ maliÄ ké nebo uÅ vÄ tÅ í	web010
Nebo	15	Nebo	GENUS	nástavková za KÄ nebo nástavková za KÄ VyÅ; vyzvednutí ve Vizovicích nebo po domluvÄ pÅ ivezu; rámková míra x nebo langstroth s kvalitními kladoucími	web010
Heterometrus	15	Heterometrus	GENUS	SMS Moravskoslezský kraj Heterometrus spinifer DOVEZEME Dohodou Prodávám	web010
Nebo	16	Nebo	GENUS	emyslova UniÄ ov nebo na tel Ä ísle; serrulatus KÄ Prodám nebo vymÄ ním za jiné; dudova centrum cz nebo Tel Hlavní mesto Praha; r Hodonínsko a nebo je také moÅ né	web010
Acanthoscurria	17	Acanthoscurria	GENUS	cz Olomoucký kraj Acanthoscurria Geniculata Sklipkan koralkovy Dohodou; Shanim dospeleho samce Acanthoscurria Geniculata na spareni se	web010
Nebo	17	Nebo	GENUS	nich prodat terárium nebo jednotlivÄ Cena ks pavouk; evným sáÄ kem nebo osobní odbÄ r Královéhradecký; zprávu odpíÅ u nebo zavolám kdo by mÄ; dv seznam cz nebo telef Ä nejvhodnÄ jÅ	web010
Nebo	18	Nebo	GENUS	elstev v jednom nebo ve dvou nástavkách r; ks kÄ subadult nebo adult ks kÄ ks; v LáznÄ BohdaneÄ nebo vÅ dy na burze; Hnguyen seznam cz nebo sms na telefon Hlavní; plemenáÄ e na nebo rámkÅ cena za kus; do vlastních úlÅ nebo pÅ epravního paketu Telefon	web010
Grammostola	19	Grammostola	GENUS	mail Jihomoravský kraj Grammostola rosea red samec KÄ	web010
Hysterocrates	19	Hysterocrates	GENUS	zdarma Stredoceský kraj Hysterocrates hercules KÄ cm v	web010
Nebo	19	Nebo	GENUS	Velké PÅ ílepy nebo Praha Suchdol nebo Dejvice; na Praze Dejvice nebo Suchdol Praze Smíchov nebo; Ä erven Tel nebo email lubos karnik seznam; Burzy Praha Brno nebo osobní odbÄ r Brno; odbÄ r Brno nebo zaÅ lu kamkoliv tel; samec KÄ Prodám nebo vymÄ ním adult samce; zaslat poÅ tou nebo osobní pÅ edání VyÅ; na e mail nebo na tel Celá CR	web010
Heterometrus	19	Heterometrus	GENUS	panel Celá CR Heterometrus petersi KÄ MláÄ ata	web010
Nebo	2	Nebo	GENUS	edání v Praze nebo zaslání Standardní cena pÅ; pÅ es Zásilkovnu nebo ÄŒP Za dobírku pÅ; v PÅ íbrami nebo v Praze bÄ hem; ervna Volejte na nebo piÅ te na jinkal; ve VlaÅ imi nebo moÅ nosnost poslat pÅ; uboticky seznam cz nebo na www vcelarstvi uboticky	web010
Brachypelma	20	Brachypelma	GENUS	západ Stredoceský kraj brachypelma vagans KÄ SamiÄ ka	web010
Nebo	20	Nebo	GENUS	balík do ruky nebo Zásilkovna doruÄ ení do; piÅ te sms nebo email jak budu moci; domácí stÅ ední nebo velký dcl l l; erven â Tel nebo Okres PÅ erov Olomoucký; v BrnÄ a nebo poÅ tou poÅ tovné	web010
Avicularia	21	Avicularia	GENUS	Hlavní mesto Praha Avicularia minatrix Dohodou Nabízím Avicularia; Hlavní mesto Praha Avicularia versicolor adult Dohodou Nabízím; stohovat Celá CR Avicularia versicolor subadult Dohodou Nabízím; Hlavní mesto Praha Avicularia minatrix Dohodou Nabízím Avicularia; Hlavní mesto Praha Avicularia minatrix Dohodou Nabízím Avicularia; Hlavní mesto Praha Avicularia versicolor subadult Dohodou Nabízím; do…	web010
Nebo	21	Nebo	GENUS	do vlastních úlÅ nebo zaslání dopravní spoleÄ ností; do vlastních úlÅ nebo zaslání dopravní spoleÄ ností	web010
Nebo	22	Nebo	GENUS	MeziÅ íÄ í nebo Nový JiÄ ín také	web010
Heterometrus	22	Heterometrus	GENUS	Å tíry rodu Heterometrus spinifer rozmnÄ ry terária	web010
Nebo	23	Nebo	GENUS	lesy praha cz nebo telefonicky Zábehlice Ondrej Kouba; ve VlaÅ imi nebo zaslat pÅ es zásilkovnu; Objednávky na tel nebo lhrebenar seznam cz vcely; do papírových kartonÅ nebo do VaÅ ich úlÅ; VaÅ ich úlú nebo v pÅ epravním úlku; k cene postovne nebo je mozny osobni odber; Nehvizdech u Prahy nebo v Praze Uhrinevsi Stredoceský	web010
Nebo	24	Nebo	GENUS	lesy praha cz nebo telefonicky Zábehlice Ondrej Kouba; ve VlaÅ imi nebo zaslat pÅ es zásilkovnu; Objednávky na tel nebo lhrebenar seznam cz vcely; do papírových kartonÅ nebo do VaÅ ich úlÅ; VaÅ ich úlú nebo v pÅ epravním úlku; k cene postovne nebo je mozny osobni odber; Nehvizdech u Prahy nebo v Praze Uhrinevsi Stredoceský	web010
Nebo	25	Nebo	GENUS	lesy praha cz nebo telefonicky Zábehlice Ondrej Kouba; ve VlaÅ imi nebo zaslat pÅ es zásilkovnu; Objednávky na tel nebo lhrebenar seznam cz vcely; do papírových kartonÅ nebo do VaÅ ich úlÅ; VaÅ ich úlú nebo v pÅ epravním úlku; k cene postovne nebo je mozny osobni odber; Nehvizdech u Prahy nebo v Praze Uhrinevsi Stredoceský	web010
Nebo	26	Nebo	GENUS	lesy praha cz nebo telefonicky Zábehlice Ondrej Kouba; ve VlaÅ imi nebo zaslat pÅ es zásilkovnu; Objednávky na tel nebo lhrebenar seznam cz vcely; do papírových kartonÅ nebo do VaÅ ich úlÅ; VaÅ ich úlú nebo v pÅ epravním úlku; k cene postovne nebo je mozny osobni odber; Nehvizdech u Prahy nebo v Praze Uhrinevsi Stredoceský	web010
Nebo	27	Nebo	GENUS	lesy praha cz nebo telefonicky Zábehlice Ondrej Kouba; ve VlaÅ imi nebo zaslat pÅ es zásilkovnu; Objednávky na tel nebo lhrebenar seznam cz vcely; do papírových kartonÅ nebo do VaÅ ich úlÅ; VaÅ ich úlú nebo v pÅ epravním úlku; k cene postovne nebo je mozny osobni odber; Nehvizdech u Prahy nebo v Praze Uhrinevsi Stredoceský	web010
Nebo	28	Nebo	GENUS	lesy praha cz nebo telefonicky Zábehlice Ondrej Kouba; ve VlaÅ imi nebo zaslat pÅ es zásilkovnu; Objednávky na tel nebo lhrebenar seznam cz vcely; do papírových kartonÅ nebo do VaÅ ich úlÅ; VaÅ ich úlú nebo v pÅ epravním úlku; k cene postovne nebo je mozny osobni odber; Nehvizdech u Prahy nebo v Praze Uhrinevsi Stredoceský	web010
Nebo	29	Nebo	GENUS	lesy praha cz nebo telefonicky Zábehlice Ondrej Kouba; ve VlaÅ imi nebo zaslat pÅ es zásilkovnu; Objednávky na tel nebo lhrebenar seznam cz vcely; do papírových kartonÅ nebo do VaÅ ich úlÅ; VaÅ ich úlú nebo v pÅ epravním úlku; k cene postovne nebo je mozny osobni odber; Nehvizdech u Prahy nebo v Praze Uhrinevsi Stredoceský	web010
Nebo	3	Nebo	GENUS	pÅ edání zdarma nebo zaslání poÅ tou dle; a samcovi a nebo hnÄ dou taky po; edání v liberci nebo v Jablonci nad Nisou; do druhého dne nebo lze zaslat i poÅ; nÄ jaké zdarma Nebo také vymÄ ním za; nejste jisti psem nebo koÄ kou Å iví; edání v Praze nebo u PÅ íbrami Volejte	web010
Nebo	30	Nebo	GENUS	lesy praha cz nebo telefonicky Zábehlice Ondrej Kouba; ve VlaÅ imi nebo zaslat pÅ es zásilkovnu; Objednávky na tel nebo lhrebenar seznam cz vcely; do papírových kartonÅ nebo do VaÅ ich úlÅ; VaÅ ich úlú nebo v pÅ epravním úlku; k cene postovne nebo je mozny osobni odber; Nehvizdech u Prahy nebo v Praze Uhrinevsi Stredoceský	web010
Nebo	31	Nebo	GENUS	lesy praha cz nebo telefonicky Zábehlice Ondrej Kouba; ve VlaÅ imi nebo zaslat pÅ es zásilkovnu; Objednávky na tel nebo lhrebenar seznam cz vcely; do papírových kartonÅ nebo do VaÅ ich úlÅ; VaÅ ich úlú nebo v pÅ epravním úlku; k cene postovne nebo je mozny osobni odber; Nehvizdech u Prahy nebo v Praze Uhrinevsi Stredoceský	web010
Nebo	32	Nebo	GENUS	lesy praha cz nebo telefonicky Zábehlice Ondrej Kouba; ve VlaÅ imi nebo zaslat pÅ es zásilkovnu; Objednávky na tel nebo lhrebenar seznam cz vcely; do papírových kartonÅ nebo do VaÅ ich úlÅ; VaÅ ich úlú nebo v pÅ epravním úlku; k cene postovne nebo je mozny osobni odber; Nehvizdech u Prahy nebo v Praze Uhrinevsi Stredoceský	web010
Nebo	33	Nebo	GENUS	lesy praha cz nebo telefonicky Zábehlice Ondrej Kouba; ve VlaÅ imi nebo zaslat pÅ es zásilkovnu; Objednávky na tel nebo lhrebenar seznam cz vcely; do papírových kartonÅ nebo do VaÅ ich úlÅ; VaÅ ich úlú nebo v pÅ epravním úlku; k cene postovne nebo je mozny osobni odber; Nehvizdech u Prahy nebo v Praze Uhrinevsi Stredoceský	web010
[truncated: 116,529 more rows]
