# Supplementary material for: Searching the web builds fuller picture of arachnid trade
Source: Commun Biol. 2022 May 19;5:448. doi: 10.1038/s42003-022-03374-0 (PMC9120460; doi:10.1038/s42003-022-03374-0)
Supplement: Supplementary file 7 — Data S5 [file 42003_2022_3374_MOESM7_ESM.csv]

control_number	species_code	taxa	class	genus	species	subspecies	specific_name	generic_name	description	quantity	unit	value	country_origin	country_imp_exp	purpose	source	action	disposition	disposition_date	disposition_year	shipment_date	shipment_year	import_export	port	us_co	foreign_co	cleaning_notes
2000703015	NONJ	spider	Arachnida	Non-CITES entry	sp.	NA	NA	ARACHNIDS	LIV	372	NO	960	FR	FR	T	W	C	C	2000-01-04	2000	2000-01-05	2000	I	CH	NA	NA	NA
2000723364	HALI	spider	Arachnida	Haplopelma	lividus	NA	COBALT BLUE	TARANTULA	LIV	343	NO	2229	MY	MY	T	W	C	C	2000-01-06	2000	2000-01-06	2000	I	LA	L. A. REPTILE	CBS WILDLIFE	NA
2000785058	GPUL	spider	Arachnida	Grammostola	pulchra	NA	BRAZILIAN BLACK	TARANTULA	LIV	12	NO	228	DE	DE	T	W	C	C	2000-01-06	2000	2000-01-06	2000	I	MI	WEST COAST ZOOLOGICAL, INC.	PETER HOCH IMPORT EXPORT	NA
2000785058	MERO	spider	Arachnida	Megaphobema	robusta	NA	GIANT REDLEG	TARANTULA	LIV	12	NO	420	DE	DE	T	W	C	C	2000-01-06	2000	2000-01-06	2000	I	MI	WEST COAST ZOOLOGICAL, INC.	PETER HOCH IMPORT EXPORT	NA
2000785058	NONJ	spider	Arachnida	Non-CITES entry	sp.	NA	NA	ARACHNIDS	LIV	25	NO	750	DE	DE	T	W	C	C	2000-01-06	2000	2000-01-06	2000	I	MI	WEST COAST ZOOLOGICAL, INC.	PETER HOCH IMPORT EXPORT	NA
2000848865	PAIM	spider	Arachnida	Pandinus	imperator	NA	EMPEROR	SCORPION	LIV	155	NO	155	BJ	BJ	T	R	C	C	2000-01-07	2000	2000-01-07	2000	I	MI	MIAMI REPTILE	SAX FAUNA	NA
2000801799	ACU?	spider	Arachnida	Acanthoscurria	sp.	NA	NA	TARANTULA	LIV	8	NO	82	NL	NL	T	U	C	C	2000-01-12	2000	2000-01-12	2000	I	MI	GLADES HERP	ERATO	NA
2000801799	AVI?	spider	Arachnida	Avicularia	sp.	NA	NA	SPIDER	LIV	1	NO	38	NL	NL	T	U	C	C	2000-01-12	2000	2000-01-12	2000	I	MI	GLADES HERP	ERATO	NA
2000801799	BUS?	spider	Arachnida	Buthus	sp.	NA	NA	SCORPION	LIV	2	NO	22	NL	NL	T	U	C	C	2000-01-12	2000	2000-01-12	2000	I	MI	GLADES HERP	ERATO	NA
2000801799	CHCB	spider	Arachnida	Chromatopelma	cyanopubescens	NA	GREEN BOTTLE BLUE	TARANTULA	LIV	10	NO	27	NL	NL	T	U	C	C	2000-01-12	2000	2000-01-12	2000	I	MI	GLADES HERP	ERATO	NA
2000801799	HDG?	spider	Arachnida	Hadogenes	sp.	NA	NA	SCORPION	LIV	1	NO	22	NL	NL	T	U	C	C	2000-01-12	2000	2000-01-12	2000	I	MI	GLADES HERP	ERATO	NA
2000801799	LTD?	spider	Arachnida	Latrodectus	sp.	NA	NA	SPIDER	LIV	17	NO	102	AR	NL	T	U	C	C	2000-01-12	2000	2000-01-12	2000	I	MI	GLADES HERP	ERATO	NA
2000801799	NONJ	spider	Arachnida	Non-CITES entry	sp.	NA	NA	ARACHNIDS	LIV	61	NO	1100	VS	NL	T	U	C	C	2000-01-12	2000	2000-01-12	2000	I	MI	GLADES HERP	ERATO	NA
2000801799	PMI?	spider	Arachnida	Phormictopus	sp.	NA	BIRD-EATING	SPIDER	LIV	5	NO	15	NL	NL	T	U	C	C	2000-01-12	2000	2000-01-12	2000	I	MI	GLADES HERP	ERATO	NA
2000801799	PMP?	spider	Arachnida	Pamphobeteus	sp.	NA	BIRD-EATING	SPIDER	LIV	25	NO	250	NL	NL	T	U	C	C	2000-01-12	2000	2000-01-12	2000	I	MI	GLADES HERP	ERATO	NA
2000729296	AVPR	spider	Arachnida	Avicularia	purpurea	NA	NA	SPIDER	LIV	50	NO	312	DE	DE	T	C	C	C	2000-01-14	2000	2000-01-13	2000	I	CH	ARACHNOCENTRIC, INC.	HERWIG KAHLENBERG	NA
2000729296	AVVE	spider	Arachnida	Avicularia	versicolor	NA	MARTINIQUE TREE	SPIDER	LIV	100	NO	416	DE	DE	T	C	C	C	2000-01-14	2000	2000-01-13	2000	I	CH	ARACHNOCENTRIC, INC.	HERWIG KAHLENBERG	NA
2000729296	CICR	spider	Arachnida	Citharischius	crawshayi	NA	KING BABOON	TARANTULA	LIV	150	NO	520	DE	DE	T	C	C	C	2000-01-14	2000	2000-01-13	2000	I	CH	ARACHNOCENTRIC, INC.	HERWIG KAHLENBERG	NA
2000729296	PAQ?	spider	Arachnida	Paraphysa	sp.	NA	NA	SPIDER	LIV	50	NO	208	DE	DE	T	C	C	C	2000-01-14	2000	2000-01-13	2000	I	CH	ARACHNOCENTRIC, INC.	HERWIG KAHLENBERG	NA
2000744641	NONJ	spider	Arachnida	Non-CITES entry	sp.	NA	NA	ARACHNIDS	BOD	12	NO	0	TH	TH	T	W	C	C	2000-03-27	2000	2000-01-15	2000	I	1	AMERICAN PEST MANAGEMENT	NA	NA
2000790924	PTMU	spider	Arachnida	Pterinochilus	murinus	NA	NA	SPIDER	LIV	50	NO	25	TZ	TZ	T	U	C	C	2000-01-24	2000	2000-01-15	2000	I	MI	STUBBS, RICHARD A	GRECHANT LMT	NA
2000722096	HTT?	spider	Arachnida	Heterometrus	sp.	NA	NA	SCORPION	LIV	35	NO	17	VN	VN	T	W	C	C	2000-01-16	2000	2000-01-16	2000	I	LA	UNIVERSAL AQUATIC	CORIMEX	NA
2000722096	TPA?	spider	Arachnida	Theraphosa	sp.	NA	BIRD-EATING	SPIDER	LIV	56	NO	28	VN	VN	T	W	C	C	2000-01-16	2000	2000-01-16	2000	I	LA	UNIVERSAL AQUATIC	CORIMEX	NA
2000721817	GST?	spider	Arachnida	Grammostola	sp.	NA	NA	TARANTULA	LIV	1570	NO	942	CL	CL	T	W	C	C	2000-01-18	2000	2000-01-18	2000	I	LA	L. A. REPTILE	SERGIO BUSTAMONTE	NA
2000722056	NONJ	spider	Arachnida	Non-CITES entry	sp.	NA	NA	ARACHNIDS	LIV	182	NO	182	VN	VN	T	W	C	C	2000-01-18	2000	2000-01-18	2000	I	LA	CALIFORNIA ZOOLOGICAL SUPPLY	VINAFOR HANOI	NA
2000746201	PAIM	spider	Arachnida	Pandinus	imperator	NA	EMPEROR	SCORPION	LIV	250	NO	200	GH	GH	T	W	C	C	2000-01-18	2000	2000-01-18	2000	I	AT	NA	SAFARI PET SUPPLY	NA
2000721799	ASC?	spider	Arachnida	Acanthoscurria	sp.	NA	NA	TARANTULA	LIV	20	NO	50	NL	NL	T	C	C	C	2000-01-19	2000	2000-01-19	2000	I	NY	SOMMA, FRANK	HANS ROTTEVEEL	NA
2000721799	AVI?	spider	Arachnida	Avicularia	sp.	NA	NA	SPIDER	LIV	32	NO	540	NL	NL	T	C	C	C	2000-01-19	2000	2000-01-19	2000	I	NY	SOMMA, FRANK	HANS ROTTEVEEL	NA
2000721799	PSIR	spider	Arachnida	Psalmopoeus	irminia	NA	VENEZUELAN TIGER	SPIDER	LIV	30	NO	80	NL	NL	T	C	C	C	2000-01-19	2000	2000-01-19	2000	I	NY	SOMMA, FRANK	HANS ROTTEVEEL	NA
2000782090	AVAV	spider	Arachnida	Avicularia	avicularia	NA	PINK TOE	SPIDER	LIV	21	NO	90	PE	PE	T	W	C	C	2000-01-20	2000	2000-01-19	2000	I	MI	GLOBAL TROPICAL	PERUVIAN JUNGLE	NA
2000782090	TARA	spider	Arachnida	NA	NA	NA	ALL SPECIES	ALL TARANTULAS	LIV	990	NO	3357	PE	PE	T	W	C	C	2000-01-20	2000	2000-01-19	2000	I	MI	GLOBAL TROPICAL	PERUVIAN JUNGLE	NA
2000782090	TARA	spider	Arachnida	NA	NA	NA	ALL SPECIES	ALL TARANTULAS	LIV	170	NO	731	PE	PE	T	W	C	C	2000-01-20	2000	2000-01-19	2000	I	MI	GLOBAL TROPICAL	PERUVIAN JUNGLE	NA
2000732947	PAIM	spider	Arachnida	Pandinus	imperator	NA	EMPEROR	SCORPION	LIV	215	NO	172	GH	GH	T	W	C	C	2000-01-21	2000	2000-01-20	2000	I	MI	BURGUNDY REPTILE TRADERS	SAFARI PETS	NA
2000793061	NONJ	spider	Arachnida	Non-CITES entry	sp.	NA	NA	ARACHNIDS	SPE	10000	NO	0	JM	JM	non-standard value	W	C	C	2000-01-20	2000	2000-01-20	2000	I	PA	NA	NA	Original value in 'purpose' column: N
2000800042	HETS	spider	Arachnida	Heterometrus	spiniferus	NA	ASIAN FOREST	SCORPION	LIV	20	NO	8	VN	VN	T	U	C	C	2000-01-20	2000	2000-01-20	2000	I	MI	GAMA SUPPLIERS, INC.	NA	NA
2000721759	PAIM	spider	Arachnida	Pandinus	imperator	NA	EMPEROR	SCORPION	LIV	400	NO	400	GH	GH	T	W	C	C	2000-01-21	2000	2000-01-21	2000	I	LA	R. H. PET INCORPORATED	OGUNS AND CO GH LTD	NA
2000730826	PAIM	spider	Arachnida	Pandinus	imperator	NA	EMPEROR	SCORPION	LIV	50	NO	125	GH	GH	T	W	C	C	2000-01-21	2000	2000-01-21	2000	I	NY	EAST COAST ZOOLOGICAL SUPPLY	NOMED COMMERCIAL HOUSE	NA
2000784899	GST?	spider	Arachnida	Grammostola	sp.	NA	NA	TARANTULA	LIV	2500	NO	1500	CL	CL	T	U	C	C	2000-01-21	2000	2000-01-21	2000	I	MI	WEST COAST ZOOLOGICAL, INC.	NA	NA
2000721716	PAIM	spider	Arachnida	Pandinus	imperator	NA	EMPEROR	SCORPION	LIV	500	NO	500	BJ	BJ	T	W	C	C	2000-01-25	2000	2000-01-25	2000	I	LA	L. A. REPTILE	PAZOK REPTILES	NA
2000721716	TARA	spider	Arachnida	NA	NA	NA	ALL SPECIES	ALL TARANTULAS	LIV	103	NO	309	BJ	BJ	T	W	C	C	2000-01-25	2000	2000-01-25	2000	I	LA	L. A. REPTILE	PAZOK REPTILES	NA
2000727857	CERD	spider	Arachnida	Ceratogyrus	darlingii	NA	E. AFRICAN HORNED	TARANTULA	HOR	20	NO	200	GB	GB	non-standard value	W	C	C	2000-01-31	2000	2000-01-25	2000	I	NW	NORRIS FRED	WESTCOUNTRY GAME SERVICES	Original value in 'purpose' column: N
2000779366	HYSG	spider	Arachnida	Hysterocrates	gigas	NA	NA	SPIDER	LIV	100	NO	75	TZ	TZ	T	W	C	C	2000-01-26	2000	2000-01-26	2000	I	MI	GLOBAL REPTILES	GM KISHARI BIRDS	NA
2000781381	BRAS	spider	Arachnida	Brachypelma	smithi	NA	MEXICAN RED-KNEE	TARANTULA	LIV	100	NO	500	NL	NL	T	C	C	C	2000-01-26	2000	2000-01-26	2000	I	CA	ARACHNOCENTRIC	DUTCH ENTOMOLOGICAL BREED	NA
2000781381	NONJ	spider	Arachnida	Non-CITES entry	sp.	NA	NA	ARACHNIDS	LIV	270	NO	1245	NL	NL	T	C	C	C	2000-01-26	2000	2000-01-26	2000	I	CA	ARACHNOCENTRIC	DUTCH ENTOMOLOGICAL BREED	NA
2000731256	PAIM	spider	Arachnida	Pandinus	imperator	NA	EMPEROR	SCORPION	LIV	600	NO	600	GH	GH	T	W	C	C	2000-02-03	2000	2000-01-27	2000	I	MI	SOUTHEAST REPTILE EXCHANGE, INC	GREYHEAD ENTERPRISES	NA
2000740428	HPA?	spider	Arachnida	Haplopelma	sp.	NA	NA	TARANTULA	LIV	370	NO	2335	MY	MY	T	W	C	C	2000-01-27	2000	2000-01-27	2000	I	LA	L. A. REPTILE	CBS WILDLIFE	NA
2000740428	TARA	spider	Arachnida	NA	NA	NA	ALL SPECIES	ALL TARANTULAS	LIV	64	NO	416	MY	MY	T	W	C	C	2000-01-27	2000	2000-01-27	2000	I	LA	L. A. REPTILE	CBS WILDLIFE	NA
2000168033	PAIM	spider	Arachnida	Pandinus	imperator	NA	EMPEROR	SCORPION	LIV	620	NO	540	TG	TG	T	R	C	C	2000-01-29	2000	2000-01-29	2000	I	MI	GAMA SUPPLIERS, INC.	TOGAMIN	NA
2000722387	TARA	spider	Arachnida	NA	NA	NA	ALL SPECIES	ALL TARANTULAS	LIV	92	NO	46	VN	VN	T	W	C	C	2000-01-31	2000	2000-01-31	2000	I	LA	L. A. REPTILE	CORIMEX	NA
2000900460	PAIM	spider	Arachnida	Pandinus	imperator	NA	EMPEROR	SCORPION	LIV	250	NO	188	GH	GH	T	W	C	C	2000-02-01	2000	2000-01-31	2000	I	MI	JP PETS	NOMAD COMERICIAL	NA
2000900460	PAIM	spider	Arachnida	Pandinus	imperator	NA	EMPEROR	SCORPION	LIV	73	NO	53	GH	GH	T	W	C	C	2000-02-01	2000	2000-01-31	2000	I	MI	JP PETS	NOMAD COMERICIAL	NA
2000722415	GST?	spider	Arachnida	Grammostola	sp.	NA	NA	TARANTULA	LIV	2000	NO	1200	CL	CL	T	W	C	C	2000-02-01	2000	2000-02-01	2000	I	LA	L. A. REPTILE	SERGIO BUSTAMONTE	NA
2000723255	AVUR	spider	Arachnida	Avicularia	urticans	NA	PERUVIAN PINK TOE	SPIDER	LIV	739	NO	2366	PE	PE	T	W	C	C	2000-02-01	2000	2000-02-01	2000	I	LA	CALIFORNIA ZOOLOGICAL SUPPLY	PERU JUNGLE	NA
2000723255	TARA	spider	Arachnida	NA	NA	NA	ALL SPECIES	ALL TARANTULAS	LIV	200	NO	780	PE	PE	T	W	C	C	2000-02-01	2000	2000-02-01	2000	I	LA	CALIFORNIA ZOOLOGICAL SUPPLY	PERU JUNGLE	NA
2000723503	PAIM	spider	Arachnida	Pandinus	imperator	NA	EMPEROR	SCORPION	LIV	600	NO	900	TG	TG	T	W	C	C	2000-02-02	2000	2000-02-02	2000	I	LA	L. A. REPTILE	NA	NA
2000740141	NONJ	spider	Arachnida	Non-CITES entry	sp.	NA	NA	ARACHNIDS	LIV	279	NO	279	MZ	MZ	T	W	C	C	2000-02-02	2000	2000-02-02	2000	I	LA	STUBBS, RICHARD A	CHIKWIRIMITI MOCAMBIQUE	NA
2000798271	PAIM	spider	Arachnida	Pandinus	imperator	NA	EMPEROR	SCORPION	LIV	300	NO	300	GH	GH	T	W	C	C	2000-02-02	2000	2000-02-02	2000	I	MI	SOUTH FLORIDA REPTILE EXCHANGE	OGUNS AND COMPANY	NA
2000721839	PAIM	spider	Arachnida	Pandinus	imperator	NA	EMPEROR	SCORPION	LIV	320	NO	255	TG	TG	T	W	C	C	2000-02-03	2000	2000-02-03	2000	I	LA	INTERNATIONAL DRAGON BREEDERS INC	TOGANIM	NA
2000802801	APP?	spider	Arachnida	Aphonopelma	sp.	NA	NA	TARANTULA	LIV	23	NO	12	PY	PY	T	U	C	C	2000-02-04	2000	2000-02-04	2000	I	MI	GAMA SUPPLIERS, INC.	WALTER GOMEZ	NA
2000739852	PAIM	spider	Arachnida	Pandinus	imperator	NA	EMPEROR	SCORPION	LIV	2128	NO	2128	GH	GH	T	W	C	C	2000-02-07	2000	2000-02-06	2000	I	LA	CALIFORNIA ZOOLOGICAL SUPPLY	OGUNS & CO.	NA
2000740021	PAIM	spider	Arachnida	Pandinus	imperator	NA	EMPEROR	SCORPION	LIV	500	NO	500	BJ	BJ	T	R	C	C	2000-02-09	2000	2000-02-09	2000	I	LA	L. A. REPTILE	PAZOK REPTILES	NA
2000741831	APP?	spider	Arachnida	Aphonopelma	sp.	NA	NA	TARANTULA	LIV	500	NO	1000	HN	HN	T	W	C	C	2000-02-09	2000	2000-02-09	2000	I	LA	L. A. REPTILE	BFC	NA
2000731717	AVI?	spider	Arachnida	Avicularia	sp.	NA	NA	SPIDER	LIV	2	NO	60	CA	CA	T	C	C	C	2000-02-11	2000	2000-02-11	2000	I	NY	SOMMA, FRANK	NA	NA
2000731717	AVI?	spider	Arachnida	Avicularia	sp.	NA	NA	SPIDER	LIV	37	NO	280	CA	CA	T	C	C	C	2000-02-11	2000	2000-02-11	2000	I	NY	SOMMA, FRANK	NA	NA
2000731717	AVI?	spider	Arachnida	Avicularia	sp.	NA	NA	SPIDER	LIV	2	NO	20	CA	CA	T	C	C	C	2000-02-11	2000	2000-02-11	2000	I	NY	SOMMA, FRANK	NA	NA
2000731717	AVPR	spider	Arachnida	Avicularia	purpurea	NA	NA	SPIDER	LIV	6	NO	20	CA	CA	T	C	C	C	2000-02-11	2000	2000-02-11	2000	I	NY	SOMMA, FRANK	NA	NA
2000731717	AVZA	spider	Arachnida	Avicularia	zarodes	NA	ECUADOR PINK TOE	SPIDER	LIV	2	NO	60	CA	CA	T	C	C	C	2000-02-11	2000	2000-02-11	2000	I	NY	SOMMA, FRANK	NA	NA
2000731717	CYFA	spider	Arachnida	Cyclosternum	fasciatus	NA	TIGER RUMP	SPIDER	LIV	10	NO	60	CA	CA	T	C	C	C	2000-02-11	2000	2000-02-11	2000	I	NY	SOMMA, FRANK	NA	NA
2000731717	GST?	spider	Arachnida	Grammostola	sp.	NA	NA	TARANTULA	LIV	11	NO	40	CA	CA	T	C	C	C	2000-02-11	2000	2000-02-11	2000	I	NY	SOMMA, FRANK	NA	NA
2000731717	HALI	spider	Arachnida	Haplopelma	lividus	NA	COBALT BLUE	TARANTULA	LIV	75	NO	75	CA	CA	T	C	C	C	2000-02-11	2000	2000-02-11	2000	I	NY	SOMMA, FRANK	NA	NA
2000731717	LAS?	spider	Arachnida	Lasiodora	sp.	NA	BIRD-EATING	SPIDER	LIV	2	NO	50	CA	CA	T	C	C	C	2000-02-11	2000	2000-02-11	2000	I	NY	SOMMA, FRANK	NA	NA
2000731717	LAS?	spider	Arachnida	Lasiodora	sp.	NA	BIRD-EATING	SPIDER	LIV	3	NO	60	CA	CA	T	C	C	C	2000-02-11	2000	2000-02-11	2000	I	NY	SOMMA, FRANK	NA	NA
2000731717	PAFE	spider	Arachnida	Pamphobeteus	ferox	NA	GREY BIRD-EATING	SPIDER	LIV	7	NO	70	CA	CA	T	C	C	C	2000-02-11	2000	2000-02-11	2000	I	NY	SOMMA, FRANK	NA	NA
2000731717	PAMF	spider	Arachnida	Pamphobeteus	fortis	NA	BROWN BIRD-EATING	SPIDER	LIV	7	NO	70	CA	CA	T	C	C	C	2000-02-11	2000	2000-02-11	2000	I	NY	SOMMA, FRANK	NA	NA
2000731717	PMI?	spider	Arachnida	Phormictopus	sp.	NA	BIRD-EATING	SPIDER	LIV	4	NO	20	CA	CA	T	C	C	C	2000-02-11	2000	2000-02-11	2000	I	NY	SOMMA, FRANK	NA	NA
2000731717	PSPL	spider	Arachnida	Psalmopoeus	pulcher	NA	PANAMA BLONDE TREE	SPIDER	LIV	3	NO	90	CA	CA	T	C	C	C	2000-02-11	2000	2000-02-11	2000	I	NY	SOMMA, FRANK	NA	NA
2000731717	TAGI	spider	Arachnida	Tapinauchenius	gigas	NA	ORANGE TREE	SPIDER	LIV	11	NO	75	CA	CA	T	C	C	C	2000-02-11	2000	2000-02-11	2000	I	NY	SOMMA, FRANK	NA	NA
2000731023	PAIM	spider	Arachnida	Pandinus	imperator	NA	EMPEROR	SCORPION	LIV	200	NO	100	GH	GH	T	W	C	C	2000-02-14	2000	2000-02-14	2000	I	NY	EAST COAST ZOOLOGICAL SUPPLY	NOMED COMMERCIAL HOUSE	NA
2000739988	GST?	spider	Arachnida	Grammostola	sp.	NA	NA	TARANTULA	LIV	2000	NO	1200	CL	CL	T	W	C	C	2000-02-13	2000	2000-02-15	2000	I	LA	L. A. REPTILE	NA	NA
2000738071	AVI?	spider	Arachnida	Avicularia	sp.	NA	NA	SPIDER	LIV	5	NO	25	DE	DE	T	C	C	C	2000-02-16	2000	2000-02-16	2000	I	DF	TEXAS ANIMAL EXPORT	DAS TROPEN PARADISES	NA
2000805154	PAIM	spider	Arachnida	Pandinus	imperator	NA	EMPEROR	SCORPION	LIV	600	NO	900	TG	TG	T	W	C	C	2000-02-16	2000	2000-02-16	2000	I	LA	L. A. REPTILE	PAJAR SARL	NA
2000733576	AVI?	spider	Arachnida	Avicularia	sp.	NA	NA	SPIDER	LIV	220	NO	800	FR	FR	T	W	C	C	2000-02-25	2000	2000-02-17	2000	I	CH	ARACHNOCENTRIC, INC.	NA	NA
2000733576	BRAS	spider	Arachnida	Brachypelma	smithi	NA	MEXICAN RED-KNEE	TARANTULA	LIV	800	NO	800	FR	FR	T	F	C	C	2000-02-25	2000	2000-02-17	2000	I	CH	ARACHNOCENTRIC, INC.	NA	NA
2000733576	LAPA	spider	Arachnida	Lasiodora	parahybana	NA	SALMON BIRD-EATING	SPIDER	LIV	1000	NO	300	FR	FR	T	W	C	C	2000-02-25	2000	2000-02-17	2000	I	CH	ARACHNOCENTRIC, INC.	NA	NA
2000733576	TLEB	spider	Arachnida	Theraphosa	leblondi	NA	GOLIATH BIRDEATING	SPIDER	LIV	105	NO	300	FR	FR	T	W	C	C	2000-02-25	2000	2000-02-17	2000	I	CH	ARACHNOCENTRIC, INC.	NA	NA
2000739327	NONJ	spider	Arachnida	Non-CITES entry	sp.	NA	NA	ARACHNIDS	SPE	133	NO	0	MM	MM	non-standard value	W	C	C	2000-02-17	2000	2000-02-17	2000	I	DU	NATIONAL MUSEUM OF NATURAL HISTORY	NA	Original value in 'purpose' column: N
2000739482	PAIM	spider	Arachnida	Pandinus	imperator	NA	EMPEROR	SCORPION	LIV	3000	NO	3000	GH	GH	T	W	C	C	2000-02-17	2000	2000-02-17	2000	I	LA	CALIFORNIA ZOOLOGICAL SUPPLY	BASIL ARYEETEY	NA
2000740136	HALI	spider	Arachnida	Haplopelma	lividus	NA	COBALT BLUE	TARANTULA	LIV	319	NO	2073	MY	MY	T	W	C	C	2000-02-17	2000	2000-02-17	2000	I	LA	L. A. REPTILE	CBS WILDLIFE	NA
2000749998	TARA	spider	Arachnida	NA	NA	NA	ALL SPECIES	ALL TARANTULAS	LIV	51	NO	960	CA	CA	T	C	C	C	2000-02-17	2000	2000-02-17	2000	I	NY	SOMMA, FRANK	NA	NA
2000783646	AVAV	spider	Arachnida	Avicularia	avicularia	NA	PINK TOE	SPIDER	LIV	1238	NO	2476	GY	GY	T	W	C	C	2000-02-22	2000	2000-02-22	2000	I	MI	BURGUNDY REPTILE TRADERS	LOUIS MARTINS TROPICAL FAUNA	NA
2000783713	PAIM	spider	Arachnida	Pandinus	imperator	NA	EMPEROR	SCORPION	LIV	300	NO	240	TG	TG	T	R	C	C	2000-02-22	2000	2000-02-22	2000	I	MI	JP PETS	ETS MARES	NA
2000744835	PAIM	spider	Arachnida	Pandinus	imperator	NA	EMPEROR	SCORPION	LIV	600	NO	900	TG	TG	T	W	C	C	2000-02-23	2000	2000-02-23	2000	I	LA	L. A. REPTILE	PAJAR SARL	NA
2000785669	PAIM	spider	Arachnida	Pandinus	imperator	NA	EMPEROR	SCORPION	LIV	250	NO	500	TG	TG	T	R	C	C	2000-02-24	2000	2000-02-23	2000	I	MI	SEGREST FARMS	PAJAR S A R L IMP/EXP	NA
2000739787	CRU?	spider	Arachnida	Centruroides	sp.	NA	NA	SCORPION	MEA	894	KG	17521	NZ	NZ	T	W	C	C	2000-02-24	2000	2000-02-24	2000	I	LA	NEW ZEALAND LAMB CO. INC.	RICHMOND	NA
2000900399	AVI?	spider	Arachnida	Avicularia	sp.	NA	NA	SPIDER	LIV	550	NO	1373	DE	DE	T	U	C	C	2000-02-24	2000	2000-02-24	2000	I	MI	WEST COAST ZOOLOGICAL, INC.	M S REPTILIEN	NA
2000900399	AVVE	spider	Arachnida	Avicularia	versicolor	NA	MARTINIQUE TREE	SPIDER	LIV	23	NO	1206	DE	DE	T	U	C	C	2000-02-24	2000	2000-02-24	2000	I	MI	WEST COAST ZOOLOGICAL, INC.	M S REPTILIEN	NA
2000900520	GST?	spider	Arachnida	Grammostola	sp.	NA	NA	TARANTULA	LIV	1250	NO	750	CL	CL	T	U	C	C	2000-02-24	2000	2000-02-24	2000	I	MI	WEST COAST ZOOLOGICAL, INC.	NA	NA
2000168313	PMP?	spider	Arachnida	Pamphobeteus	sp.	NA	BIRD-EATING	SPIDER	BOD	10	NO	70	CL	CL	T	W	C	C	2000-02-25	2000	2000-02-25	2000	I	MI	THEM	THE INSECT STORE	NA
2000739618	NONJ	spider	Arachnida	Non-CITES entry	sp.	NA	NA	ARACHNIDS	LIV	50	NO	50	NG	NG	T	W	C	C	2000-02-27	2000	2000-02-27	2000	I	LA	AT FISH INTERNATIONAL	CINDY TROPICAL LTD	NA
2000742881	GST?	spider	Arachnida	Grammostola	sp.	NA	NA	TARANTULA	LIV	2000	NO	1200	CL	CL	T	W	C	C	2000-02-29	2000	2000-02-29	2000	I	LA	L. A. REPTILE	SERGIO BUSTAMONTE	NA
2000742937	PAIM	spider	Arachnida	Pandinus	imperator	NA	EMPEROR	SCORPION	LIV	500	NO	1000	BJ	BJ	T	W	C	C	2000-03-01	2000	2000-02-29	2000	I	LA	L. A. REPTILE	PAZOK REPTILES	NA
2000800911	AVAV	spider	Arachnida	Avicularia	avicularia	NA	PINK TOE	SPIDER	LIV	260	NO	260	GY	GY	T	U	C	C	2000-02-29	2000	2000-02-29	2000	I	MI	BURGUNDY REPTILE TRADERS	LOUIS MARTINS TROPICAL FAUNA	NA
2000800919	NONJ	spider	Arachnida	Non-CITES entry	sp.	NA	NA	ARACHNIDS	LIV	50	NO	186	PY	PY	T	U	C	C	2000-02-29	2000	2000-02-29	2000	I	MI	BURGUNDY REPTILE TRADERS	NA	NA
2000747653	APP?	spider	Arachnida	Aphonopelma	sp.	NA	NA	TARANTULA	LIV	120	NO	36	PY	PY	T	W	C	C	2000-03-01	2000	2000-03-01	2000	I	LA	IZI INTERNATIONAL ZOOLOGICAL IMPORTS	EXOCTIC AQUARIUM & PET SHOP	NA
2000802258	BRVA	spider	Arachnida	Brachypelma	vagans	NA	MEXICAN RED-RUMP	TARANTULA	BOD	100	NO	300	PE	PE	T	W	C	C	1999-11-28	1999	2000-03-01	2000	I	MI	COMBINED SCIENTIFIC SUPPLIES	NA	NA
2000802258	NONJ	spider	Arachnida	Non-CITES entry	sp.	NA	NA	ARACHNIDS	BOD	40	NO	56	PE	PE	T	U	C	C	1999-11-28	1999	2000-03-01	2000	I	MI	COMBINED SCIENTIFIC SUPPLIES	NA	NA
2000900402	NONJ	spider	Arachnida	Non-CITES entry	sp.	NA	NA	ARACHNIDS	LIV	50	NO	15	TZ	TZ	T	U	C	C	2000-03-02	2000	2000-03-01	2000	I	MI	BURGUNDY REPTILE TRADERS	G.M. KISHARI BIRDS	NA
2000900497	ACU?	spider	Arachnida	Acanthoscurria	sp.	NA	NA	TARANTULA	LIV	100	NO	200	PE	PE	T	U	C	C	2000-03-02	2000	2000-03-01	2000	I	MI	GAMA SUPPLIERS, INC.	NA	NA
2000900497	AVMG	spider	Arachnida	Avicularia	magdalena	NA	NA	SPIDER	LIV	600	NO	1200	PE	PE	T	U	C	C	2000-03-02	2000	2000-03-01	2000	I	MI	GAMA SUPPLIERS, INC.	NA	NA
2000900497	MGB?	spider	Arachnida	Megaphobema	sp.	NA	REDLEG	TARANTULA	LIV	100	NO	200	PE	PE	T	U	C	C	2000-03-02	2000	2000-03-01	2000	I	MI	GAMA SUPPLIERS, INC.	NA	NA
2000900497	NONJ	spider	Arachnida	Non-CITES entry	sp.	NA	NA	ARACHNIDS	LIV	400	NO	800	PE	PE	T	U	C	C	2000-03-02	2000	2000-03-01	2000	I	MI	GAMA SUPPLIERS, INC.	NA	NA
2000900497	PMP?	spider	Arachnida	Pamphobeteus	sp.	NA	BIRD-EATING	SPIDER	LIV	300	NO	600	PE	PE	T	U	C	C	2000-03-02	2000	2000-03-01	2000	I	MI	GAMA SUPPLIERS, INC.	NA	NA
2000779244	HETS	spider	Arachnida	Heterometrus	spiniferus	NA	ASIAN FOREST	SCORPION	LIV	70	NO	70	VN	XX	T	W	C	C	2000-03-02	2000	2000-03-02	2000	I	MI	JP PETS	VINAFOR HANOI	NA
2000779247	HETS	spider	Arachnida	Heterometrus	spiniferus	NA	ASIAN FOREST	SCORPION	LIV	50	NO	15	VN	VN	T	W	C	C	2000-03-02	2000	2000-03-02	2000	I	MI	SOUTHEAST REPTILE EXCHANGE, INC	CONFICO	NA
2000779247	OTT?	spider	Arachnida	Ornithoctonus	sp.	NA	NA	TARANTULA	LIV	50	NO	15	VN	VN	T	W	C	C	2000-03-02	2000	2000-03-02	2000	I	MI	SOUTHEAST REPTILE EXCHANGE, INC	CONFICO	NA
2000965044	PAIM	spider	Arachnida	Pandinus	imperator	NA	EMPEROR	SCORPION	LIV	1350	NO	1200	TG	TG	T	R	C	C	2000-03-03	2000	2000-03-02	2000	I	MI	GAMA SUPPLIERS, INC.	TOGANIM	NA
2000900930	GST?	spider	Arachnida	Grammostola	sp.	NA	NA	TARANTULA	LIV	1000	NO	600	CL	CL	T	U	C	C	2000-03-03	2000	2000-03-03	2000	I	MI	WEST COAST ZOOLOGICAL, INC.	NA	NA
2000899745	TARA	spider	Arachnida	NA	NA	NA	ALL SPECIES	ALL TARANTULAS	BOD	400	NO	2200	PE	PE	T	U	C	C	2000-03-09	2000	2000-03-04	2000	I	MI	ART BY GOD	PERUVIAN BUTTERFLY HOUSE	NA
2000740135	TARA	spider	Arachnida	NA	NA	NA	ALL SPECIES	ALL TARANTULAS	LIV	30	NO	45	VN	VN	T	W	C	C	2000-03-06	2000	2000-03-06	2000	I	LA	CALIFORNIA ZOOLOGICAL SUPPLY	VINAFOR HANOI	NA
2000733706	NONJ	spider	Arachnida	Non-CITES entry	sp.	NA	NA	ARACHNIDS	LIV	440	NO	2402	NL	NL	T	C	C	C	2000-03-06	2000	2000-03-07	2000	I	CH	ARACHNOCENTRIC, INC.	ERATO DUTCH ENTERPRISE	NA
2000785057	AVI?	spider	Arachnida	Avicularia	sp.	NA	NA	SPIDER	BOD	125	NO	125	TH	TH	T	U	C	C	2000-03-07	2000	2000-03-07	2000	I	MI	ART BY GOD	ODDS AND OLDS LTD	NA
2000785057	NONJ	spider	Arachnida	Non-CITES entry	sp.	NA	NA	ARACHNIDS	BOD	150	NO	150	TH	TH	T	U	C	C	2000-03-07	2000	2000-03-07	2000	I	MI	ART BY GOD	ODDS AND OLDS LTD	NA
2000783784	TPA?	spider	Arachnida	Theraphosa	sp.	NA	BIRD-EATING	SPIDER	LIV	230	NO	805	PY	PY	T	W	C	C	2000-03-08	2000	2000-03-08	2000	I	MI	GAMA SUPPLIERS, INC.	NA	NA
2000785947	HETS	spider	Arachnida	Heterometrus	spiniferus	NA	ASIAN FOREST	SCORPION	LIV	300	NO	90	VN	VN	T	U	C	C	2000-03-08	2000	2000-03-08	2000	I	MI	STUBBS, RICHARD A	V.C.S. CORPS	NA
2000710999	SCR?	spider	Arachnida	Scorpio	sp.	NA	NA	SCORPION	MED	60	NO	5	CN	CN	P	W	R	S	2000-03-09	2000	2000-03-09	2000	I	AN	CALIFORNIA BONSAI NURSERY	NA	NA
2000783794	APP?	spider	Arachnida	Aphonopelma	sp.	NA	NA	TARANTULA	LIV	200	NO	400	HN	HN	T	W	C	C	2000-03-14	2000	2000-03-14	2000	I	MI	MIAMI REPTILE	BREEDING FARMS CORP	NA
2000783794	CEGR	spider	Arachnida	Centruroides	gracilis	NA	BARK	SCORPION	LIV	200	NO	200	HN	HN	T	W	C	C	2000-03-14	2000	2000-03-14	2000	I	MI	MIAMI REPTILE	BREEDING FARMS CORP	NA
2000727109	PAIM	spider	Arachnida	Pandinus	imperator	NA	EMPEROR	SCORPION	LIV	159	NO	64	GH	GH	T	W	C	C	2000-03-15	2000	2000-03-15	2000	I	NY	EAST COAST ZOOLOGICAL SUPPLY	PRESTIGE COMMERCIAL HOUSE	NA
2000736892	CERD	spider	Arachnida	Ceratogyrus	darlingii	NA	E. AFRICAN HORNED	TARANTULA	SKI	4578	NO	45919	AU	NZ	T	C	C	C	2000-03-21	2000	2000-03-16	2000	I	NW	SUNDERLAND LEATHER COMPANY	SHERWOOD EXPORTS LTD.	NA
2000748451	NONJ	spider	Arachnida	Non-CITES entry	sp.	NA	NA	ARACHNIDS	LIV	108	NO	324	TZ	TZ	T	W	C	C	2000-03-16	2000	2000-03-16	2000	I	LA	L. A. REPTILE	LEXPO	NA
2000748451	PDN?	spider	Arachnida	Pandinus	sp.	NA	NA	SCORPION	LIV	87	NO	87	TZ	TZ	T	W	C	C	2000-03-16	2000	2000-03-16	2000	I	LA	L. A. REPTILE	LEXPO	NA
2000748986	APP?	spider	Arachnida	Aphonopelma	sp.	NA	NA	TARANTULA	LIV	33	NO	335	MX	DE	T	W	C	C	2000-03-24	2000	2000-03-16	2000	I	LA	REPTILE & ARACHNOKULTURE	BTBE	NA
2000748986	ASC?	spider	Arachnida	Acanthoscurria	sp.	NA	NA	TARANTULA	LIV	8	NO	217	DE	DE	T	W	C	C	2000-03-24	2000	2000-03-16	2000	I	LA	REPTILE & ARACHNOKULTURE	BTBE	NA
2000748986	PMP?	spider	Arachnida	Pamphobeteus	sp.	NA	BIRD-EATING	SPIDER	LIV	70	NO	759	DE	DE	T	C	C	C	2000-03-24	2000	2000-03-16	2000	I	LA	REPTILE & ARACHNOKULTURE	BTBE	NA
2000748986	TARA	spider	Arachnida	NA	NA	NA	ALL SPECIES	ALL TARANTULAS	LIV	37	NO	291	DE	DE	T	C	C	C	2000-03-24	2000	2000-03-16	2000	I	LA	REPTILE & ARACHNOKULTURE	BTBE	NA
2000783290	AVVE	spider	Arachnida	Avicularia	versicolor	NA	MARTINIQUE TREE	SPIDER	LIV	25	NO	1248	DE	DE	T	W	C	C	2000-03-16	2000	2000-03-16	2000	I	MI	WEST COAST ZOOLOGICAL, INC.	IMPORT-EXPORT PETER HOCH	NA
2000783290	HALI	spider	Arachnida	Haplopelma	lividus	NA	COBALT BLUE	TARANTULA	LIV	100	NO	998	DE	DE	T	W	C	C	2000-03-16	2000	2000-03-16	2000	I	MI	WEST COAST ZOOLOGICAL, INC.	IMPORT-EXPORT PETER HOCH	NA
2000783290	MERO	spider	Arachnida	Megaphobema	robusta	NA	GIANT REDLEG	TARANTULA	LIV	15	NO	487	DE	DE	T	W	C	C	2000-03-16	2000	2000-03-16	2000	I	MI	WEST COAST ZOOLOGICAL, INC.	IMPORT-EXPORT PETER HOCH	NA
2000716760	CMA?	spider	Arachnida	Chromatopelma	sp.	NA	NA	TARANTULA	BOD	1	NO	60	XX	PH	T	W	R	R	2000-03-21	2000	2000-03-17	2000	I	AN	FAO SCHWARZ	TARMARIND INTERNATIONAL LTD.	NA
2000716760	CRU?	spider	Arachnida	Centruroides	sp.	NA	NA	SCORPION	BOD	1	NO	60	XX	PH	T	W	R	R	2000-03-21	2000	2000-03-17	2000	I	AN	FAO SCHWARZ	TARMARIND INTERNATIONAL LTD.	NA
2000744778	CRU?	spider	Arachnida	Centruroides	sp.	NA	NA	SCORPION	GAR	3	NO	2758	US	FR	T	W	C	C	2000-04-04	2000	2000-03-19	2000	I	HA	HERMES OF PARIS, INC.	HERMES SELLIER	NA
2000726349	HALI	spider	Arachnida	Haplopelma	lividus	NA	COBALT BLUE	TARANTULA	SPR	24	NO	31	PH	PH	T	W	C	C	2000-03-23	2000	2000-03-20	2000	I	NY	Q-EXIMTRADE, INC.	QEX PHIL INC	NA
2000743972	PTMU	spider	Arachnida	Pterinochilus	murinus	NA	NA	SPIDER	LIV	50	NO	200	TZ	TZ	T	W	C	C	2000-03-20	2000	2000-03-20	2000	I	AT	BUSHMASTER REPTILES INC.	A.F. SUPPLIES & SERVICE	NA
2000769812	PDN?	spider	Arachnida	Pandinus	sp.	NA	NA	SCORPION	LIV	445	NO	222	TZ	TZ	T	W	C	C	2000-03-20	2000	2000-03-20	2000	I	LA	L. A. REPTILE	KISASE INVESTMENTS	NA
2000769812	TARA	spider	Arachnida	NA	NA	NA	ALL SPECIES	ALL TARANTULAS	LIV	192	NO	96	TZ	TZ	T	W	C	C	2000-03-20	2000	2000-03-20	2000	I	LA	L. A. REPTILE	KISASE INVESTMENTS	NA
2000746670	GST?	spider	Arachnida	Grammostola	sp.	NA	NA	TARANTULA	LIV	2000	NO	1200	CL	CL	T	W	C	C	2000-03-21	2000	2000-03-21	2000	I	LA	L. A. REPTILE	NA	NA
2000900443	NONJ	spider	Arachnida	Non-CITES entry	sp.	NA	NA	ARACHNIDS	LIV	19	NO	95	GH	GH	T	W	C	C	2000-03-21	2000	2000-03-21	2000	I	MI	SOUTHEAST REPTILE EXCHANGE, INC	GREYHEAD ENTER	NA
2000746395	AVI?	spider	Arachnida	Avicularia	sp.	NA	NA	SPIDER	LIV	6	NO	48	NL	NL	T	C	C	C	2000-03-22	2000	2000-03-22	2000	I	NW	SOMMA, FRANK	NA	NA
2000746395	AVUR	spider	Arachnida	Avicularia	urticans	NA	PERUVIAN PINK TOE	SPIDER	LIV	2	NO	60	NL	NL	T	C	C	C	2000-03-22	2000	2000-03-22	2000	I	NW	SOMMA, FRANK	NA	NA
2000746395	AVVE	spider	Arachnida	Avicularia	versicolor	NA	MARTINIQUE TREE	SPIDER	LIV	40	NO	200	NL	NL	T	C	C	C	2000-03-22	2000	2000-03-22	2000	I	NW	SOMMA, FRANK	NA	NA
2000746395	GST?	spider	Arachnida	Grammostola	sp.	NA	NA	TARANTULA	LIV	3	NO	60	NL	NL	T	C	C	C	2000-03-22	2000	2000-03-22	2000	I	NW	SOMMA, FRANK	NA	NA
2000746395	LATM	spider	Arachnida	Latrodectus	mactans	NA	BLACK	WIDOW	LIV	7	NO	40	NL	NL	T	C	C	C	2000-03-22	2000	2000-03-22	2000	I	NW	SOMMA, FRANK	NA	NA
2000746395	LTD?	spider	Arachnida	Latrodectus	sp.	NA	NA	SPIDER	LIV	10	NO	20	NL	NL	T	C	C	C	2000-03-22	2000	2000-03-22	2000	I	NW	SOMMA, FRANK	NA	NA
2000746395	PMP?	spider	Arachnida	Pamphobeteus	sp.	NA	BIRD-EATING	SPIDER	LIV	6	NO	90	NL	NL	T	C	C	C	2000-03-22	2000	2000-03-22	2000	I	NW	SOMMA, FRANK	NA	NA
2000749465	APP?	spider	Arachnida	Aphonopelma	sp.	NA	NA	TARANTULA	LIV	208	NO	447	HN	HN	T	W	C	C	2000-03-22	2000	2000-03-22	2000	I	LA	L. A. REPTILE	BREEDING FARMS	NA
2000755517	PAIM	spider	Arachnida	Pandinus	imperator	NA	EMPEROR	SCORPION	LIV	280	NO	224	GH	GH	non-standard value	W	C	C	2000-03-23	2000	2000-03-23	2000	I	SE	DORSETT, ERIC J.	SAFARI PET SUPPLY	Original value in 'purpose' column: N
2000748534	HETS	spider	Arachnida	Heterometrus	spiniferus	NA	ASIAN FOREST	SCORPION	LIV	12	NO	5	VN	VN	T	W	C	C	2000-03-26	2000	2000-03-26	2000	I	LA	UNIVERSAL AQUATIC	CORIMEX	NA
2000748534	TPA?	spider	Arachnida	Theraphosa	sp.	NA	BIRD-EATING	SPIDER	LIV	10	NO	5	VN	VN	T	W	C	C	2000-03-26	2000	2000-03-26	2000	I	LA	UNIVERSAL AQUATIC	CORIMEX	NA
2000168357	GST?	spider	Arachnida	Grammostola	sp.	NA	NA	TARANTULA	LIV	2500	NO	1500	CL	CL	T	W	C	C	2000-03-28	2000	2000-03-28	2000	I	MI	WEST COAST ZOOLOGICAL, INC.	SERGIO RICARDO BUSTAMANTE KUSCHEL	NA
2000748798	NONJ	spider	Arachnida	Non-CITES entry	sp.	NA	NA	ARACHNIDS	LIV	300	NO	90	VN	VN	T	W	C	C	2000-03-28	2000	2000-03-28	2000	I	LA	CONFICO LIMITED	GNATURE	NA
2000748865	PAIM	spider	Arachnida	Pandinus	imperator	NA	EMPEROR	SCORPION	LIV	600	NO	600	BJ	BJ	T	W	C	C	2000-03-28	2000	2000-03-28	2000	I	LA	L. A. REPTILE	PAZOK REPTILES	NA
2000779068	APP?	spider	Arachnida	Aphonopelma	sp.	NA	NA	TARANTULA	LIV	200	NO	400	HN	HN	T	U	C	C	2000-03-28	2000	2000-03-28	2000	I	MI	MIAMI REPTILE	BREEDING FARMS CORP.	NA
2000745852	PORE	spider	Arachnida	Poecilotheria	regalis	NA	INDIAN ORNAMENTAL	SPIDER	LIV	2	NO	25	CA	CA	non-standard value	C	C	C	2000-03-29	2000	2000-03-29	2000	I	BA	NATIONAL ZOOLOGICAL PARK	TORONTO ZOO	Original value in 'purpose' column: N
2000748859	HALI	spider	Arachnida	Haplopelma	lividus	NA	COBALT BLUE	TARANTULA	LIV	220	NO	1430	MY	MY	T	W	C	C	2000-03-29	2000	2000-03-29	2000	I	LA	L. A. REPTILE	CBS WILDLIFE	NA
2000716908	PAIM	spider	Arachnida	Pandinus	imperator	NA	EMPEROR	SCORPION	LIV	400	NO	400	GH	GH	T	W	C	C	2000-03-30	2000	2000-03-30	2000	I	LA	R. H. PET INCORPORATED	OGUNS AND CO.	NA
2000747168	AVI?	spider	Arachnida	Avicularia	sp.	NA	NA	SPIDER	LIV	734	NO	2202	PE	PE	T	W	C	C	2000-03-30	2000	2000-03-30	2000	I	LA	L. A. REPTILE	REPTILE EXPORT	NA
2000747168	MGB?	spider	Arachnida	Megaphobema	sp.	NA	REDLEG	TARANTULA	LIV	100	NO	400	PE	PE	T	W	C	C	2000-03-30	2000	2000-03-30	2000	I	LA	L. A. REPTILE	REPTILE EXPORT	NA
2000747168	NONJ	spider	Arachnida	Non-CITES entry	sp.	NA	NA	ARACHNIDS	LIV	166	NO	644	PE	PE	T	W	C	C	2000-03-30	2000	2000-03-30	2000	I	LA	L. A. REPTILE	REPTILE EXPORT	NA
2000747168	PMP?	spider	Arachnida	Pamphobeteus	sp.	NA	BIRD-EATING	SPIDER	LIV	250	NO	1100	PE	PE	T	W	C	C	2000-03-30	2000	2000-03-30	2000	I	LA	L. A. REPTILE	REPTILE EXPORT	NA
2000747746	NONJ	spider	Arachnida	Non-CITES entry	sp.	NA	NA	ARACHNIDS	LIV	100	NO	350	ID	ID	T	W	C	C	2000-03-31	2000	2000-03-30	2000	I	LA	ARACHNOCENTRIC, INC.	PT IKAS AMBOINA	NA
2000791964	TARA	spider	Arachnida	NA	NA	NA	ALL SPECIES	ALL TARANTULAS	LIV	50	NO	400	MY	JP	T	W	C	C	2000-03-30	2000	2000-03-30	2000	I	NY	EAST COAST ZOOLOGICAL SUPPLY	HIDEKAZU MIYAKE	NA
2000791964	TARA	spider	Arachnida	NA	NA	NA	ALL SPECIES	ALL TARANTULAS	LIV	4	NO	32	MY	JP	T	W	C	C	2000-03-30	2000	2000-03-30	2000	I	NY	EAST COAST ZOOLOGICAL SUPPLY	HIDEKAZU MIYAKE	NA
2000877525	AVI?	spider	Arachnida	Avicularia	sp.	NA	NA	SPIDER	LIV	55	NO	110	FR	FR	T	C	C	C	2000-04-03	2000	2000-04-03	2000	I	CH	ARACHNOCENTRIC	NA	NA
2000877525	AVI?	spider	Arachnida	Avicularia	sp.	NA	NA	SPIDER	LIV	23	NO	69	FR	FR	T	C	C	C	2000-04-03	2000	2000-04-03	2000	I	CH	ARACHNOCENTRIC	NA	NA
2000877525	AVI?	spider	Arachnida	Avicularia	sp.	NA	NA	SPIDER	LIV	427	NO	854	FR	FR	T	C	C	C	2000-04-03	2000	2000-04-03	2000	I	CH	ARACHNOCENTRIC	NA	NA
2000877525	PSIR	spider	Arachnida	Psalmopoeus	irminia	NA	VENEZUELAN TIGER	SPIDER	LIV	30	NO	60	FR	FR	T	C	C	C	2000-04-03	2000	2000-04-03	2000	I	CH	ARACHNOCENTRIC	NA	NA
2000877525	PSPL	spider	Arachnida	Psalmopoeus	pulcher	NA	PANAMA BLONDE TREE	SPIDER	LIV	50	NO	100	FR	FR	T	C	C	C	2000-04-03	2000	2000-04-03	2000	I	CH	ARACHNOCENTRIC	NA	NA
2000748065	GRAS	spider	Arachnida	Grammostola	spathulata	NA	CHILEAN FLAME	TARANTULA	LIV	1000	NO	600	CL	CL	T	W	C	C	2000-04-04	2000	2000-04-04	2000	I	LA	L. A. REPTILE	SERGIO RICARDO BUSTAMANTE	NA
2000751704	PAIM	spider	Arachnida	Pandinus	imperator	NA	EMPEROR	SCORPION	LIV	300	NO	455	GH	GH	T	W	C	C	2000-04-04	2000	2000-04-04	2000	I	DF	TEPEDELEN, KAMURAN	GREYHEAD ENTERPRISES	NA
2000746407	APP?	spider	Arachnida	Aphonopelma	sp.	NA	NA	TARANTULA	LIV	433	NO	200	SK	SK	T	C	C	C	2000-04-07	2000	2000-04-06	2000	I	NW	ARACHNOCENTRIC, INC.	NA	NA
2000746407	CHCB	spider	Arachnida	Chromatopelma	cyanopubescens	NA	GREEN BOTTLE BLUE	TARANTULA	LIV	10	NO	90	SK	SK	T	C	C	C	2000-04-07	2000	2000-04-06	2000	I	NW	ARACHNOCENTRIC, INC.	NA	NA
2000746407	GST?	spider	Arachnida	Grammostola	sp.	NA	NA	TARANTULA	LIV	6	NO	60	SK	SK	T	C	C	C	2000-04-07	2000	2000-04-06	2000	I	NW	ARACHNOCENTRIC, INC.	NA	NA
2000746407	LAS?	spider	Arachnida	Lasiodora	sp.	NA	BIRD-EATING	SPIDER	LIV	42	NO	100	SK	SK	T	C	C	C	2000-04-07	2000	2000-04-06	2000	I	NW	ARACHNOCENTRIC, INC.	NA	NA
2000746407	MERO	spider	Arachnida	Megaphobema	robusta	NA	GIANT REDLEG	TARANTULA	LIV	10	NO	200	SK	SK	T	C	C	C	2000-04-07	2000	2000-04-06	2000	I	NW	ARACHNOCENTRIC, INC.	NA	NA
2000746407	POFA	spider	Arachnida	Poecilotheria	fasciata	NA	S LANKA ORNAMENTAL	SPIDER	LIV	25	NO	175	SK	SK	T	C	C	C	2000-04-07	2000	2000-04-06	2000	I	NW	ARACHNOCENTRIC, INC.	NA	NA
2000746407	PSIR	spider	Arachnida	Psalmopoeus	irminia	NA	VENEZUELAN TIGER	SPIDER	LIV	61	NO	240	SK	SK	T	C	C	C	2000-04-07	2000	2000-04-06	2000	I	NW	ARACHNOCENTRIC, INC.	NA	NA
2000746407	PSRE	spider	Arachnida	Psalmopoeus	reduncus	NA	ORANGE BUCAL TREE	SPIDER	LIV	57	NO	360	SK	SK	T	C	C	C	2000-04-07	2000	2000-04-06	2000	I	NW	ARACHNOCENTRIC, INC.	NA	NA
2000747150	BRVA	spider	Arachnida	Brachypelma	vagans	NA	MEXICAN RED-RUMP	TARANTULA	LIV	200	NO	1400	UA	UA	T	C	C	C	2000-04-06	2000	2000-04-06	2000	I	LA	L. A. REPTILE	BION TERRARIUM CENTER	NA
2000900783	HETS	spider	Arachnida	Heterometrus	spiniferus	NA	ASIAN FOREST	SCORPION	LIV	50	NO	20	VN	VN	T	U	C	C	2000-04-06	2000	2000-04-06	2000	I	MI	JP PETS	VIANFOR HANOI	NA
2000900783	OTT?	spider	Arachnida	Ornithoctonus	sp.	NA	NA	TARANTULA	LIV	50	NO	20	VN	VN	T	U	C	C	2000-04-06	2000	2000-04-06	2000	I	MI	JP PETS	VIANFOR HANOI	NA
2000802191	BRC?	spider	Arachnida	Brachypelma	sp.	NA	RED-KNEE	TARANTULA	LIV	19	NO	10	NI	NI	T	W	C	C	2000-04-07	2000	2000-04-07	2000	I	MI	SALMERON JOSE	CALAMAR SA	NA
2000804267	PAIM	spider	Arachnida	Pandinus	imperator	NA	EMPEROR	SCORPION	LIV	185	NO	139	TG	TG	T	R	C	C	2000-04-14	2000	2000-04-07	2000	I	MI	JP PETS	ETS MARE	NA
2000719334	BRAB	spider	Arachnida	Brachypelma	boehmei	NA	GUERRERO ORANGE LG	TARANTULA	LIV	50	NO	800	FR	CA	T	C	C	C	2000-04-12	2000	2000-04-12	2000	I	CH	ARACHNOCENTRIC, INC.	MIRDO IMPORTATIONS	NA
2000719334	BRAS	spider	Arachnida	Brachypelma	smithi	NA	MEXICAN RED-KNEE	TARANTULA	LIV	50	NO	225	FR	CA	T	C	C	C	2000-04-12	2000	2000-04-12	2000	I	CH	ARACHNOCENTRIC, INC.	MIRDO IMPORTATIONS	NA
2000719334	BREM	spider	Arachnida	Brachypelma	emilia	NA	MEXICAN RED-LEG	TARANTULA	LIV	7	NO	49	FR	CA	T	C	C	C	2000-04-12	2000	2000-04-12	2000	I	CH	ARACHNOCENTRIC, INC.	MIRDO IMPORTATIONS	NA
2000719334	NONJ	spider	Arachnida	Non-CITES entry	sp.	NA	NA	ARACHNIDS	LIV	81	NO	836	XX	CA	T	C	C	C	2000-04-12	2000	2000-04-12	2000	I	CH	ARACHNOCENTRIC, INC.	MIRDO IMPORTATIONS	NA
2000770960	PTO?	spider	Arachnida	Pterinochilus	sp.	NA	NA	SPIDER	LIV	150	NO	75	TZ	TZ	T	W	C	C	2000-04-12	2000	2000-04-12	2000	I	LA	CALIFORNIA ZOOLOGICAL SUPPLY	CANDIDA ENTERPRISES	NA
2000816884	PAIM	spider	Arachnida	Pandinus	imperator	NA	EMPEROR	SCORPION	LIV	198	NO	79	GH	GH	T	W	C	C	2000-04-12	2000	2000-04-12	2000	I	NY	EAST COAST ZOOLOGICAL SUPPLY	PRESTIGE COMMERCIAL HOUSE	NA
2000783255	PAIM	spider	Arachnida	Pandinus	imperator	NA	EMPEROR	SCORPION	LIV	250	NO	175	GH	GH	T	W	C	C	2000-04-13	2000	2000-04-13	2000	I	MI	STUBBS, RICHARD A	SAFARI PET SUPPLY	NA
2000747068	PAIM	spider	Arachnida	Pandinus	imperator	NA	EMPEROR	SCORPION	LIV	500	NO	750	TG	TG	T	W	C	C	2000-04-14	2000	2000-04-14	2000	I	LA	L. A. REPTILE	PAJAR S.A.R.L.	NA
2000747051	AVI?	spider	Arachnida	Avicularia	sp.	NA	NA	SPIDER	LIV	250	NO	125	TZ	TZ	T	W	C	C	2000-04-17	2000	2000-04-17	2000	I	LA	L. A. REPTILE	KISASE INVESTMENT	NA
2000748363	HTT?	spider	Arachnida	Heterometrus	sp.	NA	NA	SCORPION	LIV	200	NO	150	ID	ID	NA	W	C	C	2000-04-18	2000	2000-04-17	2000	I	LA	CALIFORNIA ZOOLOGICAL SUPPLY	CV LEO JAYA	NA
2000748363	TARA	spider	Arachnida	NA	NA	NA	ALL SPECIES	ALL TARANTULAS	LIV	50	NO	100	ID	ID	NA	W	C	C	2000-04-18	2000	2000-04-17	2000	I	LA	CALIFORNIA ZOOLOGICAL SUPPLY	CV LEO JAYA	NA
2000747667	GST?	spider	Arachnida	Grammostola	sp.	NA	NA	TARANTULA	LIV	2000	NO	1200	CL	CL	T	W	C	C	2000-04-18	2000	2000-04-18	2000	I	LA	L. A. REPTILE	SERGIO BUSTAMANTE	NA
2000749713	NONJ	spider	Arachnida	Non-CITES entry	sp.	NA	NA	ARACHNIDS	LIV	50	NO	137	ID	ID	NA	W	C	C	2000-04-19	2000	2000-04-19	2000	I	LA	REPTILE & ARACHNOKULTURE	PT IKAS AMBONIA	NA
2000749713	NONJ	spider	Arachnida	Non-CITES entry	sp.	NA	NA	ARACHNIDS	LIV	25	NO	100	ID	ID	NA	W	C	C	2000-04-19	2000	2000-04-19	2000	I	LA	REPTILE & ARACHNOKULTURE	PT IKAS AMBONIA	NA
2000749713	TARA	spider	Arachnida	NA	NA	NA	ALL SPECIES	ALL TARANTULAS	LIV	106	NO	1428	ID	ID	NA	W	C	C	2000-04-19	2000	2000-04-19	2000	I	LA	REPTILE & ARACHNOKULTURE	PT IKAS AMBONIA	NA
2000760041	PAIM	spider	Arachnida	Pandinus	imperator	NA	EMPEROR	SCORPION	LIV	500	NO	750	TG	TG	T	W	C	C	2000-04-19	2000	2000-04-19	2000	I	LA	L. A. REPTILE	PAJAR S.A.R.L.	NA
2000900468	ACU?	spider	Arachnida	Acanthoscurria	sp.	NA	NA	TARANTULA	LIV	200	NO	400	PE	PE	T	U	C	C	2000-04-19	2000	2000-04-19	2000	I	MI	GAMA SUPPLIERS, INC.	AQUARIO PANAMERICO	NA
2000900468	AVMG	spider	Arachnida	Avicularia	magdalena	NA	NA	SPIDER	LIV	200	NO	400	PE	PE	T	U	C	C	2000-04-19	2000	2000-04-19	2000	I	MI	GAMA SUPPLIERS, INC.	AQUARIO PANAMERICO	NA
2000900468	AVUR	spider	Arachnida	Avicularia	urticans	NA	PERUVIAN PINK TOE	SPIDER	LIV	200	NO	400	PE	PE	T	U	C	C	2000-04-19	2000	2000-04-19	2000	I	MI	GAMA SUPPLIERS, INC.	AQUARIO PANAMERICO	NA
2000900468	MGB?	spider	Arachnida	Megaphobema	sp.	NA	REDLEG	TARANTULA	LIV	200	NO	400	PE	PE	T	U	C	C	2000-04-19	2000	2000-04-19	2000	I	MI	GAMA SUPPLIERS, INC.	AQUARIO PANAMERICO	NA
2000900468	NONJ	spider	Arachnida	Non-CITES entry	sp.	NA	NA	ARACHNIDS	LIV	800	NO	1225	PE	PE	T	U	C	C	2000-04-19	2000	2000-04-19	2000	I	MI	GAMA SUPPLIERS, INC.	AQUARIO PANAMERICO	NA
2000900468	PMP?	spider	Arachnida	Pamphobeteus	sp.	NA	BIRD-EATING	SPIDER	LIV	400	NO	800	PE	PE	T	U	C	C	2000-04-19	2000	2000-04-19	2000	I	MI	GAMA SUPPLIERS, INC.	AQUARIO PANAMERICO	NA
2000904057	PAIM	spider	Arachnida	Pandinus	imperator	NA	EMPEROR	SCORPION	LIV	1080	NO	900	TG	TG	T	R	C	C	2000-04-17	2000	2000-04-19	2000	I	MI	GAMA SUPPLIERS, INC.	TOGANIM	NA
2000964878	PAIM	spider	Arachnida	Pandinus	imperator	NA	EMPEROR	SCORPION	LIV	750	NO	750	GH	GH	T	W	C	C	2000-04-19	2000	2000-04-19	2000	I	MI	GAMA SUPPLIERS, INC.	OGUNS & CO (GH) LTD	NA
2000720887	AVI?	spider	Arachnida	Avicularia	sp.	NA	NA	SPIDER	BOD	1	NO	10	EC	EC	non-standard value	W	R	S	2000-04-21	2000	2000-04-20	2000	I	NW	NA	NA	Original value in 'purpose' column: N
2000760241	TARA	spider	Arachnida	NA	NA	NA	ALL SPECIES	ALL TARANTULAS	LIV	60	NO	430	GQ	GN	T	W	C	C	2000-04-20	2000	2000-04-20	2000	I	LA	L. A. REPTILE	EQUATOFAUNA BP	NA
2000765510	PAIM	spider	Arachnida	Pandinus	imperator	NA	EMPEROR	SCORPION	LIV	400	NO	320	GH	GH	T	W	C	C	2000-04-21	2000	2000-04-20	2000	I	PT	ANYTHING WILD	SAFARI PETS	NA
2000749441	PAIM	spider	Arachnida	Pandinus	imperator	NA	EMPEROR	SCORPION	LIV	100	NO	100	BJ	BJ	T	W	C	C	2000-04-21	2000	2000-04-21	2000	I	LA	AT FISH INTERNATIONAL	SAX FAUNA	NA
2000749596	HETS	spider	Arachnida	Heterometrus	spiniferus	NA	ASIAN FOREST	SCORPION	LIV	12	NO	5	VN	VN	T	W	C	C	2000-04-23	2000	2000-04-23	2000	I	LA	UNIVERSAL AQUATIC	CORIMEX	NA
2000749596	TPA?	spider	Arachnida	Theraphosa	sp.	NA	BIRD-EATING	SPIDER	LIV	50	NO	25	VN	VN	T	W	C	C	2000-04-23	2000	2000-04-23	2000	I	LA	UNIVERSAL AQUATIC	CORIMEX	NA
2000746657	PAIM	spider	Arachnida	Pandinus	imperator	NA	EMPEROR	SCORPION	LIV	3600	NO	3600	GH	GH	T	W	C	C	2000-04-24	2000	2000-04-24	2000	I	LA	CALIFORNIA ZOOLOGICAL SUPPLY	BASIL ARYEETEY	NA
2000755639	PAIM	spider	Arachnida	Pandinus	imperator	NA	EMPEROR	SCORPION	LIV	100	NO	150	GH	GH	T	W	C	C	2000-05-03	2000	2000-04-24	2000	I	NW	METROPOLITAN FISH COMPANY LLC	STORDCO ENTERPRISES	NA
2000759330	HTT?	spider	Arachnida	Heterometrus	sp.	NA	NA	SCORPION	LIV	200	NO	300	ID	ID	T	W	C	C	2000-04-25	2000	2000-04-24	2000	I	LA	ARACHNOCENTRIC	IKAS AMBOINA P.T.	NA
2000759330	SCR?	spider	Arachnida	Scorpio	sp.	NA	NA	SCORPION	LIV	100	NO	500	ID	ID	T	W	C	C	2000-04-25	2000	2000-04-24	2000	I	LA	ARACHNOCENTRIC	IKAS AMBOINA P.T.	NA
2000759330	SCR?	spider	Arachnida	Scorpio	sp.	NA	NA	SCORPION	LIV	250	NO	875	ID	ID	T	W	C	C	2000-04-25	2000	2000-04-24	2000	I	LA	ARACHNOCENTRIC	IKAS AMBOINA P.T.	NA
2000759330	SEC?	spider	Arachnida	Selenocosmia	sp.	NA	NA	SPIDER	LIV	182	NO	2310	ID	ID	T	W	C	C	2000-04-25	2000	2000-04-24	2000	I	LA	ARACHNOCENTRIC	IKAS AMBOINA P.T.	NA
2000257078	PAIM	spider	Arachnida	Pandinus	imperator	NA	EMPEROR	SCORPION	LIV	300	NO	300	GH	GH	T	W	C	C	2000-04-26	2000	2000-04-25	2000	I	MI	SOUTHEAST REPTILE	GREYHEAD ENT.	NA
2000835781	APSE	spider	Arachnida	Aphonopelma	seemani	NA	NA	TARANTULA	LIV	200	NO	400	HN	HN	T	U	C	C	2000-04-25	2000	2000-04-25	2000	I	MI	MIAMI REPTILE	BREEDING FARMS CORP.	NA
2000785985	LCS?	spider	Arachnida	Lycosa	sp.	NA	WOLF	SPIDER	UNS	15	NO	45	TH	AT	T	W	C	C	2000-07-03	2000	2000-04-26	2000	I	NY	EVOLUTION NATURE CORP.	WERNER BACKKNECHT	NA
2000749178	PAIM	spider	Arachnida	Pandinus	imperator	NA	EMPEROR	SCORPION	LIV	500	NO	750	TG	TG	T	W	C	C	2000-04-28	2000	2000-04-27	2000	I	LA	L. A. REPTILE	PAJAR S.A.R.L.	NA
2000750024	ASC?	spider	Arachnida	Acanthoscurria	sp.	NA	NA	TARANTULA	LIV	8	NO	204	DE	DE	T	W	C	C	2000-04-28	2000	2000-04-28	2000	I	LA	REPTILE & ARACHNOKULTURE	B.T.B.E. INSEKTENZUCTH	NA
2000750024	AVAV	spider	Arachnida	Avicularia	avicularia	NA	PINK TOE	SPIDER	LIV	5	NO	115	DE	DE	T	W	C	C	2000-04-28	2000	2000-04-28	2000	I	LA	REPTILE & ARACHNOKULTURE	B.T.B.E. INSEKTENZUCTH	NA
2000750024	CHCB	spider	Arachnida	Chromatopelma	cyanopubescens	NA	GREEN BOTTLE BLUE	TARANTULA	LIV	7	NO	73	DE	DE	T	W	C	C	2000-04-28	2000	2000-04-28	2000	I	LA	REPTILE & ARACHNOKULTURE	B.T.B.E. INSEKTENZUCTH	NA
2000750024	CICR	spider	Arachnida	Citharischius	crawshayi	NA	KING BABOON	TARANTULA	LIV	14	NO	423	DE	DE	T	W	C	C	2000-04-28	2000	2000-04-28	2000	I	LA	REPTILE & ARACHNOKULTURE	B.T.B.E. INSEKTENZUCTH	NA
2000750024	LAS?	spider	Arachnida	Lasiodora	sp.	NA	BIRD-EATING	SPIDER	LIV	8	NO	67	DE	DE	T	W	C	C	2000-04-28	2000	2000-04-28	2000	I	LA	REPTILE & ARACHNOKULTURE	B.T.B.E. INSEKTENZUCTH	NA
2000750024	MERO	spider	Arachnida	Megaphobema	robusta	NA	GIANT REDLEG	TARANTULA	LIV	50	NO	419	DE	DE	T	W	C	C	2000-04-28	2000	2000-04-28	2000	I	LA	REPTILE & ARACHNOKULTURE	B.T.B.E. INSEKTENZUCTH	NA
2000750024	PCI?	spider	Arachnida	Poecilotheria	sp.	NA	ORNAMENTAL	SPIDER	LIV	65	NO	290	DE	DE	T	W	C	C	2000-04-28	2000	2000-04-28	2000	I	LA	REPTILE & ARACHNOKULTURE	B.T.B.E. INSEKTENZUCTH	NA
2000750024	PMP?	spider	Arachnida	Pamphobeteus	sp.	NA	BIRD-EATING	SPIDER	LIV	3	NO	45	DE	DE	T	W	C	C	2000-04-28	2000	2000-04-28	2000	I	LA	REPTILE & ARACHNOKULTURE	B.T.B.E. INSEKTENZUCTH	NA
2000750024	TPA?	spider	Arachnida	Theraphosa	sp.	NA	BIRD-EATING	SPIDER	LIV	26	NO	483	DE	DE	T	W	C	C	2000-04-28	2000	2000-04-28	2000	I	LA	REPTILE & ARACHNOKULTURE	B.T.B.E. INSEKTENZUCTH	NA
2000781392	PAIM	spider	Arachnida	Pandinus	imperator	NA	EMPEROR	SCORPION	LIV	100	NO	100	BT	BJ	T	W	C	C	2000-04-28	2000	2000-04-28	2000	I	CH	USMAN INTERNATIONAL ENTERPRISE	SAX FAUNA	NA
2000754874	NONJ	spider	Arachnida	Non-CITES entry	sp.	NA	NA	ARACHNIDS	BOD	20	NO	4	TH	TH	T	W	C	C	2000-05-24	2000	2000-05-02	2000	I	BA	NATALINI, ROBERT B.	NA	NA
2000257054	PDN?	spider	Arachnida	Pandinus	sp.	NA	NA	SCORPION	LIV	100	NO	250	TZ	TZ	T	W	C	C	2000-05-03	2000	2000-05-03	2000	I	MI	MID-AMERICAN REPTILES INC	KIRYA GENERAL SUPPLIES IMP. EXP.	NA
2000257054	PTO?	spider	Arachnida	Pterinochilus	sp.	NA	NA	SPIDER	LIV	200	NO	250	TZ	TZ	T	W	C	C	2000-05-03	2000	2000-05-03	2000	I	MI	MID-AMERICAN REPTILES INC	KIRYA GENERAL SUPPLIES IMP. EXP.	NA
2000755399	PAIM	spider	Arachnida	Pandinus	imperator	NA	EMPEROR	SCORPION	LIV	100	NO	50	GH	GH	T	W	C	C	2000-05-04	2000	2000-05-03	2000	I	NW	METROPOLITAN FISH COMPANY LLC	STORDCO ENTERPRISES	NA
2000755399	PAIM	spider	Arachnida	Pandinus	imperator	NA	EMPEROR	SCORPION	LIV	100	NO	50	GH	GH	T	W	C	C	2000-05-04	2000	2000-05-03	2000	I	NW	METROPOLITAN FISH COMPANY LLC	STORDCO ENTERPRISES	NA
2000779444	APSE	spider	Arachnida	Aphonopelma	seemani	NA	NA	TARANTULA	LIV	173	NO	346	HN	HN	T	W	C	C	2000-05-03	2000	2000-05-03	2000	I	MI	MIAMI REPTILES	BREEDING FARMS CORP	NA
2000779444	CEGR	spider	Arachnida	Centruroides	gracilis	NA	BARK	SCORPION	LIV	7	NO	7	HN	HN	T	W	C	C	2000-05-03	2000	2000-05-03	2000	I	MI	MIAMI REPTILES	BREEDING FARMS CORP	NA
2000782231	ASC?	spider	Arachnida	Acanthoscurria	sp.	NA	NA	TARANTULA	LIV	45	NO	54	VN	VN	T	U	C	C	2000-05-03	2000	2000-05-03	2000	I	MI	GAMA SUPPLIERS, INC.	VINAFOR HANOI	NA
2000782231	HETS	spider	Arachnida	Heterometrus	spiniferus	NA	ASIAN FOREST	SCORPION	LIV	50	NO	15	VN	VN	T	U	C	C	2000-05-03	2000	2000-05-03	2000	I	MI	GAMA SUPPLIERS, INC.	VINAFOR HANOI	NA
2000779387	GRAC	spider	Arachnida	Grammostola	cala	NA	NA	TARANTULA	LIV	3000	NO	1200	CL	CL	T	W	C	C	2000-05-04	2000	2000-05-04	2000	I	MI	LEBACO ENTERPRISES, INC.	KLEINKNECHT E JIJAS LTDA	NA
2000781912	TLEB	spider	Arachnida	Theraphosa	leblondi	NA	GOLIATH BIRDEATING	SPIDER	LIV	100	NO	350	PY	PY	T	U	C	C	2000-05-04	2000	2000-05-04	2000	I	MI	BURGUNDY REPTILE TRADERS	NA	NA
2000766073	PAIM	spider	Arachnida	Pandinus	imperator	NA	EMPEROR	SCORPION	LIV	800	NO	800	GH	GH	T	W	C	C	2000-05-08	2000	2000-05-08	2000	I	LA	CALIFORNIA ZOOLOGICAL SUPPLY	ALLO EXPORT	NA
2000821973	PAIM	spider	Arachnida	Pandinus	imperator	NA	EMPEROR	SCORPION	LIV	100	NO	100	GH	GH	T	U	C	C	2000-05-08	2000	2000-05-08	2000	I	TP	THE HERP HOBBY SHOP, INC.	GREYHEAD ENT.	NA
2000899735	SCR?	spider	Arachnida	Scorpio	sp.	NA	NA	SCORPION	LIV	9	NO	90	KE	KE	T	U	C	C	2000-05-09	2000	2000-05-08	2000	I	MI	GLADES HERP, INC.	PRICE REPTILES	NA
2000760032	PAIM	spider	Arachnida	Pandinus	imperator	NA	EMPEROR	SCORPION	LIV	500	NO	136	TG	TG	T	W	C	C	2000-05-11	2000	2000-05-09	2000	I	LA	L. A. REPTILE	PAJAR S.A.R.L.	NA
2000759715	NONJ	spider	Arachnida	Non-CITES entry	sp.	NA	NA	ARACHNIDS	LIV	50	NO	20	VN	VN	T	W	C	C	2000-05-11	2000	2000-05-11	2000	I	LA	R. H. PET INCORPORATED	CONFICO LIMITED	NA
2000760022	APP?	spider	Arachnida	Aphonopelma	sp.	NA	NA	TARANTULA	LIV	120	NO	180	NI	NI	T	W	C	C	2000-05-12	2000	2000-05-11	2000	I	LA	L. A. REPTILE	BIO EXPORT	NA
2000835811	PAIM	spider	Arachnida	Pandinus	imperator	NA	EMPEROR	SCORPION	LIV	500	NO	500	GH	GH	T	W	C	C	2000-05-11	2000	2000-05-11	2000	I	MI	ZOOLOGICAL IMPORTS	GREYHEAD ENTER	NA
2000837476	HDG?	spider	Arachnida	Hadogenes	sp.	NA	NA	SCORPION	LIV	643	NO	3215	ZA	ZA	T	U	C	C	2000-05-11	2000	2000-05-11	2000	I	MI	WEST COAST ZOOLOGICAL, INC.	NA	NA
2000168367	APSE	spider	Arachnida	Aphonopelma	seemani	NA	NA	TARANTULA	LIV	200	NO	100	NI	NF	T	C	C	C	2000-05-12	2000	2000-05-12	2000	I	MI	NA	NA	NA
2000168398	APSE	spider	Arachnida	Aphonopelma	seemani	NA	NA	TARANTULA	LIV	200	NO	300	NI	NI	T	W	C	C	2000-05-12	2000	2000-05-12	2000	I	MI	NA	ZOONICA S.A.	NA
2000762184	NONJ	spider	Arachnida	Non-CITES entry	sp.	NA	NA	ARACHNIDS	LIV	281	NO	1142	NL	NL	T	C	C	C	2000-05-12	2000	2000-05-12	2000	I	NW	SOMMA, FRANK	NA	NA
2000762184	NONJ	spider	Arachnida	Non-CITES entry	sp.	NA	NA	ARACHNIDS	LIV	10	NO	55	TZ	NL	T	W	C	C	2000-05-12	2000	2000-05-12	2000	I	NW	SOMMA, FRANK	NA	NA
2000762184	NONJ	spider	Arachnida	Non-CITES entry	sp.	NA	NA	ARACHNIDS	LIV	7	NO	160	TH	NL	T	W	C	C	2000-05-12	2000	2000-05-12	2000	I	NW	SOMMA, FRANK	NA	NA
2000771473	PAIM	spider	Arachnida	Pandinus	imperator	NA	EMPEROR	SCORPION	LIV	300	NO	300	BJ	BJ	T	W	C	C	2000-05-13	2000	2000-05-13	2000	I	LA	CALIFORNIA ZOOLOGICAL SUPPLY	AZATH FARMS	NA
2000769614	NONJ	spider	Arachnida	Non-CITES entry	sp.	NA	NA	ARACHNIDS	LIV	25	NO	100	TZ	TZ	T	W	C	C	2000-05-15	2000	2000-05-15	2000	I	LA	EXOTIC REPTILES JUNGLE	SWAN INVESTMENTS LTD	NA
2000770025	PTO?	spider	Arachnida	Pterinochilus	sp.	NA	NA	SPIDER	LIV	137	NO	137	TZ	TZ	T	W	C	C	2000-05-15	2000	2000-05-15	2000	I	LA	BRONX REPTILES INC	MOUNTAIN BIRDS & REPTILES	NA
2000770025	TARA	spider	Arachnida	NA	NA	NA	ALL SPECIES	ALL TARANTULAS	LIV	182	NO	182	TZ	TZ	T	W	C	C	2000-05-15	2000	2000-05-15	2000	I	LA	BRONX REPTILES INC	MOUNTAIN BIRDS & REPTILES	NA
2000756263	TARA	spider	Arachnida	NA	NA	NA	ALL SPECIES	ALL TARANTULAS	LIV	162	NO	3000	HU	HU	T	W	C	C	2000-05-18	2000	2000-05-16	2000	I	CH	ARACHNOCENTRIC	NA	NA
2000759916	GRAS	spider	Arachnida	Grammostola	spathulata	NA	CHILEAN FLAME	TARANTULA	LIV	2000	NO	1200	CL	CL	T	W	C	C	2000-05-16	2000	2000-05-16	2000	I	LA	L. A. REPTILE	SERGIO KUSCHEL	NA
2000772846	ACU?	spider	Arachnida	Acanthoscurria	sp.	NA	NA	TARANTULA	LIV	100	NO	300	PE	PE	T	W	C	C	2000-05-17	2000	2000-05-17	2000	I	LA	L. A. REPTILE	REPTILE EXPORT	NA
2000772846	AVI?	spider	Arachnida	Avicularia	sp.	NA	NA	SPIDER	LIV	600	NO	1800	PE	PE	T	W	C	C	2000-05-17	2000	2000-05-17	2000	I	LA	L. A. REPTILE	REPTILE EXPORT	NA
2000772846	MPB?	spider	Arachnida	Megaphobema	sp.	NA	REDLEG	TARANTULA	LIV	100	NO	300	PE	PE	T	W	C	C	2000-05-17	2000	2000-05-17	2000	I	LA	L. A. REPTILE	REPTILE EXPORT	NA
2000772846	PMP?	spider	Arachnida	Pamphobeteus	sp.	NA	BIRD-EATING	SPIDER	LIV	200	NO	600	PE	PE	T	W	C	C	2000-05-17	2000	2000-05-17	2000	I	LA	L. A. REPTILE	REPTILE EXPORT	NA
2000772846	TARA	spider	Arachnida	NA	NA	NA	ALL SPECIES	ALL TARANTULAS	LIV	2	NO	2	PE	PE	T	W	C	C	2000-05-17	2000	2000-05-17	2000	I	LA	L. A. REPTILE	REPTILE EXPORT	NA
2000759911	TARA	spider	Arachnida	NA	NA	NA	ALL SPECIES	ALL TARANTULAS	LIV	262	NO	3032	DE	DE	T	C	C	C	2000-05-18	2000	2000-05-18	2000	I	LA	REPTILE & ARACHNOKULTURE	B.T.B.E. INSEKTONZUCHT	NA
2000771905	PAIM	spider	Arachnida	Pandinus	imperator	NA	EMPEROR	SCORPION	LIV	600	NO	900	TG	TG	T	W	C	C	2000-05-19	2000	2000-05-18	2000	I	LA	L. A. REPTILE	PAJAR SARL	NA
2000757478	PAIM	spider	Arachnida	Pandinus	imperator	NA	EMPEROR	SCORPION	LIV	25	NO	25	BN	BN	T	R	C	C	2000-05-20	2000	2000-05-20	2000	I	LA	AT FISH INTERNATIONAL	SAXFAUNA	NA
2000758071	NONJ	spider	Arachnida	Non-CITES entry	sp.	NA	NA	ARACHNIDS	LIV	30	NO	15	VN	VN	T	W	C	C	2000-05-21	2000	2000-05-21	2000	I	LA	UNIVERSAL AQUATIC	CORIMEX	NA
2000256999	NONJ	spider	Arachnida	Non-CITES entry	sp.	NA	NA	ARACHNIDS	LIV	10	NO	15	TZ	TZ	T	W	C	C	2000-05-23	2000	2000-05-22	2000	I	MI	GLOBAL TROPICAL IMPORT/EXPORTS	GRECHANT TANZANIA LIMITED	NA
2000256999	NONJ	spider	Arachnida	Non-CITES entry	sp.	NA	NA	ARACHNIDS	LIV	50	NO	125	TZ	TZ	T	W	C	C	2000-05-23	2000	2000-05-22	2000	I	MI	GLOBAL TROPICAL IMPORT/EXPORTS	GRECHANT TANZANIA LIMITED	NA
2000256999	PTMU	spider	Arachnida	Pterinochilus	murinus	NA	NA	SPIDER	LIV	100	NO	250	TZ	TZ	T	W	C	C	2000-05-23	2000	2000-05-22	2000	I	MI	GLOBAL TROPICAL IMPORT/EXPORTS	GRECHANT TANZANIA LIMITED	NA
2000728170	TARA	spider	Arachnida	NA	NA	NA	ALL SPECIES	ALL TARANTULAS	LIV	65	NO	1625	PY	PY	T	W	C	C	2000-03-15	2000	2000-05-22	2000	I	MI	NA	NA	NA
2000752493	PAIM	spider	Arachnida	Pandinus	imperator	NA	EMPEROR	SCORPION	LIV	100	NO	50	GH	GH	T	W	C	C	2000-05-23	2000	2000-05-22	2000	I	NW	METROPOLITAN FISH COMPANY LLC	STORDCO ENTERPRISES	NA
2000752493	PAIM	spider	Arachnida	Pandinus	imperator	NA	EMPEROR	SCORPION	LIV	73	NO	37	GH	GH	T	W	C	C	2000-05-23	2000	2000-05-22	2000	I	NW	METROPOLITAN FISH COMPANY LLC	STORDCO ENTERPRISES	NA
2000771464	TARA	spider	Arachnida	NA	NA	NA	ALL SPECIES	ALL TARANTULAS	LIV	27	NO	27	VN	VN	T	W	C	C	2000-05-23	2000	2000-05-23	2000	I	LA	CALIFORNIA ZOOLOGICAL SUPPLY	VINAFOR HANOI	NA
2000824588	NONJ	spider	Arachnida	Non-CITES entry	sp.	NA	NA	ARACHNIDS	UNS	35	NO	25	TH	TH	T	W	C	C	2000-05-26	2000	2000-05-25	2000	I	PT	BURROWS, ROBERT I	PREMIER TRANS EXPRESS COMPANY LTD	NA
2000257106	OPS?	spider	Arachnida	Opistophthalmus	sp.	NA	NA	SCORPION	LIV	65	NO	375	MG	MG	T	W	C	C	2000-05-31	2000	2000-05-26	2000	I	MI	GLOBAL TROPICAL REPTILES	SOCIETE FAUNA EXPORT	NA
2000760755	NONJ	spider	Arachnida	Non-CITES entry	sp.	NA	NA	ARACHNIDS	LIV	161	NO	720	CA	CA	T	C	C	C	2000-05-26	2000	2000-05-26	2000	I	NY	SOMMA, FRANK	HOFF, JEREMY	NA
2000803563	PAIM	spider	Arachnida	Pandinus	imperator	NA	EMPEROR	SCORPION	LIV	600	NO	900	TG	TG	T	W	C	C	2000-05-29	2000	2000-05-29	2000	I	LA	L. A. REPTILE	PAJAR S.A.R.L.	NA
2000781346	AVVE	spider	Arachnida	Avicularia	versicolor	NA	MARTINIQUE TREE	SPIDER	LIV	80	NO	400	DK	DK	T	C	C	C	2000-05-31	2000	2000-05-30	2000	I	CH	ARACHNOCENTRIC	HENRIK WESSEL FRANK	NA
2000781346	BRBA	spider	Arachnida	Brachypelma	baumgarteni	NA	MICHOACAN ORANGE	TARANTULA	LIV	400	NO	2200	DK	DK	T	C	C	C	2000-05-31	2000	2000-05-30	2000	I	CH	ARACHNOCENTRIC	HENRIK WESSEL FRANK	NA
2000781346	BREM	spider	Arachnida	Brachypelma	emilia	NA	MEXICAN RED-LEG	TARANTULA	LIV	390	NO	1460	DK	DK	T	C	C	C	2000-05-31	2000	2000-05-30	2000	I	CH	ARACHNOCENTRIC	HENRIK WESSEL FRANK	NA
2000781346	PCI?	spider	Arachnida	Poecilotheria	sp.	NA	ORNAMENTAL	SPIDER	LIV	15	NO	225	DK	DK	T	C	C	C	2000-05-31	2000	2000-05-30	2000	I	CH	ARACHNOCENTRIC	HENRIK WESSEL FRANK	NA
2000781346	POFA	spider	Arachnida	Poecilotheria	fasciata	NA	S LANKA ORNAMENTAL	SPIDER	LIV	70	NO	350	DK	DK	T	C	C	C	2000-05-31	2000	2000-05-30	2000	I	CH	ARACHNOCENTRIC	HENRIK WESSEL FRANK	NA
2000167902	PAIM	spider	Arachnida	Pandinus	imperator	NA	EMPEROR	SCORPION	LIV	200	NO	200	GH	GH	T	W	C	C	2000-05-31	2000	2000-05-31	2000	I	MI	EXOTIC REPTILES JUNGLE	OGUNS & CO LTD	NA
2000771704	NONJ	spider	Arachnida	Non-CITES entry	sp.	NA	NA	ARACHNIDS	SPE	20	NO	80	TH	TH	T	W	C	C	2000-06-07	2000	2000-05-31	2000	I	LA	NA	S.A.F. CONNECTION CO LTD	NA
2000772595	TPA?	spider	Arachnida	Theraphosa	sp.	NA	BIRD-EATING	SPIDER	LIV	216	NO	32	PY	PY	T	W	C	C	2000-05-31	2000	2000-05-31	2000	I	LA	IZI INTERNATIONAL ZOOLOGICAL IMPORTS	EXOTIC AQUAIRUM	NA
2000777353	TARA	spider	Arachnida	NA	NA	NA	ALL SPECIES	ALL TARANTULAS	LIV	174	NO	1740	ID	ID	T	W	C	C	2000-06-01	2000	2000-05-31	2000	I	LA	ARACHNOCENTRIC	PT IKAS AMBOINA	NA
2000965190	PAIM	spider	Arachnida	Pandinus	imperator	NA	EMPEROR	SCORPION	LIV	50	NO	75	BJ	BJ	T	R	C	C	2000-06-01	2000	2000-05-31	2000	I	MI	MIAMI REPTILE	PAZOK REPTILES	NA
2000965190	PAIM	spider	Arachnida	Pandinus	imperator	NA	EMPEROR	SCORPION	LIV	100	NO	150	BJ	BJ	T	R	C	C	2000-06-01	2000	2000-05-31	2000	I	MI	MIAMI REPTILE	PAZOK REPTILES	NA
2000965195	CICR	spider	Arachnida	Citharischius	crawshayi	NA	KING BABOON	TARANTULA	LIV	50	NO	1859	DE	DE	T	U	C	C	2000-06-01	2000	2000-06-01	2000	I	MI	WEST COAST ZOOLOGICAL, INC.	IMPORT EXPORT PETER HOCH	NA
2000965195	GPUL	spider	Arachnida	Grammostola	pulchra	NA	BRAZILIAN BLACK	TARANTULA	LIV	30	NO	589	DE	DE	T	U	C	C	2000-06-01	2000	2000-06-01	2000	I	MI	WEST COAST ZOOLOGICAL, INC.	IMPORT EXPORT PETER HOCH	NA
2000785300	CRU?	spider	Arachnida	Centruroides	sp.	NA	NA	SCORPION	UNS	250	NO	370	US	GB	T	W	C	C	2000-08-03	2000	2000-06-02	2000	I	NY	THE TANNERY INC.	THE ORVIS COMPANY	NA
2000802432	PTO?	spider	Arachnida	Pterinochilus	sp.	NA	NA	SPIDER	LIV	200	NO	300	TZ	TZ	T	W	C	C	2000-06-02	2000	2000-06-02	2000	I	NY	EAST COAST ZOOLOGICAL SUPPLY	KENI DISTRIBUTORS	NA
2000771157	TARA	spider	Arachnida	NA	NA	NA	ALL SPECIES	ALL TARANTULAS	LIV	30	NO	0	EG	EG	T	W	C	C	2000-06-03	2000	2000-06-03	2000	I	LA	CALIFORNIA ZOOLOGICAL SUPPLY	TALAT EXPORT	NA
2000773219	PAIM	spider	Arachnida	Pandinus	imperator	NA	EMPEROR	SCORPION	LIV	50	NO	50	BN	BN	T	R	C	C	2000-06-03	2000	2000-06-03	2000	I	LA	AT FISH INTL	SAX FAUNA	NA
2000773544	HETS	spider	Arachnida	Heterometrus	spiniferus	NA	ASIAN FOREST	SCORPION	LIV	50	NO	20	VN	VN	T	W	C	C	2000-06-04	2000	2000-06-04	2000	I	LA	UNIVERSAL AQUATIC	CORIMEX	NA
2000773113	PAIM	spider	Arachnida	Pandinus	imperator	NA	EMPEROR	SCORPION	LIV	300	NO	300	TG	TG	T	R	C	C	2000-06-05	2000	2000-06-05	2000	I	LA	R. H. PET INCORPORATED	ETABLISSEMENT MARE	NA
2000787605	AVVE	spider	Arachnida	Avicularia	versicolor	NA	MARTINIQUE TREE	SPIDER	LIV	200	NO	700	SK	SK	T	C	C	C	2000-06-02	2000	2000-06-05	2000	I	NW	ARACHNOCENTRIC	NA	NA
2000787605	CHCB	spider	Arachnida	Chromatopelma	cyanopubescens	NA	GREEN BOTTLE BLUE	TARANTULA	LIV	54	NO	216	SK	SK	T	C	C	C	2000-06-02	2000	2000-06-05	2000	I	NW	ARACHNOCENTRIC	NA	NA
2000787605	LAPA	spider	Arachnida	Lasiodora	parahybana	NA	SALMON BIRD-EATING	SPIDER	LIV	76	NO	152	SK	SK	T	C	C	C	2000-06-02	2000	2000-06-05	2000	I	NW	ARACHNOCENTRIC	NA	NA
2000787605	POFA	spider	Arachnida	Poecilotheria	fasciata	NA	S LANKA ORNAMENTAL	SPIDER	LIV	38	NO	152	SK	SK	T	C	C	C	2000-06-02	2000	2000-06-05	2000	I	NW	ARACHNOCENTRIC	NA	NA
2000787605	PSIR	spider	Arachnida	Psalmopoeus	irminia	NA	VENEZUELAN TIGER	SPIDER	LIV	47	NO	118	SK	SK	T	C	C	C	2000-06-02	2000	2000-06-05	2000	I	NW	ARACHNOCENTRIC	NA	NA
2000770331	PDN?	spider	Arachnida	Pandinus	sp.	NA	NA	SCORPION	LIV	200	NO	200	BJ	BJ	T	W	C	C	2000-06-06	2000	2000-06-06	2000	I	LA	LA REPTILE, INC	PAZOK REPTILES	NA
2000770331	PTO?	spider	Arachnida	Pterinochilus	sp.	NA	NA	SPIDER	LIV	86	NO	258	BJ	BJ	T	W	C	C	2000-06-06	2000	2000-06-06	2000	I	LA	LA REPTILE, INC	PAZOK REPTILES	NA
2000775714	HALI	spider	Arachnida	Haplopelma	lividus	NA	COBALT BLUE	TARANTULA	LIV	110	NO	715	MY	MY	T	W	C	C	2000-06-07	2000	2000-06-07	2000	I	LA	L. A. REPTILE	CBS WILDLIFE	NA
2000830389	HETL	spider	Arachnida	Heterometrus	longimanus	NA	NA	SCORPION	LIV	120	NO	108	MY	MY	T	U	C	C	2000-06-08	2000	2000-06-07	2000	I	MI	SOUTH FLORIDA REPTILE EXCHANGE	CBS WILDLIFE	NA
2000830389	NONJ	spider	Arachnida	Non-CITES entry	sp.	NA	NA	ARACHNIDS	LIV	1	NO	5	MY	MY	T	U	C	C	2000-06-08	2000	2000-06-07	2000	I	MI	SOUTH FLORIDA REPTILE EXCHANGE	CBS WILDLIFE	NA
2000774092	BRVA	spider	Arachnida	Brachypelma	vagans	NA	MEXICAN RED-RUMP	TARANTULA	LIV	150	NO	510	UA	UA	T	F	C	C	2000-06-09	2000	2000-06-09	2000	I	LA	CALIFORNIA ZOOLOGICAL SUPPLY	BION TERRARIUM CENTE	NA
2000775022	ASC?	spider	Arachnida	Acanthoscurria	sp.	NA	NA	TARANTULA	LIV	100	NO	300	PE	PE	T	W	C	C	2000-06-09	2000	2000-06-09	2000	I	LA	L. A. REPTILE	REPTILE EXPORT	NA
2000775022	AVI?	spider	Arachnida	Avicularia	sp.	NA	NA	SPIDER	LIV	600	NO	1800	PE	PE	T	W	C	C	2000-06-09	2000	2000-06-09	2000	I	LA	L. A. REPTILE	REPTILE EXPORT	NA
2000775022	LAS?	spider	Arachnida	Lasiodora	sp.	NA	BIRD-EATING	SPIDER	LIV	100	NO	300	PE	PE	T	W	C	C	2000-06-09	2000	2000-06-09	2000	I	LA	L. A. REPTILE	REPTILE EXPORT	NA
2000775022	MPB?	spider	Arachnida	Megaphobema	sp.	NA	REDLEG	TARANTULA	LIV	100	NO	300	PE	PE	T	W	C	C	2000-06-09	2000	2000-06-09	2000	I	LA	L. A. REPTILE	REPTILE EXPORT	NA
2000775022	PMP?	spider	Arachnida	Pamphobeteus	sp.	NA	BIRD-EATING	SPIDER	LIV	200	NO	600	PE	PE	T	W	C	C	2000-06-09	2000	2000-06-09	2000	I	LA	L. A. REPTILE	REPTILE EXPORT	NA
2000168529	APSE	spider	Arachnida	Aphonopelma	seemani	NA	NA	TARANTULA	LIV	200	NO	400	NI	NI	T	W	C	C	2000-06-29	2000	2000-06-12	2000	I	MI	EMERALD CORAL & REPTILE	ZOONICA S.A.	NA
2000168529	BRAA	spider	Arachnida	Brachypelma	albopilosum	NA	CURLY-HAIR	TARANTULA	LIV	220	NO	770	NI	NI	T	W	C	C	2000-06-29	2000	2000-06-12	2000	I	MI	EMERALD CORAL & REPTILE	ZOONICA S.A.	NA
2000765656	APSE	spider	Arachnida	Aphonopelma	seemani	NA	NA	TARANTULA	LIV	100	NO	150	NI	NI	T	W	C	C	2000-06-12	2000	2000-06-12	2000	I	LA	R. H. PET INCORPORATED	FAUMARNICA AND CIA LTDA	NA
2000774301	PAIM	spider	Arachnida	Pandinus	imperator	NA	EMPEROR	SCORPION	LIV	400	NO	400	GH	GH	T	W	C	C	2000-06-12	2000	2000-06-12	2000	I	LA	CALIFORNIA ZOOLOGICAL SUPPLY	ALLO EXPORTS	NA
2000775544	PAIM	spider	Arachnida	Pandinus	imperator	NA	EMPEROR	SCORPION	LIV	600	NO	900	TG	TG	T	R	C	C	2000-06-12	2000	2000-06-12	2000	I	LA	L. A. REPTILE	PAJAR S.A.R.L.	NA
2000762385	NONJ	spider	Arachnida	Non-CITES entry	sp.	NA	NA	ARACHNIDS	SPE	6	NO	0	VE	CA	S	W	C	C	2000-06-16	2000	2000-06-13	2000	I	NW	WOODS HOLE GROUP	POLLUTECH ENVIRQUATICS	NA
2000784172	APP?	spider	Arachnida	Aphonopelma	sp.	NA	NA	TARANTULA	LIV	36	NO	45	GT	GT	T	W	C	C	2000-06-14	2000	2000-06-14	2000	I	MI	NA	AGROPRODUCTORS CARDONA SA	NA
2000830710	NONJ	spider	Arachnida	Non-CITES entry	sp.	NA	NA	ARACHNIDS	LIV	100	NO	200	TZ	TZ	T	W	C	C	2000-06-14	2000	2000-06-14	2000	I	LA	INTERNATIONAL DRAGON BREEDERS INC	KISASE INVESTMENT CO	NA
2000785459	AVMG	spider	Arachnida	Avicularia	magdalena	NA	NA	SPIDER	LIV	200	NO	600	PE	PE	T	W	C	C	2000-06-16	2000	2000-06-15	2000	I	MI	GAMA SUPPLIERS, INC.	FAUNA EXPORT	NA
2000785459	AVUR	spider	Arachnida	Avicularia	urticans	NA	PERUVIAN PINK TOE	SPIDER	LIV	200	NO	600	PE	PE	T	W	C	C	2000-06-16	2000	2000-06-15	2000	I	MI	GAMA SUPPLIERS, INC.	FAUNA EXPORT	NA
2000785459	LAS?	spider	Arachnida	Lasiodora	sp.	NA	BIRD-EATING	SPIDER	LIV	200	NO	540	PE	PE	T	W	C	C	2000-06-16	2000	2000-06-15	2000	I	MI	GAMA SUPPLIERS, INC.	FAUNA EXPORT	NA
2000785459	LAS?	spider	Arachnida	Lasiodora	sp.	NA	BIRD-EATING	SPIDER	LIV	200	NO	600	PE	PE	T	W	C	C	2000-06-16	2000	2000-06-15	2000	I	MI	GAMA SUPPLIERS, INC.	FAUNA EXPORT	NA
2000785459	MPB?	spider	Arachnida	Megaphobema	sp.	NA	REDLEG	TARANTULA	LIV	100	NO	300	PE	PE	T	W	C	C	2000-06-16	2000	2000-06-15	2000	I	MI	GAMA SUPPLIERS, INC.	FAUNA EXPORT	NA
2000785459	PMP?	spider	Arachnida	Pamphobeteus	sp.	NA	BIRD-EATING	SPIDER	LIV	200	NO	600	PE	PE	T	W	C	C	2000-06-16	2000	2000-06-15	2000	I	MI	GAMA SUPPLIERS, INC.	FAUNA EXPORT	NA
2000785459	PMP?	spider	Arachnida	Pamphobeteus	sp.	NA	BIRD-EATING	SPIDER	LIV	200	NO	600	PE	PE	T	W	C	C	2000-06-16	2000	2000-06-15	2000	I	MI	GAMA SUPPLIERS, INC.	FAUNA EXPORT	NA
2000803975	ADAU	spider	Arachnida	Androctonus	australis	NA	SAHARA	SCORPION	LIV	20	NO	30	GH	GH	T	W	C	C	2000-06-15	2000	2000-06-15	2000	I	MI	NV PETS	PRINMASTER	NA
2000803975	PAIM	spider	Arachnida	Pandinus	imperator	NA	EMPEROR	SCORPION	LIV	50	NO	50	GH	GH	T	W	C	C	2000-06-15	2000	2000-06-15	2000	I	MI	NV PETS	PRINMASTER	NA
2000769212	ASC?	spider	Arachnida	Acanthoscurria	sp.	NA	NA	TARANTULA	LIV	70	NO	700	DE	DE	T	U	C	C	2000-06-16	2000	2000-06-16	2000	I	LA	REPTILE & ARACHNOKULTURE	B.T.B.E. INSEKTENZUCHT GMBH	NA
2000769212	AVVE	spider	Arachnida	Avicularia	versicolor	NA	MARTINIQUE TREE	SPIDER	LIV	80	NO	591	DE	DE	T	U	C	C	2000-06-16	2000	2000-06-16	2000	I	LA	REPTILE & ARACHNOKULTURE	B.T.B.E. INSEKTENZUCHT GMBH	NA
2000769212	CICR	spider	Arachnida	Citharischius	crawshayi	NA	KING BABOON	TARANTULA	LIV	20	NO	640	DE	DE	T	U	C	C	2000-06-16	2000	2000-06-16	2000	I	LA	REPTILE & ARACHNOKULTURE	B.T.B.E. INSEKTENZUCHT GMBH	NA
2000769212	GST?	spider	Arachnida	Grammostola	sp.	NA	NA	TARANTULA	LIV	100	NO	1724	DE	DE	T	U	C	C	2000-06-16	2000	2000-06-16	2000	I	LA	REPTILE & ARACHNOKULTURE	B.T.B.E. INSEKTENZUCHT GMBH	NA
2000769212	HPA?	spider	Arachnida	Haplopelma	sp.	NA	NA	TARANTULA	LIV	30	NO	295	DE	DE	T	U	C	C	2000-06-16	2000	2000-06-16	2000	I	LA	REPTILE & ARACHNOKULTURE	B.T.B.E. INSEKTENZUCHT GMBH	NA
2000769212	NONJ	spider	Arachnida	Non-CITES entry	sp.	NA	NA	ARACHNIDS	LIV	125	NO	738	DE	DE	T	U	C	C	2000-06-16	2000	2000-06-16	2000	I	LA	REPTILE & ARACHNOKULTURE	B.T.B.E. INSEKTENZUCHT GMBH	NA
2000769212	PORE	spider	Arachnida	Poecilotheria	regalis	NA	INDIAN ORNAMENTAL	SPIDER	LIV	80	NO	552	DE	DE	T	U	C	C	2000-06-16	2000	2000-06-16	2000	I	LA	REPTILE & ARACHNOKULTURE	B.T.B.E. INSEKTENZUCHT GMBH	NA
2000769212	TPA?	spider	Arachnida	Theraphosa	sp.	NA	BIRD-EATING	SPIDER	LIV	30	NO	177	DE	DE	T	U	C	C	2000-06-16	2000	2000-06-16	2000	I	LA	REPTILE & ARACHNOKULTURE	B.T.B.E. INSEKTENZUCHT GMBH	NA
2000765833	AVI?	spider	Arachnida	Avicularia	sp.	NA	NA	SPIDER	LIV	162	NO	972	BJ	BJ	T	W	C	C	2000-06-21	2000	2000-06-20	2000	I	LA	L. A. REPTILE	PAZOK REPTILES	NA
2000782279	TARA	spider	Arachnida	NA	NA	NA	ALL SPECIES	ALL TARANTULAS	LIV	500	NO	1500	FR	DE	T	W	C	C	2000-06-20	2000	2000-06-20	2000	I	MI	NA	DAS TROPENPARADIES	NA
2000257024	HETS	spider	Arachnida	Heterometrus	spiniferus	NA	ASIAN FOREST	SCORPION	LIV	50	NO	20	VN	VN	T	W	C	C	2000-06-21	2000	2000-06-21	2000	I	MI	GAMA SUPPLIERS, INC.	NA	NA
2000257024	OTT?	spider	Arachnida	Ornithoctonus	sp.	NA	NA	TARANTULA	LIV	100	NO	30	VN	VN	T	W	C	C	2000-06-21	2000	2000-06-21	2000	I	MI	GAMA SUPPLIERS, INC.	NA	NA
2000770275	APP?	spider	Arachnida	Aphonopelma	sp.	NA	NA	TARANTULA	LIV	280	NO	420	NI	NI	T	W	C	C	2000-06-27	2000	2000-06-27	2000	I	LA	L. A. REPTILE	BIO-EXPORT	NA
2000770275	BRAA	spider	Arachnida	Brachypelma	albopilosum	NA	CURLY-HAIR	TARANTULA	LIV	197	NO	295	NI	NI	T	W	C	C	2000-06-27	2000	2000-06-27	2000	I	LA	L. A. REPTILE	BIO-EXPORT	NA
2000773966	PAIM	spider	Arachnida	Pandinus	imperator	NA	EMPEROR	SCORPION	LIV	600	NO	900	TG	TG	T	W	C	C	2000-06-27	2000	2000-06-27	2000	I	LA	L. A. REPTILE	PAJAR SARL	NA
2000967510	APSE	spider	Arachnida	Aphonopelma	seemani	NA	NA	TARANTULA	LIV	200	NO	100	NI	NI	T	W	C	C	2000-06-27	2000	2000-06-27	2000	I	MI	SALMERON, JOSE	EXPANSA	NA
2000967510	BRC?	spider	Arachnida	Brachypelma	sp.	NA	RED-KNEE	TARANTULA	LIV	204	NO	102	NI	NI	T	W	C	C	2000-06-27	2000	2000-06-27	2000	I	MI	SALMERON, JOSE	EXPANSA	NA
2000168360	PDN?	spider	Arachnida	Pandinus	sp.	NA	NA	SCORPION	LIV	1300	NO	1000	TG	TG	T	R	C	C	2000-06-30	2000	2000-06-29	2000	I	MI	GAMA SUPPLIERS, INC.	TOGANIM	NA
2000782611	PTO?	spider	Arachnida	Pterinochilus	sp.	NA	NA	SPIDER	LIV	100	NO	100	TZ	TZ	T	W	C	C	2000-06-29	2000	2000-06-29	2000	I	MI	NV PETS	MARINA TRADING CO	NA
2000779858	AVAV	spider	Arachnida	Avicularia	avicularia	NA	PINK TOE	SPIDER	LIV	250	NO	100	GY	GY	T	W	C	C	2000-07-05	2000	2000-07-04	2000	I	MI	ZOOLOGICAL IMP 2000	VAN SERTIMA BIO PRODUCTS	NA
2000783952	PAIM	spider	Arachnida	Pandinus	imperator	NA	EMPEROR	SCORPION	LIV	400	NO	800	BJ	BJ	T	W	C	C	2000-07-05	2000	2000-07-04	2000	I	MI	MIAMI REPTILE	PAZOK REPTIELS	NA
2000769981	PAIM	spider	Arachnida	Pandinus	imperator	NA	EMPEROR	SCORPION	LIV	300	NO	150	GH	GH	T	W	C	C	2000-07-10	2000	2000-07-05	2000	I	NY	EAST COAST ZOOLOGICAL SUPPLY	PRESTIGE COMMERCIAL HOUSE	NA
2000830384	ADAU	spider	Arachnida	Androctonus	australis	NA	SAHARA	SCORPION	LIV	105	NO	210	EG	EG	T	U	C	C	2000-07-05	2000	2000-07-05	2000	I	MI	GLADES HERP	EIHOSAWFOR EXPORT	NA
2000830384	ADC?	spider	Arachnida	Androctonus	sp.	NA	NA	SCORPION	LIV	145	NO	217	EG	EG	T	U	C	C	2000-07-05	2000	2000-07-05	2000	I	MI	GLADES HERP	EIHOSAWFOR EXPORT	NA
2000830384	BUS?	spider	Arachnida	Buthus	sp.	NA	NA	SCORPION	LIV	40	NO	60	EG	EG	T	U	C	C	2000-07-05	2000	2000-07-05	2000	I	MI	GLADES HERP	EIHOSAWFOR EXPORT	NA
2000780021	GST?	spider	Arachnida	Grammostola	sp.	NA	NA	TARANTULA	LIV	2000	NO	1200	CL	CL	T	W	C	C	2000-07-06	2000	2000-07-06	2000	I	MI	WEST COAST ZOOLOGICAL, INC.	SERGIO RICARDO BUSTAMANTE KUSCHEL	NA
2000823907	PAIM	spider	Arachnida	Pandinus	imperator	NA	EMPEROR	SCORPION	LIV	200	NO	160	GH	GH	T	W	C	C	2000-07-06	2000	2000-07-06	2000	I	PT	ANYTHING WILD	SAFARI PETS	NA
2000904042	PAIM	spider	Arachnida	Pandinus	imperator	NA	EMPEROR	SCORPION	LIV	500	NO	500	GH	GH	T	W	C	C	2000-07-07	2000	2000-07-06	2000	I	MI	SOUTHEAST REPTILE EXCHANGE, INC	GREYHEAD ENT	NA
2000775286	NONJ	spider	Arachnida	Non-CITES entry	sp.	NA	NA	ARACHNIDS	LIV	3	NO	6	EG	EG	T	W	C	C	2000-07-07	2000	2000-07-07	2000	I	LA	L. A. REPTILE	OSAMA TOLBA	NA
2000773989	PAIM	spider	Arachnida	Pandinus	imperator	NA	EMPEROR	SCORPION	LIV	600	NO	900	TH	TG	T	W	C	C	2000-07-11	2000	2000-07-11	2000	I	LA	LA RETILE, INC	PAJAR SARL	NA
2000787120	CICR	spider	Arachnida	Citharischius	crawshayi	NA	KING BABOON	TARANTULA	LIV	50	NO	38	TZ	TZ	T	W	C	C	2000-07-12	2000	2000-07-12	2000	I	SE	OLIVIER ALLEN MOI COMPANY	ASSAM ENTERPRISE	NA
2000799096	AVAV	spider	Arachnida	Avicularia	avicularia	NA	PINK TOE	SPIDER	LIV	714	NO	321	GY	GY	T	W	C	C	2000-07-12	2000	2000-07-12	2000	I	MI	BURGUNDY REPTILE TRADERS	NA	NA
2000797944	PAIM	spider	Arachnida	Pandinus	imperator	NA	EMPEROR	SCORPION	LIV	1000	NO	1000	TG	TG	T	W	C	C	2000-07-13	2000	2000-07-13	2000	I	MI	GAMA SUPPLIERS, INC.	TOGANIM	NA
2000775153	PAIM	spider	Arachnida	Pandinus	imperator	NA	EMPEROR	SCORPION	LIV	600	NO	600	GH	GH	T	W	C	C	2000-07-18	2000	2000-07-18	2000	I	LA	CALIFORNIA ZOOLOGICAL SUPPLY	ALLO EXPORTS	NA
2000815918	HETS	spider	Arachnida	Heterometrus	spiniferus	NA	ASIAN FOREST	SCORPION	LIV	400	NO	160	VN	VN	T	W	C	C	2000-07-18	2000	2000-07-18	2000	I	LA	GAMA SUPPLIERS, INC.	VINAFOR HANOI	NA
2000257119	PAIM	spider	Arachnida	Pandinus	imperator	NA	EMPEROR	SCORPION	LIV	400	NO	300	GH	GH	T	W	C	C	2000-07-20	2000	2000-07-19	2000	I	MI	JP PETS	PRESTIGE COMMERCIAL HOUSE	NA
2000811161	NONJ	spider	Arachnida	Non-CITES entry	sp.	NA	NA	ARACHNIDS	BOD	18	NO	120	AU	AU	T	W	C	C	2000-07-27	2000	2000-07-19	2000	I	LA	CENTROPOLIS ENTERTAINMENT	VILLAGE ROADSHOW	NA
2000257140	PAIM	spider	Arachnida	Pandinus	imperator	NA	EMPEROR	SCORPION	LIV	200	NO	400	TG	TG	T	R	C	C	2000-07-20	2000	2000-07-20	2000	I	MI	SEGREST FARMS	PAJAR S A R L IMP. / EXP.	NA
2000780224	NONJ	spider	Arachnida	Non-CITES entry	sp.	NA	NA	ARACHNIDS	BOD	1	NO	0	XX	PE	non-standard value	U	R	S	2000-07-21	2000	2000-07-21	2000	I	MI	NA	NA	Original value in 'purpose' column: N
2000803516	ASC?	spider	Arachnida	Acanthoscurria	sp.	NA	NA	TARANTULA	LIV	60	NO	496	DE	DE	T	C	C	C	2000-07-21	2000	2000-07-21	2000	I	LA	REPTILE & ARACHNOKULTURE	B.T.B.E. INSEKIENZUCHT	NA
2000803516	AVI?	spider	Arachnida	Avicularia	sp.	NA	NA	SPIDER	LIV	56	NO	538	DE	DE	T	C	C	C	2000-07-21	2000	2000-07-21	2000	I	LA	REPTILE & ARACHNOKULTURE	B.T.B.E. INSEKIENZUCHT	NA
2000803516	CGY?	spider	Arachnida	Ceratogyrus	sp.	NA	HORNED	TARANTULA	LIV	15	NO	99	DE	DE	T	C	C	C	2000-07-21	2000	2000-07-21	2000	I	LA	REPTILE & ARACHNOKULTURE	B.T.B.E. INSEKIENZUCHT	NA
2000803516	CHCB	spider	Arachnida	Chromatopelma	cyanopubescens	NA	GREEN BOTTLE BLUE	TARANTULA	LIV	10	NO	118	DE	DE	T	C	C	C	2000-07-21	2000	2000-07-21	2000	I	LA	REPTILE & ARACHNOKULTURE	B.T.B.E. INSEKIENZUCHT	NA
2000803516	CII?	spider	Arachnida	Citharischius	sp.	NA	NA	TARANTULA	LIV	25	NO	165	DE	DE	T	C	C	C	2000-07-21	2000	2000-07-21	2000	I	LA	REPTILE & ARACHNOKULTURE	B.T.B.E. INSEKIENZUCHT	NA
2000803516	GST?	spider	Arachnida	Grammostola	sp.	NA	NA	TARANTULA	LIV	25	NO	236	DE	DE	T	C	C	C	2000-07-21	2000	2000-07-21	2000	I	LA	REPTILE & ARACHNOKULTURE	B.T.B.E. INSEKIENZUCHT	NA
2000803516	LAS?	spider	Arachnida	Lasiodora	sp.	NA	BIRD-EATING	SPIDER	LIV	25	NO	236	DE	DE	T	C	C	C	2000-07-21	2000	2000-07-21	2000	I	LA	REPTILE & ARACHNOKULTURE	B.T.B.E. INSEKIENZUCHT	NA
2000803516	NONJ	spider	Arachnida	Non-CITES entry	sp.	NA	NA	ARACHNIDS	LIV	42	NO	268	DE	DE	T	C	C	C	2000-07-21	2000	2000-07-21	2000	I	LA	REPTILE & ARACHNOKULTURE	B.T.B.E. INSEKIENZUCHT	NA
2000803516	OTT?	spider	Arachnida	Ornithoctonus	sp.	NA	NA	TARANTULA	LIV	20	NO	141	DE	DE	T	C	C	C	2000-07-21	2000	2000-07-21	2000	I	LA	REPTILE & ARACHNOKULTURE	B.T.B.E. INSEKIENZUCHT	NA
2000803516	PCI?	spider	Arachnida	Poecilotheria	sp.	NA	ORNAMENTAL	SPIDER	LIV	66	NO	569	DE	DE	T	C	C	C	2000-07-21	2000	2000-07-21	2000	I	LA	REPTILE & ARACHNOKULTURE	B.T.B.E. INSEKIENZUCHT	NA
2000803516	TLEB	spider	Arachnida	Theraphosa	leblondi	NA	GOLIATH BIRDEATING	SPIDER	LIV	100	NO	708	DE	DE	T	C	C	C	2000-07-21	2000	2000-07-21	2000	I	LA	REPTILE & ARACHNOKULTURE	B.T.B.E. INSEKIENZUCHT	NA
2000805608	BRC?	spider	Arachnida	Brachypelma	sp.	NA	RED-KNEE	TARANTULA	LIV	100	NO	150	NI	NI	T	W	C	C	2000-07-21	2000	2000-07-21	2000	I	LA	CALIFORNIA ZOOLOGICAL SUPPLY	NA	NA
2000789746	HDG?	spider	Arachnida	Hadogenes	sp.	NA	NA	SCORPION	LIV	231	NO	396	MZ	MZ	T	W	C	C	2000-07-22	2000	2000-07-22	2000	I	MI	GLOBAL TROPICAL REPTILES & FISH	CHIKWIRMITI MOCAMBIQUE	NA
2000789746	PTO?	spider	Arachnida	Pterinochilus	sp.	NA	NA	SPIDER	LIV	18	NO	90	MZ	MZ	T	W	C	C	2000-07-22	2000	2000-07-22	2000	I	MI	GLOBAL TROPICAL REPTILES & FISH	CHIKWIRMITI MOCAMBIQUE	NA
2000755236	APP?	spider	Arachnida	Aphonopelma	sp.	NA	NA	TARANTULA	LIV	100	NO	150	NI	NI	T	W	C	C	2000-07-28	2000	2000-07-24	2000	I	LA	R. H. PET INCORPORATED	FAUMARNICA & CIA. LTD.	NA
2000862737	PAIM	spider	Arachnida	Pandinus	imperator	NA	EMPEROR	SCORPION	LIV	40	NO	40	GH	GH	T	W	C	C	2000-07-24	2000	2000-07-24	2000	I	AT	T.J.'S PETS, INC.	NOMAD COMMERCIAL	NA
2000774511	PAIM	spider	Arachnida	Pandinus	imperator	NA	EMPEROR	SCORPION	LIV	600	NO	900	TG	TG	T	W	C	C	2000-07-25	2000	2000-07-25	2000	I	LA	L. A. REPTILE	PAJAR SARL	NA
2000257081	AVAV	spider	Arachnida	Avicularia	avicularia	NA	PINK TOE	SPIDER	LIV	150	NO	60	GY	GY	T	W	C	C	2000-07-26	2000	2000-07-26	2000	I	MI	ZOOLOGICAL IMPORTS 2000	NATURE PRODUCTS	NA
2000827814	PAIM	spider	Arachnida	Pandinus	imperator	NA	EMPEROR	SCORPION	LIV	100	NO	100	GH	GH	T	W	C	C	2000-07-27	2000	2000-07-27	2000	I	PT	ANYTHING WILD	OGUNS & CO	NA
2000782196	NONJ	spider	Arachnida	Non-CITES entry	sp.	NA	NA	ARACHNIDS	LIV	12	NO	16	PE	PE	T	U	C	C	2000-07-28	2000	2000-07-28	2000	I	MI	ART BY GOD	PERUVIAN BUTTERFLY HOUSE	NA
2000782196	PMP?	spider	Arachnida	Pamphobeteus	sp.	NA	BIRD-EATING	SPIDER	LIV	400	NO	2200	PE	PE	T	U	C	C	2000-07-28	2000	2000-07-28	2000	I	MI	ART BY GOD	PERUVIAN BUTTERFLY HOUSE	NA
2000817689	HTT?	spider	Arachnida	Heterometrus	sp.	NA	NA	SCORPION	DEA	700	NO	560	MY	MY	T	W	C	C	2000-07-31	2000	2000-07-31	2000	I	LA	THEM MAGNIFICENT INSECTS	TROPICAL ENTOMOLOGICAL HOUSE	NA
2000772697	TARA	spider	Arachnida	NA	NA	NA	ALL SPECIES	ALL TARANTULAS	LIV	70	NO	210	BJ	BJ	T	W	C	C	2000-08-01	2000	2000-08-01	2000	I	LA	L. A. REPTILE	PAZOK REPTILES	NA
2000772767	GST?	spider	Arachnida	Grammostola	sp.	NA	NA	TARANTULA	LIV	2000	NO	1000	CL	CL	T	W	C	C	2000-08-01	2000	2000-08-01	2000	I	LA	L. A. REPTILE	SERGIO BUSTAMANTE	NA
2000812141	CII?	spider	Arachnida	Citharischius	sp.	NA	NA	TARANTULA	LIV	400	NO	200	TZ	TZ	T	W	C	C	2000-08-02	2000	2000-08-02	2000	I	LA	L. A. REPTILE	KISASE INVESTMENT	NA
2000789336	AVI?	spider	Arachnida	Avicularia	sp.	NA	NA	SPIDER	LIV	50	NO	612	GB	GB	T	C	C	C	2000-08-03	2000	2000-08-03	2000	I	NW	ARACHNOCENTRIC	DICKIE, STEVEN	NA
2000789336	AVVE	spider	Arachnida	Avicularia	versicolor	NA	MARTINIQUE TREE	SPIDER	LIV	145	NO	1300	GB	GB	T	C	C	C	2000-08-03	2000	2000-08-03	2000	I	NW	ARACHNOCENTRIC	DICKIE, STEVEN	NA
2000815921	PAIM	spider	Arachnida	Pandinus	imperator	NA	EMPEROR	SCORPION	LIV	600	NO	900	TG	TG	T	R	C	C	2000-08-07	2000	2000-08-07	2000	I	LA	L. A. REPTILE INC.	PAJAR S.A.R.L. IMPORT EXP. TOGO	NA
2000772494	HETS	spider	Arachnida	Heterometrus	spiniferus	NA	ASIAN FOREST	SCORPION	LIV	6	NO	36	MY	MY	Z	W	C	C	2000-08-09	2000	2000-08-08	2000	I	LA	ROCKY MOUNTAIN BUTTERFLY	TROPICAL ENTOMOLOGICAL HOUSE	NA
2000805646	HALI	spider	Arachnida	Haplopelma	lividus	NA	COBALT BLUE	TARANTULA	LIV	222	NO	1443	MY	MY	T	W	C	C	2000-08-08	2000	2000-08-08	2000	I	LA	L. A. REPTILE	CBS WILDLIFE	NA
2000799813	AVAV	spider	Arachnida	Avicularia	avicularia	NA	PINK TOE	SPIDER	LIV	300	NO	120	GY	GY	T	W	C	C	2000-08-09	2000	2000-08-09	2000	I	MI	ZOOLOGICAL IMPORTS ZOO INC.	VAN SERTIMA BIOLOGICAL PRODUCTS	NA
2000817449	AVAV	spider	Arachnida	Avicularia	avicularia	NA	PINK TOE	SPIDER	LIV	300	NO	120	GY	GY	T	W	C	C	2000-08-09	2000	2000-08-09	2000	I	MI	ZOOLOGICAL IMPORTS 2000 INC.	VAN SERTIMAS BIO PRODUCTS	NA
2000806587	NONJ	spider	Arachnida	Non-CITES entry	sp.	NA	NA	ARACHNIDS	LIV	19	NO	38	EG	EG	T	W	C	C	2000-08-11	2000	2000-08-11	2000	I	LA	L. A. REPTILE	KING OF AFRICAN REPTILES	NA
2000803445	HTT?	spider	Arachnida	Heterometrus	sp.	NA	NA	SCORPION	LIV	20	NO	8	VN	VN	T	W	C	C	2000-08-13	2000	2000-08-13	2000	I	LA	UNIVERSAL AQUATIC	CORIMEX	NA
2000773330	TARA	spider	Arachnida	NA	NA	NA	ALL SPECIES	ALL TARANTULAS	LIV	75	NO	144	TZ	TZ	T	W	C	C	2000-08-14	2000	2000-08-14	2000	I	LA	INTERNATIONAL DRAGON BREEDERS INC	GRECHANT LIMITED	NA
2000812176	AVI?	spider	Arachnida	Avicularia	sp.	NA	NA	SPIDER	LIV	139	NO	69	TZ	TZ	T	W	C	C	2000-08-14	2000	2000-08-14	2000	I	LA	CALIFORNIA ZOOLOGICAL SUPPLY	M.T. CANDIDA ENTERPRISES	NA
2000793165	NONJ	spider	Arachnida	Non-CITES entry	sp.	NA	NA	ARACHNIDS	LIV	48	NO	0	JM	JM	non-standard value	W	C	C	2000-08-17	2000	2000-08-17	2000	I	NW	AQUARIUM OF NIAGARA	NA	Original value in 'purpose' column: N
2000810311	BUS?	spider	Arachnida	Buthus	sp.	NA	NA	SCORPION	MED	20	KG	40	CN	CN	T	W	C	C	2000-08-21	2000	2000-08-21	2000	I	NW	BEST HERB TRADING CORP.	LIAOYANG FOREIGN TREAD CORP	NA
2000768856	APP?	spider	Arachnida	Aphonopelma	sp.	NA	NA	TARANTULA	LIV	1	NO	0	MX	MX	P	W	R	S	2000-08-22	2000	2000-08-22	2000	I	EL	NA	NA	NA
2000806667	GST?	spider	Arachnida	Grammostola	sp.	NA	NA	TARANTULA	LIV	2000	NO	1000	CL	CL	T	W	C	C	2000-08-22	2000	2000-08-22	2000	I	LA	L. A. REPTILE	NA	NA
2000811869	PAIM	spider	Arachnida	Pandinus	imperator	NA	EMPEROR	SCORPION	LIV	600	NO	600	BJ	BJ	T	W	C	C	2000-08-22	2000	2000-08-22	2000	I	LA	L. A. REPTILE INC	PAZOK REPTILES	NA
2000790960	CRU?	spider	Arachnida	Centruroides	sp.	NA	NA	SCORPION	TRO	1	NO	50	NZ	NZ	non-standard value	W	C	C	2000-08-28	2000	2000-08-23	2000	I	NY	NA	TYRON SOUTHWARD TAXIDERMY	Original value in 'purpose' column: N
2000811097	HETS	spider	Arachnida	Heterometrus	spiniferus	NA	ASIAN FOREST	SCORPION	LIV	70	NO	28	VN	VN	T	W	C	C	2000-08-27	2000	2000-08-27	2000	I	LA	UNIVERSAL AQUATIC	CORIMEX	NA
2000811097	TPA?	spider	Arachnida	Theraphosa	sp.	NA	BIRD-EATING	SPIDER	LIV	32	NO	16	VN	VN	T	W	C	C	2000-08-27	2000	2000-08-27	2000	I	LA	UNIVERSAL AQUATIC	CORIMEX	NA
2000811870	PAIM	spider	Arachnida	Pandinus	imperator	NA	EMPEROR	SCORPION	LIV	600	NO	900	TG	TG	T	W	C	C	2000-08-28	2000	2000-08-28	2000	I	LA	L. A. REPTILE INC	PAJAR SARL IMPORT EXP. TOGO	NA
2000806854	APP?	spider	Arachnida	Aphonopelma	sp.	NA	NA	TARANTULA	LIV	100	NO	150	NI	NI	T	W	C	C	2000-08-31	2000	2000-08-31	2000	I	LA	R. H. PET INCORPORATED	FAUMARNICA & CIA LTDA	NA
2000838343	HETS	spider	Arachnida	Heterometrus	spiniferus	NA	ASIAN FOREST	SCORPION	LIV	1020	NO	408	VN	VN	T	W	C	C	2000-08-31	2000	2000-08-31	2000	I	LA	LA GNATURE	CONFICO LTD	NA
2000838343	OTT?	spider	Arachnida	Ornithoctonus	sp.	NA	NA	TARANTULA	LIV	26	NO	7	VN	VN	T	W	C	C	2000-08-31	2000	2000-08-31	2000	I	LA	LA GNATURE	CONFICO LTD	NA
2000813084	APSE	spider	Arachnida	Aphonopelma	seemani	NA	NA	TARANTULA	LIV	200	NO	200	NI	NI	T	W	C	C	2000-09-01	2000	2000-09-01	2000	I	MI	SILVER CITY SERPENTARIUM, INC.	NATUANEX	NA
2000768852	ASC?	spider	Arachnida	Acanthoscurria	sp.	NA	NA	TARANTULA	LIV	5	NO	30	DE	DE	T	U	C	C	2000-09-05	2000	2000-09-05	2000	I	CH	NA	NA	NA
2000768852	AVI?	spider	Arachnida	Avicularia	sp.	NA	NA	SPIDER	LIV	7	NO	42	DE	DE	T	U	R	R	2000-09-05	2000	2000-09-05	2000	I	CH	NA	NA	NA
2000768852	GST?	spider	Arachnida	Grammostola	sp.	NA	NA	TARANTULA	LIV	1	NO	6	DE	DE	T	U	C	C	2000-09-05	2000	2000-09-05	2000	I	CH	NA	NA	NA
2000768852	HPA?	spider	Arachnida	Haplopelma	sp.	NA	NA	TARANTULA	LIV	1	NO	6	DE	DE	T	U	C	C	2000-09-05	2000	2000-09-05	2000	I	CH	NA	NA	NA
2000768852	NONJ	spider	Arachnida	Non-CITES entry	sp.	NA	NA	ARACHNIDS	LIV	1	NO	6	DE	DE	T	U	C	C	2000-09-05	2000	2000-09-05	2000	I	CH	NA	NA	NA
2000768852	PAQ?	spider	Arachnida	Paraphysa	sp.	NA	NA	SPIDER	LIV	18	NO	108	DE	DE	T	U	C	C	2000-09-05	2000	2000-09-05	2000	I	CH	NA	NA	NA
2000806697	AVI?	spider	Arachnida	Avicularia	sp.	NA	NA	SPIDER	LIV	54	NO	162	BJ	BJ	T	W	C	C	2000-09-05	2000	2000-09-05	2000	I	LA	L. A. REPTILE	PAZOK REPTILES	NA
2000806697	PAIM	spider	Arachnida	Pandinus	imperator	NA	EMPEROR	SCORPION	LIV	600	NO	600	BJ	BJ	T	W	C	C	2000-09-05	2000	2000-09-05	2000	I	LA	L. A. REPTILE	PAZOK REPTILES	NA
2000801418	HETS	spider	Arachnida	Heterometrus	spiniferus	NA	ASIAN FOREST	SCORPION	LIV	34	NO	13	VN	VN	T	W	C	C	2000-09-07	2000	2000-09-07	2000	I	LA	UNIVERSAL AQUATIC	CORIMEX	NA
2000801418	TARA	spider	Arachnida	NA	NA	NA	ALL SPECIES	ALL TARANTULAS	LIV	85	NO	42	VN	VN	T	W	C	C	2000-09-07	2000	2000-09-07	2000	I	LA	UNIVERSAL AQUATIC	CORIMEX	NA
2000812471	CICR	spider	Arachnida	Citharischius	crawshayi	NA	KING BABOON	TARANTULA	LIV	50	NO	1499	DE	DE	T	W	C	C	2000-09-07	2000	2000-09-07	2000	I	MI	WEST COAST ZOOLOGICAL, INC.	IMPORT EXPORT PETER HOCH	NA
2000812471	CICR	spider	Arachnida	Citharischius	crawshayi	NA	KING BABOON	TARANTULA	LIV	100	NO	1735	DE	DE	T	W	C	C	2000-09-07	2000	2000-09-07	2000	I	MI	WEST COAST ZOOLOGICAL, INC.	IMPORT EXPORT PETER HOCH	NA
2000812471	CYFA	spider	Arachnida	Cyclosternum	fasciatus	NA	TIGER RUMP	SPIDER	LIV	10	NO	161	DE	DE	T	W	C	C	2000-09-07	2000	2000-09-07	2000	I	MI	WEST COAST ZOOLOGICAL, INC.	IMPORT EXPORT PETER HOCH	NA
2000812471	GPUL	spider	Arachnida	Grammostola	pulchra	NA	BRAZILIAN BLACK	TARANTULA	LIV	25	NO	519	DE	DE	T	W	C	C	2000-09-07	2000	2000-09-07	2000	I	MI	WEST COAST ZOOLOGICAL, INC.	IMPORT EXPORT PETER HOCH	NA
2000812471	HALI	spider	Arachnida	Haplopelma	lividus	NA	COBALT BLUE	TARANTULA	LIV	72	NO	731	DE	DE	T	W	C	C	2000-09-07	2000	2000-09-07	2000	I	MI	WEST COAST ZOOLOGICAL, INC.	IMPORT EXPORT PETER HOCH	NA
2000812471	MERO	spider	Arachnida	Megaphobema	robusta	NA	GIANT REDLEG	TARANTULA	LIV	10	NO	299	DE	DE	T	W	C	C	2000-09-07	2000	2000-09-07	2000	I	MI	WEST COAST ZOOLOGICAL, INC.	IMPORT EXPORT PETER HOCH	NA
2000812478	PAIM	spider	Arachnida	Pandinus	imperator	NA	EMPEROR	SCORPION	LIV	1040	NO	730	TG	TG	T	R	C	C	2000-09-07	2000	2000-09-07	2000	I	MI	GAMA SUPPLIERS, INC.	TOGANIM	NA
2000779096	PAIM	spider	Arachnida	Pandinus	imperator	NA	EMPEROR	SCORPION	BOD	3	NO	30	VN	VN	P	W	R	S	2000-10-05	2000	2000-09-08	2000	I	LA	NA	NA	NA
2000801844	PAIM	spider	Arachnida	Pandinus	imperator	NA	EMPEROR	SCORPION	LIV	1000	NO	900	GH	GH	T	W	C	C	2000-09-11	2000	2000-09-11	2000	I	LA	R. H. PET INCORPORATED	OGUNS & CO. LIMITED	NA
2000810415	NONJ	spider	Arachnida	Non-CITES entry	sp.	NA	NA	ARACHNIDS	BOD	15	NO	10	PG	PG	T	W	C	C	2000-09-11	2000	2000-09-11	2000	I	LA	TUKAN	INSECT FARMING & TRADING AGENCY	NA
2000815922	PAIM	spider	Arachnida	Pandinus	imperator	NA	EMPEROR	SCORPION	LIV	267	NO	400	TG	TG	T	R	C	C	2000-09-11	2000	2000-09-11	2000	I	LA	L. A. REPTILE INC.	PAJAR S.A.R.L. IMPORT EXPO TOGO	NA
2000167975	AVAV	spider	Arachnida	Avicularia	avicularia	NA	PINK TOE	SPIDER	LIV	100	NO	200	GY	GY	T	W	C	C	2000-09-12	2000	2000-09-12	2000	I	MI	BURGUNDY REPTILE TRADERS	NA	NA
2000801235	GST?	spider	Arachnida	Grammostola	sp.	NA	NA	TARANTULA	LIV	2000	NO	1000	CL	CL	T	W	C	C	2000-09-12	2000	2000-09-12	2000	I	LA	L. A. REPTILE INC.	NA	NA
2000808147	ADAU	spider	Arachnida	Androctonus	australis	NA	SAHARA	SCORPION	LIV	10	NO	100	EG	SK	T	W	C	C	2000-09-20	2000	2000-09-15	2000	I	NW	CAPIZ BRYANT	PASTOR PETER	NA
2000808147	ANDB	spider	Arachnida	Androctonus	bicolor	NA	NA	SCORPION	LIV	28	NO	140	EG	SK	T	W	C	C	2000-09-20	2000	2000-09-15	2000	I	NW	CAPIZ BRYANT	PASTOR PETER	NA
2000808147	AVVE	spider	Arachnida	Avicularia	versicolor	NA	MARTINIQUE TREE	SPIDER	LIV	77	NO	385	SK	SK	T	C	C	C	2000-09-20	2000	2000-09-15	2000	I	NW	CAPIZ BRYANT	PASTOR PETER	NA
2000808147	HPA?	spider	Arachnida	Haplopelma	sp.	NA	NA	TARANTULA	LIV	25	NO	175	SK	SK	T	C	C	C	2000-09-20	2000	2000-09-15	2000	I	NW	CAPIZ BRYANT	PASTOR PETER	NA
2000808147	MERO	spider	Arachnida	Megaphobema	robusta	NA	GIANT REDLEG	TARANTULA	LIV	11	NO	165	SK	SK	T	C	C	C	2000-09-20	2000	2000-09-15	2000	I	NW	CAPIZ BRYANT	PASTOR PETER	NA
2000808147	POOR	spider	Arachnida	Poecilotheria	ornata	NA	ORNATE ORNAMENTAL	SPIDER	LIV	79	NO	237	SK	SK	T	C	C	C	2000-09-20	2000	2000-09-15	2000	I	NW	CAPIZ BRYANT	PASTOR PETER	NA
2000808147	SCR?	spider	Arachnida	Scorpio	sp.	NA	NA	SCORPION	LIV	2	NO	20	EG	SK	T	W	C	C	2000-09-20	2000	2000-09-15	2000	I	NW	CAPIZ BRYANT	PASTOR PETER	NA
2000808147	NA	spider	Arachnida	Sericopelma	melanottarsum	NA	NA	NA	LIV	77	NO	385	SK	SK	T	C	C	C	2000-09-20	2000	2000-09-15	2000	I	NW	CAPIZ BRYANT	PASTOR PETER	NA
2000812145	NONJ	spider	Arachnida	Non-CITES entry	sp.	NA	NA	ARACHNIDS	LIV	150	NO	300	EG	EG	T	W	C	C	2000-09-15	2000	2000-09-15	2000	I	LA	L. A. REPTILE	KING OF AFRICAN REPTILES EGYPT	NA
2000828150	PAIM	spider	Arachnida	Pandinus	imperator	NA	EMPEROR	SCORPION	LIV	600	NO	600	BJ	BJ	T	R	C	C	2000-09-19	2000	2000-09-19	2000	I	LA	L. A. REPTILE INC.	PAZOK REPTILES COMPANY BENIN	NA
2000828150	PTO?	spider	Arachnida	Pterinochilus	sp.	NA	NA	SPIDER	LIV	210	NO	630	BJ	BJ	T	W	C	C	2000-09-19	2000	2000-09-19	2000	I	LA	L. A. REPTILE INC.	PAZOK REPTILES COMPANY BENIN	NA
2000888520	NONJ	spider	Arachnida	Non-CITES entry	sp.	NA	NA	ARACHNIDS	SPE	17	NO	0	ES	DE	S	W	C	C	2001-05-09	2001	2000-09-19	2000	I	NY	AMERICAN MUSEUM OF NATURAL HISTORY	NA	NA
2000804742	ADC?	spider	Arachnida	Androctonus	sp.	NA	NA	SCORPION	LIV	2	NO	6	AE	AE	T	W	C	C	2000-09-21	2000	2000-09-21	2000	I	MI	GLADES HERP	AL NOORAS EST.	NA
2000810556	AVPR	spider	Arachnida	Avicularia	purpurea	NA	NA	SPIDER	LIV	10	NO	60	DE	DE	T	W	C	C	2000-09-21	2000	2000-09-21	2000	I	DF	TEXAS ANIMAL EXPORT	AQUARISTIK AND TERRARISTIK	NA
2000807894	ASC?	spider	Arachnida	Acanthoscurria	sp.	NA	NA	TARANTULA	LIV	3	NO	140	NL	NL	T	C	C	C	2000-10-06	2000	2000-09-22	2000	I	NW	SOMMA FRANK	ROTTEREEL HANS	NA
2000807894	GST?	spider	Arachnida	Grammostola	sp.	NA	NA	TARANTULA	LIV	1	NO	22	NL	NL	T	C	C	C	2000-10-06	2000	2000-09-22	2000	I	NW	SOMMA FRANK	ROTTEREEL HANS	NA
2000807894	GST?	spider	Arachnida	Grammostola	sp.	NA	NA	TARANTULA	LIV	2	NO	140	NL	NL	T	C	C	C	2000-10-06	2000	2000-09-22	2000	I	NW	SOMMA FRANK	ROTTEREEL HANS	NA
2000807894	HTT?	spider	Arachnida	Heterometrus	sp.	NA	NA	SCORPION	LIV	10	NO	120	NL	NL	T	C	C	C	2000-10-06	2000	2000-09-22	2000	I	NW	SOMMA FRANK	ROTTEREEL HANS	NA
2000807894	HYT?	spider	Arachnida	Hysterocrates	sp.	NA	NA	SPIDER	LIV	8	NO	30	NL	NL	T	C	C	C	2000-10-06	2000	2000-09-22	2000	I	NW	SOMMA FRANK	ROTTEREEL HANS	NA
2000807894	LAPA	spider	Arachnida	Lasiodora	parahybana	NA	SALMON BIRD-EATING	SPIDER	LIV	1	NO	60	NL	NL	T	C	C	C	2000-10-06	2000	2000-09-22	2000	I	NW	SOMMA FRANK	ROTTEREEL HANS	NA
2000807894	LAS?	spider	Arachnida	Lasiodora	sp.	NA	BIRD-EATING	SPIDER	LIV	10	NO	30	NL	NL	T	C	C	C	2000-10-06	2000	2000-09-22	2000	I	NW	SOMMA FRANK	ROTTEREEL HANS	NA
2000807894	LAS?	spider	Arachnida	Lasiodora	sp.	NA	BIRD-EATING	SPIDER	LIV	10	NO	30	NL	NL	T	C	C	C	2000-10-06	2000	2000-09-22	2000	I	NW	SOMMA FRANK	ROTTEREEL HANS	NA
2000807894	LTD?	spider	Arachnida	Latrodectus	sp.	NA	NA	SPIDER	LIV	57	NO	160	NL	NL	T	C	C	C	2000-10-06	2000	2000-09-22	2000	I	NW	SOMMA FRANK	ROTTEREEL HANS	NA
2000807894	PCI?	spider	Arachnida	Poecilotheria	sp.	NA	ORNAMENTAL	SPIDER	LIV	11	NO	225	NL	NL	T	C	C	C	2000-10-06	2000	2000-09-22	2000	I	NW	SOMMA FRANK	ROTTEREEL HANS	NA
2000807894	POOR	spider	Arachnida	Poecilotheria	ornata	NA	ORNATE ORNAMENTAL	SPIDER	LIV	10	NO	100	NL	NL	T	C	C	C	2000-10-06	2000	2000-09-22	2000	I	NW	SOMMA FRANK	ROTTEREEL HANS	NA
2000807894	SCR?	spider	Arachnida	Scorpio	sp.	NA	NA	SCORPION	LIV	5	NO	60	NL	NL	T	C	C	C	2000-10-06	2000	2000-09-22	2000	I	NW	SOMMA FRANK	ROTTEREEL HANS	NA
2000807894	TNC?	spider	Arachnida	Tapinauchenius	sp.	NA	TREE	SPIDER	LIV	3	NO	30	NL	NL	T	C	C	C	2000-10-06	2000	2000-09-22	2000	I	NW	SOMMA FRANK	ROTTEREEL HANS	NA
2000810472	BRAA	spider	Arachnida	Brachypelma	albopilosum	NA	CURLY-HAIR	TARANTULA	LIV	22	NO	33	NI	NI	T	W	C	C	2000-09-28	2000	2000-09-27	2000	I	LA	L. A. REPTILE	BIO EXPORT	NA
2000829300	PAIM	spider	Arachnida	Pandinus	imperator	NA	EMPEROR	SCORPION	LIV	200	NO	50	BJ	BJ	T	R	C	C	2000-09-27	2000	2000-09-27	2000	I	MI	MIAMI REPTILE	SAX FAUNA	NA
2000811321	PAIM	spider	Arachnida	Pandinus	imperator	NA	EMPEROR	SCORPION	LIV	200	NO	160	TG	TG	T	W	C	C	2000-09-28	2000	2000-09-28	2000	I	LA	INTERNATIONAL DRAGON BREEDERS INC	TOGANIM	NA
2000810501	SCR?	spider	Arachnida	Scorpio	sp.	NA	NA	SCORPION	LIV	65	NO	130	EG	EG	T	W	C	C	2000-10-02	2000	2000-10-02	2000	I	LA	L. A. REPTILE	KING OF AFRICAN REP	NA
2000855151	ANDB	spider	Arachnida	Androctonus	bicolor	NA	NA	SCORPION	LIV	735	NO	1154	EG	EG	T	U	C	C	2000-11-29	2000	2000-10-02	2000	I	MI	EXOTIC REPTILES JUNGLE	TOP TRADERS	NA
2000855151	NONJ	spider	Arachnida	Non-CITES entry	sp.	NA	NA	ARACHNIDS	LIV	139	NO	556	EG	EG	T	U	C	C	2000-11-29	2000	2000-10-02	2000	I	MI	EXOTIC REPTILES JUNGLE	TOP TRADERS	NA
2000807668	GST?	spider	Arachnida	Grammostola	sp.	NA	NA	TARANTULA	LIV	1000	NO	500	CL	CL	T	W	C	C	2000-10-03	2000	2000-10-03	2000	I	LA	L. A. REPTILE	SERGIO BUSTAMANTE	NA
2000811442	SEC?	spider	Arachnida	Selenocosmia	sp.	NA	NA	SPIDER	LIV	60	NO	600	CN	CN	T	W	C	C	2000-10-03	2000	2000-10-03	2000	I	LA	ARACHNOCENTRIC	SINOTRANS QUANXI CO	NA
2000811442	TARA	spider	Arachnida	NA	NA	NA	ALL SPECIES	ALL TARANTULAS	LIV	60	NO	600	CN	CN	T	W	C	C	2000-10-03	2000	2000-10-03	2000	I	LA	ARACHNOCENTRIC	SINOTRANS QUANXI CO	NA
2000828784	PAIM	spider	Arachnida	Pandinus	imperator	NA	EMPEROR	SCORPION	LIV	600	NO	900	TG	TG	T	W	C	C	2000-10-03	2000	2000-10-03	2000	I	LA	L. A. REPTILE INC.	PAJAR SARL IMPORT EX	NA
2000811171	ACU?	spider	Arachnida	Acanthoscurria	sp.	NA	NA	TARANTULA	LIV	25	NO	135	DE	DE	T	W	C	C	2000-10-04	2000	2000-10-04	2000	I	LA	REPTILE & ARACHNOKULTURE	BTBE INSEKTENZUCHT	NA
2000811171	ASC?	spider	Arachnida	Acanthoscurria	sp.	NA	NA	TARANTULA	LIV	25	NO	188	DE	DE	T	W	C	C	2000-10-04	2000	2000-10-04	2000	I	LA	REPTILE & ARACHNOKULTURE	BTBE INSEKTENZUCHT	NA
2000811171	AVAV	spider	Arachnida	Avicularia	avicularia	NA	PINK TOE	SPIDER	LIV	5	NO	146	DE	DE	T	W	C	C	2000-10-04	2000	2000-10-04	2000	I	LA	REPTILE & ARACHNOKULTURE	BTBE INSEKTENZUCHT	NA
2000811171	CICR	spider	Arachnida	Citharischius	crawshayi	NA	KING BABOON	TARANTULA	LIV	9	NO	263	DE	DE	T	W	C	C	2000-10-04	2000	2000-10-04	2000	I	LA	REPTILE & ARACHNOKULTURE	BTBE INSEKTENZUCHT	NA
2000811171	CII?	spider	Arachnida	Citharischius	sp.	NA	NA	TARANTULA	LIV	25	NO	449	DE	DE	T	W	C	C	2000-10-04	2000	2000-10-04	2000	I	LA	REPTILE & ARACHNOKULTURE	BTBE INSEKTENZUCHT	NA
2000811171	GST?	spider	Arachnida	Grammostola	sp.	NA	NA	TARANTULA	LIV	25	NO	157	DE	DE	T	W	C	C	2000-10-04	2000	2000-10-04	2000	I	LA	REPTILE & ARACHNOKULTURE	BTBE INSEKTENZUCHT	NA
2000811171	PAMF	spider	Arachnida	Pamphobeteus	fortis	NA	BROWN BIRD-EATING	SPIDER	LIV	25	NO	112	DE	DE	T	W	C	C	2000-10-04	2000	2000-10-04	2000	I	LA	REPTILE & ARACHNOKULTURE	BTBE INSEKTENZUCHT	NA
2000811171	PMP?	spider	Arachnida	Pamphobeteus	sp.	NA	BIRD-EATING	SPIDER	LIV	25	NO	135	DE	DE	T	W	C	C	2000-10-04	2000	2000-10-04	2000	I	LA	REPTILE & ARACHNOKULTURE	BTBE INSEKTENZUCHT	NA
2000811171	POFA	spider	Arachnida	Poecilotheria	fasciata	NA	S LANKA ORNAMENTAL	SPIDER	LIV	25	NO	135	DE	DE	T	W	C	C	2000-10-04	2000	2000-10-04	2000	I	LA	REPTILE & ARACHNOKULTURE	BTBE INSEKTENZUCHT	NA
2000811171	POOR	spider	Arachnida	Poecilotheria	ornata	NA	ORNATE ORNAMENTAL	SPIDER	LIV	5	NO	135	DE	DE	T	W	C	C	2000-10-04	2000	2000-10-04	2000	I	LA	REPTILE & ARACHNOKULTURE	BTBE INSEKTENZUCHT	NA
2000811171	PORE	spider	Arachnida	Poecilotheria	regalis	NA	INDIAN ORNAMENTAL	SPIDER	LIV	50	NO	314	DE	DE	T	W	C	C	2000-10-04	2000	2000-10-04	2000	I	LA	REPTILE & ARACHNOKULTURE	BTBE INSEKTENZUCHT	NA
2000811171	PSIR	spider	Arachnida	Psalmopoeus	irminia	NA	VENEZUELAN TIGER	SPIDER	LIV	14	NO	94	DE	DE	T	W	C	C	2000-10-04	2000	2000-10-04	2000	I	LA	REPTILE & ARACHNOKULTURE	BTBE INSEKTENZUCHT	NA
2000811171	TARA	spider	Arachnida	NA	NA	NA	ALL SPECIES	ALL TARANTULAS	LIV	100	NO	591	DE	DE	T	W	C	C	2000-10-04	2000	2000-10-04	2000	I	LA	REPTILE & ARACHNOKULTURE	BTBE INSEKTENZUCHT	NA
2000815618	HPA?	spider	Arachnida	Haplopelma	sp.	NA	NA	TARANTULA	LIV	285	NO	175	MY	MY	T	W	C	C	2000-10-04	2000	2000-10-04	2000	I	LA	INTERNATIONAL DRAGON BREEDERS INC	CBS WILDLIFE	NA
2000815618	LTD?	spider	Arachnida	Latrodectus	sp.	NA	NA	SPIDER	LIV	187	NO	1300	MY	MY	T	W	C	C	2000-10-04	2000	2000-10-04	2000	I	LA	INTERNATIONAL DRAGON BREEDERS INC	CBS WILDLIFE	NA
2000815618	TARA	spider	Arachnida	NA	NA	NA	ALL SPECIES	ALL TARANTULAS	LIV	25	NO	187	MY	MY	T	W	C	C	2000-10-04	2000	2000-10-04	2000	I	LA	INTERNATIONAL DRAGON BREEDERS INC	CBS WILDLIFE	NA
2000813085	CICR	spider	Arachnida	Citharischius	crawshayi	NA	KING BABOON	TARANTULA	LIV	55	NO	330	CM	CM	T	W	C	C	2000-10-06	2000	2000-10-05	2000	I	LA	L. A. REPTILE	ANTONIO MVEN BP 830	NA
2000171903	NONJ	spider	Arachnida	Non-CITES entry	sp.	NA	NA	ARACHNIDS	LIV	25	NO	25	TZ	TZ	T	W	C	C	2000-10-09	2000	2000-10-09	2000	I	MI	MOMMSEN, BRIAN ROGER	MOUNTAIN BIRDS & TROPHIES	NA
2000171903	NONJ	spider	Arachnida	Non-CITES entry	sp.	NA	NA	ARACHNIDS	LIV	50	NO	50	TZ	TZ	T	W	C	C	2000-10-09	2000	2000-10-09	2000	I	MI	MOMMSEN, BRIAN ROGER	MOUNTAIN BIRDS & TROPHIES	NA
2000171903	NONJ	spider	Arachnida	Non-CITES entry	sp.	NA	NA	ARACHNIDS	LIV	12	NO	12	TZ	TZ	T	W	C	C	2000-10-09	2000	2000-10-09	2000	I	MI	MOMMSEN, BRIAN ROGER	MOUNTAIN BIRDS & TROPHIES	NA
2000171903	NONJ	spider	Arachnida	Non-CITES entry	sp.	NA	NA	ARACHNIDS	LIV	50	NO	50	TZ	TZ	T	W	C	C	2000-10-09	2000	2000-10-09	2000	I	MI	MOMMSEN, BRIAN ROGER	MOUNTAIN BIRDS & TROPHIES	NA
2000171903	NPL?	spider	Arachnida	Nephila	sp.	NA	NA	SPIDER	LIV	18	NO	18	TZ	TZ	T	W	C	C	2000-10-09	2000	2000-10-09	2000	I	MI	MOMMSEN, BRIAN ROGER	MOUNTAIN BIRDS & TROPHIES	NA
2000171903	PSPN	spider	Arachnida	Pterinochilus	spinicrus	NA	USUMBARA BABOON	SPIDER	LIV	25	NO	25	TZ	TZ	T	W	C	C	2000-10-09	2000	2000-10-09	2000	I	MI	MOMMSEN, BRIAN ROGER	MOUNTAIN BIRDS & TROPHIES	NA
2000171903	PTMU	spider	Arachnida	Pterinochilus	murinus	NA	NA	SPIDER	LIV	12	NO	12	TZ	TZ	T	W	C	C	2000-10-09	2000	2000-10-09	2000	I	MI	MOMMSEN, BRIAN ROGER	MOUNTAIN BIRDS & TROPHIES	NA
2000171903	TARA	spider	Arachnida	NA	NA	NA	ALL SPECIES	ALL TARANTULAS	LIV	25	NO	25	TZ	TZ	T	W	C	C	2000-10-09	2000	2000-10-09	2000	I	MI	MOMMSEN, BRIAN ROGER	MOUNTAIN BIRDS & TROPHIES	NA
2000173289	AVAV	spider	Arachnida	Avicularia	avicularia	NA	PINK TOE	SPIDER	LIV	355	NO	355	GY	GY	T	W	C	C	2000-10-06	2000	2000-10-10	2000	I	MI	GLADES HERP, INC.	GUYANA AQUARIUM & PET CO.	NA
2000815437	APP?	spider	Arachnida	Aphonopelma	sp.	NA	NA	TARANTULA	LIV	100	NO	200	NI	NI	T	W	C	C	2000-10-12	2000	2000-10-11	2000	I	LA	L. A. REPTILE INC.	RANICA S.A.	NA
2000819846	CRU?	spider	Arachnida	Centruroides	sp.	NA	NA	SCORPION	LPL	8	NO	600	GB	GB	T	W	C	C	2000-10-19	2000	2000-10-11	2000	I	NY	BERGDORF GOODMAN	AGAL LTD	NA
2000825277	AVAV	spider	Arachnida	Avicularia	avicularia	NA	PINK TOE	SPIDER	BOD	50	NO	45	MY	MY	T	W	C	C	2000-11-01	2000	2000-10-11	2000	I	NW	BRITEX ENTERPRISES	SYARIKAT PAPILLON	NA
2000900121	AVAV	spider	Arachnida	Avicularia	avicularia	NA	PINK TOE	SPIDER	LIV	250	NO	125	GY	GY	T	U	C	C	2000-10-11	2000	2000-10-11	2000	I	MI	SOUTH AMERICAN ZOOLOGICAL SUPPLY, INC.	RAJENDRA PERSAUD	NA
2000910900	PAIM	spider	Arachnida	Pandinus	imperator	NA	EMPEROR	SCORPION	LIV	1250	NO	937	BJ	BJ	T	R	C	C	2000-10-11	2000	2000-10-11	2000	I	MI	GLOBAL TROPICAL IMO/EXP	WAPP	NA
2000910900	PAIM	spider	Arachnida	Pandinus	imperator	NA	EMPEROR	SCORPION	LIV	1000	NO	750	BJ	BJ	T	R	C	C	2000-10-11	2000	2000-10-11	2000	I	MI	GLOBAL TROPICAL IMO/EXP	WAPP	NA
2006812629	AVAV	spider	Arachnida	Avicularia	avicularia	NA	PINK TOE	SPIDER	LIV	250	NO	500	GY	GY	T	W	C	C	2000-10-11	2000	2000-10-11	2000	I	MI	SOUTH AMERICAN ZOOLOGICAL SUPPLY, INC.	RUDER IMPORT EXPORT	NA
2000825279	AVVE	spider	Arachnida	Avicularia	versicolor	NA	MARTINIQUE TREE	SPIDER	BOD	2	NO	26	VS	PH	T	W	C	C	2000-10-18	2000	2000-10-12	2000	I	NW	AMERICAN MUSEUM OF NATURAL HISTORY	INNOVATIVE & CREATIVE PRODUCTS	NA
2000825279	NA	spider	Arachnida	Heterometrus	spinifer	NA	NA	NA	BOD	11	NO	44	MY	PH	T	W	C	C	2000-10-18	2000	2000-10-12	2000	I	NW	AMERICAN MUSEUM OF NATURAL HISTORY	INNOVATIVE & CREATIVE PRODUCTS	Original value in 'genus' column: hetrometrus
2000811293	PAIM	spider	Arachnida	Pandinus	imperator	NA	EMPEROR	SCORPION	LIV	3000	NO	3000	GH	GH	T	W	C	C	2000-10-13	2000	2000-10-13	2000	I	LA	CALIFORNIA ZOOLOGICAL SUPPLY	BASIL ARYEETEY ENT GHANA	NA
2000895507	PADI	spider	Arachnida	Pandinus	dictator	NA	EMPEROR	SCORPION	LIV	100	NO	100	GH	GH	T	W	C	C	2000-10-16	2000	2000-10-16	2000	I	AT	THE REPTILE CONNECTION	PRINMASTER CO. LTD.	NA
2000837221	HALI	spider	Arachnida	Haplopelma	lividus	NA	COBALT BLUE	TARANTULA	LIV	290	NO	1740	MY	MY	T	W	C	C	2000-10-18	2000	2000-10-18	2000	I	LA	WEST COAST ZOOLOGICAL, INC.	CBS WILDLIFE	NA
2000831552	PAIM	spider	Arachnida	Pandinus	imperator	NA	EMPEROR	SCORPION	LIV	600	NO	900	TG	TG	T	W	C	C	2000-10-19	2000	2000-10-19	2000	I	LA	L. A. REPTILE INC.	PAJAR SARL	NA
2000852133	APP?	spider	Arachnida	Aphonopelma	sp.	NA	NA	TARANTULA	LIV	25	NO	50	DE	DE	T	F	C	C	2000-10-19	2000	2000-10-19	2000	I	SE	BRODERSEN, LOWELL	KOHLENBERG, HERWIG	NA
2000852133	ASC?	spider	Arachnida	Acanthoscurria	sp.	NA	NA	TARANTULA	LIV	32	NO	80	DE	DE	T	F	C	C	2000-10-19	2000	2000-10-19	2000	I	SE	BRODERSEN, LOWELL	KOHLENBERG, HERWIG	NA
2000852133	GPUL	spider	Arachnida	Grammostola	pulchra	NA	BRAZILIAN BLACK	TARANTULA	LIV	10	NO	50	DE	DE	T	F	C	C	2000-10-19	2000	2000-10-19	2000	I	SE	BRODERSEN, LOWELL	KOHLENBERG, HERWIG	NA
2000852133	LAS?	spider	Arachnida	Lasiodora	sp.	NA	BIRD-EATING	SPIDER	LIV	25	NO	50	DE	DE	T	F	C	C	2000-10-19	2000	2000-10-19	2000	I	SE	BRODERSEN, LOWELL	KOHLENBERG, HERWIG	NA
2000852133	NONJ	spider	Arachnida	Non-CITES entry	sp.	NA	NA	ARACHNIDS	LIV	52	NO	225	DE	DE	T	F	C	C	2000-10-19	2000	2000-10-19	2000	I	SE	BRODERSEN, LOWELL	KOHLENBERG, HERWIG	NA
2000852133	PORE	spider	Arachnida	Poecilotheria	regalis	NA	INDIAN ORNAMENTAL	SPIDER	LIV	25	NO	250	DE	DE	T	F	C	C	2000-10-19	2000	2000-10-19	2000	I	SE	BRODERSEN, LOWELL	KOHLENBERG, HERWIG	NA
2000852133	TLEB	spider	Arachnida	Theraphosa	leblondi	NA	GOLIATH BIRDEATING	SPIDER	LIV	20	NO	185	DE	DE	T	F	C	C	2000-10-19	2000	2000-10-19	2000	I	SE	BRODERSEN, LOWELL	KOHLENBERG, HERWIG	NA
2000810998	GPUL	spider	Arachnida	Grammostola	pulchra	NA	BRAZILIAN BLACK	TARANTULA	LIV	2	NO	110	NL	NL	T	C	C	C	2000-10-20	2000	2000-10-20	2000	I	NW	SOMMA, FRANK	HANS RO HEREEL	NA
2000810998	PMP?	spider	Arachnida	Pamphobeteus	sp.	NA	BIRD-EATING	SPIDER	LIV	2	NO	55	NL	NL	T	C	C	C	2000-10-20	2000	2000-10-20	2000	I	NW	SOMMA, FRANK	HANS RO HEREEL	NA
2000810998	PSIR	spider	Arachnida	Psalmopoeus	irminia	NA	VENEZUELAN TIGER	SPIDER	LIV	25	NO	60	NL	NL	T	C	C	C	2000-10-20	2000	2000-10-20	2000	I	NW	SOMMA, FRANK	HANS RO HEREEL	NA
2000812442	AVAV	spider	Arachnida	Avicularia	avicularia	NA	PINK TOE	SPIDER	LIV	470	NO	1175	PE	PE	T	U	C	C	2000-10-21	2000	2000-10-20	2000	I	MI	EMERALD CORAL & REPTILE	AQUA ZOO EIRL	NA
2000835528	NONJ	spider	Arachnida	Non-CITES entry	sp.	NA	NA	ARACHNIDS	SPE	16	NO	0	TT	DE	S	W	C	C	2001-01-02	2001	2000-10-20	2000	I	BA	SMITHSONIAN INSTITUTION	STAATLICHES MUSEUM FUR NATURKUNDE	NA
2000822141	GST?	spider	Arachnida	Grammostola	sp.	NA	NA	TARANTULA	LIV	10	NO	5	DE	DE	T	C	C	C	2000-10-23	2000	2000-10-24	2000	I	NW	ARACHNOCENTRIC	TERRA TROPICA	NA
2000822141	GST?	spider	Arachnida	Grammostola	sp.	NA	NA	TARANTULA	LIV	50	NO	25	DE	DE	T	C	C	C	2000-10-23	2000	2000-10-24	2000	I	NW	ARACHNOCENTRIC	TERRA TROPICA	NA
2000822141	PCI?	spider	Arachnida	Poecilotheria	sp.	NA	ORNAMENTAL	SPIDER	LIV	11	NO	6	DE	DE	T	C	C	C	2000-10-23	2000	2000-10-24	2000	I	NW	ARACHNOCENTRIC	TERRA TROPICA	NA
2000822141	TLEB	spider	Arachnida	Theraphosa	leblondi	NA	GOLIATH BIRDEATING	SPIDER	LIV	20	NO	38	DE	DE	T	C	C	C	2000-10-23	2000	2000-10-24	2000	I	NW	ARACHNOCENTRIC	TERRA TROPICA	NA
2000822141	NA	spider	Arachnida	Vitalius	cristatus	NA	NA	NA	LIV	810	NO	579	DE	DE	T	C	C	C	2000-10-23	2000	2000-10-24	2000	I	NW	ARACHNOCENTRIC	TERRA TROPICA	NA
2000830155	PTMU	spider	Arachnida	Pterinochilus	murinus	NA	NA	SPIDER	LIV	600	NO	300	TZ	TZ	T	W	C	C	2000-10-24	2000	2000-10-24	2000	I	LA	L. A. REPTILE	KISASE INVESTMENT	NA
2000973792	AVAV	spider	Arachnida	Avicularia	avicularia	NA	PINK TOE	SPIDER	LIV	464	NO	812	GY	GY	T	W	C	C	2000-10-26	2000	2000-10-26	2000	I	MI	BURGUNDY REPTILE TRADERS	MARTINS, LOUIS	NA
2000828489	GST?	spider	Arachnida	Grammostola	sp.	NA	NA	TARANTULA	LIV	2000	NO	1000	CL	CL	T	W	C	C	2000-10-31	2000	2000-10-31	2000	I	LA	L. A. REPTILE	SERGIO BUSTAMANTE	NA
2000830742	TARA	spider	Arachnida	NA	NA	NA	ALL SPECIES	ALL TARANTULAS	LIV	150	NO	75	TZ	TZ	T	W	C	C	2000-10-31	2000	2000-10-31	2000	I	LA	CALIFORNIA ZOOLOGICAL SUPPLY	MT CANDIDA ENT.	NA
2000846530	NONJ	spider	Arachnida	Non-CITES entry	sp.	NA	NA	ARACHNIDS	LIV	208	NO	1160	MY	MY	T	W	C	C	2000-10-31	2000	2000-10-31	2000	I	LA	INTERNATIONAL DRAGON BREEDERS INC	CBS WILDLIFE	NA
2000148014	AVAV	spider	Arachnida	Avicularia	avicularia	NA	PINK TOE	SPIDER	LIV	200	NO	100	GY	GY	T	W	C	C	2000-11-02	2000	2000-11-01	2000	I	MI	SOUTH AMERICAN ZOOLOGICAL SUPPLY, INC.	AJENDRA PERSAUD	NA
2000812849	PAIM	spider	Arachnida	Pandinus	imperator	NA	EMPEROR	SCORPION	LIV	1440	NO	1000	TG	TG	T	R	C	C	2000-11-03	2000	2000-11-02	2000	I	MI	GAMA SUPPLIERS, INC.	TOGANIM	NA
2000172124	PAIM	spider	Arachnida	Pandinus	imperator	NA	EMPEROR	SCORPION	LIV	376	NO	376	BJ	BJ	T	W	C	C	2000-11-14	2000	2000-11-04	2000	I	MI	GLOBAL TROPICAL IMP/EXP.	SOBERCOGEN	NA
2000825099	CERD	spider	Arachnida	Ceratogyrus	darlingii	NA	E. AFRICAN HORNED	TARANTULA	MEA	79	KG	1064	NZ	NZ	T	C	C	C	2000-11-01	2000	2000-11-04	2000	I	NW	D'ARTAGNAN, INC.	MAIR VENISON LTD.	NA
2000829788	TARA	spider	Arachnida	NA	NA	NA	ALL SPECIES	ALL TARANTULAS	LIV	10	NO	50	NG	NG	T	W	C	C	2000-11-04	2000	2000-11-04	2000	I	LA	UNIVERSAL AQUATIC	CYNDI TROPICAL FISH UNLIMITED	NA
2000827268	SEC?	spider	Arachnida	Selenocosmia	sp.	NA	NA	SPIDER	LIV	100	NO	317	ID	ID	T	W	C	C	2000-11-07	2000	2000-11-07	2000	I	DF	TEPEDELEN, KAMURAN	CV TERRARIA INDONESIA	NA
2000850718	APP?	spider	Arachnida	Aphonopelma	sp.	NA	NA	TARANTULA	LIV	100	NO	150	NI	NI	T	W	C	C	2001-11-09	2001	2000-11-08	2000	I	LA	L. A. REPTILE INC	RANICA S.A.	NA
2000833058	TARA	spider	Arachnida	NA	NA	NA	ALL SPECIES	ALL TARANTULAS	LIV	90	NO	157	TZ	TZ	T	W	C	C	2000-11-09	2000	2000-11-09	2000	I	LA	INTERNATIONAL DRAGON BREEDERS INC	SWAN INVESTMENTS LTD.	NA
2000875680	PAIM	spider	Arachnida	Pandinus	imperator	NA	EMPEROR	SCORPION	LIV	600	NO	900	TG	TG	T	R	C	C	2000-11-10	2000	2000-11-10	2000	I	LA	L. A. REPTILE INC	PAJAR S.A.R.L. IMPORT EXPORT	NA
2000824114	PMP?	spider	Arachnida	Pamphobeteus	sp.	NA	BIRD-EATING	SPIDER	BOD	100	NO	400	PE	PE	T	W	C	C	2000-11-13	2000	2000-11-13	2000	I	NW	BALARIN IMPORT & EXPORT	PERCY EFRAIN CHACON	NA
2000172559	HYSG	spider	Arachnida	Hysterocrates	gigas	NA	NA	SPIDER	LIV	50	NO	100	TZ	TZ	T	W	C	C	2000-11-14	2000	2000-11-14	2000	I	MI	GLOBAL TROPICAL IMP/EXP.	SARUNGU BROTHERS	NA
2000828493	GST?	spider	Arachnida	Grammostola	sp.	NA	NA	TARANTULA	LIV	1800	NO	900	CL	CL	T	W	C	C	2000-11-14	2000	2000-11-14	2000	I	LA	L. A. REPTILE	SERGIO BUSTAMANTE	NA
2000829733	PAIM	spider	Arachnida	Pandinus	imperator	NA	EMPEROR	SCORPION	LIV	200	NO	200	TG	TG	T	W	C	C	2000-11-14	2000	2000-11-14	2000	I	LA	R. H. PET INCORPORATED	ETABLISSEMENT MARE	NA
2000818898	PAIM	spider	Arachnida	Pandinus	imperator	NA	EMPEROR	SCORPION	LIV	300	NO	300	GH	GH	T	W	C	C	2000-11-15	2000	2000-11-15	2000	I	NY	EAST COAST ZOOLOGICAL SUPPLY	PRESTIGE COMMERCIAL HOUSE	NA
2000826875	AVAV	spider	Arachnida	Avicularia	avicularia	NA	PINK TOE	SPIDER	LIV	300	NO	120	GY	GY	T	W	C	C	2000-11-15	2000	2000-11-15	2000	I	MI	HERPS LIMITED, INC.	NA	NA
2000829039	PAIM	spider	Arachnida	Pandinus	imperator	NA	EMPEROR	SCORPION	LIV	600	NO	600	BJ	BJ	T	W	C	C	2000-11-15	2000	2000-11-15	2000	I	LA	L. A. REPTILE	PAZOK REPTILES	NA
2000830399	HYSG	spider	Arachnida	Hysterocrates	gigas	NA	NA	SPIDER	LIV	24	NO	120	CM	CM	T	W	C	C	2000-11-15	2000	2000-11-15	2000	I	LA	TEXAS ANIMAL EXPORT	KAMERUN AQARIUM	NA
2000921294	APP?	spider	Arachnida	Aphonopelma	sp.	NA	NA	TARANTULA	LIV	100	NO	150	NI	NI	T	W	C	C	2000-11-15	2000	2000-11-15	2000	I	LA	R. H. PET INCORPORATED	FAUMARNICA & CIA LTDA	NA
2000166994	ASC?	spider	Arachnida	Acanthoscurria	sp.	NA	NA	TARANTULA	LIV	50	NO	200	NL	NL	T	C	C	C	2000-11-18	2000	2000-11-17	2000	I	MI	GLADES HERP, INC.	ERATO-DUTCH ENTOMOLOGICAL BREEDING CENTRE	NA
2000166994	AVVE	spider	Arachnida	Avicularia	versicolor	NA	MARTINIQUE TREE	SPIDER	LIV	10	NO	40	NL	NL	T	C	C	C	2000-11-18	2000	2000-11-17	2000	I	MI	GLADES HERP, INC.	ERATO-DUTCH ENTOMOLOGICAL BREEDING CENTRE	NA
2000166994	GST?	spider	Arachnida	Grammostola	sp.	NA	NA	TARANTULA	LIV	1	NO	20	NL	NL	T	C	C	C	2000-11-18	2000	2000-11-17	2000	I	MI	GLADES HERP, INC.	ERATO-DUTCH ENTOMOLOGICAL BREEDING CENTRE	NA
2000166994	HTT?	spider	Arachnida	Heterometrus	sp.	NA	NA	SCORPION	LIV	6	NO	108	NL	NL	T	C	C	C	2000-11-18	2000	2000-11-17	2000	I	MI	GLADES HERP, INC.	ERATO-DUTCH ENTOMOLOGICAL BREEDING CENTRE	NA
2000166994	LTD?	spider	Arachnida	Latrodectus	sp.	NA	NA	SPIDER	LIV	10	NO	20	NL	NL	T	C	C	C	2000-11-18	2000	2000-11-17	2000	I	MI	GLADES HERP, INC.	ERATO-DUTCH ENTOMOLOGICAL BREEDING CENTRE	NA
2000166994	LTD?	spider	Arachnida	Latrodectus	sp.	NA	NA	SPIDER	LIV	13	NO	46	NL	NL	T	C	C	C	2000-11-18	2000	2000-11-17	2000	I	MI	GLADES HERP, INC.	ERATO-DUTCH ENTOMOLOGICAL BREEDING CENTRE	NA
2000166994	PAMF	spider	Arachnida	Pamphobeteus	fortis	NA	BROWN BIRD-EATING	SPIDER	LIV	1	NO	18	NL	NL	T	C	C	C	2000-11-18	2000	2000-11-17	2000	I	MI	GLADES HERP, INC.	ERATO-DUTCH ENTOMOLOGICAL BREEDING CENTRE	NA
2000166994	PLP?	spider	Arachnida	Psalmopoeus	sp.	NA	NA	SPIDER	LIV	25	NO	75	NL	NL	T	C	C	C	2000-11-18	2000	2000-11-17	2000	I	MI	GLADES HERP, INC.	ERATO-DUTCH ENTOMOLOGICAL BREEDING CENTRE	NA
2000166994	PMP?	spider	Arachnida	Pamphobeteus	sp.	NA	BIRD-EATING	SPIDER	LIV	4	NO	96	NL	NL	T	C	C	C	2000-11-18	2000	2000-11-17	2000	I	MI	GLADES HERP, INC.	ERATO-DUTCH ENTOMOLOGICAL BREEDING CENTRE	NA
2000166994	PMP?	spider	Arachnida	Pamphobeteus	sp.	NA	BIRD-EATING	SPIDER	LIV	1	NO	24	NL	NL	T	C	C	C	2000-11-18	2000	2000-11-17	2000	I	MI	GLADES HERP, INC.	ERATO-DUTCH ENTOMOLOGICAL BREEDING CENTRE	NA
2000166994	PORE	spider	Arachnida	Poecilotheria	regalis	NA	INDIAN ORNAMENTAL	SPIDER	LIV	10	NO	70	NL	NL	T	C	C	C	2000-11-18	2000	2000-11-17	2000	I	MI	GLADES HERP, INC.	ERATO-DUTCH ENTOMOLOGICAL BREEDING CENTRE	NA
2000825138	AVME	spider	Arachnida	Avicularia	metallica	NA	METALIC PINK TOE	SPIDER	LIV	8	NO	50	NL	NL	T	C	C	C	2000-11-17	2000	2000-11-17	2000	I	NW	SOMMA, FRANK	ROTTEVEEL, HANS	NA
2000825138	CICR	spider	Arachnida	Citharischius	crawshayi	NA	KING BABOON	TARANTULA	LIV	75	NO	1	TZ	NL	T	W	C	C	2000-11-17	2000	2000-11-17	2000	I	NW	SOMMA, FRANK	ROTTEVEEL, HANS	NA
2000825138	GPUL	spider	Arachnida	Grammostola	pulchra	NA	BRAZILIAN BLACK	TARANTULA	LIV	32	NO	600	AR	NL	T	W	C	C	2000-11-17	2000	2000-11-17	2000	I	NW	SOMMA, FRANK	ROTTEVEEL, HANS	NA
2000825138	GST?	spider	Arachnida	Grammostola	sp.	NA	NA	TARANTULA	LIV	8	NO	80	AR	NL	T	W	C	C	2000-11-17	2000	2000-11-17	2000	I	NW	SOMMA, FRANK	ROTTEVEEL, HANS	NA
2000825138	PAMP	spider	Arachnida	Pamphobeteus	platyomma	NA	COLOMB BIRD-EATING	SPIDER	LIV	13	NO	180	NL	NL	T	C	C	C	2000-11-17	2000	2000-11-17	2000	I	NW	SOMMA, FRANK	ROTTEVEEL, HANS	NA
2000825138	PCI?	spider	Arachnida	Poecilotheria	sp.	NA	ORNAMENTAL	SPIDER	LIV	7	NO	130	NL	NL	T	C	C	C	2000-11-17	2000	2000-11-17	2000	I	NW	SOMMA, FRANK	ROTTEVEEL, HANS	NA
2000825138	TLEB	spider	Arachnida	Theraphosa	leblondi	NA	GOLIATH BIRDEATING	SPIDER	LIV	22	NO	200	NL	NL	T	C	C	C	2000-11-17	2000	2000-11-17	2000	I	NW	SOMMA, FRANK	ROTTEVEEL, HANS	NA
2000825138	NA	spider	Arachnida	Zabius	fuscus	NA	NA	NA	LIV	10	NO	70	AR	NL	T	W	C	C	2000-11-17	2000	2000-11-17	2000	I	NW	SOMMA, FRANK	ROTTEVEEL, HANS	NA
2000825983	PAIM	spider	Arachnida	Pandinus	imperator	NA	EMPEROR	SCORPION	LIV	100	NO	75	GH	GH	T	W	C	C	2000-11-17	2000	2000-11-17	2000	I	CH	GLOBAL REPTILES INC.	PRESTIGE COMMERCIAL HOUSE	NA
2000166823	PAIM	spider	Arachnida	Pandinus	imperator	NA	EMPEROR	SCORPION	LIV	1660	NO	1025	TG	TG	T	R	C	C	2000-11-21	2000	2000-11-20	2000	I	MI	GAMA SUPPLIERS, INC.	TOGANIM	NA
2000829486	NONJ	spider	Arachnida	Non-CITES entry	sp.	NA	NA	ARACHNIDS	LIV	250	NO	1551	MY	MY	T	W	C	C	2000-11-21	2000	2000-11-21	2000	I	LA	L. A. REPTILE INC.	CBS WILDLIFE	NA
2000835502	NONJ	spider	Arachnida	Non-CITES entry	sp.	NA	NA	ARACHNIDS	SPE	2	NO	0	TZ	SE	S	W	C	C	2001-01-02	2001	2000-11-21	2000	I	BA	SMITHSONIAN INSTITUTION	SWEDISH MUSEUM OF NATURAL HISTORY	NA
2000835502	NONJ	spider	Arachnida	Non-CITES entry	sp.	NA	NA	ARACHNIDS	SPE	11	NO	0	CL	SE	S	W	C	C	2001-01-02	2001	2000-11-21	2000	I	BA	SMITHSONIAN INSTITUTION	SWEDISH MUSEUM OF NATURAL HISTORY	NA
2000835502	NONJ	spider	Arachnida	Non-CITES entry	sp.	NA	NA	ARACHNIDS	SPE	2	NO	0	AR	SE	S	W	C	C	2001-01-02	2001	2000-11-21	2000	I	BA	SMITHSONIAN INSTITUTION	SWEDISH MUSEUM OF NATURAL HISTORY	NA
2000835503	NONJ	spider	Arachnida	Non-CITES entry	sp.	NA	NA	ARACHNIDS	SPE	2	NO	0	US	DE	S	W	C	C	2001-01-02	2001	2000-11-21	2000	I	BA	SMITHSONIAN INSTITUTION	MUSEUM F. NATURKUNDE	NA
2000859039	AVVE	spider	Arachnida	Avicularia	versicolor	NA	MARTINIQUE TREE	SPIDER	BOD	4	NO	28	PE	PH	T	C	C	C	2000-12-08	2000	2000-11-21	2000	I	HN	HOUSTON MUSEUM OF NATURAL SCIENCES	VICTORIA WAVE LTD.	NA
2000859039	HETS	spider	Arachnida	Heterometrus	spiniferus	NA	ASIAN FOREST	SCORPION	BOD	31	NO	217	PG	PH	T	C	C	C	2000-12-08	2000	2000-11-21	2000	I	HN	HOUSTON MUSEUM OF NATURAL SCIENCES	VICTORIA WAVE LTD.	NA
2000907798	NONJ	spider	Arachnida	Non-CITES entry	sp.	NA	NA	ARACHNIDS	LIV	20	NO	100	NG	NG	T	W	C	C	2000-11-21	2000	2000-11-21	2000	I	NY	EAST COAST ZOOLOGICAL SUPPLY	CYND. TROPICAL LIMITED	NA
2000800134	SCR?	spider	Arachnida	Scorpio	sp.	NA	NA	SCORPION	MED	14	NO	0	XX	KR	P	W	R	A	2000-11-22	2000	2000-11-22	2000	I	AN	NA	NA	NA
2000814453	CRU?	spider	Arachnida	Centruroides	sp.	NA	NA	SCORPION	MEA	4	NO	1560	NZ	NZ	T	W	C	C	2000-11-27	2000	2000-11-27	2000	I	NY	ROSARIO'S EPICURE	RCI LTD	NA
2000839738	PAIM	spider	Arachnida	Pandinus	imperator	NA	EMPEROR	SCORPION	LIV	600	NO	900	TG	TG	T	W	C	C	2000-11-27	2000	2000-11-27	2000	I	LA	L. A. REPTILE INC	PAJAR SARL IMPORT EX	NA
2000830915	GRAS	spider	Arachnida	Grammostola	spathulata	NA	CHILEAN FLAME	TARANTULA	LIV	1500	NO	750	CL	CL	T	W	C	C	2000-11-28	2000	2000-11-28	2000	I	LA	L. A. REPTILE	SERGIO BUSTAMANTE	NA
2000835483	NONJ	spider	Arachnida	Non-CITES entry	sp.	NA	NA	ARACHNIDS	SPE	114	NO	0	VS	FR	S	W	C	C	2001-01-02	2001	2000-11-28	2000	I	BA	SMITHSONIAN INSTITUTION	MUSEUM NATIONAL D'HISTOIRE NATURELLE	NA
2000166870	NONJ	spider	Arachnida	Non-CITES entry	sp.	NA	NA	ARACHNIDS	LIV	25	NO	25	TZ	TZ	T	W	C	C	2000-11-29	2000	2000-11-29	2000	I	MI	MOMMSEN, BRIAN ROGER	ICE MOUNTAIN BIRDS & TROPHIES	NA
2000166870	NONJ	spider	Arachnida	Non-CITES entry	sp.	NA	NA	ARACHNIDS	LIV	30	NO	30	TZ	TZ	T	W	C	C	2000-11-29	2000	2000-11-29	2000	I	MI	MOMMSEN, BRIAN ROGER	ICE MOUNTAIN BIRDS & TROPHIES	NA
2000166870	NONJ	spider	Arachnida	Non-CITES entry	sp.	NA	NA	ARACHNIDS	LIV	30	NO	30	TZ	TZ	T	W	C	C	2000-11-29	2000	2000-11-29	2000	I	MI	MOMMSEN, BRIAN ROGER	ICE MOUNTAIN BIRDS & TROPHIES	NA
2000166870	NONJ	spider	Arachnida	Non-CITES entry	sp.	NA	NA	ARACHNIDS	LIV	15	NO	15	TZ	TZ	T	W	C	C	2000-11-29	2000	2000-11-29	2000	I	MI	MOMMSEN, BRIAN ROGER	ICE MOUNTAIN BIRDS & TROPHIES	NA
2000166870	NPL?	spider	Arachnida	Nephila	sp.	NA	NA	SPIDER	LIV	18	NO	18	TZ	TZ	T	W	C	C	2000-11-29	2000	2000-11-29	2000	I	MI	MOMMSEN, BRIAN ROGER	ICE MOUNTAIN BIRDS & TROPHIES	NA
2000166870	PTMU	spider	Arachnida	Pterinochilus	murinus	NA	NA	SPIDER	LIV	20	NO	20	TZ	TZ	T	W	C	C	2000-11-29	2000	2000-11-29	2000	I	MI	MOMMSEN, BRIAN ROGER	ICE MOUNTAIN BIRDS & TROPHIES	NA
2000835417	APP?	spider	Arachnida	Aphonopelma	sp.	NA	NA	TARANTULA	LIV	100	NO	150	NI	NI	T	W	C	C	2000-11-30	2000	2000-11-29	2000	I	LA	L. A. REPTILE	RANCA SA	NA
2000835417	BRAA	spider	Arachnida	Brachypelma	albopilosum	NA	CURLY-HAIR	TARANTULA	LIV	110	NO	165	NI	NI	T	W	C	C	2000-11-30	2000	2000-11-29	2000	I	LA	L. A. REPTILE	RANCA SA	NA
2000830102	TARA	spider	Arachnida	NA	NA	NA	ALL SPECIES	ALL TARANTULAS	LIV	150	NO	75	TZ	TZ	T	W	C	C	2000-11-30	2000	2000-11-30	2000	I	LA	CALIFORNIA ZOOLOGICAL SUPPLY	MT CANDIDA ENTERPRIS TANZANIA	NA
2000838585	TARA	spider	Arachnida	NA	NA	NA	ALL SPECIES	ALL TARANTULAS	LIV	112	NO	580	CM	CM	T	W	C	C	2000-12-01	2000	2000-11-30	2000	I	LA	L. A. REPTILE INC	MEVN, ANTONIO	NA
2000863399	GST?	spider	Arachnida	Grammostola	sp.	NA	NA	TARANTULA	SPE	197	NO	1	NE	NE	E	W	C	C	2000-12-08	2000	2000-11-30	2000	I	NY	UNIVERSITY COLLEGE STATION	ICRISAT	NA
2000822344	CICR	spider	Arachnida	Citharischius	crawshayi	NA	KING BABOON	TARANTULA	LIV	200	NO	700	DE	DE	T	C	C	C	2000-12-01	2000	2000-12-01	2000	I	NW	ARACHNOCENTRIC	NA	NA
2000822344	TLEB	spider	Arachnida	Theraphosa	leblondi	NA	GOLIATH BIRDEATING	SPIDER	LIV	200	NO	1200	DE	DE	T	C	C	C	2000-12-01	2000	2000-12-01	2000	I	NW	ARACHNOCENTRIC	NA	NA
2000822454	AVME	spider	Arachnida	Avicularia	metallica	NA	METALIC PINK TOE	SPIDER	LIV	535	NO	1337	SK	SK	T	C	C	C	2000-12-01	2000	2000-12-01	2000	I	NW	NA	NA	NA
2000822454	MERO	spider	Arachnida	Megaphobema	robusta	NA	GIANT REDLEG	TARANTULA	LIV	10	NO	200	SK	SK	T	C	C	C	2000-12-01	2000	2000-12-01	2000	I	NW	NA	NA	NA
2000822454	TLEB	spider	Arachnida	Theraphosa	leblondi	NA	GOLIATH BIRDEATING	SPIDER	LIV	28	NO	280	SK	SK	T	C	C	C	2000-12-01	2000	2000-12-01	2000	I	NW	NA	NA	NA
2000836534	PAIM	spider	Arachnida	Pandinus	imperator	NA	EMPEROR	SCORPION	LIV	3000	NO	3000	GH	GH	T	W	C	C	2000-12-04	2000	2000-12-04	2000	I	LA	CALIFORNIA ZOOLOGICAL SUPPLY	BASIL ARYEETEY ENTERPRISES	NA
2000841970	PAIM	spider	Arachnida	Pandinus	imperator	NA	EMPEROR	SCORPION	LIV	600	NO	600	BJ	BJ	T	R	C	C	2000-12-06	2000	2000-12-06	2000	I	LA	L. A. REPTILE INC	PAZOK REPTILES INC	NA
2000850753	BRAA	spider	Arachnida	Brachypelma	albopilosum	NA	CURLY-HAIR	TARANTULA	LIV	110	NO	165	NI	NI	T	W	C	C	2000-12-07	2000	2000-12-06	2000	I	LA	CALIFORNIA ZOOLOGICAL SUPPLY	RINICA S.S.A.	NA
2000102611	NONJ	spider	Arachnida	Non-CITES entry	sp.	NA	NA	ARACHNIDS	LIV	30	NO	15	TZ	TZ	T	W	C	C	2000-12-07	2000	2000-12-07	2000	I	MI	GLOBAL IMPORT/EXPORTS	KOORI INVESTEMENTS	NA
2000836685	BUS?	spider	Arachnida	Buthus	sp.	NA	NA	SCORPION	MED	50	KG	40	CN	CN	T	W	C	C	2001-01-12	2001	2000-12-07	2000	I	NW	BEST HERB TRADING CORP.	LIAO YANG FOREIGN TRADE CORP.	NA
2000836309	HALI	spider	Arachnida	Haplopelma	lividus	NA	COBALT BLUE	TARANTULA	LIV	109	NO	709	MY	MY	T	W	C	C	2000-12-10	2000	2000-12-10	2000	I	LA	INTERNATIONAL DRAGON BREEDERS INC	CBS WILDLIFE	NA
2000836309	HETL	spider	Arachnida	Heterometrus	longimanus	NA	NA	SCORPION	LIV	24	NO	60	MY	MY	T	W	C	C	2000-12-10	2000	2000-12-10	2000	I	LA	INTERNATIONAL DRAGON BREEDERS INC	CBS WILDLIFE	NA
2000836309	HPA?	spider	Arachnida	Haplopelma	sp.	NA	NA	TARANTULA	LIV	100	NO	250	MY	MY	T	W	C	C	2000-12-10	2000	2000-12-10	2000	I	LA	INTERNATIONAL DRAGON BREEDERS INC	CBS WILDLIFE	NA
2000836309	NONJ	spider	Arachnida	Non-CITES entry	sp.	NA	NA	ARACHNIDS	LIV	87	NO	1059	MY	MY	T	W	C	C	2000-12-10	2000	2000-12-10	2000	I	LA	INTERNATIONAL DRAGON BREEDERS INC	CBS WILDLIFE	NA
2000836309	NPL?	spider	Arachnida	Nephila	sp.	NA	NA	SPIDER	LIV	15	NO	120	MY	MY	T	W	C	C	2000-12-10	2000	2000-12-10	2000	I	LA	INTERNATIONAL DRAGON BREEDERS INC	CBS WILDLIFE	NA
2000839966	PAIM	spider	Arachnida	Pandinus	imperator	NA	EMPEROR	SCORPION	LIV	600	NO	900	TG	TG	T	W	C	C	2000-12-11	2000	2000-12-11	2000	I	LA	L. A. REPTILE INC	PAJAR SARL EXPORT	NA
2000839725	GST?	spider	Arachnida	Grammostola	sp.	NA	NA	TARANTULA	LIV	2000	NO	1000	CL	CL	T	W	C	C	2000-12-12	2000	2000-12-12	2000	I	LA	L. A. REPTILE INC	SERGIO BUSTAMANTE	NA
2000167429	AVAV	spider	Arachnida	Avicularia	avicularia	NA	PINK TOE	SPIDER	LIV	50	NO	500	GY	GY	T	U	C	C	2000-12-13	2000	2000-12-13	2000	I	MI	L. A. REPTILE	NA	NA
2000836020	HTT?	spider	Arachnida	Heterometrus	sp.	NA	NA	SCORPION	BOD	1700	NO	2009	TH	TH	T	W	C	C	2000-12-19	2000	2000-12-13	2000	I	NW	BATTELLE MEMORIAL INSTITUTE	T.K. EXPRESS CO LTD	NA
2000839997	MTG?	spider	Arachnida	Mastigoproctus	sp.	NA	NA	ARACHNID	LIV	300	NO	225	ID	ID	T	W	C	C	2000-12-14	2000	2000-12-14	2000	I	LA	CALIFORNIA ZOOLOGICAL SUPPLY	C.V. LEA JAYA	NA
2000839997	SEC?	spider	Arachnida	Selenocosmia	sp.	NA	NA	SPIDER	LIV	100	NO	200	ID	ID	T	W	C	C	2000-12-14	2000	2000-12-14	2000	I	LA	CALIFORNIA ZOOLOGICAL SUPPLY	C.V. LEA JAYA	NA
2000841849	PAIM	spider	Arachnida	Pandinus	imperator	NA	EMPEROR	SCORPION	LIV	500	NO	400	TG	TG	T	W	C	C	2000-12-14	2000	2000-12-14	2000	I	LA	INTERNATIONAL DRAGON BREEDERS INC	TOGANIM	NA
2000822139	TLEB	spider	Arachnida	Theraphosa	leblondi	NA	GOLIATH BIRDEATING	SPIDER	LIV	260	NO	500	DE	DE	T	C	C	C	2000-12-18	2000	2000-12-18	2000	I	NW	ARACHNOCENTRIC	TERRA TROPICA	NA
2000900533	AVAV	spider	Arachnida	Avicularia	avicularia	NA	PINK TOE	SPIDER	LIV	499	NO	499	GY	GY	T	W	C	C	2000-12-18	2000	2000-12-18	2000	I	MI	BURGUNDY REPTILE TRADERS	NA	NA
2000171977	PAIM	spider	Arachnida	Pandinus	imperator	NA	EMPEROR	SCORPION	LIV	170	NO	1	TG	TG	T	W	C	C	2000-12-20	2000	2000-12-19	2000	I	MI	GAMA SUPPLIERS, INC.	TOGANIM	NA
2000973147	AVAV	spider	Arachnida	Avicularia	avicularia	NA	PINK TOE	SPIDER	LIV	300	NO	120	GY	GY	T	U	C	C	2000-12-20	2000	2000-12-20	2000	I	MI	GAMA SUPPLIERS, INC.	OMEGA CUSTOM BROKERS, INC.	NA
2000837309	OTT?	spider	Arachnida	Ornithoctonus	sp.	NA	NA	TARANTULA	LIV	270	NO	1420	CN	CN	T	W	C	C	2000-12-21	2000	2000-12-21	2000	I	LA	ARACHNOCENTRIC	SINOTRANS QUANXI CO.	NA
2000837309	SEC?	spider	Arachnida	Selenocosmia	sp.	NA	NA	SPIDER	LIV	50	NO	500	CN	CN	T	W	C	C	2000-12-21	2000	2000-12-21	2000	I	LA	ARACHNOCENTRIC	SINOTRANS QUANXI CO.	NA
2000840627	HATR	spider	Arachnida	Hadogenes	troglodytes	NA	FLAT ROCK	SCORPION	LIV	50	NO	100	MG	MG	T	W	C	C	2000-12-21	2000	2000-12-21	2000	I	LA	INTERNATIONAL DRAGON BREEDERS INC	RABARISON WILLIAM	NA
2000848642	NONJ	spider	Arachnida	Non-CITES entry	sp.	NA	NA	ARACHNIDS	LIV	200	NO	100	TZ	TZ	T	W	C	C	2000-12-21	2000	2000-12-21	2000	I	LA	CALIFORNIA ZOOLOGICAL SUPPLY	MT CANDIDA ENTERPRISE	NA
2000848515	NONJ	spider	Arachnida	Non-CITES entry	sp.	NA	NA	ARACHNIDS	BOD	104	NO	210	PG	PG	T	W	C	C	2001-01-05	2001	2000-12-24	2000	I	LA	BERWICK PRODUCTIONS INC	INSECT FARMING & TRADING AGENCY	NA
2001129191	PAIM	spider	Arachnida	Pandinus	imperator	NA	EMPEROR	SCORPION	LIV	630	NO	650	BJ	BJ	T	C	C	C	2001-02-03	2001	2001-01-03	2001	I	MI	GLOBAL TROPICAL IMP./EXP.	SOBERCOGEN	NA
2001839027	TARA	spider	Arachnida	NA	NA	NA	ALL SPECIES	ALL TARANTULAS	LIV	10	NO	300	NZ	NZ	T	W	C	C	2001-01-03	2001	2001-01-03	2001	I	LA	COLUMBIA PICTURES	STEVEN KUTCHER	NA
2001847388	PAIM	spider	Arachnida	Pandinus	imperator	NA	EMPEROR	SCORPION	LIV	600	NO	900	TG	TG	T	R	C	C	2001-01-04	2001	2001-01-04	2001	I	LA	L. A. REPTILE INC	PAJAR S.A.R.L. IMPORT EXPORT	NA
2001860058	NONJ	spider	Arachnida	Non-CITES entry	sp.	NA	NA	ARACHNIDS	LIV	50	NO	150	TZ	TZ	T	W	C	C	2001-01-04	2001	2001-01-04	2001	I	LA	GLOBAL TROPICAL REPTILES & FISH	AMANDLA ANIMAL FARM	NA
2001975773	PAIM	spider	Arachnida	Pandinus	imperator	NA	EMPEROR	SCORPION	LIV	500	NO	500	TG	TG	T	W	C	C	2001-01-04	2001	2001-01-04	2001	I	MI	GLOBAL TROPICAL IMPORT/EXPORTS	PAJAR SARL IMPORT - EXPORT	NA
2001839618	PAIM	spider	Arachnida	Pandinus	imperator	NA	EMPEROR	SCORPION	LIV	371	NO	371	BJ	BJ	T	R	C	C	2001-01-06	2001	2001-01-06	2001	I	LA	R. H. PET INCORPORATED	SOBERCOGEN	NA
2001848545	PAIM	spider	Arachnida	Pandinus	imperator	NA	EMPEROR	SCORPION	LIV	400	NO	400	BJ	BJ	T	R	C	C	2001-01-09	2001	2001-01-09	2001	I	LA	L. A. REPTILE INC	PAZOK REPTILES	NA
2001126421	PAIM	spider	Arachnida	Pandinus	imperator	NA	EMPEROR	SCORPION	LIV	500	NO	425	GH	GH	T	W	C	C	2001-01-11	2001	2001-01-10	2001	I	MI	ZOOLOGICAL IMPORTS 2000, INC.	PRESTIGE COMMERCIAL HOUSE	NA
2001147201	TARA	spider	Arachnida	NA	NA	NA	ALL SPECIES	ALL TARANTULAS	BOD	150	NO	825	PE	PE	T	W	C	C	2001-01-12	2001	2001-01-10	2001	I	MI	ART BY GOD	PERUVIAN BUTTERFLY HOUSE	NA
2001821971	PAIM	spider	Arachnida	Pandinus	imperator	NA	EMPEROR	SCORPION	LIV	115	NO	115	BJ	BJ	T	R	C	C	2001-01-23	2001	2001-01-11	2001	I	MI	MIAMI REPTILE	SAX FAUNA	NA
2001821971	PAIM	spider	Arachnida	Pandinus	imperator	NA	EMPEROR	SCORPION	LIV	50	NO	50	BJ	BJ	T	R	C	C	2001-01-23	2001	2001-01-11	2001	I	MI	MIAMI REPTILE	SAX FAUNA	NA
2001821971	PAIM	spider	Arachnida	Pandinus	imperator	NA	EMPEROR	SCORPION	LIV	200	NO	200	BJ	BJ	T	R	C	C	2001-01-23	2001	2001-01-11	2001	I	MI	MIAMI REPTILE	SAX FAUNA	NA
2001821971	PAIM	spider	Arachnida	Pandinus	imperator	NA	EMPEROR	SCORPION	LIV	3	NO	3	BJ	BJ	T	U	R	S	2001-01-12	2001	2001-01-11	2001	I	MI	MIAMI REPTILE	SAX FAUNA	NA
2001973266	AVAV	spider	Arachnida	Avicularia	avicularia	NA	PINK TOE	SPIDER	LIV	300	NO	450	GY	GY	T	W	C	C	2001-01-11	2001	2001-01-11	2001	I	MI	BURGUNDY REPTILE TRADERS	GUYANA AQUARIUM & PET CO.	NA
2001907117	NONJ	spider	Arachnida	Non-CITES entry	sp.	NA	NA	ARACHNIDS	BOD	20	NO	150	IN	IN	T	W	C	C	2001-01-16	2001	2001-01-12	2001	I	CH	UNITED SCIENTIFIC SUPPLIES, INC.	CONTINENTAL INDUSTRIES	NA
2001943262	GST?	spider	Arachnida	Grammostola	sp.	NA	NA	TARANTULA	LIV	2300	NO	1150	CL	CL	T	U	C	C	2001-01-12	2001	2001-01-12	2001	I	MI	WEST COAST ZOOLOGICAL, INC.	SERGIO BUSTAMANTE KUSCHEL	NA
2001834906	NONJ	spider	Arachnida	Non-CITES entry	sp.	NA	NA	ARACHNIDS	BOD	19	KG	1000	CN	CN	T	W	C	C	2001-01-16	2001	2001-01-15	2001	I	LA	AMERICAN RESOURCES USA	C. M. H.	NA
2001839266	HETL	spider	Arachnida	Heterometrus	longimanus	NA	NA	SCORPION	LIV	380	NO	312	MY	MY	T	W	C	C	2001-01-16	2001	2001-01-16	2001	I	LA	INTERNATIONAL DRAGON BREEDERS INC	CBS WILDLIFE	NA
2001839266	HTT?	spider	Arachnida	Heterometrus	sp.	NA	NA	SCORPION	LIV	60	NO	172	MY	MY	T	W	C	C	2001-01-16	2001	2001-01-16	2001	I	LA	INTERNATIONAL DRAGON BREEDERS INC	CBS WILDLIFE	NA
2001839266	NONJ	spider	Arachnida	Non-CITES entry	sp.	NA	NA	ARACHNIDS	LIV	52	NO	168	MY	MY	T	W	C	C	2001-01-16	2001	2001-01-16	2001	I	LA	INTERNATIONAL DRAGON BREEDERS INC	CBS WILDLIFE	NA
2001846971	AVMG	spider	Arachnida	Avicularia	magdalena	NA	NA	SPIDER	LIV	400	NO	900	PE	PE	T	W	C	C	2000-01-17	2000	2001-01-16	2001	I	MI	EMERALD CORAL & REPTILE	AQUA ZOO EIRL	NA
2001846971	PMP?	spider	Arachnida	Pamphobeteus	sp.	NA	BIRD-EATING	SPIDER	LIV	250	NO	875	PE	PE	T	W	C	C	2000-01-17	2000	2001-01-16	2001	I	MI	EMERALD CORAL & REPTILE	AQUA ZOO EIRL	NA
2001848523	PAIM	spider	Arachnida	Pandinus	imperator	NA	EMPEROR	SCORPION	LIV	600	NO	900	TG	TG	T	R	C	C	2001-01-16	2001	2001-01-16	2001	I	LA	L. A. REPTILE INC	PAJAR S.A.R.L.	NA
2001848530	GST?	spider	Arachnida	Grammostola	sp.	NA	NA	TARANTULA	LIV	1500	NO	750	CL	CL	T	W	C	C	2001-01-16	2001	2001-01-16	2001	I	LA	L. A. REPTILE INC	SERGIO BUSTAMANTE	NA
2001878004	PAIM	spider	Arachnida	Pandinus	imperator	NA	EMPEROR	SCORPION	LIV	500	NO	450	GH	GH	T	W	C	C	2001-01-16	2001	2001-01-16	2001	I	MI	GAMA SUPPLIERS, INC.	OGUNS & CO (GH) LTD	NA
2001816363	HMAC	spider	Arachnida	Heteroscodra	maculata	NA	NA	SPIDER	LIV	14	NO	14	GH	GH	T	W	C	C	2001-01-19	2001	2001-01-17	2001	I	NY	EAST COAST ZOOLOGICAL SUPPLY	PRESTIGE COMMERCIAL HOUSE	NA
2001816363	PAIM	spider	Arachnida	Pandinus	imperator	NA	EMPEROR	SCORPION	LIV	400	NO	200	GH	GH	T	W	C	C	2001-01-19	2001	2001-01-17	2001	I	NY	EAST COAST ZOOLOGICAL SUPPLY	PRESTIGE COMMERCIAL HOUSE	NA
2001849456	NONJ	spider	Arachnida	Non-CITES entry	sp.	NA	NA	ARACHNIDS	LIV	700	NO	875	TZ	TZ	T	W	C	C	2001-01-19	2001	2001-01-18	2001	I	LA	L. A. REPTILE INC	KIRYA GENERAL SUPPLIES	NA
2001868766	POFA	spider	Arachnida	Poecilotheria	fasciata	NA	S LANKA ORNAMENTAL	SPIDER	LIV	30	NO	120	DE	DE	T	C	C	C	2001-01-22	2001	2001-01-22	2001	I	NW	BRYANT CAPIZ	BODO STEMPLE	NA
2001868766	PORE	spider	Arachnida	Poecilotheria	regalis	NA	INDIAN ORNAMENTAL	SPIDER	LIV	55	NO	375	DE	DE	T	C	C	C	2001-01-22	2001	2001-01-22	2001	I	NW	BRYANT CAPIZ	BODO STEMPLE	NA
2001868766	TLEB	spider	Arachnida	Theraphosa	leblondi	NA	GOLIATH BIRDEATING	SPIDER	LIV	210	NO	1200	DE	DE	T	C	C	C	2001-01-22	2001	2001-01-22	2001	I	NW	BRYANT CAPIZ	BODO STEMPLE	NA
2001847956	APSE	spider	Arachnida	Aphonopelma	seemani	NA	NA	TARANTULA	LIV	110	NO	165	NI	NI	T	W	C	C	2001-01-24	2001	2001-01-23	2001	I	LA	L. A. REPTILE INC	RANICA S.A.	NA
2001858666	NONJ	spider	Arachnida	Non-CITES entry	sp.	NA	NA	ARACHNIDS	LIV	25	NO	62	TZ	TZ	T	W	C	C	2001-01-23	2001	2001-01-23	2001	I	SE	OLIVIER ALLEN MOI COMPANY	ICE MOUNTAIN AGENCY	NA
2001858666	PDN?	spider	Arachnida	Pandinus	sp.	NA	NA	SCORPION	LIV	50	NO	50	TZ	TZ	T	W	C	C	2001-01-23	2001	2001-01-23	2001	I	SE	OLIVIER ALLEN MOI COMPANY	ICE MOUNTAIN AGENCY	NA
2001893649	GST?	spider	Arachnida	Grammostola	sp.	NA	NA	TARANTULA	LIV	1250	NO	625	CL	CL	T	U	C	C	2001-01-23	2001	2001-01-23	2001	I	MI	WEST COAST ZOOLOGICAL, INC.	SERGIO BUSTAMANTE KUSCHEL	NA
2001127379	NONJ	spider	Arachnida	Non-CITES entry	sp.	NA	NA	ARACHNIDS	LIV	12	NO	30	US	HK	T	W	C	C	2001-01-24	2001	2001-01-24	2001	I	MI	ANIMALMANIA	REPTILES PARADISE	NA
2001127379	OPS?	spider	Arachnida	Opistophthalmus	sp.	NA	NA	SCORPION	LIV	6	NO	72	US	HK	T	W	C	C	2001-01-24	2001	2001-01-24	2001	I	MI	ANIMALMANIA	REPTILES PARADISE	NA
2001863235	APP?	spider	Arachnida	Aphonopelma	sp.	NA	NA	TARANTULA	LIV	8	NO	100	NL	NL	T	C	C	C	2001-01-24	2001	2001-01-24	2001	I	NW	SOMMA, FRANK	HANS ROTTEREEL	NA
2001863235	ASC?	spider	Arachnida	Acanthoscurria	sp.	NA	NA	TARANTULA	LIV	25	NO	62	NL	NL	T	C	C	C	2001-01-24	2001	2001-01-24	2001	I	NW	SOMMA, FRANK	HANS ROTTEREEL	NA
2001863235	AVAV	spider	Arachnida	Avicularia	avicularia	NA	PINK TOE	SPIDER	LIV	25	NO	125	NL	NL	T	C	C	C	2001-01-24	2001	2001-01-24	2001	I	NW	SOMMA, FRANK	HANS ROTTEREEL	NA
2001863235	AVIL	spider	Arachnida	Avicularia	laeta	NA	P. RICAN PINK TOE	SPIDER	LIV	1	NO	30	NL	NL	T	C	C	C	2001-01-24	2001	2001-01-24	2001	I	NW	SOMMA, FRANK	HANS ROTTEREEL	NA
2001863235	AVPR	spider	Arachnida	Avicularia	purpurea	NA	NA	SPIDER	LIV	4	NO	60	NL	NL	T	C	C	C	2001-01-24	2001	2001-01-24	2001	I	NW	SOMMA, FRANK	HANS ROTTEREEL	NA
2001863235	CSN?	spider	Arachnida	Cyclosternum	sp.	NA	NA	SPIDER	LIV	25	NO	75	NL	NL	T	C	C	C	2001-01-24	2001	2001-01-24	2001	I	NW	SOMMA, FRANK	HANS ROTTEREEL	NA
2001863235	HTP?	spider	Arachnida	Heteropoda	sp.	NA	NA	SPIDER	LIV	3	NO	28	TZ	NL	T	W	C	C	2001-01-24	2001	2001-01-24	2001	I	NW	SOMMA, FRANK	HANS ROTTEREEL	NA
2001863235	LCS?	spider	Arachnida	Lycosa	sp.	NA	WOLF	SPIDER	LIV	1	NO	10	TZ	NL	T	W	C	C	2001-01-24	2001	2001-01-24	2001	I	NW	SOMMA, FRANK	HANS ROTTEREEL	NA
2001863235	LTD?	spider	Arachnida	Latrodectus	sp.	NA	NA	SPIDER	LIV	22	NO	98	NL	NL	T	C	C	C	2001-01-24	2001	2001-01-24	2001	I	NW	SOMMA, FRANK	HANS ROTTEREEL	NA
2001863235	LYH?	spider	Arachnida	Lychas	sp.	NA	NA	SCORPION	LIV	6	NO	45	TZ	NL	T	W	C	C	2001-01-24	2001	2001-01-24	2001	I	NW	SOMMA, FRANK	HANS ROTTEREEL	NA
2001863235	ODDE	spider	Arachnida	Odonturus	dentatus	NA	NA	SCORPION	LIV	16	NO	140	TZ	NL	T	W	C	C	2001-01-24	2001	2001-01-24	2001	I	NW	SOMMA, FRANK	HANS ROTTEREEL	NA
2001863235	PBS?	spider	Arachnida	Parabuthus	sp.	NA	NA	SCORPION	LIV	14	NO	200	TZ	NL	T	W	C	C	2001-01-24	2001	2001-01-24	2001	I	NW	SOMMA, FRANK	HANS ROTTEREEL	NA
2001863235	PSIR	spider	Arachnida	Psalmopoeus	irminia	NA	VENEZUELAN TIGER	SPIDER	LIV	10	NO	40	NL	NL	T	C	C	C	2001-01-24	2001	2001-01-24	2001	I	NW	SOMMA, FRANK	HANS ROTTEREEL	NA
2001863235	SCLC	spider	Arachnida	Stromatopelma	calceata	NA	NA	TARANTULA	LIV	15	NO	25	NL	NL	T	C	C	C	2001-01-24	2001	2001-01-24	2001	I	NW	SOMMA, FRANK	HANS ROTTEREEL	NA
2001863235	VITC	spider	Arachnida	Vitalius	cristatus	NA	NA	SPIDER	LIV	1	NO	120	NL	NL	T	C	C	C	2001-01-24	2001	2001-01-24	2001	I	NW	SOMMA, FRANK	HANS ROTTEREEL	NA
2001894403	NONJ	spider	Arachnida	Non-CITES entry	sp.	NA	NA	ARACHNIDS	SPE	83	NO	1	AU	AU	S	W	C	C	2001-05-18	2001	2001-01-26	2001	I	BA	SI/NATIONAL MUSEUM OF NATURAL HISTORY	QUEENSLAND MUSEUM	NA
2001894403	NONJ	spider	Arachnida	Non-CITES entry	sp.	NA	NA	ARACHNIDS	SPE	11	NO	1	NC	AU	S	W	C	C	2001-05-18	2001	2001-01-26	2001	I	BA	SI/NATIONAL MUSEUM OF NATURAL HISTORY	QUEENSLAND MUSEUM	NA
2006810299	APP?	spider	Arachnida	Aphonopelma	sp.	NA	NA	TARANTULA	LIV	296	NO	296	GT	GT	T	W	C	C	2001-01-26	2001	2001-01-26	2001	I	MI	GAMA SUPPLIERS, INC.	AGROPRODUCTOS CARDONA SA	NA
2006810299	APSE	spider	Arachnida	Aphonopelma	seemani	NA	NA	TARANTULA	LIV	265	NO	224	GT	GT	T	W	C	C	2001-01-26	2001	2001-01-26	2001	I	MI	GAMA SUPPLIERS, INC.	AGROPRODUCTOS CARDONA SA	NA
2001851562	PAIM	spider	Arachnida	Pandinus	imperator	NA	EMPEROR	SCORPION	LIV	5000	NO	5000	GH	GH	T	W	C	C	2001-01-22	2001	2001-01-27	2001	I	LA	CALIFORNIA ZOOLOGICAL SUPPLY	BASIL ARYEETEY ENT.	NA
2001846177	PAIM	spider	Arachnida	Pandinus	imperator	NA	EMPEROR	SCORPION	LIV	600	NO	900	TG	TG	T	R	C	C	2001-01-29	2001	2001-01-29	2001	I	LA	L. A. REPTILE INC	PAJAR S.A.R.L.	NA
2001873786	AVAV	spider	Arachnida	Avicularia	avicularia	NA	PINK TOE	SPIDER	LIV	303	NO	303	GY	GY	T	W	C	C	2001-01-29	2001	2001-01-29	2001	I	MI	TEPEDELEN ENTERPRISES DBA BUSHMASTERS REPTILES	NA	NA
2001128039	PAIM	spider	Arachnida	Pandinus	imperator	NA	EMPEROR	SCORPION	LIV	830	NO	830	TG	TG	T	R	C	C	2001-02-05	2001	2001-01-30	2001	I	MI	GAMA SUPPLIERS, INC.	TOGANIM	NA
2001128039	PAIM	spider	Arachnida	Pandinus	imperator	NA	EMPEROR	SCORPION	LIV	250	NO	250	TG	TG	T	W	C	C	2001-02-05	2001	2001-01-30	2001	I	MI	GAMA SUPPLIERS, INC.	TOGANIM	NA
2001846098	GST?	spider	Arachnida	Grammostola	sp.	NA	NA	TARANTULA	LIV	1300	NO	650	CL	CL	T	W	C	C	2001-01-31	2001	2001-01-30	2001	I	LA	L. A. REPTILE INC	SERGIO BUSTAMANTE	NA
2001126374	AVAV	spider	Arachnida	Avicularia	avicularia	NA	PINK TOE	SPIDER	LIV	100	NO	40	GY	GY	T	W	C	C	2001-01-31	2001	2001-01-31	2001	I	MI	ZOOLOGICAL IMP. 2000	C. VAN SERTIMA	NA
2001859923	AVAV	spider	Arachnida	Avicularia	avicularia	NA	PINK TOE	SPIDER	LIV	10	NO	10	GB	GB	T	C	C	C	2001-02-22	2001	2001-02-01	2001	I	NW	SOMMA, FRANK	PACKER, TONY	NA
2001859923	PCI?	spider	Arachnida	Poecilotheria	sp.	NA	ORNAMENTAL	SPIDER	LIV	27	NO	200	GB	GB	T	C	C	C	2001-02-22	2001	2001-02-01	2001	I	NW	SOMMA, FRANK	PACKER, TONY	NA
2001859923	PCI?	spider	Arachnida	Poecilotheria	sp.	NA	ORNAMENTAL	SPIDER	LIV	27	NO	200	GB	GB	T	C	C	C	2001-02-22	2001	2001-02-01	2001	I	NW	SOMMA, FRANK	PACKER, TONY	NA
2001859923	PCI?	spider	Arachnida	Poecilotheria	sp.	NA	ORNAMENTAL	SPIDER	LIV	23	NO	250	GB	GB	T	C	C	C	2001-02-22	2001	2001-02-01	2001	I	NW	SOMMA, FRANK	PACKER, TONY	NA
2001873977	HTT?	spider	Arachnida	Heterometrus	sp.	NA	NA	SCORPION	LIV	300	NO	180	VN	VN	T	U	C	C	2001-02-05	2001	2001-02-05	2001	I	MI	NA	PHU AN BREEDING FARM	NA
2001873977	NONJ	spider	Arachnida	Non-CITES entry	sp.	NA	NA	ARACHNIDS	LIV	100	NO	200	VN	VN	T	U	C	C	2001-02-05	2001	2001-02-05	2001	I	MI	NA	PHU AN BREEDING FARM	NA
2001828111	APSE	spider	Arachnida	Aphonopelma	seemani	NA	NA	TARANTULA	LIV	50	NO	75	NI	NI	T	W	R	R	2001-02-07	2001	2001-02-06	2001	I	MI	ALBERT BAZZAR IMPORT-EXPORT	AVENICA AVES DE NICARAGUA, S.A.	NA
2001870055	NONJ	spider	Arachnida	Non-CITES entry	sp.	NA	NA	ARACHNIDS	BOD	1060	NO	1278	TH	TH	T	U	C	C	2001-02-06	2001	2001-02-06	2001	I	MI	ART BY GOD	T.K. EXPRESS	NA
2001129997	GST?	spider	Arachnida	Grammostola	sp.	NA	NA	TARANTULA	LIV	1000	NO	500	CL	CL	T	W	C	C	2001-02-08	2001	2001-02-08	2001	I	MI	STRICTLY REPTILES, INC.	SERGIO BUSTAMANTE KUSCHEL	NA
2001166805	NONJ	spider	Arachnida	Non-CITES entry	sp.	NA	NA	ARACHNIDS	LIV	75	NO	180	MG	MG	T	W	C	C	2001-02-09	2001	2001-02-09	2001	I	MI	ALINE RAKOTONIRINA IMPORT- EXPORT	IMP. EXP. RAZAFIMAHANDRY	NA
2001166944	APSE	spider	Arachnida	Aphonopelma	seemani	NA	NA	TARANTULA	LIV	50	NO	75	NI	NI	T	W	C	C	2001-02-09	2001	2001-02-09	2001	I	MI	GAMA SUPPLIERS, INC.	ROBERTO ROMERO S.A.	NA
2001166944	BRAA	spider	Arachnida	Brachypelma	albopilosum	NA	CURLY-HAIR	TARANTULA	LIV	20	NO	30	NI	NI	T	W	C	C	2001-02-09	2001	2001-02-09	2001	I	MI	GAMA SUPPLIERS, INC.	ROBERTO ROMERO S.A.	NA
2001857803	NONJ	spider	Arachnida	Non-CITES entry	sp.	NA	NA	ARACHNIDS	BOD	620	NO	388	TH	TH	T	W	C	C	2001-02-16	2001	2001-02-09	2001	I	DF	COMBINED SCIENTIFIC SUPPLIES	S.E.A. CONNECTION PARTLY LTD	NA
2001159119	NONJ	spider	Arachnida	Non-CITES entry	sp.	NA	NA	ARACHNIDS	LIV	15	NO	4	HT	HT	T	W	C	C	2001-02-12	2001	2001-02-10	2001	I	MI	EAST COAST TROPICALS	HAITI FISHING CO.	NA
2001159119	PMI?	spider	Arachnida	Phormictopus	sp.	NA	BIRD-EATING	SPIDER	LIV	44	NO	18	HT	HT	T	W	C	C	2001-02-12	2001	2001-02-10	2001	I	MI	EAST COAST TROPICALS	HAITI FISHING CO.	NA
2001859659	PAIM	spider	Arachnida	Pandinus	imperator	NA	EMPEROR	SCORPION	LIV	600	NO	900	TG	TG	T	R	C	C	2001-02-13	2001	2001-02-12	2001	I	LA	L. A. REPTILE	PAJAR SARL IMPORT	NA
2001129855	EUAT	spider	Arachnida	Euathlus	truncatus	NA	NA	TARANTULA	LIV	80	NO	160	NI	NI	T	W	C	C	2001-02-13	2001	2001-02-13	2001	I	MI	NA	CALAMAR S.A.	NA
2001861122	GST?	spider	Arachnida	Grammostola	sp.	NA	NA	TARANTULA	LIV	1700	NO	850	CL	CL	T	W	C	C	2001-02-13	2001	2001-02-13	2001	I	LA	L. A. REPTILE	SERGIO BUSTAMANTE	NA
2001861173	BRAA	spider	Arachnida	Brachypelma	albopilosum	NA	CURLY-HAIR	TARANTULA	LIV	200	NO	300	NI	NI	T	W	C	C	2001-02-15	2001	2001-02-14	2001	I	LA	L. A. REPTILE INC	RANICA S.A.	NA
2001976180	APP?	spider	Arachnida	Aphonopelma	sp.	NA	NA	TARANTULA	LIV	1	NO	0	CA	CA	T	C	C	C	2002-02-14	2002	2001-02-14	2001	I	NW	NA	PORT CREDIT PET CENTRE	NA
2001976180	CED?	spider	Arachnida	Centruroides	sp.	NA	NA	SCORPION	LIV	7	NO	40	CA	CA	T	C	C	C	2002-02-14	2002	2001-02-14	2001	I	NW	NA	PORT CREDIT PET CENTRE	NA
2001976180	CED?	spider	Arachnida	Centruroides	sp.	NA	NA	SCORPION	LIV	8	NO	60	CA	CA	T	C	C	C	2002-02-14	2002	2001-02-14	2001	I	NW	NA	PORT CREDIT PET CENTRE	NA
2001976180	NONJ	spider	Arachnida	Non-CITES entry	sp.	NA	NA	ARACHNIDS	LIV	6	NO	30	CA	CA	T	C	C	C	2002-02-14	2002	2001-02-14	2001	I	NW	NA	PORT CREDIT PET CENTRE	NA
2001976180	NONJ	spider	Arachnida	Non-CITES entry	sp.	NA	NA	ARACHNIDS	LIV	5	NO	0	CA	CA	T	C	C	C	2002-02-14	2002	2001-02-14	2001	I	NW	NA	PORT CREDIT PET CENTRE	NA
2001976180	PAFE	spider	Arachnida	Pamphobeteus	ferox	NA	GREY BIRD-EATING	SPIDER	LIV	3	NO	0	CA	CA	T	C	C	C	2002-02-14	2002	2001-02-14	2001	I	NW	NA	PORT CREDIT PET CENTRE	NA
2001976180	TPA?	spider	Arachnida	Theraphosa	sp.	NA	BIRD-EATING	SPIDER	LIV	1	NO	0	CA	CA	T	C	C	C	2002-02-14	2002	2001-02-14	2001	I	NW	NA	PORT CREDIT PET CENTRE	NA
2001858367	HMAC	spider	Arachnida	Heteroscodra	maculata	NA	NA	SPIDER	LIV	25	NO	100	TG	TG	T	W	C	C	2001-02-20	2001	2001-02-15	2001	I	NW	BMFR, INC.	PAJAR S.A.R.L.	NA
2001870595	APP?	spider	Arachnida	Aphonopelma	sp.	NA	NA	TARANTULA	LIV	150	NO	525	PY	PY	T	U	C	C	2001-02-16	2001	2001-02-16	2001	I	MI	ESCANDON, JOAQUIN	TROPICAL AQUARIUM	NA
2001129964	NONJ	spider	Arachnida	Non-CITES entry	sp.	NA	NA	ARACHNIDS	LIV	189	NO	472	TZ	TZ	T	W	C	C	2001-02-17	2001	2001-02-17	2001	I	MI	JP PETS	EXOTIQUE BIRDS SUPPLY	NA
2001129964	NONJ	spider	Arachnida	Non-CITES entry	sp.	NA	NA	ARACHNIDS	LIV	100	NO	125	TZ	TZ	T	W	C	C	2001-02-17	2001	2001-02-17	2001	I	MI	JP PETS	EXOTIQUE BIRDS SUPPLY	NA
2001129964	NONJ	spider	Arachnida	Non-CITES entry	sp.	NA	NA	ARACHNIDS	LIV	100	NO	125	TZ	TZ	T	W	C	C	2001-02-17	2001	2001-02-17	2001	I	MI	JP PETS	EXOTIQUE BIRDS SUPPLY	NA
2001862771	CICR	spider	Arachnida	Citharischius	crawshayi	NA	KING BABOON	TARANTULA	LIV	270	NO	2392	CH	CH	T	C	C	C	2001-02-22	2001	2001-02-21	2001	I	NW	ARACHNOCENTRIC	VOGELSPINNEN TARANTULAS	NA
2001862771	CSN?	spider	Arachnida	Cyclosternum	sp.	NA	NA	SPIDER	LIV	100	NO	315	CH	CH	T	C	C	C	2001-02-22	2001	2001-02-21	2001	I	NW	ARACHNOCENTRIC	VOGELSPINNEN TARANTULAS	NA
2001862771	GPUL	spider	Arachnida	Grammostola	pulchra	NA	BRAZILIAN BLACK	TARANTULA	LIV	200	NO	1260	CH	CH	T	C	C	C	2001-02-22	2001	2001-02-21	2001	I	NW	ARACHNOCENTRIC	VOGELSPINNEN TARANTULAS	NA
2001862771	MERO	spider	Arachnida	Megaphobema	robusta	NA	GIANT REDLEG	TARANTULA	LIV	200	NO	1260	CH	CH	T	C	C	C	2001-02-22	2001	2001-02-21	2001	I	NW	ARACHNOCENTRIC	VOGELSPINNEN TARANTULAS	NA
2001862771	TLEB	spider	Arachnida	Theraphosa	leblondi	NA	GOLIATH BIRDEATING	SPIDER	LIV	395	NO	5478	CH	CH	T	C	C	C	2001-02-22	2001	2001-02-21	2001	I	NW	ARACHNOCENTRIC	VOGELSPINNEN TARANTULAS	NA
2001171936	HTT?	spider	Arachnida	Heterometrus	sp.	NA	NA	SCORPION	LIV	60	NO	60	VN	VN	T	W	C	C	2001-02-22	2001	2001-02-22	2001	I	MI	GLOBAL TROPICAL IMP./EXP.	PHU AN BREEDING FARM	NA
2001868063	SCR?	spider	Arachnida	Scorpio	sp.	NA	NA	SCORPION	SPE	5	NO	0	VS	ZA	S	W	C	C	2001-02-28	2001	2001-02-22	2001	I	HA	BISHOP MUSEUM	HEEMSTRA, PHILLIP C.	NA
2001870538	GST?	spider	Arachnida	Grammostola	sp.	NA	NA	TARANTULA	LIV	700	NO	350	CL	CL	T	U	C	C	2001-02-23	2001	2001-02-23	2001	I	MI	STRICTLY REPTILES, INC.	SERGIO BUSTAMANTE KUSCHEL	NA
2001859928	PAIM	spider	Arachnida	Pandinus	imperator	NA	EMPEROR	SCORPION	LIV	600	NO	900	TG	TG	T	W	C	C	2001-02-26	2001	2001-02-26	2001	I	LA	L. A. REPTILE	PAJAR SARE IMPORT	NA
2001867453	SEC?	spider	Arachnida	Selenocosmia	sp.	NA	NA	SPIDER	LIV	29	NO	294	ID	ID	T	W	C	C	2001-02-26	2001	2001-02-26	2001	I	DF	TEPEDELEN, KAMURAN	C.V. TERRARIA INDONESIA	NA
2001127005	PAIM	spider	Arachnida	Pandinus	imperator	NA	EMPEROR	SCORPION	LIV	300	NO	270	GH	GH	T	W	C	C	2001-02-28	2001	2001-02-27	2001	I	MI	SOUTH FLORIDA REPTILE EXCHANGE	OGUNS AND COMPANY	NA
2001863010	PTMU	spider	Arachnida	Pterinochilus	murinus	NA	NA	SPIDER	LIV	150	NO	375	TZ	TZ	T	W	C	C	2001-02-28	2001	2001-02-28	2001	I	NW	EAST COAST ZOOLOGICAL SUPPLY	KENI DISTRIBUTORS	NA
2001886160	HALI	spider	Arachnida	Haplopelma	lividus	NA	COBALT BLUE	TARANTULA	LIV	300	NO	1950	MY	MY	T	W	C	C	2001-02-28	2001	2001-02-28	2001	I	LA	GAMA SUPPLIERS, INC.	CBS WILDLIFE	NA
2001101437	NONJ	spider	Arachnida	Non-CITES entry	sp.	NA	NA	ARACHNIDS	LIV	50	NO	120	MG	MG	T	W	C	C	2001-03-02	2001	2001-03-01	2001	I	MI	ALINE RAKOTONIRINA IMPORT- EXPORT	ROZAFIMOHANDRY GERMAIN ERNEST	NA
2001889632	NONJ	spider	Arachnida	Non-CITES entry	sp.	NA	NA	ARACHNIDS	SPE	3	NO	1	BR	GB	S	W	C	C	2001-04-05	2001	2001-03-01	2001	I	BA	NATIONAL MUSEUM OF NATURAL HISTORY	C/O THE NATURAL HISTORY MUSEUM	NA
2001889632	NONJ	spider	Arachnida	Non-CITES entry	sp.	NA	NA	ARACHNIDS	SPE	2	NO	1	PE	GB	S	W	C	C	2001-04-05	2001	2001-03-01	2001	I	BA	NATIONAL MUSEUM OF NATURAL HISTORY	C/O THE NATURAL HISTORY MUSEUM	NA
2001889632	NONJ	spider	Arachnida	Non-CITES entry	sp.	NA	NA	ARACHNIDS	SPE	1	NO	1	CO	GB	S	W	C	C	2001-04-05	2001	2001-03-01	2001	I	BA	NATIONAL MUSEUM OF NATURAL HISTORY	C/O THE NATURAL HISTORY MUSEUM	NA
2001890409	NONJ	spider	Arachnida	Non-CITES entry	sp.	NA	NA	ARACHNIDS	SPE	3	NO	1	AU	AU	S	W	C	C	2001-06-05	2001	2001-03-01	2001	I	BA	SI/ NATIONAL MUSEUM OF NATURAL HISTORY	WESTERN AUSTRALIAN MUSEUM	NA
2001880091	AVI?	spider	Arachnida	Avicularia	sp.	NA	NA	SPIDER	LIV	100	NO	150	TZ	TZ	T	W	C	C	2001-03-03	2001	2001-03-03	2001	I	LA	INTERNATIONAL DRAGON BREEDERS INC	AFRICAN BIRD FARM	NA
2001973358	NONJ	spider	Arachnida	Non-CITES entry	sp.	NA	NA	ARACHNIDS	LIV	75	NO	30	HT	HT	T	W	C	C	2001-03-03	2001	2001-03-03	2001	I	MI	EAST COAST AQUATICS	HAITI FISHING CO.	NA
2001973590	APSE	spider	Arachnida	Aphonopelma	seemani	NA	NA	TARANTULA	LIV	450	NO	224	GT	GT	T	W	C	C	2001-03-03	2001	2001-03-03	2001	I	MI	MIAMI REPTILE	AGROPRODUCTOS CARDONA S.A.	NA
2001861157	PAIM	spider	Arachnida	Pandinus	imperator	NA	EMPEROR	SCORPION	LIV	600	NO	900	TG	TG	T	R	C	C	2001-03-05	2001	2001-03-05	2001	I	LA	L. A. REPTILE INC	PAJAR SARL IMPORT	NA
2001882371	PAIM	spider	Arachnida	Pandinus	imperator	NA	EMPEROR	SCORPION	LIV	500	NO	400	TG	TG	T	W	C	C	2001-03-05	2001	2001-03-05	2001	I	LA	INTERNATIONAL DRAGON BREEDERS INC	TOGANIM	NA
2001855678	GST?	spider	Arachnida	Grammostola	sp.	NA	NA	TARANTULA	LIV	1500	NO	750	CL	CL	T	W	C	C	2001-03-06	2001	2001-03-06	2001	I	LA	L. A. REPTILE INC	SERGIO BUSTAMANTE	NA
2001128685	PAIM	spider	Arachnida	Pandinus	imperator	NA	EMPEROR	SCORPION	LIV	500	NO	500	BJ	BJ	T	R	C	C	2001-03-07	2001	2001-03-07	2001	I	MI	MIAMI REPTILE	SAX FAUNA	NA
2001128685	PAIM	spider	Arachnida	Pandinus	imperator	NA	EMPEROR	SCORPION	LIV	500	NO	500	BJ	BJ	T	R	C	C	2001-03-07	2001	2001-03-07	2001	I	MI	MIAMI REPTILE	SAX FAUNA	NA
2001855588	PAIM	spider	Arachnida	Pandinus	imperator	NA	EMPEROR	SCORPION	LIV	2000	NO	2000	GH	GH	T	W	C	C	2001-03-07	2001	2001-03-07	2001	I	LA	CALIFORNIA ZOOLOGICAL SUPPLY	BASIL ARYEETEY ENT.	NA
2001936724	AVAV	spider	Arachnida	Avicularia	avicularia	NA	PINK TOE	SPIDER	LIV	7	NO	0	GF	GF	S	W	C	C	2001-03-08	2001	2001-03-08	2001	I	AT	HIRAM COLLEGE	NA	NA
2001936724	BUS?	spider	Arachnida	Buthus	sp.	NA	NA	SCORPION	LIV	4	NO	0	GF	GF	S	W	C	C	2001-03-08	2001	2001-03-08	2001	I	AT	HIRAM COLLEGE	NA	NA
2001936724	NONJ	spider	Arachnida	Non-CITES entry	sp.	NA	NA	ARACHNIDS	LIV	9	NO	0	GF	GF	S	W	C	C	2001-03-08	2001	2001-03-08	2001	I	AT	HIRAM COLLEGE	NA	NA
2001936724	TAPL	spider	Arachnida	Tapinauchenius	plumipes	NA	TRINIDAD MAHOGANY	SPIDER	LIV	1	NO	0	GF	GF	S	W	C	C	2001-03-08	2001	2001-03-08	2001	I	AT	HIRAM COLLEGE	NA	NA
2001936724	TARA	spider	Arachnida	NA	NA	NA	ALL SPECIES	ALL TARANTULAS	LIV	100	NO	0	GF	GF	S	W	C	C	2001-03-08	2001	2001-03-08	2001	I	AT	HIRAM COLLEGE	NA	NA
2001936724	TLEB	spider	Arachnida	Theraphosa	leblondi	NA	GOLIATH BIRDEATING	SPIDER	LIV	4	NO	0	GF	GF	S	W	C	C	2001-03-08	2001	2001-03-08	2001	I	AT	HIRAM COLLEGE	NA	NA
2001128740	PAIM	spider	Arachnida	Pandinus	imperator	NA	EMPEROR	SCORPION	LIV	650	NO	488	GH	GH	T	W	C	C	2001-05-09	2001	2001-03-10	2001	I	MI	JP PETS	PRESTIGE COMMERCIAL HOUSE	NA
2001157932	PAIM	spider	Arachnida	Pandinus	imperator	NA	EMPEROR	SCORPION	LIV	130	NO	130	TG	TG	T	R	C	C	2001-03-12	2001	2001-03-12	2001	I	MI	GAMA SUPPLIERS, INC.	TOGANIM	NA
2001157932	PAIM	spider	Arachnida	Pandinus	imperator	NA	EMPEROR	SCORPION	LIV	600	NO	600	TG	TG	T	R	C	C	2001-03-12	2001	2001-03-12	2001	I	MI	GAMA SUPPLIERS, INC.	TOGANIM	NA
2001274755	HETS	spider	Arachnida	Heterometrus	spiniferus	NA	ASIAN FOREST	SCORPION	LIV	500	NO	750	VN	VN	T	C	C	C	2001-03-12	2001	2001-03-12	2001	I	MI	STRICTLY REPTILES INC	PHU AN BREEDING FARMS	NA
2001835191	PAIM	spider	Arachnida	Pandinus	imperator	NA	EMPEROR	SCORPION	LIV	600	NO	900	TG	TG	T	R	C	C	2001-03-12	2001	2001-03-12	2001	I	LA	L. A. REPTILE	PAJAR SARL IMPORT	NA
2001879131	PAIM	spider	Arachnida	Pandinus	imperator	NA	EMPEROR	SCORPION	LIV	600	NO	450	GH	GH	T	W	C	C	2001-03-12	2001	2001-03-12	2001	I	NW	MAS WHOLESALE	STORDCO ENT	NA
2001894386	NONJ	spider	Arachnida	Non-CITES entry	sp.	NA	NA	ARACHNIDS	SPE	31	NO	1	CL	CL	S	W	C	C	2001-05-18	2001	2001-03-12	2001	I	BA	SI/NATIONAL MUSEUM OF NATURAL HISTORY	MUSEO NACIONAL DE HISTORIA NATURAL	NA
2001875595	APP?	spider	Arachnida	Aphonopelma	sp.	NA	NA	TARANTULA	LIV	140	NO	280	NI	NI	T	W	C	C	2001-03-14	2001	2001-03-13	2001	I	LA	L. A. REPTILE INC	RANICA S.A.	NA
2001888919	AVAV	spider	Arachnida	Avicularia	avicularia	NA	PINK TOE	SPIDER	LIV	15	NO	1	GB	GB	T	C	C	C	2001-05-09	2001	2001-03-13	2001	I	NW	SOMMA, FRANK	NA	NA
2001888919	AVPR	spider	Arachnida	Avicularia	purpurea	NA	NA	SPIDER	LIV	7	NO	300	GB	GB	T	C	C	C	2001-05-09	2001	2001-03-13	2001	I	NW	SOMMA, FRANK	NA	NA
2001888919	EPE?	spider	Arachnida	Ephebopus	sp.	NA	NA	SPIDER	LIV	1	NO	50	GY	GB	T	W	C	C	2001-05-09	2001	2001-03-13	2001	I	NW	SOMMA, FRANK	NA	NA
2001888919	MERO	spider	Arachnida	Megaphobema	robusta	NA	GIANT REDLEG	TARANTULA	LIV	6	NO	280	GB	GB	T	C	C	C	2001-05-09	2001	2001-03-13	2001	I	NW	SOMMA, FRANK	NA	NA
2001888919	MGB?	spider	Arachnida	Megaphobema	sp.	NA	REDLEG	TARANTULA	LIV	9	NO	1	PE	GB	T	W	C	C	2001-05-09	2001	2001-03-13	2001	I	NW	SOMMA, FRANK	NA	NA
2001888919	PCI?	spider	Arachnida	Poecilotheria	sp.	NA	ORNAMENTAL	SPIDER	LIV	9	NO	600	GB	GB	T	C	C	C	2001-05-09	2001	2001-03-13	2001	I	NW	SOMMA, FRANK	NA	NA
2001888919	PMP?	spider	Arachnida	Pamphobeteus	sp.	NA	BIRD-EATING	SPIDER	LIV	9	NO	300	PE	GB	T	W	C	C	2001-05-09	2001	2001-03-13	2001	I	NW	SOMMA, FRANK	NA	NA
2001888919	PORE	spider	Arachnida	Poecilotheria	regalis	NA	INDIAN ORNAMENTAL	SPIDER	LIV	6	NO	300	GB	GB	T	C	C	C	2001-05-09	2001	2001-03-13	2001	I	NW	SOMMA, FRANK	NA	NA
2001888919	PRFI	spider	Arachnida	Poecilotheria	rufilata	NA	SLT RED ORNAMENTAL	SPIDER	LIV	8	NO	320	GB	GB	T	C	C	C	2001-05-09	2001	2001-03-13	2001	I	NW	SOMMA, FRANK	NA	NA
2001888919	PSPL	spider	Arachnida	Psalmopoeus	pulcher	NA	PANAMA BLONDE TREE	SPIDER	LIV	10	NO	100	GB	GB	T	C	C	C	2001-05-09	2001	2001-03-13	2001	I	NW	SOMMA, FRANK	NA	NA
2001888919	PSUA	spider	Arachnida	Pseudotheraphosa	apophysis	NA	NA	SPIDER	LIV	1	NO	120	GB	GB	T	C	C	C	2001-05-09	2001	2001-03-13	2001	I	NW	SOMMA, FRANK	NA	NA
2001888919	XNT?	spider	Arachnida	Xenesthis	sp.	NA	NA	TARANTULA	LIV	1	NO	1	GB	GB	T	C	C	C	2001-05-09	2001	2001-03-13	2001	I	NW	SOMMA, FRANK	NA	NA
2001894397	NONJ	spider	Arachnida	Non-CITES entry	sp.	NA	NA	ARACHNIDS	SPE	38	NO	1	US	CA	S	W	C	C	2001-05-18	2001	2001-03-13	2001	I	BA	SI/NATIONAL MUSEUM OF NATURAL HISTORY	CANADIAN MUSEUM OF NATURE	NA
2001894397	NONJ	spider	Arachnida	Non-CITES entry	sp.	NA	NA	ARACHNIDS	SPE	4	NO	1	CA	CA	S	W	C	C	2001-05-18	2001	2001-03-13	2001	I	BA	SI/NATIONAL MUSEUM OF NATURAL HISTORY	CANADIAN MUSEUM OF NATURE	NA
2001894397	NONJ	spider	Arachnida	Non-CITES entry	sp.	NA	NA	ARACHNIDS	SPE	2	NO	1	BZ	CA	S	W	C	C	2001-05-18	2001	2001-03-13	2001	I	BA	SI/NATIONAL MUSEUM OF NATURAL HISTORY	CANADIAN MUSEUM OF NATURE	NA
2001894397	NONJ	spider	Arachnida	Non-CITES entry	sp.	NA	NA	ARACHNIDS	SPE	3	NO	1	BZ	CA	S	W	C	C	2001-05-18	2001	2001-03-13	2001	I	BA	SI/NATIONAL MUSEUM OF NATURAL HISTORY	CANADIAN MUSEUM OF NATURE	NA
2001973733	GST?	spider	Arachnida	Grammostola	sp.	NA	NA	TARANTULA	LIV	1500	NO	750	CL	CL	T	W	C	C	2001-03-13	2001	2001-03-13	2001	I	MI	STRICTLY REPTILES, INC.	KUSCHEL, SERGIO	NA
2001880221	PAIM	spider	Arachnida	Pandinus	imperator	NA	EMPEROR	SCORPION	LIV	600	NO	600	BJ	BJ	T	R	C	C	2001-03-14	2001	2001-03-14	2001	I	LA	L. A. REPTILE INC	ZOO CLUB	NA
2001974006	BRAA	spider	Arachnida	Brachypelma	albopilosum	NA	CURLY-HAIR	TARANTULA	LIV	220	NO	175	NI	NI	T	C	C	C	2001-03-15	2001	2001-03-14	2001	I	MI	EMERALD CORAL & REPTILE	ZOONICA S.A.	NA
2001937696	APSE	spider	Arachnida	Aphonopelma	seemani	NA	NA	TARANTULA	LIV	200	NO	300	NI	NI	T	W	C	C	2001-03-15	2001	2001-03-15	2001	I	MI	STUBBS, RICHARD A	FAUMARNICA & CIA LTDA	NA
2001890920	PTMU	spider	Arachnida	Pterinochilus	murinus	NA	NA	SPIDER	LIV	48	NO	84	TZ	TZ	T	W	C	C	2001-03-17	2001	2001-03-17	2001	I	LA	INTERNATIONAL DRAGON BREEDERS INC	GRECHANT (TANZANIA) LIMITED	NA
2001130003	APSE	spider	Arachnida	Aphonopelma	seemani	NA	NA	TARANTULA	LIV	210	NO	315	NI	NI	T	W	C	C	2001-03-22	2001	2001-03-19	2001	I	MI	STRICTLY REPTILES, INC.	ROBERTO ROMERO	NA
2001130003	BRC?	spider	Arachnida	Brachypelma	sp.	NA	RED-KNEE	TARANTULA	LIV	390	NO	585	NI	NI	T	W	C	C	2001-03-22	2001	2001-03-19	2001	I	MI	STRICTLY REPTILES, INC.	ROBERTO ROMERO	NA
2001902181	PAIM	spider	Arachnida	Pandinus	imperator	NA	EMPEROR	SCORPION	LIV	600	NO	900	TG	TG	T	C	C	C	2001-03-19	2001	2001-03-19	2001	I	LA	L. A. REPTILE INC	PAJAR S.A.R.L. IMPORT EX TOGO	NA
2001902192	GST?	spider	Arachnida	Grammostola	sp.	NA	NA	TARANTULA	LIV	1500	NO	750	CL	CL	T	W	C	C	2001-03-19	2001	2001-03-19	2001	I	LA	L. A. REPTILE	SERGIO BUSTAMANTE	NA
2001874723	NONJ	spider	Arachnida	Non-CITES entry	sp.	NA	NA	ARACHNIDS	LIV	257	NO	1433	MY	MY	T	W	C	C	2001-03-20	2001	2001-03-20	2001	I	LA	L. A. REPTILES INC	CBS WILDLIFE	NA
2001885694	HALI	spider	Arachnida	Haplopelma	lividus	NA	COBALT BLUE	TARANTULA	LIV	25	NO	163	MY	MY	T	W	C	C	2001-03-20	2001	2001-03-20	2001	I	LA	CALIFORNIA ZOOLOGICAL SUPPLY	CBS WILDLIFE O	NA
2001885694	NONJ	spider	Arachnida	Non-CITES entry	sp.	NA	NA	ARACHNIDS	LIV	12	NO	78	MY	MY	T	W	C	C	2001-03-20	2001	2001-03-20	2001	I	LA	CALIFORNIA ZOOLOGICAL SUPPLY	CBS WILDLIFE O	NA
2001886616	HETL	spider	Arachnida	Heterometrus	longimanus	NA	NA	SCORPION	LIV	100	NO	90	MY	MY	T	W	C	C	2001-03-20	2001	2001-03-20	2001	I	LA	INTERNATIONAL DRAGON BREEDERS INC	CBS WILDLIFE	NA
2001886616	HPA?	spider	Arachnida	Haplopelma	sp.	NA	NA	TARANTULA	LIV	100	NO	250	MY	MY	T	W	C	C	2001-03-20	2001	2001-03-20	2001	I	LA	INTERNATIONAL DRAGON BREEDERS INC	CBS WILDLIFE	NA
2001886616	NONJ	spider	Arachnida	Non-CITES entry	sp.	NA	NA	ARACHNIDS	LIV	122	NO	984	MY	MY	T	W	C	C	2001-03-20	2001	2001-03-20	2001	I	LA	INTERNATIONAL DRAGON BREEDERS INC	CBS WILDLIFE	NA
2001891580	NONJ	spider	Arachnida	Non-CITES entry	sp.	NA	NA	ARACHNIDS	LIV	544	NO	693	TZ	TZ	T	W	C	C	2001-03-20	2001	2001-03-20	2001	I	LA	L. A. REPTILES INC	KIRYA GENERAL SUPPLIES CO	NA
2001102589	APP?	spider	Arachnida	Aphonopelma	sp.	NA	NA	TARANTULA	LIV	746	NO	350	GT	GT	T	W	C	C	2001-03-21	2001	2001-03-21	2001	I	MI	NA	PROYECTOS AGRICOLAS S.A.	NA
2001105345	PAIM	spider	Arachnida	Pandinus	imperator	NA	EMPEROR	SCORPION	LIV	1000	NO	900	GH	GH	T	W	C	C	2001-03-21	2001	2001-03-21	2001	I	MI	GAMA SUPPLIERS, INC.	OGUNS & CO (GH) LTD	NA
2001126092	SCR?	spider	Arachnida	Scorpio	sp.	NA	NA	SCORPION	LIV	5	NO	6	MZ	MZ	T	W	C	C	2001-03-23	2001	2001-03-22	2001	I	MI	GLOBAL TROPICAL REPTILES & FISH	CHIKWIRIMITI MOCAMBIQUE	NA
2001173387	GST?	spider	Arachnida	Grammostola	sp.	NA	NA	TARANTULA	LIV	1500	NO	750	CL	CL	T	W	C	C	2001-03-21	2001	2001-03-22	2001	I	MI	STRICTLY REPTILES, INC.	SERGIO BUSTAMANTE KUSCHEL	NA
2001875141	PAIM	spider	Arachnida	Pandinus	imperator	NA	EMPEROR	SCORPION	LIV	500	NO	100	TG	TG	T	W	C	C	2001-03-22	2001	2001-03-22	2001	I	LA	INTERNATIONAL DRAGON BREEDERS INC	TOGANIM	NA
2001875141	TARA	spider	Arachnida	NA	NA	NA	ALL SPECIES	ALL TARANTULAS	LIV	22	NO	90	TG	TG	T	W	C	C	2001-03-22	2001	2001-03-22	2001	I	LA	INTERNATIONAL DRAGON BREEDERS INC	TOGANIM	NA
2001882240	NONJ	spider	Arachnida	Non-CITES entry	sp.	NA	NA	ARACHNIDS	LIV	12	NO	45	AU	AU	Z	C	C	C	2001-03-22	2001	2001-03-22	2001	I	LA	MEMPHIS ZOO	AUSTRALIAN REPTILE PARK	NA
2001127910	PAIM	spider	Arachnida	Pandinus	imperator	NA	EMPEROR	SCORPION	LIV	300	NO	340	GH	GH	T	W	C	C	2001-03-26	2001	2001-03-27	2001	I	MI	GLOBAL TROPICAL IMP./EXP.	SAFARI PET SUPPLY	NA
2001128734	APSE	spider	Arachnida	Aphonopelma	seemani	NA	NA	TARANTULA	LIV	400	NO	100	NI	NI	T	W	C	C	2001-03-29	2001	2001-03-27	2001	I	MI	NA	EXPASA	NA
2001128734	BRAA	spider	Arachnida	Brachypelma	albopilosum	NA	CURLY-HAIR	TARANTULA	LIV	220	NO	66	NI	NI	T	W	C	C	2001-03-29	2001	2001-03-27	2001	I	MI	NA	EXPASA	NA
2001881643	PAIM	spider	Arachnida	Pandinus	imperator	NA	EMPEROR	SCORPION	LIV	600	NO	600	BJ	BJ	T	R	C	C	2001-03-27	2001	2001-03-27	2001	I	LA	L. A. REPTILE INC	ZOO CLUB COMPANY	NA
2001883979	NONJ	spider	Arachnida	Non-CITES entry	sp.	NA	NA	ARACHNIDS	LIV	14	NO	140	NZ	NZ	Z	W	C	C	2001-03-27	2001	2001-03-27	2001	I	LA	MEMPHIS ZOO	GRACE HALL	NA
2001885189	PAIM	spider	Arachnida	Pandinus	imperator	NA	EMPEROR	SCORPION	LIV	400	NO	400	TG	TG	T	R	C	C	2001-03-27	2001	2001-03-27	2001	I	MI	GAMA SUPPLIERS, INC.	TOGANIM	NA
2001885906	BUS?	spider	Arachnida	Buthus	sp.	NA	NA	SCORPION	MED	10	KG	20	CN	CN	T	W	C	C	2001-04-03	2001	2001-03-27	2001	I	NW	BEST HERB TRADING CORP.	TIANJIN RIMEI INTERNATIONAL	NA
2001894438	NONJ	spider	Arachnida	Non-CITES entry	sp.	NA	NA	ARACHNIDS	SPE	5	NO	1	UY	CH	S	W	C	C	2001-05-18	2001	2001-03-27	2001	I	BA	SI/NATIONAL MUSEUM OF NATURAL HISTORY	MUSEUM D'HISTOIRE NATURELLE	NA
2001105405	PAIM	spider	Arachnida	Pandinus	imperator	NA	EMPEROR	SCORPION	LIV	70	NO	1635	BJ	BJ	T	R	C	C	2001-03-28	2001	2001-03-28	2001	I	MI	MIAMI REPTILE	SAX FAUNA	NA
2001105488	PAIM	spider	Arachnida	Pandinus	imperator	NA	EMPEROR	SCORPION	LIV	650	NO	552	GH	GH	T	W	C	C	2001-03-28	2001	2001-03-28	2001	I	MI	ZOOLOGICAL IMP. 2000	PRESTIGE COMMERCIAL HOUSE	NA
2001128113	PDN?	spider	Arachnida	Pandinus	sp.	NA	NA	SCORPION	LIV	188	NO	94	TZ	TZ	T	W	C	C	2001-03-28	2001	2001-03-28	2001	I	MI	GLOBAL TROPICAL IMP./EXP.	BIBUI INVESTMENTS LTDA. S.	NA
2001109269	APP?	spider	Arachnida	Aphonopelma	sp.	NA	NA	TARANTULA	LIV	200	NO	350	GT	GT	T	U	C	C	2001-03-29	2001	2001-03-29	2001	I	MI	RENE LE GAUDIET	PROYECTOS AGRICOLAS SA	NA
2001109269	APSE	spider	Arachnida	Aphonopelma	seemani	NA	NA	TARANTULA	LIV	200	NO	350	GT	GT	T	U	C	C	2001-03-29	2001	2001-03-29	2001	I	MI	RENE LE GAUDIET	PROYECTOS AGRICOLAS SA	NA
2001884268	CRU?	spider	Arachnida	Centruroides	sp.	NA	NA	SCORPION	MEA	350	KG	2954	NZ	NZ	T	C	C	C	2001-03-29	2001	2001-03-29	2001	I	LA	FORT, DAVID W.	WIGGLESWORTH, PAUL JOHN	NA
2001889782	EPA?	spider	Arachnida	Eupalaestrus	sp.	NA	NA	SPIDER	LIV	75	NO	675	PY	CA	T	W	C	C	2001-04-24	2001	2001-03-30	2001	I	NW	NA	MIRDO IMPORTATIONS	NA
2001879124	PAIM	spider	Arachnida	Pandinus	imperator	NA	EMPEROR	SCORPION	LIV	363	NO	363	BJ	BJ	T	R	C	C	2001-03-31	2001	2001-03-31	2001	I	MI	GLOBAL TROPICAL IMP/EXP	SOBERCOGEN	NA
2001881102	PMI?	spider	Arachnida	Phormictopus	sp.	NA	BIRD-EATING	SPIDER	LIV	75	NO	30	HT	HT	T	W	C	C	2001-04-01	2001	2001-03-31	2001	I	MI	EAST COAST AQUATICS	HAITI FISHING CO	NA
2001884815	PAIM	spider	Arachnida	Pandinus	imperator	NA	EMPEROR	SCORPION	LIV	300	NO	225	GH	GH	T	W	C	C	2001-04-04	2001	2001-04-02	2001	I	NW	EAST COAST ZOOLOGICAL SUPPLY	PRESTIGE COMMERCIAL HOUSE	NA
2001886897	ASC?	spider	Arachnida	Acanthoscurria	sp.	NA	NA	TARANTULA	TRO	1	NO	30	CA	CA	T	W	C	C	2001-04-02	2001	2001-04-02	2001	I	DS	WALKER'S WILDERNESS STUDIO	BREAKTHROUGH MAGAZINE	NA
2001891143	PAIM	spider	Arachnida	Pandinus	imperator	NA	EMPEROR	SCORPION	LIV	600	NO	900	TG	TG	T	W	C	C	2001-04-02	2001	2001-04-02	2001	I	LA	L. A. REPTILE INC	PAJAR SARL IMPORT EXPORT	NA
2001109222	NONJ	spider	Arachnida	Non-CITES entry	sp.	NA	NA	ARACHNIDS	LIV	100	NO	30	TZ	TZ	T	W	C	C	2001-04-03	2001	2001-04-03	2001	I	MI	SOUTH FLORIDA REPTILE EXCHANGE	GRECHANT (TANZANIA) LIMITED	NA
2001878766	TARA	spider	Arachnida	NA	NA	NA	ALL SPECIES	ALL TARANTULAS	LIV	67	NO	480	ID	ID	T	W	C	C	2001-04-03	2001	2001-04-03	2001	I	DF	TEPEDELEN, KAMURAN	THE I.C.E. CO, INC	NA
2001881655	GST?	spider	Arachnida	Grammostola	sp.	NA	NA	TARANTULA	LIV	3000	NO	1500	CL	CL	T	W	C	C	2001-04-03	2001	2001-04-03	2001	I	LA	L. A. REPTILE INC	SERGIO BUSTAMANTE	NA
2001883216	TARA	spider	Arachnida	NA	NA	NA	ALL SPECIES	ALL TARANTULAS	LIV	50	NO	30	TZ	TZ	T	W	C	C	2001-04-03	2001	2001-04-03	2001	I	LA	INTERNATIONAL DRAGON BREEDERS INC	GRECHANT (TANZANIA) LTD	NA
2001874804	APSE	spider	Arachnida	Aphonopelma	seemani	NA	NA	TARANTULA	LIV	100	NO	150	NI	NI	T	W	C	C	2001-04-04	2001	2001-04-04	2001	I	LA	R. H. PET INCORPORATED	FAUMARNICA & CIA LTDA	NA
2001890384	NONJ	spider	Arachnida	Non-CITES entry	sp.	NA	NA	ARACHNIDS	SPE	56	NO	1	BR	BR	S	W	C	C	2001-06-05	2001	2001-04-04	2001	I	BA	SI/NATIONAL MUSEUM OPF NATURAL HISTORY	INSTITUTO BUTANTAN	NA
2001106031	APSE	spider	Arachnida	Aphonopelma	seemani	NA	NA	TARANTULA	LIV	25	NO	100	GT	GT	T	U	C	C	2001-04-05	2001	2001-04-05	2001	I	MI	GLOBAL TROPICAL IMPORT/EXPORT	REPTILIA	NA
2001106047	APP?	spider	Arachnida	Aphonopelma	sp.	NA	NA	TARANTULA	LIV	300	NO	656	GT	GT	T	U	C	C	2001-04-05	2001	2001-04-05	2001	I	MI	GLOBAL TROPICAL IMPORT/EXPORT	TERRA REPTICA	NA
2001106047	APSE	spider	Arachnida	Aphonopelma	seemani	NA	NA	TARANTULA	LIV	300	NO	656	GT	GT	T	U	C	C	2001-04-05	2001	2001-04-05	2001	I	MI	GLOBAL TROPICAL IMPORT/EXPORT	TERRA REPTICA	NA
2001860592	PAIM	spider	Arachnida	Pandinus	imperator	NA	EMPEROR	SCORPION	LIV	300	NO	270	GH	GH	T	W	C	C	2001-04-05	2001	2001-04-05	2001	I	LA	R. H. PET INCORPORATED	OGUNS & CO.	NA
2001127214	NONJ	spider	Arachnida	Non-CITES entry	sp.	NA	NA	ARACHNIDS	LIV	180	NO	642	TZ	TZ	T	W	C	C	2001-04-06	2001	2001-04-06	2001	I	MI	BURGUNDY REPTILE TRADERS	A.F. SUPPLIES & SERVICES	NA
2001874136	CRU?	spider	Arachnida	Centruroides	sp.	NA	NA	SCORPION	TRO	0	NO	0	KZ	KZ	H	W	C	C	2001-04-06	2001	2001-04-06	2001	I	AN	C/O NORTHLAND ARTS TXIDERMY	ASIA SAFARI SVC	NA
2001884952	ACU?	spider	Arachnida	Acanthoscurria	sp.	NA	NA	TARANTULA	LIV	25	NO	75	NL	NL	T	C	C	C	2001-04-06	2001	2001-04-06	2001	I	NW	SOMMA, FRANK	NA	NA
2001884952	ACU?	spider	Arachnida	Acanthoscurria	sp.	NA	NA	TARANTULA	LIV	1	NO	1	NL	NL	T	C	C	C	2001-04-06	2001	2001-04-06	2001	I	NW	SOMMA, FRANK	NA	NA
2001884952	AVIL	spider	Arachnida	Avicularia	laeta	NA	P. RICAN PINK TOE	SPIDER	LIV	2	NO	48	NL	NL	T	C	C	C	2001-04-06	2001	2001-04-06	2001	I	NW	SOMMA, FRANK	NA	NA
2001884952	AVVE	spider	Arachnida	Avicularia	versicolor	NA	MARTINIQUE TREE	SPIDER	LIV	5	NO	35	NL	NL	T	C	C	C	2001-04-06	2001	2001-04-06	2001	I	NW	SOMMA, FRANK	NA	NA
2001884952	EUWE	spider	Arachnida	Eupalaestrus	weijenberghi	NA	NA	SPIDER	LIV	3	NO	60	AR	NL	T	W	C	C	2001-04-06	2001	2001-04-06	2001	I	NW	SOMMA, FRANK	NA	NA
2001884952	GPUL	spider	Arachnida	Grammostola	pulchra	NA	BRAZILIAN BLACK	TARANTULA	LIV	10	NO	275	AR	NL	T	W	C	C	2001-04-06	2001	2001-04-06	2001	I	NW	SOMMA, FRANK	NA	NA
2001884952	IRI?	spider	Arachnida	Iridopelma	sp.	NA	NA	SPIDER	LIV	2	NO	110	NL	NL	T	C	C	C	2001-04-06	2001	2001-04-06	2001	I	NW	SOMMA, FRANK	NA	NA
2001884952	LAPA	spider	Arachnida	Lasiodora	parahybana	NA	SALMON BIRD-EATING	SPIDER	LIV	25	NO	50	NL	NL	T	C	C	C	2001-04-06	2001	2001-04-06	2001	I	NW	SOMMA, FRANK	NA	NA
2001884952	LTD?	spider	Arachnida	Latrodectus	sp.	NA	NA	SPIDER	LIV	8	NO	32	NL	NL	T	C	C	C	2001-04-06	2001	2001-04-06	2001	I	NW	SOMMA, FRANK	NA	NA
2001884952	NPL?	spider	Arachnida	Nephila	sp.	NA	NA	SPIDER	LIV	20	NO	50	NL	NL	T	C	C	C	2001-04-06	2001	2001-04-06	2001	I	NW	SOMMA, FRANK	NA	NA
2001884952	ODDE	spider	Arachnida	Odonturus	dentatus	NA	NA	SCORPION	LIV	16	NO	112	TZ	NL	T	W	C	C	2001-04-06	2001	2001-04-06	2001	I	NW	SOMMA, FRANK	NA	NA
2001884952	PCI?	spider	Arachnida	Poecilotheria	sp.	NA	ORNAMENTAL	SPIDER	LIV	11	NO	90	NL	NL	T	C	C	C	2001-04-06	2001	2001-04-06	2001	I	NW	SOMMA, FRANK	NA	NA
2001884952	PMP?	spider	Arachnida	Pamphobeteus	sp.	NA	BIRD-EATING	SPIDER	LIV	55	NO	450	NL	NL	T	C	C	C	2001-04-06	2001	2001-04-06	2001	I	NW	SOMMA, FRANK	NA	NA
2001884952	POOR	spider	Arachnida	Poecilotheria	ornata	NA	ORNATE ORNAMENTAL	SPIDER	LIV	85	NO	400	NL	NL	T	C	C	C	2001-04-06	2001	2001-04-06	2001	I	NW	SOMMA, FRANK	NA	NA
2001884952	PORE	spider	Arachnida	Poecilotheria	regalis	NA	INDIAN ORNAMENTAL	SPIDER	LIV	125	NO	450	NL	NL	T	C	C	C	2001-04-06	2001	2001-04-06	2001	I	NW	SOMMA, FRANK	NA	NA
2001884952	SCLC	spider	Arachnida	Stromatopelma	calceata	NA	NA	TARANTULA	LIV	25	NO	40	NL	NL	T	C	C	C	2001-04-06	2001	2001-04-06	2001	I	NW	SOMMA, FRANK	NA	NA
2001884952	NA	spider	Arachnida	Euprosthenops	spec	NA	NA	NA	LIV	5	NO	55	NL	NL	T	C	C	C	2001-04-06	2001	2001-04-06	2001	I	NW	SOMMA, FRANK	NA	NA
2001884952	NA	spider	Arachnida	Zabius	fuscus	NA	NA	NA	LIV	3	NO	30	AR	NL	T	W	C	C	2001-04-06	2001	2001-04-06	2001	I	NW	SOMMA, FRANK	NA	NA
2001884952	NA	spider	Arachnida	Hottentotta	sp.	NA	NA	NA	LIV	16	NO	80	TZ	NL	T	W	C	C	2001-04-06	2001	2001-04-06	2001	I	NW	SOMMA, FRANK	NA	Original value in 'genus' column: hottentata, 'species' column: spec
2001914357	NONJ	spider	Arachnida	Non-CITES entry	sp.	NA	NA	ARACHNIDS	LIV	201	NO	301	NI	NI	T	W	C	C	2001-04-06	2001	2001-04-06	2001	I	LA	L. A. REPTILE	BIO EXPORT IMPORT	NA
2001968057	ACU?	spider	Arachnida	Acanthoscurria	sp.	NA	NA	TARANTULA	LIV	26	NO	88	NL	NL	T	C	C	C	2001-04-06	2001	2001-04-06	2001	I	MI	GEARHEART, TODD ALAN	ERATO-DUTCHN ENTOMOLOGICAL	NA
2001968057	GRAL	spider	Arachnida	Grammostola	alticeps	NA	SMOKY GREY	TARANTULA	LIV	1	NO	15	NL	NL	T	C	C	C	2001-04-06	2001	2001-04-06	2001	I	MI	GEARHEART, TODD ALAN	ERATO-DUTCHN ENTOMOLOGICAL	NA
2001968057	PMP?	spider	Arachnida	Pamphobeteus	sp.	NA	BIRD-EATING	SPIDER	LIV	100	NO	1016	NL	NL	T	C	C	C	2001-04-06	2001	2001-04-06	2001	I	MI	GEARHEART, TODD ALAN	ERATO-DUTCHN ENTOMOLOGICAL	NA
2001968057	PORE	spider	Arachnida	Poecilotheria	regalis	NA	INDIAN ORNAMENTAL	SPIDER	LIV	25	NO	102	NL	NL	T	C	C	C	2001-04-06	2001	2001-04-06	2001	I	MI	GEARHEART, TODD ALAN	ERATO-DUTCHN ENTOMOLOGICAL	NA
2001935099	PDN?	spider	Arachnida	Pandinus	sp.	NA	NA	SCORPION	LIV	66	NO	52	TZ	TZ	T	W	C	C	2001-04-08	2001	2001-04-08	2001	I	LA	INTERNATIONAL DRAGON BREEDERS INC	SWAN INVESTMENTS LTD.	NA
2001105295	PAIM	spider	Arachnida	Pandinus	imperator	NA	EMPEROR	SCORPION	LIV	520	NO	520	TG	TG	T	R	C	C	2001-04-12	2001	2001-04-10	2001	I	MI	GAMA SUPPLIERS, INC.	TOGAMIN	NA
2001129866	TARA	spider	Arachnida	NA	NA	NA	ALL SPECIES	ALL TARANTULAS	LIV	307	NO	307	PY	PY	T	W	C	C	2001-04-10	2001	2001-04-10	2001	I	MI	REPTILES OF PARADISE, INC.	JOSHUA ROGERS CARNAS	NA
2001878548	NONJ	spider	Arachnida	Non-CITES entry	sp.	NA	NA	ARACHNIDS	LIV	2	NO	12	MY	MY	Z	W	C	C	2001-04-11	2001	2001-04-10	2001	I	LA	BUTTERFLY PAVILLION & INSECT	TROPICAL ENTOMOLOGICAL HOUSE	NA
2001878548	NONJ	spider	Arachnida	Non-CITES entry	sp.	NA	NA	ARACHNIDS	LIV	1	NO	7	MY	MY	Z	W	C	C	2001-04-11	2001	2001-04-10	2001	I	LA	BUTTERFLY PAVILLION & INSECT	TROPICAL ENTOMOLOGICAL HOUSE	NA
2001878548	NONJ	spider	Arachnida	Non-CITES entry	sp.	NA	NA	ARACHNIDS	LIV	3	NO	36	MY	MY	Z	W	C	C	2001-04-11	2001	2001-04-10	2001	I	LA	BUTTERFLY PAVILLION & INSECT	TROPICAL ENTOMOLOGICAL HOUSE	NA
2001878548	NONJ	spider	Arachnida	Non-CITES entry	sp.	NA	NA	ARACHNIDS	LIV	2	NO	20	MY	MY	Z	W	C	C	2001-04-11	2001	2001-04-10	2001	I	LA	BUTTERFLY PAVILLION & INSECT	TROPICAL ENTOMOLOGICAL HOUSE	NA
2001878548	NONJ	spider	Arachnida	Non-CITES entry	sp.	NA	NA	ARACHNIDS	LIV	6	NO	72	MY	MY	Z	W	C	C	2001-04-11	2001	2001-04-10	2001	I	LA	BUTTERFLY PAVILLION & INSECT	TROPICAL ENTOMOLOGICAL HOUSE	NA
2001166833	NONJ	spider	Arachnida	Non-CITES entry	sp.	NA	NA	ARACHNIDS	LIV	350	NO	280	GH	GH	T	W	C	C	2001-04-11	2001	2001-04-11	2001	I	MI	JP PETS	EUBLAH ENTERPRISE	NA
2001166833	PAIM	spider	Arachnida	Pandinus	imperator	NA	EMPEROR	SCORPION	LIV	800	NO	600	GH	GH	T	W	C	C	2001-04-11	2001	2001-04-11	2001	I	MI	JP PETS	EUBLAH ENTERPRISE	NA
2001873052	GST?	spider	Arachnida	Grammostola	sp.	NA	NA	TARANTULA	LIV	1500	NO	900	CL	CL	T	U	C	C	2001-04-11	2001	2001-04-11	2001	I	MI	SALMERON, JOSE	NA	NA
2001878954	NONJ	spider	Arachnida	Non-CITES entry	sp.	NA	NA	ARACHNIDS	BOD	670	NO	680	TH	TH	T	W	C	C	2001-04-23	2001	2001-04-12	2001	I	LA	WORLD BUYERS	MCCORMACK PACKING & SHIPPING	NA
2001880966	NONJ	spider	Arachnida	Non-CITES entry	sp.	NA	NA	ARACHNIDS	LIV	6	NO	12	AE	AE	T	W	C	C	2001-04-12	2001	2001-04-12	2001	I	MI	GLADES HERP, INC.	AL NOORAS EST	NA
2001889361	PAIM	spider	Arachnida	Pandinus	imperator	NA	EMPEROR	SCORPION	LIV	250	NO	250	GH	GH	T	W	C	C	2001-04-12	2001	2001-04-12	2001	I	CH	GLOBAL REPTILES INC.	EUBLAH ENTERPRISES	NA
2001895081	AVVE	spider	Arachnida	Avicularia	versicolor	NA	MARTINIQUE TREE	SPIDER	LIV	55	NO	605	CA	CA	T	C	C	C	2001-05-15	2001	2001-04-15	2001	I	CH	ARACHNOCENTRIC	BELA NAGY	NA
2001895081	PORE	spider	Arachnida	Poecilotheria	regalis	NA	INDIAN ORNAMENTAL	SPIDER	LIV	23	NO	161	CA	CA	T	C	C	C	2001-05-15	2001	2001-04-15	2001	I	CH	ARACHNOCENTRIC	BELA NAGY	NA
2001165943	NONJ	spider	Arachnida	Non-CITES entry	sp.	NA	NA	ARACHNIDS	SPE	300	NO	0	ZA	ZA	S	W	C	C	2001-04-17	2001	2001-04-16	2001	I	3	UNIVERSITY OF ARIZONA	NA	NA
2001165943	NONJ	spider	Arachnida	Non-CITES entry	sp.	NA	NA	ARACHNIDS	LIV	120	NO	0	ZA	ZA	S	W	C	C	2001-04-17	2001	2001-04-16	2001	I	3	UNIVERSITY OF ARIZONA	NA	NA
2001885920	HAPL	spider	Arachnida	Haplopelma	lividus	NA	COBALT BLUE	TARANTULA	LIV	12	NO	78	MY	MY	T	W	C	C	2001-04-17	2001	2001-04-16	2001	I	LA	CALIFORNIA ZOOLOGICAL SUPPLY	CBS WILDLIFE COMPANY	NA
2001885920	HETL	spider	Arachnida	Heterometrus	longimanus	NA	NA	SCORPION	LIV	81	NO	73	MY	MY	T	W	C	C	2001-04-17	2001	2001-04-16	2001	I	LA	CALIFORNIA ZOOLOGICAL SUPPLY	CBS WILDLIFE COMPANY	NA
2001885920	HPA?	spider	Arachnida	Haplopelma	sp.	NA	NA	TARANTULA	LIV	65	NO	151	MY	MY	T	W	C	C	2001-04-17	2001	2001-04-16	2001	I	LA	CALIFORNIA ZOOLOGICAL SUPPLY	CBS WILDLIFE COMPANY	NA
2001885920	NONJ	spider	Arachnida	Non-CITES entry	sp.	NA	NA	ARACHNIDS	LIV	26	NO	183	MY	MY	T	W	C	C	2001-04-17	2001	2001-04-16	2001	I	LA	CALIFORNIA ZOOLOGICAL SUPPLY	CBS WILDLIFE COMPANY	NA
2001896191	PAIM	spider	Arachnida	Pandinus	imperator	NA	EMPEROR	SCORPION	LIV	300	NO	300	GH	GH	T	W	C	C	2001-04-16	2001	2001-04-16	2001	I	DN	TEPEDELEN, KAMURAN	GREYHEAD ENTERPRISE	NA
2001896434	EPMU	spider	Arachnida	Ephebopus	murinus	NA	NA	SPIDER	LIV	50	NO	100	SK	SK	T	C	C	C	2001-05-09	2001	2001-04-16	2001	I	NW	ARACHNOCENTRIC	NA	NA
2001896434	EPRU	spider	Arachnida	Ephebopus	rufescens	NA	NA	SPIDER	LIV	185	NO	370	SK	SK	T	C	C	C	2001-05-09	2001	2001-04-16	2001	I	NW	ARACHNOCENTRIC	NA	NA
2001896434	POOR	spider	Arachnida	Poecilotheria	ornata	NA	ORNATE ORNAMENTAL	SPIDER	LIV	108	NO	216	SK	SK	T	C	C	C	2001-05-09	2001	2001-04-16	2001	I	NW	ARACHNOCENTRIC	NA	NA
2001896434	PSIR	spider	Arachnida	Psalmopoeus	irminia	NA	VENEZUELAN TIGER	SPIDER	LIV	97	NO	194	SK	SK	T	C	C	C	2001-05-09	2001	2001-04-16	2001	I	NW	ARACHNOCENTRIC	NA	NA
2001896434	PSRE	spider	Arachnida	Psalmopoeus	reduncus	NA	ORANGE BUCAL TREE	SPIDER	LIV	97	NO	388	SK	SK	T	C	C	C	2001-05-09	2001	2001-04-16	2001	I	NW	ARACHNOCENTRIC	NA	NA
2001885918	GST?	spider	Arachnida	Grammostola	sp.	NA	NA	TARANTULA	LIV	1000	NO	500	CL	CL	T	W	C	C	2001-04-17	2001	2001-04-17	2001	I	LA	L. A. REPTILE INC	SERSIO BUSTAMANTE	NA
2001888003	PAIM	spider	Arachnida	Pandinus	imperator	NA	EMPEROR	SCORPION	LIV	600	NO	900	TG	TG	T	W	C	C	2001-04-17	2001	2001-04-17	2001	I	LA	L. A. REPTILE INC	PAJAR SARL IMPORT EXPORT	NA
2001888893	NONJ	spider	Arachnida	Non-CITES entry	sp.	NA	NA	ARACHNIDS	BOD	14	NO	66	VS	PH	T	W	C	C	2001-04-18	2001	2001-04-17	2001	I	NW	MUSEUM SHOPS AT AMERICAN MUSEUM OF NATURAL HISTORY	INNOVATIVE & CRAETIVE PRODUCTS INT'L	NA
2001902312	SEC?	spider	Arachnida	Selenocosmia	sp.	NA	NA	SPIDER	LIV	75	NO	647	ID	ID	T	W	C	C	2001-04-17	2001	2001-04-17	2001	I	DF	TEPEDELEN, KAMURAN	CV. TERRARIA INDONESIA	NA
2001890658	PAIM	spider	Arachnida	Pandinus	imperator	NA	EMPEROR	SCORPION	LIV	194	NO	194	GH	GH	T	W	C	C	2001-04-18	2001	2001-04-18	2001	I	NW	EAST COAST ZOOLOGICAL SUPPLY	EUBLAH ENTERPRISES	NA
2001905720	PAIM	spider	Arachnida	Pandinus	imperator	NA	EMPEROR	SCORPION	LIV	610	NO	610	TG	TG	T	R	C	C	2001-04-19	2001	2001-04-19	2001	I	MI	GAMA SUPPLIERS, INC.	TOGAMIN REPTILES	NA
2001173404	GST?	spider	Arachnida	Grammostola	sp.	NA	NA	TARANTULA	LIV	1250	NO	625	CL	CL	T	W	C	C	2001-04-20	2001	2001-04-20	2001	I	MI	STRICTLY REPTILES, INC.	SERGIO RICARDO BUSTAMANTE KUSCHEL	NA
2001102484	NONJ	spider	Arachnida	Non-CITES entry	sp.	NA	NA	ARACHNIDS	LIV	178	NO	356	MZ	MZ	T	W	C	C	2001-04-23	2001	2001-04-22	2001	I	MI	GLOBAL TROPICAL IMPORT EXPORT	CHIKWIRIMITI MOCAMBIQUE	NA
2001878694	HETS	spider	Arachnida	Heterometrus	spiniferus	NA	ASIAN FOREST	SCORPION	LIV	100	NO	40	VN	VN	T	W	C	C	2001-04-23	2001	2001-04-23	2001	I	MI	GLOBAL TROPICAL IMPORT & EXPORT	PHU AN BREEDING FARMS	NA
2001886652	PAIM	spider	Arachnida	Pandinus	imperator	NA	EMPEROR	SCORPION	LIV	600	NO	900	TG	TG	T	W	C	C	2001-04-23	2001	2001-04-23	2001	I	LA	L. A. REPTILE INC	PAJAR S.A.R.L. IMPORT EXPORT	NA
2001883206	PAIM	spider	Arachnida	Pandinus	imperator	NA	EMPEROR	SCORPION	LIV	300	NO	225	GH	GH	T	W	C	C	2001-04-24	2001	2001-04-24	2001	I	MI	JP PETS	EUBALAH ENTERPRISE	NA
2001889543	APP?	spider	Arachnida	Aphonopelma	sp.	NA	NA	TARANTULA	LIV	50	NO	250	DE	DE	T	C	C	C	2001-04-24	2001	2001-04-24	2001	I	CH	ARACHNOCENTRIC	BODO STEMPEL	NA
2001889543	AVME	spider	Arachnida	Avicularia	metallica	NA	METALIC PINK TOE	SPIDER	LIV	50	NO	350	DE	DE	T	C	C	C	2001-04-24	2001	2001-04-24	2001	I	CH	ARACHNOCENTRIC	BODO STEMPEL	NA
2001889543	PCI?	spider	Arachnida	Poecilotheria	sp.	NA	ORNAMENTAL	SPIDER	LIV	50	NO	300	DE	DE	T	C	C	C	2001-04-24	2001	2001-04-24	2001	I	CH	ARACHNOCENTRIC	BODO STEMPEL	NA
2001889543	POOR	spider	Arachnida	Poecilotheria	ornata	NA	ORNATE ORNAMENTAL	SPIDER	LIV	30	NO	120	DE	DE	T	C	C	C	2001-04-24	2001	2001-04-24	2001	I	CH	ARACHNOCENTRIC	BODO STEMPEL	NA
2001889543	PORE	spider	Arachnida	Poecilotheria	regalis	NA	INDIAN ORNAMENTAL	SPIDER	LIV	75	NO	225	DE	DE	T	C	C	C	2001-04-24	2001	2001-04-24	2001	I	CH	ARACHNOCENTRIC	BODO STEMPEL	NA
2001889543	TLEB	spider	Arachnida	Theraphosa	leblondi	NA	GOLIATH BIRDEATING	SPIDER	LIV	300	NO	2700	DE	DE	T	C	C	C	2001-04-24	2001	2001-04-24	2001	I	CH	ARACHNOCENTRIC	BODO STEMPEL	NA
2001889971	NONJ	spider	Arachnida	Non-CITES entry	sp.	NA	NA	ARACHNIDS	BOD	120	NO	1015	MY	MY	T	C	C	C	2001-04-25	2001	2001-04-24	2001	I	NY	BRITEX ENTERPRISE	SYARIKAT PAPILLON	NA
2001891017	TARA	spider	Arachnida	NA	NA	NA	ALL SPECIES	ALL TARANTULAS	LIV	42	NO	84	TZ	TZ	T	W	C	C	2001-04-24	2001	2001-04-24	2001	I	LA	L. A. REPTILE INC	KIRYA GENERAL	NA
2001901255	APSE	spider	Arachnida	Aphonopelma	seemani	NA	NA	TARANTULA	LIV	100	NO	150	NI	NI	T	W	C	C	2001-04-24	2001	2001-04-24	2001	I	MI	STUBBS, RICHARD A	FAUMARNICA & CIA LTDA.	NA
2001905951	PAIM	spider	Arachnida	Pandinus	imperator	NA	EMPEROR	SCORPION	LIV	500	NO	450	GH	GH	T	W	C	C	2001-04-24	2001	2001-04-24	2001	I	MI	BURGUNDY REPTILE TRADERS	OGUNS & CO LTD	NA
2001905951	PAIM	spider	Arachnida	Pandinus	imperator	NA	EMPEROR	SCORPION	LIV	600	NO	540	GH	GH	T	W	C	C	2001-04-24	2001	2001-04-24	2001	I	MI	BURGUNDY REPTILE TRADERS	OGUNS & CO LTD	NA
2001917330	PAIM	spider	Arachnida	Pandinus	imperator	NA	EMPEROR	SCORPION	LIV	5000	NO	5000	GH	GH	T	W	C	C	2001-04-24	2001	2001-04-24	2001	I	LA	CALIFORNIA ZOOLOGICAL SUPPLY	NA	NA
2001126354	PAIM	spider	Arachnida	Pandinus	imperator	NA	EMPEROR	SCORPION	LIV	375	NO	300	GH	GH	T	W	C	C	2001-04-25	2001	2001-04-25	2001	I	MI	ZOOLOGICAL IMPORTS 2000	EUBLAH ENTER.	NA
2001126079	PAIM	spider	Arachnida	Pandinus	imperator	NA	EMPEROR	SCORPION	LIV	600	NO	600	BJ	BJ	T	R	C	C	2001-04-26	2001	2001-04-26	2001	I	MI	MIAMI REPTILE	ZOO CLUB	NA
2001126272	PAIM	spider	Arachnida	Pandinus	imperator	NA	EMPEROR	SCORPION	LIV	420	NO	420	TG	TG	T	W	C	C	2001-04-30	2001	2001-04-26	2001	I	MI	GAMA SUPPLIERS, INC.	TOGANIM	NA
2001126143	TARA	spider	Arachnida	NA	NA	NA	ALL SPECIES	ALL TARANTULAS	LIV	190	NO	285	TZ	TZ	T	W	C	C	2001-04-27	2001	2001-04-27	2001	I	MI	GLOBAL TROPICAL IMPORT/EXPORT	AMANDALDA ANIMAL FARM	NA
2001884331	PAIM	spider	Arachnida	Pandinus	imperator	NA	EMPEROR	SCORPION	LIV	310	NO	310	BJ	BJ	T	W	C	C	2001-04-27	2001	2001-04-27	2001	I	MI	MIAMI REPTILE	SAX FAUNA IMPORT & EXPORT	NA
2001924208	HTT?	spider	Arachnida	Heterometrus	sp.	NA	NA	SCORPION	SPE	300	NO	20	TH	TH	T	W	C	C	2001-05-15	2001	2001-04-27	2001	I	LA	TEPAVATCHARANON, VICHIEN	SPIRIT CARGO CARE CO LTD	NA
2001924208	SCR?	spider	Arachnida	Scorpio	sp.	NA	NA	SCORPION	SPE	20	NO	1	TH	TH	T	W	C	C	2001-05-15	2001	2001-04-27	2001	I	LA	TEPAVATCHARANON, VICHIEN	SPIRIT CARGO CARE CO LTD	NA
2001888571	PAIM	spider	Arachnida	Pandinus	imperator	NA	EMPEROR	SCORPION	LIV	400	NO	200	GH	GH	T	W	C	C	2001-04-30	2001	2001-04-29	2001	I	NW	EAST COAST ZOOLOGICAL SUPPLY	STORDCO ENTERPRISES	NA
2001105333	PDN?	spider	Arachnida	Pandinus	sp.	NA	NA	SCORPION	LIV	200	NO	250	TZ	TZ	T	W	C	C	2001-04-30	2001	2001-04-30	2001	I	MI	JP PETS	EXOTIQUE BIRDS SUPPLY	NA
2001105333	TARA	spider	Arachnida	NA	NA	NA	ALL SPECIES	ALL TARANTULAS	LIV	200	NO	500	TZ	TZ	T	W	C	C	2001-04-30	2001	2001-04-30	2001	I	MI	JP PETS	EXOTIQUE BIRDS SUPPLY	NA
2001266216	PAIM	spider	Arachnida	Pandinus	imperator	NA	EMPEROR	SCORPION	LIV	200	NO	160	GH	GH	T	W	C	C	2001-04-30	2001	2001-04-30	2001	I	MI	GLOBAL TROPICAL IMPORT/EXPORT	SAFARI PET SUPPLY	NA
2001905018	PAIM	spider	Arachnida	Pandinus	imperator	NA	EMPEROR	SCORPION	LIV	500	NO	375	GH	GH	T	W	C	C	2001-05-11	2001	2001-04-30	2001	I	MI	JP PETS	EUBLAH ENTERPRISE	NA
2001870691	SEC?	spider	Arachnida	Selenocosmia	sp.	NA	NA	SPIDER	LIV	100	NO	260	ID	ID	T	W	C	C	2001-05-01	2001	2001-05-01	2001	I	LA	CALIFORNIA ZOOLOGICAL SUPPLY	CV LEO JAYA	NA
2001904139	APSE	spider	Arachnida	Aphonopelma	seemani	NA	NA	TARANTULA	LIV	400	NO	600	NI	NI	T	W	C	C	2001-05-01	2001	2001-05-01	2001	I	MI	SALMERON, JOSE	CALAMAR S A	NA
2001889683	NONJ	spider	Arachnida	Non-CITES entry	sp.	NA	NA	ARACHNIDS	LIV	1	NO	70	CN	CN	T	W	C	C	2001-05-02	2001	2001-05-02	2001	I	LA	R. H. PET INCORPORATED	SHANGHAI SINO STAR IMP EXP	NA
2001940590	PAIM	spider	Arachnida	Pandinus	imperator	NA	EMPEROR	SCORPION	LIV	500	NO	400	GH	GH	T	W	C	C	2001-05-02	2001	2001-05-02	2001	I	AT	THE REPTILE CONNECTION	PRINMASTER COMPANY, LTD.	NA
2001969445	PAIM	spider	Arachnida	Pandinus	imperator	NA	EMPEROR	SCORPION	LIV	300	NO	1300	BJ	BJ	T	W	C	C	2001-05-21	2001	2001-05-02	2001	I	MI	GLOBAL TROPICAL IMPORT/EXPORT	SOBERCOGEN COTONOU	NA
2001125935	NONJ	spider	Arachnida	Non-CITES entry	sp.	NA	NA	ARACHNIDS	LIV	120	NO	210	TZ	TZ	T	W	C	C	2001-05-03	2001	2001-05-03	2001	I	MI	STRICTLY REPTILES, INC.	AFRICAN BIRD FISH	NA
2001869305	GRAS	spider	Arachnida	Grammostola	spathulata	NA	CHILEAN FLAME	TARANTULA	LIV	2000	NO	1000	CL	CL	T	W	C	C	2001-05-03	2001	2001-05-03	2001	I	LA	L. A. REPTILE	SERGIO BUSTAMANTE	NA
2001891125	TARA	spider	Arachnida	NA	NA	NA	ALL SPECIES	ALL TARANTULAS	LIV	98	NO	294	TZ	TZ	T	W	C	C	2001-05-03	2001	2001-05-03	2001	I	LA	GLOBAL TROPICAL IMPORTS EXPORTS	AMANDLA ANIMAL FARM	NA
2001893589	PAIM	spider	Arachnida	Pandinus	imperator	NA	EMPEROR	SCORPION	LIV	500	NO	375	GH	GH	T	W	C	C	2001-05-03	2001	2001-05-03	2001	I	SF	ANYTHING WILD	EUBLAH ENT.	NA
2001126578	PAIM	spider	Arachnida	Pandinus	imperator	NA	EMPEROR	SCORPION	LIV	500	NO	500	TG	TG	T	W	C	C	2001-05-04	2001	2001-05-04	2001	I	MI	GAMA SUPPLIERS, INC.	TOGANIM REPTILES	NA
2001172281	HDG?	spider	Arachnida	Hadogenes	sp.	NA	NA	SCORPION	LIV	12	NO	12	TZ	TZ	T	W	C	C	2001-05-04	2001	2001-05-04	2001	I	MI	GLADES HERP, INC.	MOUNTAIN BIRDS & TROPHIES CO. LTD.	NA
2001172281	LTD?	spider	Arachnida	Latrodectus	sp.	NA	NA	SPIDER	LIV	4	NO	4	TZ	TZ	T	W	C	C	2001-05-04	2001	2001-05-04	2001	I	MI	GLADES HERP, INC.	MOUNTAIN BIRDS & TROPHIES CO. LTD.	NA
2001172281	NONJ	spider	Arachnida	Non-CITES entry	sp.	NA	NA	ARACHNIDS	LIV	10	NO	10	TZ	TZ	T	W	C	C	2001-05-04	2001	2001-05-04	2001	I	MI	GLADES HERP, INC.	MOUNTAIN BIRDS & TROPHIES CO. LTD.	NA
2001172281	NONJ	spider	Arachnida	Non-CITES entry	sp.	NA	NA	ARACHNIDS	LIV	6	NO	6	TZ	TZ	T	W	C	C	2001-05-04	2001	2001-05-04	2001	I	MI	GLADES HERP, INC.	MOUNTAIN BIRDS & TROPHIES CO. LTD.	NA
2001172281	NONJ	spider	Arachnida	Non-CITES entry	sp.	NA	NA	ARACHNIDS	LIV	18	NO	18	TZ	TZ	T	W	C	C	2001-05-04	2001	2001-05-04	2001	I	MI	GLADES HERP, INC.	MOUNTAIN BIRDS & TROPHIES CO. LTD.	NA
2001172281	NONJ	spider	Arachnida	Non-CITES entry	sp.	NA	NA	ARACHNIDS	LIV	10	NO	10	TZ	TZ	T	W	C	C	2001-05-04	2001	2001-05-04	2001	I	MI	GLADES HERP, INC.	MOUNTAIN BIRDS & TROPHIES CO. LTD.	NA
2001172281	NONJ	spider	Arachnida	Non-CITES entry	sp.	NA	NA	ARACHNIDS	LIV	10	NO	10	TZ	TZ	T	W	C	C	2001-05-04	2001	2001-05-04	2001	I	MI	GLADES HERP, INC.	MOUNTAIN BIRDS & TROPHIES CO. LTD.	NA
2001172281	NPL?	spider	Arachnida	Nephila	sp.	NA	NA	SPIDER	LIV	36	NO	36	TZ	TZ	T	W	C	C	2001-05-04	2001	2001-05-04	2001	I	MI	GLADES HERP, INC.	MOUNTAIN BIRDS & TROPHIES CO. LTD.	NA
2001172281	PDN?	spider	Arachnida	Pandinus	sp.	NA	NA	SCORPION	LIV	60	NO	60	TZ	TZ	T	W	C	C	2001-05-04	2001	2001-05-04	2001	I	MI	GLADES HERP, INC.	MOUNTAIN BIRDS & TROPHIES CO. LTD.	NA
2001172281	PTO?	spider	Arachnida	Pterinochilus	sp.	NA	NA	SPIDER	LIV	8	NO	8	TZ	TZ	T	W	C	C	2001-05-04	2001	2001-05-04	2001	I	MI	GLADES HERP, INC.	MOUNTAIN BIRDS & TROPHIES CO. LTD.	NA
2001172281	PTO?	spider	Arachnida	Pterinochilus	sp.	NA	NA	SPIDER	LIV	24	NO	24	TZ	TZ	T	W	C	C	2001-05-04	2001	2001-05-04	2001	I	MI	GLADES HERP, INC.	MOUNTAIN BIRDS & TROPHIES CO. LTD.	NA
2001172281	PTO?	spider	Arachnida	Pterinochilus	sp.	NA	NA	SPIDER	LIV	6	NO	6	TZ	TZ	T	W	C	C	2001-05-04	2001	2001-05-04	2001	I	MI	GLADES HERP, INC.	MOUNTAIN BIRDS & TROPHIES CO. LTD.	NA
2001172281	SCR?	spider	Arachnida	Scorpio	sp.	NA	NA	SCORPION	LIV	75	NO	75	TZ	TZ	T	W	C	C	2001-05-04	2001	2001-05-04	2001	I	MI	GLADES HERP, INC.	MOUNTAIN BIRDS & TROPHIES CO. LTD.	NA
2001172281	SCR?	spider	Arachnida	Scorpio	sp.	NA	NA	SCORPION	LIV	30	NO	30	TZ	TZ	T	W	C	C	2001-05-04	2001	2001-05-04	2001	I	MI	GLADES HERP, INC.	MOUNTAIN BIRDS & TROPHIES CO. LTD.	NA
2001172281	SCR?	spider	Arachnida	Scorpio	sp.	NA	NA	SCORPION	LIV	25	NO	25	TZ	TZ	T	W	C	C	2001-05-04	2001	2001-05-04	2001	I	MI	GLADES HERP, INC.	MOUNTAIN BIRDS & TROPHIES CO. LTD.	NA
2001172281	SCR?	spider	Arachnida	Scorpio	sp.	NA	NA	SCORPION	LIV	6	NO	6	TZ	TZ	T	W	C	C	2001-05-04	2001	2001-05-04	2001	I	MI	GLADES HERP, INC.	MOUNTAIN BIRDS & TROPHIES CO. LTD.	NA
2001172281	SCR?	spider	Arachnida	Scorpio	sp.	NA	NA	SCORPION	LIV	6	NO	6	TZ	TZ	T	W	C	C	2001-05-04	2001	2001-05-04	2001	I	MI	GLADES HERP, INC.	MOUNTAIN BIRDS & TROPHIES CO. LTD.	NA
2001172281	SCR?	spider	Arachnida	Scorpio	sp.	NA	NA	SCORPION	LIV	25	NO	25	TZ	TZ	T	W	C	C	2001-05-04	2001	2001-05-04	2001	I	MI	GLADES HERP, INC.	MOUNTAIN BIRDS & TROPHIES CO. LTD.	NA
2001172281	TARA	spider	Arachnida	NA	NA	NA	ALL SPECIES	ALL TARANTULAS	LIV	12	NO	12	TZ	TZ	T	W	C	C	2001-05-04	2001	2001-05-04	2001	I	MI	GLADES HERP, INC.	MOUNTAIN BIRDS & TROPHIES CO. LTD.	NA
2001172281	TARA	spider	Arachnida	NA	NA	NA	ALL SPECIES	ALL TARANTULAS	LIV	8	NO	8	TZ	TZ	T	W	C	C	2001-05-04	2001	2001-05-04	2001	I	MI	GLADES HERP, INC.	MOUNTAIN BIRDS & TROPHIES CO. LTD.	NA
2001889990	AVI?	spider	Arachnida	Avicularia	sp.	NA	NA	SPIDER	LIV	185	NO	970	DE	DE	T	W	C	C	2001-05-04	2001	2001-05-04	2001	I	LA	REPTILES & ARACHNOKULTURE	B.T.B.E. INSEKTENZUCHT	NA
2001889990	CYFA	spider	Arachnida	Cyclosternum	fasciatus	NA	TIGER RUMP	SPIDER	LIV	15	NO	308	DE	DE	T	W	C	C	2001-05-04	2001	2001-05-04	2001	I	LA	REPTILES & ARACHNOKULTURE	B.T.B.E. INSEKTENZUCHT	NA
2001889990	PMP?	spider	Arachnida	Pamphobeteus	sp.	NA	BIRD-EATING	SPIDER	LIV	20	NO	105	DE	DE	T	W	C	C	2001-05-04	2001	2001-05-04	2001	I	LA	REPTILES & ARACHNOKULTURE	B.T.B.E. INSEKTENZUCHT	NA
2001889990	POOR	spider	Arachnida	Poecilotheria	ornata	NA	ORNATE ORNAMENTAL	SPIDER	LIV	10	NO	59	DE	DE	T	W	C	C	2001-05-04	2001	2001-05-04	2001	I	LA	REPTILES & ARACHNOKULTURE	B.T.B.E. INSEKTENZUCHT	NA
2001889990	TARA	spider	Arachnida	NA	NA	NA	ALL SPECIES	ALL TARANTULAS	LIV	10	NO	37	DE	DE	T	W	C	C	2001-05-04	2001	2001-05-04	2001	I	LA	REPTILES & ARACHNOKULTURE	B.T.B.E. INSEKTENZUCHT	NA
2001889990	TARA	spider	Arachnida	NA	NA	NA	ALL SPECIES	ALL TARANTULAS	LIV	20	NO	576	DE	DE	T	W	C	C	2001-05-04	2001	2001-05-04	2001	I	LA	REPTILES & ARACHNOKULTURE	B.T.B.E. INSEKTENZUCHT	NA
2001889990	TARA	spider	Arachnida	NA	NA	NA	ALL SPECIES	ALL TARANTULAS	LIV	1	NO	20	DE	DE	T	W	C	C	2001-05-04	2001	2001-05-04	2001	I	LA	REPTILES & ARACHNOKULTURE	B.T.B.E. INSEKTENZUCHT	NA
2001889990	TARA	spider	Arachnida	NA	NA	NA	ALL SPECIES	ALL TARANTULAS	LIV	1	NO	28	DE	DE	T	W	C	C	2001-05-04	2001	2001-05-04	2001	I	LA	REPTILES & ARACHNOKULTURE	B.T.B.E. INSEKTENZUCHT	NA
2001889990	TARA	spider	Arachnida	NA	NA	NA	ALL SPECIES	ALL TARANTULAS	LIV	6	NO	38	DE	DE	T	W	C	C	2001-05-04	2001	2001-05-04	2001	I	LA	REPTILES & ARACHNOKULTURE	B.T.B.E. INSEKTENZUCHT	NA
2001889990	TARA	spider	Arachnida	NA	NA	NA	ALL SPECIES	ALL TARANTULAS	LIV	20	NO	74	DE	DE	T	W	C	C	2001-05-04	2001	2001-05-04	2001	I	LA	REPTILES & ARACHNOKULTURE	B.T.B.E. INSEKTENZUCHT	NA
2001889990	TARA	spider	Arachnida	NA	NA	NA	ALL SPECIES	ALL TARANTULAS	LIV	50	NO	150	DE	DE	T	W	C	C	2001-05-04	2001	2001-05-04	2001	I	LA	REPTILES & ARACHNOKULTURE	B.T.B.E. INSEKTENZUCHT	NA
2001889990	TARA	spider	Arachnida	NA	NA	NA	ALL SPECIES	ALL TARANTULAS	LIV	65	NO	1437	DE	DE	T	W	C	C	2001-05-04	2001	2001-05-04	2001	I	LA	REPTILES & ARACHNOKULTURE	B.T.B.E. INSEKTENZUCHT	NA
2001889990	TARA	spider	Arachnida	NA	NA	NA	ALL SPECIES	ALL TARANTULAS	LIV	60	NO	480	DE	DE	T	W	C	C	2001-05-04	2001	2001-05-04	2001	I	LA	REPTILES & ARACHNOKULTURE	B.T.B.E. INSEKTENZUCHT	NA
2001889990	TARA	spider	Arachnida	NA	NA	NA	ALL SPECIES	ALL TARANTULAS	LIV	10	NO	37	DE	DE	T	W	C	C	2001-05-04	2001	2001-05-04	2001	I	LA	REPTILES & ARACHNOKULTURE	B.T.B.E. INSEKTENZUCHT	NA
2001889990	TARA	spider	Arachnida	NA	NA	NA	ALL SPECIES	ALL TARANTULAS	LIV	10	NO	64	DE	DE	T	W	C	C	2001-05-04	2001	2001-05-04	2001	I	LA	REPTILES & ARACHNOKULTURE	B.T.B.E. INSEKTENZUCHT	NA
2001912561	HYSG	spider	Arachnida	Hysterocrates	gigas	NA	NA	SPIDER	LIV	200	NO	1000	GH	GN	T	W	C	C	2001-05-04	2001	2001-05-04	2001	I	MI	GAMA SUPPLIERS, INC.	EQUATO REPTIL	NA
2001949623	PAIM	spider	Arachnida	Pandinus	imperator	NA	EMPEROR	SCORPION	LIV	350	NO	280	TG	TG	T	R	C	C	2001-05-04	2001	2001-05-04	2001	I	LA	INTERNATIONAL DRAGON BREEDERS INC	TOGANIM	NA
2001968598	GST?	spider	Arachnida	Grammostola	sp.	NA	NA	TARANTULA	LIV	1500	NO	750	CL	CL	T	W	C	C	2001-05-04	2001	2001-05-04	2001	I	MI	STRICTLY REPTILES, INC.	BUSTAMANTE KUSCHEL, SERGIO	NA
2001128004	NONJ	spider	Arachnida	Non-CITES entry	sp.	NA	NA	ARACHNIDS	LIV	90	NO	270	TZ	TZ	T	W	C	C	2001-05-07	2001	2001-05-06	2001	I	MI	BURGUNDY REPTILE TRADERS	MASACRE WILDLIFE EXPORTER	NA
2001912558	PAIM	spider	Arachnida	Pandinus	imperator	NA	EMPEROR	SCORPION	LIV	300	NO	60	GH	GH	T	W	C	C	2001-06-11	2001	2001-05-06	2001	I	NW	LEADER TRADING INC.	EUBLAH ENTERPRISES	NA
2001930771	GST?	spider	Arachnida	Grammostola	sp.	NA	NA	TARANTULA	LIV	1	NO	35	CL	CA	P	W	C	C	2001-05-07	2001	2001-05-07	2001	I	BN	SIMONOWITS, GERALD	MOORE, TERRY	NA
2001869597	APSE	spider	Arachnida	Aphonopelma	seemani	NA	NA	TARANTULA	LIV	150	NO	225	NI	NI	T	W	C	C	2001-05-09	2001	2001-05-08	2001	I	LA	L. A. REPTILE	RANICA S.A.	NA
2001869599	HPA?	spider	Arachnida	Haplopelma	sp.	NA	NA	TARANTULA	LIV	218	NO	1417	MY	MY	T	W	C	C	2001-05-09	2001	2001-05-08	2001	I	LA	L. A. REPTILE	CBS WILDLIFE	NA
2001869599	SCR?	spider	Arachnida	Scorpio	sp.	NA	NA	SCORPION	LIV	110	NO	220	MY	MY	T	W	C	C	2001-05-09	2001	2001-05-08	2001	I	LA	L. A. REPTILE	CBS WILDLIFE	NA
2001897030	MPB?	spider	Arachnida	Megaphobema	sp.	NA	REDLEG	TARANTULA	LIV	10	NO	140	DE	DE	P	C	C	C	2001-05-08	2001	2001-05-08	2001	I	DF	HESSENIUS, BRETT	KAHLENBERG, HERWIG	NA
2001897030	MPB?	spider	Arachnida	Megaphobema	sp.	NA	REDLEG	TARANTULA	LIV	3	NO	120	DE	DE	P	C	C	C	2001-05-08	2001	2001-05-08	2001	I	DF	HESSENIUS, BRETT	KAHLENBERG, HERWIG	NA
2001897030	PCI?	spider	Arachnida	Poecilotheria	sp.	NA	ORNAMENTAL	SPIDER	LIV	30	NO	420	DE	DE	P	C	C	C	2001-05-08	2001	2001-05-08	2001	I	DF	HESSENIUS, BRETT	KAHLENBERG, HERWIG	NA
2001897030	POFA	spider	Arachnida	Poecilotheria	fasciata	NA	S LANKA ORNAMENTAL	SPIDER	LIV	20	NO	120	DE	DE	P	C	C	C	2001-05-08	2001	2001-05-08	2001	I	DF	HESSENIUS, BRETT	KAHLENBERG, HERWIG	NA
2001897030	XNT?	spider	Arachnida	Xenesthis	sp.	NA	NA	TARANTULA	LIV	20	NO	400	DE	DE	P	C	C	C	2001-05-08	2001	2001-05-08	2001	I	DF	HESSENIUS, BRETT	KAHLENBERG, HERWIG	NA
2001903027	CEGR	spider	Arachnida	Centruroides	gracilis	NA	BARK	SCORPION	LIV	12	NO	11	MY	MY	T	W	C	C	2001-05-09	2001	2001-05-08	2001	I	LA	CALIFORNIA ZOOLOGICAL SUPPLY	CBS WILDLIFE	NA
2001903027	HAPL	spider	Arachnida	Haplopelma	lividus	NA	COBALT BLUE	TARANTULA	LIV	38	NO	76	MY	MY	T	W	C	C	2001-05-09	2001	2001-05-08	2001	I	LA	CALIFORNIA ZOOLOGICAL SUPPLY	CBS WILDLIFE	NA
2001903027	HPA?	spider	Arachnida	Haplopelma	sp.	NA	NA	TARANTULA	LIV	30	NO	90	MY	MY	T	W	C	C	2001-05-09	2001	2001-05-08	2001	I	LA	CALIFORNIA ZOOLOGICAL SUPPLY	CBS WILDLIFE	NA
2001903907	APP?	spider	Arachnida	Aphonopelma	sp.	NA	NA	TARANTULA	LIV	259	NO	453	GT	GT	T	W	C	C	2001-05-08	2001	2001-05-08	2001	I	MI	DAR TROPICALS	PROYECTOS AGRICOLAS S A	NA
2001870477	GRAC	spider	Arachnida	Grammostola	cala	NA	NA	TARANTULA	LIV	6	NO	42	CL	HK	T	W	C	C	2001-05-09	2001	2001-05-09	2001	I	LA	CALIFORNIA ZOOLOGICAL SUPPLY	UNI REPTILE	NA
2001888854	AVME	spider	Arachnida	Avicularia	metallica	NA	METALIC PINK TOE	SPIDER	LIV	10	NO	50	NL	NL	T	C	C	C	2001-05-09	2001	2001-05-09	2001	I	NW	SOMMA, FRANK	NA	NA
2001888854	ESC?	spider	Arachnida	Euscorpius	sp.	NA	NA	SCORPION	LIV	8	NO	30	NL	NL	T	C	C	C	2001-05-09	2001	2001-05-09	2001	I	NW	SOMMA, FRANK	NA	NA
2001888854	NPL?	spider	Arachnida	Nephila	sp.	NA	NA	SPIDER	LIV	100	NO	100	NL	NL	T	C	C	C	2001-05-09	2001	2001-05-09	2001	I	NW	SOMMA, FRANK	NA	NA
2001888854	ODDE	spider	Arachnida	Odonturus	dentatus	NA	NA	SCORPION	LIV	10	NO	70	TZ	NL	T	W	C	C	2001-05-09	2001	2001-05-09	2001	I	NW	SOMMA, FRANK	NA	NA
2001888854	PAMF	spider	Arachnida	Pamphobeteus	fortis	NA	BROWN BIRD-EATING	SPIDER	LIV	75	NO	675	NL	NL	T	C	C	C	2001-05-09	2001	2001-05-09	2001	I	NW	SOMMA, FRANK	NA	NA
2001888854	PCI?	spider	Arachnida	Poecilotheria	sp.	NA	ORNAMENTAL	SPIDER	LIV	52	NO	400	NL	NL	T	C	C	C	2001-05-09	2001	2001-05-09	2001	I	NW	SOMMA, FRANK	NA	NA
2001888854	PORE	spider	Arachnida	Poecilotheria	regalis	NA	INDIAN ORNAMENTAL	SPIDER	LIV	88	NO	425	NL	NL	T	C	C	C	2001-05-09	2001	2001-05-09	2001	I	NW	SOMMA, FRANK	NA	NA
2001889966	NONJ	spider	Arachnida	Non-CITES entry	sp.	NA	NA	ARACHNIDS	LIV	1	NO	13	MY	MY	Z	W	C	C	2001-05-10	2001	2001-05-09	2001	I	LA	HOUSTON MUSEUM NATURAL SCIENCE	TROPICAL	NA
2001984618	HAPL	spider	Arachnida	Haplopelma	lividus	NA	COBALT BLUE	TARANTULA	LIV	75	NO	188	MY	MY	T	W	C	C	2001-05-09	2001	2001-05-09	2001	I	LA	INTERNATIONAL DRAGON BREEDERS INC	CBS WILDLIFE	NA
2001984618	HAPL	spider	Arachnida	Haplopelma	lividus	NA	COBALT BLUE	TARANTULA	LIV	18	NO	45	MY	MY	T	W	C	C	2001-05-09	2001	2001-05-09	2001	I	LA	INTERNATIONAL DRAGON BREEDERS INC	CBS WILDLIFE	NA
2001984618	HAPL	spider	Arachnida	Haplopelma	lividus	NA	COBALT BLUE	TARANTULA	LIV	100	NO	650	MY	MY	T	W	C	C	2001-05-09	2001	2001-05-09	2001	I	LA	INTERNATIONAL DRAGON BREEDERS INC	CBS WILDLIFE	NA
2001984618	NONJ	spider	Arachnida	Non-CITES entry	sp.	NA	NA	ARACHNIDS	LIV	6	NO	42	MY	MY	T	W	C	C	2001-05-09	2001	2001-05-09	2001	I	LA	INTERNATIONAL DRAGON BREEDERS INC	CBS WILDLIFE	NA
2001984618	NONJ	spider	Arachnida	Non-CITES entry	sp.	NA	NA	ARACHNIDS	LIV	53	NO	424	MY	MY	T	W	C	C	2001-05-09	2001	2001-05-09	2001	I	LA	INTERNATIONAL DRAGON BREEDERS INC	CBS WILDLIFE	NA
2001984618	NPL?	spider	Arachnida	Nephila	sp.	NA	NA	SPIDER	LIV	1	NO	7	MY	MY	T	W	C	C	2001-05-09	2001	2001-05-09	2001	I	LA	INTERNATIONAL DRAGON BREEDERS INC	CBS WILDLIFE	NA
2001984618	OPS?	spider	Arachnida	Opistophthalmus	sp.	NA	NA	SCORPION	LIV	150	NO	300	MY	MY	T	W	C	C	2001-05-09	2001	2001-05-09	2001	I	LA	INTERNATIONAL DRAGON BREEDERS INC	CBS WILDLIFE	NA
2001984618	SCR?	spider	Arachnida	Scorpio	sp.	NA	NA	SCORPION	LIV	30	NO	27	MY	MY	T	W	C	C	2001-05-09	2001	2001-05-09	2001	I	LA	INTERNATIONAL DRAGON BREEDERS INC	CBS WILDLIFE	NA
2001898986	PAIM	spider	Arachnida	Pandinus	imperator	NA	EMPEROR	SCORPION	LIV	114	NO	114	GH	GH	T	W	C	C	2001-05-11	2001	2001-05-10	2001	I	SF	JOHNSON, LINDELL	GREYHEAD ENTERPRISES	NA
2001905009	PAIM	spider	Arachnida	Pandinus	imperator	NA	EMPEROR	SCORPION	LIV	400	NO	300	GH	GH	T	W	C	C	2001-05-10	2001	2001-05-10	2001	I	MI	JP PETS	EUBLAH ENTERPRISES	NA
2001905009	TARA	spider	Arachnida	NA	NA	NA	ALL SPECIES	ALL TARANTULAS	LIV	98	NO	172	GH	GH	T	W	C	C	2001-05-10	2001	2001-05-10	2001	I	MI	JP PETS	EUBLAH ENTERPRISES	NA
2001909844	PAIM	spider	Arachnida	Pandinus	imperator	NA	EMPEROR	SCORPION	LIV	1000	NO	750	GH	GH	T	W	C	C	2001-05-10	2001	2001-05-10	2001	I	AT	DOTH, JEFFERY ALLEN	STORDCO ENT.	NA
2001883328	APSE	spider	Arachnida	Aphonopelma	seemani	NA	NA	TARANTULA	LIV	168	NO	84	NI	NI	T	W	C	C	2001-05-11	2001	2001-05-11	2001	I	MI	BURGUNDY REPTILE TRADERS	NATURALEZA ANIMAL EXPORT S.A.	NA
2001883328	BRAA	spider	Arachnida	Brachypelma	albopilosum	NA	CURLY-HAIR	TARANTULA	LIV	153	NO	77	NI	NI	T	W	C	C	2001-05-11	2001	2001-05-11	2001	I	MI	BURGUNDY REPTILE TRADERS	NATURALEZA ANIMAL EXPORT S.A.	NA
2001883342	PAIM	spider	Arachnida	Pandinus	imperator	NA	EMPEROR	SCORPION	LIV	500	NO	500	BJ	BJ	T	W	C	C	2001-05-11	2001	2001-05-11	2001	I	MI	STUBBS, RICHARD A	SOBERGOGEN COTONOU	NA
2001883342	PAIM	spider	Arachnida	Pandinus	imperator	NA	EMPEROR	SCORPION	LIV	186	NO	186	BJ	BJ	T	W	C	C	2001-05-11	2001	2001-05-11	2001	I	MI	STUBBS, RICHARD A	SOBERGOGEN COTONOU	NA
2001903918	GST?	spider	Arachnida	Grammostola	sp.	NA	NA	TARANTULA	LIV	1500	NO	750	CL	CL	T	W	C	C	2001-05-11	2001	2001-05-11	2001	I	MI	SALMERON, JOSE	NA	NA
2001904990	ADC?	spider	Arachnida	Androctonus	sp.	NA	NA	SCORPION	LIV	50	NO	125	AE	AE	T	W	C	C	2001-05-11	2001	2001-05-11	2001	I	MI	GLADES HERP, INC.	AL NOORAS EST EXP/IMP	NA
2001913803	PAIM	spider	Arachnida	Pandinus	imperator	NA	EMPEROR	SCORPION	LIV	1000	NO	1500	TG	TG	T	W	C	C	2001-05-11	2001	2001-05-11	2001	I	LA	L. A. REPTILE	PAJAR SARL IMPORT EXPORT	NA
2001914397	NONJ	spider	Arachnida	Non-CITES entry	sp.	NA	NA	ARACHNIDS	LIV	60	NO	60	TZ	TZ	T	W	C	C	2001-05-14	2001	2001-05-13	2001	I	LA	INTERNATIONAL DRAGON BREEDERS INC	MARVINA TRADING CO	NA
2001914397	PDN?	spider	Arachnida	Pandinus	sp.	NA	NA	SCORPION	LIV	100	NO	100	TZ	TZ	T	W	C	C	2001-05-14	2001	2001-05-13	2001	I	LA	INTERNATIONAL DRAGON BREEDERS INC	MARVINA TRADING CO	NA
2001959193	PMP?	spider	Arachnida	Pamphobeteus	sp.	NA	BIRD-EATING	SPIDER	BOD	200	GM	0	MY	MY	P	W	C	C	2001-05-22	2001	2001-05-13	2001	I	AN	BRADFORD CO	NA	NA
2001893431	PAIM	spider	Arachnida	Pandinus	imperator	NA	EMPEROR	SCORPION	LIV	1500	NO	1500	GH	GH	T	W	C	C	2001-05-14	2001	2001-05-14	2001	I	LA	CALIFORNIA ZOOLOGICAL SUPPLY	ALLO EXPORTER	NA
2001126555	PAIM	spider	Arachnida	Pandinus	imperator	NA	EMPEROR	SCORPION	LIV	450	NO	450	TG	TG	T	W	C	C	2001-05-15	2001	2001-05-15	2001	I	MI	GAMA SUPPLIERS, INC.	TOGANIM REPTILES	NA
2001902300	SEC?	spider	Arachnida	Selenocosmia	sp.	NA	NA	SPIDER	LIV	80	NO	536	ID	ID	T	W	C	C	2001-05-15	2001	2001-05-15	2001	I	DF	TEPEDELEN, KAMURAN	CV TERRARIA INDONESIA	NA
2001923714	NONJ	spider	Arachnida	Non-CITES entry	sp.	NA	NA	ARACHNIDS	LIV	49	NO	98	TZ	TZ	T	W	C	C	2001-05-15	2001	2001-05-15	2001	I	LA	INTERNATIONAL DRAGON BREEDERS INC	GRECHANT (TANZANIA) LTD	NA
2001931543	NONJ	spider	Arachnida	Non-CITES entry	sp.	NA	NA	ARACHNIDS	LIV	39	NO	49	TZ	TZ	T	W	C	C	2001-05-15	2001	2001-05-15	2001	I	LA	INTERNATIONAL DRAGON BREEDERS INC	AFRICAN BIRD FARM	NA
2001905881	AVAV	spider	Arachnida	Avicularia	avicularia	NA	PINK TOE	SPIDER	LIV	300	NO	300	GY	GY	T	W	C	C	2001-05-16	2001	2001-05-16	2001	I	MI	L. A. REPTILE	NA	NA
2001126153	PAIM	spider	Arachnida	Pandinus	imperator	NA	EMPEROR	SCORPION	LIV	420	NO	420	TG	TG	T	W	C	C	2001-05-18	2001	2001-05-17	2001	I	MI	GAMA SUPPLIERS, INC.	TOGANIM REPTILES	NA
2001886933	NONJ	spider	Arachnida	Non-CITES entry	sp.	NA	NA	ARACHNIDS	BOD	3	NO	0	TH	TH	P	W	C	C	2001-05-24	2001	2001-05-17	2001	I	HA	PETERSON, KENT TALBOT	THON, LAMPRAI YANG	NA
2001891476	PAIM	spider	Arachnida	Pandinus	imperator	NA	EMPEROR	SCORPION	LIV	300	NO	300	TG	TG	T	W	C	C	2001-05-17	2001	2001-05-17	2001	I	LA	WORLD WIDE TRADING INC.	TEXAS TOGO	NA
2001108187	GST?	spider	Arachnida	Grammostola	sp.	NA	NA	TARANTULA	LIV	2000	NO	1000	CL	CL	T	W	C	C	2001-05-18	2001	2001-05-18	2001	I	MI	STRICTLY REPTILES, INC.	SERGIO RICARDO BUSTAMANTE KUSCHEL	NA
2001917484	NONJ	spider	Arachnida	Non-CITES entry	sp.	NA	NA	ARACHNIDS	LIV	100	NO	50	PY	PY	T	W	C	C	2001-05-18	2001	2001-05-18	2001	I	LA	WORLD WIDE TRADING INC.	ZOO CHACO	NA
2001917484	NONJ	spider	Arachnida	Non-CITES entry	sp.	NA	NA	ARACHNIDS	LIV	10	NO	5	PY	PY	T	W	C	C	2001-05-18	2001	2001-05-18	2001	I	LA	WORLD WIDE TRADING INC.	ZOO CHACO	NA
2001172251	NONJ	spider	Arachnida	Non-CITES entry	sp.	NA	NA	ARACHNIDS	LIV	720	NO	612	CD	CD	T	W	C	C	2001-05-22	2001	2001-05-21	2001	I	MI	STRICTLY REPTILES, INC.	FAUNAFRICA	NA
2001913801	PAIM	spider	Arachnida	Pandinus	imperator	NA	EMPEROR	SCORPION	LIV	600	NO	900	TG	TG	T	W	C	C	2001-05-22	2001	2001-05-22	2001	I	LA	L. A. REPTILE	PAJAR SARL IMPORT EXPORT	NA
2001913858	APSE	spider	Arachnida	Aphonopelma	seemani	NA	NA	TARANTULA	LIV	300	NO	450	NI	NI	T	W	C	C	2001-05-23	2001	2001-05-22	2001	I	LA	L. A. REPTILE	BIO EXPORT S.A.	NA
2001937243	PAIM	spider	Arachnida	Pandinus	imperator	NA	EMPEROR	SCORPION	LIV	430	NO	430	TG	TG	T	W	C	C	2001-05-23	2001	2001-05-22	2001	I	MI	GAMA SUPPLIERS, INC.	TOGAMIN REPTILES	NA
2001128225	HYSG	spider	Arachnida	Hysterocrates	gigas	NA	NA	SPIDER	LIV	50	NO	175	TZ	TZ	T	W	C	C	2001-05-23	2001	2001-05-23	2001	I	MI	STRICTLY REPTILES, INC.	ICE MOUNTAIN AGENCY	NA
2001128225	NONJ	spider	Arachnida	Non-CITES entry	sp.	NA	NA	ARACHNIDS	LIV	100	NO	250	TZ	TZ	T	W	C	C	2001-05-23	2001	2001-05-23	2001	I	MI	STRICTLY REPTILES, INC.	ICE MOUNTAIN AGENCY	NA
2001128225	PTMU	spider	Arachnida	Pterinochilus	murinus	NA	NA	SPIDER	LIV	74	NO	296	TZ	TZ	T	W	C	C	2001-05-23	2001	2001-05-23	2001	I	MI	STRICTLY REPTILES, INC.	ICE MOUNTAIN AGENCY	NA
2001128225	TARA	spider	Arachnida	NA	NA	NA	ALL SPECIES	ALL TARANTULAS	LIV	100	NO	300	TZ	TZ	T	W	C	C	2001-05-23	2001	2001-05-23	2001	I	MI	STRICTLY REPTILES, INC.	ICE MOUNTAIN AGENCY	NA
2001897135	NONJ	spider	Arachnida	Non-CITES entry	sp.	NA	NA	ARACHNIDS	LIV	20	NO	40	MG	MG	T	W	C	C	2001-05-23	2001	2001-05-23	2001	I	LA	INTERNATIONAL DRAGON BREEDERS INC	RABARISON, WILLIAM	NA
2001893437	PAIM	spider	Arachnida	Pandinus	imperator	NA	EMPEROR	SCORPION	LIV	1000	NO	1000	GH	GH	T	W	C	C	2001-05-24	2001	2001-05-24	2001	I	LA	CALIFORNIA ZOOLOGICAL SUPPLY	ALLO EXPORTS	NA
2001932067	HYT?	spider	Arachnida	Hysterocrates	sp.	NA	NA	SPIDER	LIV	300	NO	150	TZ	TZ	T	W	C	C	2001-05-24	2001	2001-05-24	2001	I	LA	CALIFORNIA ZOOLOGICAL SUPPLY	M.T. CANDIDA ENTERPRISE	NA
2001127935	TARA	spider	Arachnida	NA	NA	NA	ALL SPECIES	ALL TARANTULAS	LIV	17	NO	60	TZ	TZ	T	W	C	C	2001-05-25	2001	2001-05-25	2001	I	MI	GLOBAL TROPICAL IMPORT/EXPORT	AMANDLA ANIMAL FARM	NA
2001901024	NONJ	spider	Arachnida	Non-CITES entry	sp.	NA	NA	ARACHNIDS	BOD	1440	NO	4654	MY	MY	T	W	C	C	2001-06-15	2001	2001-05-25	2001	I	MI	ART BY GOD	SYARIKAT PAPILLON	NA
2001973854	PAIM	spider	Arachnida	Pandinus	imperator	NA	EMPEROR	SCORPION	LIV	570	NO	570	TG	TG	T	W	C	C	2001-05-28	2001	2001-05-27	2001	I	MI	GAMA SUPPLIERS, INC.	TOGAMIN REPTILES	NA
2001973854	PAIM	spider	Arachnida	Pandinus	imperator	NA	EMPEROR	SCORPION	LIV	500	NO	500	TG	TG	T	W	C	C	2001-05-28	2001	2001-05-27	2001	I	MI	GAMA SUPPLIERS, INC.	TOGAMIN REPTILES	NA
2001909424	PAIM	spider	Arachnida	Pandinus	imperator	NA	EMPEROR	SCORPION	LIV	131	NO	131	GH	GH	T	W	C	C	2001-05-30	2001	2001-05-28	2001	I	BA	REPTILE CONNECTIONS	GREYHEAD ENTERPRISES	NA
2001904136	HETS	spider	Arachnida	Heterometrus	spiniferus	NA	ASIAN FOREST	SCORPION	BOD	100	NO	78	TH	TH	T	W	C	C	2001-06-01	2001	2001-05-29	2001	I	DF	COMBINED SCIENTIFIC SUPPLIES	SEA CONNECTION PART LTD	NA
2001905027	SCR?	spider	Arachnida	Scorpio	sp.	NA	NA	SCORPION	LIV	300	NO	450	EG	EG	T	W	C	C	2001-05-30	2001	2001-05-29	2001	I	MI	JP PETS	AL-ADLY EXPORT OFFICE	NA
2001907373	SEC?	spider	Arachnida	Selenocosmia	sp.	NA	NA	SPIDER	LIV	45	NO	231	ID	ID	T	W	C	C	2001-05-29	2001	2001-05-29	2001	I	DF	TEPEDELEN ENTERPRISES	BUSHMASTER REPTILES	NA
2001913834	PAIM	spider	Arachnida	Pandinus	imperator	NA	EMPEROR	SCORPION	LIV	500	NO	750	TG	TG	T	W	C	C	2001-05-29	2001	2001-05-29	2001	I	LA	L. A. REPTILE	PAJAR SARL IMPORT EXPORT	NA
2001913842	GST?	spider	Arachnida	Grammostola	sp.	NA	NA	TARANTULA	LIV	2000	NO	1000	CL	CL	T	W	C	C	2001-05-29	2001	2001-05-29	2001	I	LA	L. A. REPTILE	SERGIO BUSTAMANTE	NA
2001913131	PAIM	spider	Arachnida	Pandinus	imperator	NA	EMPEROR	SCORPION	LIV	380	NO	780	BJ	BJ	T	R	C	C	2001-05-30	2001	2001-05-30	2001	I	MI	MIAMI REPTILE	ZOO CLUB	NA
2001913131	PAIM	spider	Arachnida	Pandinus	imperator	NA	EMPEROR	SCORPION	LIV	400	NO	720	BJ	BJ	T	W	C	C	2001-05-30	2001	2001-05-30	2001	I	MI	MIAMI REPTILE	ZOO CLUB	NA
2001973148	AVAV	spider	Arachnida	Avicularia	avicularia	NA	PINK TOE	SPIDER	LIV	114	NO	114	GY	GY	T	W	C	C	2001-05-30	2001	2001-05-30	2001	I	MI	SOUTH AMERICAN ZOOLOGICAL SUPPLY, INC.	GUYANA WILDLIFE TRAPPERS EXPORTERS	NA
2001904950	GRAC	spider	Arachnida	Grammostola	cala	NA	NA	TARANTULA	LIV	26	NO	59	CL	JP	T	W	C	C	2001-05-31	2001	2001-05-31	2001	I	DF	TEXAS ANIMAL EXPORT	NAKAMURA	NA
2001901671	PAME	spider	Arachnida	Paruroctonus	mesaensis	NA	NA	SCORPION	BOD	1	NO	19	MY	FR	T	W	C	C	2001-06-21	2001	2001-06-03	2001	I	LA	UPSTAIRS AT DIAMOND	CAP DECOR	NA
2001126183	OPEC	spider	Arachnida	Opistophthalmus	ecristatus	NA	NA	SCORPION	LIV	165	NO	289	MZ	MZ	T	W	C	C	2001-06-04	2001	2001-06-04	2001	I	MI	GLOBAL TROPICAL IMPORT/EXPORT	CHIKWIRIMITI MOCAMBIQUE	NA
2001126679	AVAV	spider	Arachnida	Avicularia	avicularia	NA	PINK TOE	SPIDER	LIV	314	NO	471	GY	GY	T	W	C	C	2001-06-05	2001	2001-06-05	2001	I	MI	BURGUNDY REPTILE TRADERS	NA	NA
2001126679	AVAV	spider	Arachnida	Avicularia	avicularia	NA	PINK TOE	SPIDER	LIV	200	NO	300	GY	GY	T	W	C	C	2001-06-05	2001	2001-06-05	2001	I	MI	BURGUNDY REPTILE TRADERS	NA	NA
2001918899	APP?	spider	Arachnida	Aphonopelma	sp.	NA	NA	TARANTULA	LIV	50	NO	107	DE	DE	T	C	C	C	2001-06-07	2001	2001-06-06	2001	I	LA	REPTILE & ARACHNOKULTURE	B.T.B.E. INSEKTENZUCHT	NA
2001918899	ASC?	spider	Arachnida	Acanthoscurria	sp.	NA	NA	TARANTULA	LIV	25	NO	163	DE	DE	T	C	C	C	2001-06-07	2001	2001-06-06	2001	I	LA	REPTILE & ARACHNOKULTURE	B.T.B.E. INSEKTENZUCHT	NA
2001918899	AVME	spider	Arachnida	Avicularia	metallica	NA	METALIC PINK TOE	SPIDER	LIV	25	NO	108	DE	DE	T	C	C	C	2001-06-07	2001	2001-06-06	2001	I	LA	REPTILE & ARACHNOKULTURE	B.T.B.E. INSEKTENZUCHT	NA
2001918899	AVVE	spider	Arachnida	Avicularia	versicolor	NA	MARTINIQUE TREE	SPIDER	LIV	22	NO	161	DE	DE	T	C	C	C	2001-06-07	2001	2001-06-06	2001	I	LA	REPTILE & ARACHNOKULTURE	B.T.B.E. INSEKTENZUCHT	NA
2001918899	CII?	spider	Arachnida	Citharischius	sp.	NA	NA	TARANTULA	LIV	15	NO	455	DE	DE	T	W	C	C	2001-06-07	2001	2001-06-06	2001	I	LA	REPTILE & ARACHNOKULTURE	B.T.B.E. INSEKTENZUCHT	NA
2001918899	CYFA	spider	Arachnida	Cyclosternum	fasciatus	NA	TIGER RUMP	SPIDER	LIV	10	NO	195	DE	DE	T	C	C	C	2001-06-07	2001	2001-06-06	2001	I	LA	REPTILE & ARACHNOKULTURE	B.T.B.E. INSEKTENZUCHT	NA
2001918899	GPUL	spider	Arachnida	Grammostola	pulchra	NA	BRAZILIAN BLACK	TARANTULA	LIV	10	NO	258	DE	DE	T	C	C	C	2001-06-07	2001	2001-06-06	2001	I	LA	REPTILE & ARACHNOKULTURE	B.T.B.E. INSEKTENZUCHT	NA
2001918899	NONJ	spider	Arachnida	Non-CITES entry	sp.	NA	NA	ARACHNIDS	LIV	2	NO	7	DE	DE	T	C	C	C	2001-06-07	2001	2001-06-06	2001	I	LA	REPTILE & ARACHNOKULTURE	B.T.B.E. INSEKTENZUCHT	NA
2001918899	NONJ	spider	Arachnida	Non-CITES entry	sp.	NA	NA	ARACHNIDS	LIV	40	NO	139	DE	DE	T	C	C	C	2001-06-07	2001	2001-06-06	2001	I	LA	REPTILE & ARACHNOKULTURE	B.T.B.E. INSEKTENZUCHT	NA
2001918899	NONJ	spider	Arachnida	Non-CITES entry	sp.	NA	NA	ARACHNIDS	LIV	8	NO	243	DE	DE	T	C	C	C	2001-06-07	2001	2001-06-06	2001	I	LA	REPTILE & ARACHNOKULTURE	B.T.B.E. INSEKTENZUCHT	NA
2001918899	NONJ	spider	Arachnida	Non-CITES entry	sp.	NA	NA	ARACHNIDS	LIV	25	NO	271	DE	DE	T	C	C	C	2001-06-07	2001	2001-06-06	2001	I	LA	REPTILE & ARACHNOKULTURE	B.T.B.E. INSEKTENZUCHT	NA
2001918899	PMI?	spider	Arachnida	Phormictopus	sp.	NA	BIRD-EATING	SPIDER	LIV	12	NO	52	DE	DE	T	C	C	C	2001-06-07	2001	2001-06-06	2001	I	LA	REPTILE & ARACHNOKULTURE	B.T.B.E. INSEKTENZUCHT	NA
2001918899	PMP?	spider	Arachnida	Pamphobeteus	sp.	NA	BIRD-EATING	SPIDER	LIV	50	NO	542	DE	DE	T	C	C	C	2001-06-07	2001	2001-06-06	2001	I	LA	REPTILE & ARACHNOKULTURE	B.T.B.E. INSEKTENZUCHT	NA
2001918899	POFA	spider	Arachnida	Poecilotheria	fasciata	NA	S LANKA ORNAMENTAL	SPIDER	LIV	25	NO	141	DE	DE	T	C	C	C	2001-06-07	2001	2001-06-06	2001	I	LA	REPTILE & ARACHNOKULTURE	B.T.B.E. INSEKTENZUCHT	NA
2001918899	POOR	spider	Arachnida	Poecilotheria	ornata	NA	ORNATE ORNAMENTAL	SPIDER	LIV	25	NO	141	DE	DE	T	U	C	C	2001-06-07	2001	2001-06-06	2001	I	LA	REPTILE & ARACHNOKULTURE	B.T.B.E. INSEKTENZUCHT	NA
2001918899	PSIR	spider	Arachnida	Psalmopoeus	irminia	NA	VENEZUELAN TIGER	SPIDER	LIV	110	NO	429	DE	DE	T	C	C	C	2001-06-07	2001	2001-06-06	2001	I	LA	REPTILE & ARACHNOKULTURE	B.T.B.E. INSEKTENZUCHT	NA
2001918899	TPA?	spider	Arachnida	Theraphosa	sp.	NA	BIRD-EATING	SPIDER	LIV	25	NO	976	DE	DE	T	W	C	C	2001-06-07	2001	2001-06-06	2001	I	LA	REPTILE & ARACHNOKULTURE	B.T.B.E. INSEKTENZUCHT	NA
2001927225	APSE	spider	Arachnida	Aphonopelma	seemani	NA	NA	TARANTULA	LIV	100	NO	175	GT	GT	T	W	C	C	2001-06-06	2001	2001-06-06	2001	I	MI	D.H.A.R. TROPICALS	PROYECTOS AGRICOLAS S.A.	NA
2001891522	PAIM	spider	Arachnida	Pandinus	imperator	NA	EMPEROR	SCORPION	LIV	600	NO	900	TG	TG	T	W	C	C	2001-06-07	2001	2001-06-07	2001	I	LA	L. A. REPTILE	PAJAR SARL IMPORT EXPORT	NA
2001916648	HALI	spider	Arachnida	Haplopelma	lividus	NA	COBALT BLUE	TARANTULA	LIV	133	NO	864	MY	MY	T	W	C	C	2001-06-07	2001	2001-06-07	2001	I	LA	L. A. REPTILE	CBS WILDLIFE	NA
2001916648	NONJ	spider	Arachnida	Non-CITES entry	sp.	NA	NA	ARACHNIDS	LIV	146	NO	292	MY	MY	T	W	C	C	2001-06-07	2001	2001-06-07	2001	I	LA	L. A. REPTILE	CBS WILDLIFE	NA
2001916688	HETL	spider	Arachnida	Heterometrus	longimanus	NA	NA	SCORPION	LIV	200	NO	180	MY	MY	T	W	C	C	2001-06-07	2001	2001-06-07	2001	I	LA	INTERNATIONAL DRAGON BREEDERS INC	CBS WILDLIFE	NA
2001916688	NONJ	spider	Arachnida	Non-CITES entry	sp.	NA	NA	ARACHNIDS	LIV	93	NO	651	MY	MY	T	W	C	C	2001-06-07	2001	2001-06-07	2001	I	LA	INTERNATIONAL DRAGON BREEDERS INC	CBS WILDLIFE	NA
2001916688	NONJ	spider	Arachnida	Non-CITES entry	sp.	NA	NA	ARACHNIDS	LIV	42	NO	210	MY	MY	T	W	C	C	2001-06-07	2001	2001-06-07	2001	I	LA	INTERNATIONAL DRAGON BREEDERS INC	CBS WILDLIFE	NA
2001916752	NONJ	spider	Arachnida	Non-CITES entry	sp.	NA	NA	ARACHNIDS	LIV	50	NO	75	TZ	TZ	T	W	C	C	2001-06-07	2001	2001-06-07	2001	I	LA	INTERNATIONAL DRAGON BREEDERS INC	GRECHANT (TANZANIA) LTD.	NA
2001924608	AVAV	spider	Arachnida	Avicularia	avicularia	NA	PINK TOE	SPIDER	LIV	4	NO	250	GB	GB	T	C	C	C	2001-06-29	2001	2001-06-07	2001	I	NW	SOMMA, FRANK	NA	NA
2001924608	CBS?	spider	Arachnida	Chilobrachys	sp.	NA	NA	SPIDER	LIV	15	NO	200	GB	GB	T	C	C	C	2001-06-29	2001	2001-06-07	2001	I	NW	SOMMA, FRANK	NA	NA
2001924608	EPE?	spider	Arachnida	Ephebopus	sp.	NA	NA	SPIDER	LIV	1	NO	50	GB	GB	T	C	C	C	2001-06-29	2001	2001-06-07	2001	I	NW	SOMMA, FRANK	NA	NA
2001924608	PCI?	spider	Arachnida	Poecilotheria	sp.	NA	ORNAMENTAL	SPIDER	LIV	39	NO	200	GB	GB	T	C	C	C	2001-06-29	2001	2001-06-07	2001	I	NW	SOMMA, FRANK	NA	NA
2001924608	PCI?	spider	Arachnida	Poecilotheria	sp.	NA	ORNAMENTAL	SPIDER	LIV	1	NO	1	GB	GB	T	C	C	C	2001-06-29	2001	2001-06-07	2001	I	NW	SOMMA, FRANK	NA	NA
2001895746	NONJ	spider	Arachnida	Non-CITES entry	sp.	NA	NA	ARACHNIDS	BOD	111	NO	1402	VS	PH	T	W	C	C	2001-06-08	2001	2001-06-08	2001	I	NW	MUSEUM SHOPS AT AMERICAN MUSEUM OF NATURAL HISTORY	INNOVATIVE & CREATIVE PROD. INT'L.	NA
2001908271	HYT?	spider	Arachnida	Hysterocrates	sp.	NA	NA	SPIDER	JWL	1382	NO	797	PH	PH	T	W	C	C	2001-06-24	2001	2001-06-10	2001	I	NY	FAD TREASURES	IAN INTERNATIONAL	NA
2001914843	NONJ	spider	Arachnida	Non-CITES entry	sp.	NA	NA	ARACHNIDS	LIV	432	NO	432	CD	CD	T	W	C	C	2001-06-11	2001	2001-06-10	2001	I	LA	SEVERIN MONTRES LTD.	EXOTROPIC	NA
2001923932	PAIM	spider	Arachnida	Pandinus	imperator	NA	EMPEROR	SCORPION	LIV	500	NO	500	GH	GH	T	W	C	C	2001-06-11	2001	2001-06-11	2001	I	LA	CALIFORNIA ZOOLOGICAL SUPPLY	ALLO EXPORTS	NA
2001126544	PAIM	spider	Arachnida	Pandinus	imperator	NA	EMPEROR	SCORPION	LIV	500	NO	500	BJ	BJ	T	W	C	C	2001-06-13	2001	2001-06-12	2001	I	MI	MIAMI REPTILE	ZOO CLUB	NA
2001126544	PAIM	spider	Arachnida	Pandinus	imperator	NA	EMPEROR	SCORPION	LIV	630	NO	150	BJ	BJ	T	W	C	C	2001-06-13	2001	2001-06-12	2001	I	MI	MIAMI REPTILE	ZOO CLUB	NA
2001126544	PAIM	spider	Arachnida	Pandinus	imperator	NA	EMPEROR	SCORPION	LIV	1000	NO	300	BJ	BJ	T	W	C	C	2001-06-13	2001	2001-06-12	2001	I	MI	MIAMI REPTILE	ZOO CLUB	NA
2001152032	TLEB	spider	Arachnida	Theraphosa	leblondi	NA	GOLIATH BIRDEATING	SPIDER	LIV	48	NO	192	PY	PY	T	C	C	C	2001-06-14	2001	2001-06-12	2001	I	MI	TROPICAL REPTILES, INC.	NA	NA
2001890131	NONJ	spider	Arachnida	Non-CITES entry	sp.	NA	NA	ARACHNIDS	LIV	300	NO	600	TZ	TZ	T	W	C	C	2001-06-12	2001	2001-06-12	2001	I	LA	L. A. REPTILES INC	KIRYA GENERAL SUPPLIES	NA
2001102340	PAIM	spider	Arachnida	Pandinus	imperator	NA	EMPEROR	SCORPION	LIV	1000	NO	750	GH	GH	T	W	C	C	2001-06-14	2001	2001-06-14	2001	I	MI	JP PETS	EUBLAH ENTERPRISE	NA
2001102397	NONJ	spider	Arachnida	Non-CITES entry	sp.	NA	NA	ARACHNIDS	LIV	176	NO	400	TZ	TZ	T	W	C	C	2001-06-14	2001	2001-06-14	2001	I	MI	JP PETS	EXOTIQUE BIRDS SUPPLY	NA
2001102397	PAIM	spider	Arachnida	Pandinus	imperator	NA	EMPEROR	SCORPION	LIV	200	NO	200	TZ	TZ	T	W	C	C	2001-06-14	2001	2001-06-14	2001	I	MI	JP PETS	EXOTIQUE BIRDS SUPPLY	NA
2001916148	PAIM	spider	Arachnida	Pandinus	imperator	NA	EMPEROR	SCORPION	LIV	500	NO	375	GH	GH	T	W	C	C	2001-07-20	2001	2001-06-14	2001	I	MI	JP PETS	EUBLAH ENTERPRISE	NA
2001969468	AVAV	spider	Arachnida	Avicularia	avicularia	NA	PINK TOE	SPIDER	LIV	100	NO	40	GY	GY	T	W	C	C	2001-06-14	2001	2001-06-14	2001	I	MI	MIAMI REPTILE	LOW, CARMEN	NA
2001907509	CEGR	spider	Arachnida	Centruroides	gracilis	NA	BARK	SCORPION	LPS	16	NO	2480	ID	CH	T	W	C	C	2001-06-15	2001	2001-06-15	2001	I	NY	YSL AMERICA WHOLESALE, INC.	LUXURY GOODS INTERNATIONAL SA	NA
2001925930	NONJ	spider	Arachnida	Non-CITES entry	sp.	NA	NA	ARACHNIDS	BOD	1455	NO	1558	PG	PG	T	U	C	C	2001-06-15	2001	2001-06-15	2001	I	TP	MIGUEL SERRANO	WAU ECOLOGY INSTITUTE	NA
2001919363	CRU?	spider	Arachnida	Centruroides	sp.	NA	NA	SCORPION	TRO	2	NO	0	AU	AU	H	W	C	C	2001-06-16	2001	2001-06-16	2001	I	DF	NA	FIELD TAXIDERMY	NA
2001884335	HTT?	spider	Arachnida	Heterometrus	sp.	NA	NA	SCORPION	LIV	10	NO	4	VN	VN	T	W	C	C	2001-06-18	2001	2001-06-18	2001	I	LA	UNIVERSAL AQUATIC	CORIMEX	NA
2001884335	TPA?	spider	Arachnida	Theraphosa	sp.	NA	BIRD-EATING	SPIDER	LIV	39	NO	20	VN	VN	T	W	C	C	2001-06-18	2001	2001-06-18	2001	I	LA	UNIVERSAL AQUATIC	CORIMEX	NA
2001891507	PAIM	spider	Arachnida	Pandinus	imperator	NA	EMPEROR	SCORPION	LIV	600	NO	900	TG	TG	T	W	C	C	2001-06-18	2001	2001-06-18	2001	I	LA	L. A. REPTILE	PAJAR SARL IMPORT EXPORT	NA
2001901510	AVAV	spider	Arachnida	Avicularia	avicularia	NA	PINK TOE	SPIDER	LIV	174	NO	261	GY	GY	T	W	C	C	2001-06-19	2001	2001-06-19	2001	I	MI	TEXAS REPTILES INT'L	RUDDER IMPORT EXPORT CO.	NA
2001919665	GST?	spider	Arachnida	Grammostola	sp.	NA	NA	TARANTULA	LIV	2000	NO	1000	CL	CL	T	W	C	C	2001-06-19	2001	2001-06-19	2001	I	LA	L. A. REPTILE	SERGIO BUSTAMANTE	NA
2001932975	GST?	spider	Arachnida	Grammostola	sp.	NA	NA	TARANTULA	LIV	1000	NO	600	CL	CL	T	W	C	C	2001-06-19	2001	2001-06-19	2001	I	MI	SALMERON, JOSE	SERGIO RICARDO BUSTAMANTE	NA
2001126205	ACU?	spider	Arachnida	Acanthoscurria	sp.	NA	NA	TARANTULA	LIV	20	NO	320	DE	DE	T	C	C	C	2001-06-21	2001	2001-06-20	2001	I	MI	STRICTLY REPTILES, INC.	IMPORT-EXPORT PETER HOCH	NA
2001126205	APP?	spider	Arachnida	Aphonopelma	sp.	NA	NA	TARANTULA	LIV	40	NO	744	DE	DE	T	C	C	C	2001-06-21	2001	2001-06-20	2001	I	MI	STRICTLY REPTILES, INC.	IMPORT-EXPORT PETER HOCH	NA
2001126205	CICR	spider	Arachnida	Citharischius	crawshayi	NA	KING BABOON	TARANTULA	LIV	125	NO	1900	DE	DE	T	C	C	C	2001-06-21	2001	2001-06-20	2001	I	MI	STRICTLY REPTILES, INC.	IMPORT-EXPORT PETER HOCH	NA
2001126205	GPUL	spider	Arachnida	Grammostola	pulchra	NA	BRAZILIAN BLACK	TARANTULA	LIV	20	NO	376	DE	DE	T	C	C	C	2001-06-21	2001	2001-06-20	2001	I	MI	STRICTLY REPTILES, INC.	IMPORT-EXPORT PETER HOCH	NA
2001126205	HPA?	spider	Arachnida	Haplopelma	sp.	NA	NA	TARANTULA	LIV	20	NO	164	DE	DE	T	C	C	C	2001-06-21	2001	2001-06-20	2001	I	MI	STRICTLY REPTILES, INC.	IMPORT-EXPORT PETER HOCH	NA
2001126205	MERO	spider	Arachnida	Megaphobema	robusta	NA	GIANT REDLEG	TARANTULA	LIV	20	NO	598	DE	DE	T	C	C	C	2001-06-21	2001	2001-06-20	2001	I	MI	STRICTLY REPTILES, INC.	IMPORT-EXPORT PETER HOCH	NA
2001126205	PCAM	spider	Arachnida	Psalmopoeus	cambridgei	NA	TRINIDAD CHEVRON	SPIDER	LIV	50	NO	188	DE	DE	T	C	C	C	2001-06-21	2001	2001-06-20	2001	I	MI	STRICTLY REPTILES, INC.	IMPORT-EXPORT PETER HOCH	NA
2001126205	PSIR	spider	Arachnida	Psalmopoeus	irminia	NA	VENEZUELAN TIGER	SPIDER	LIV	20	NO	522	DE	DE	T	C	C	C	2001-06-21	2001	2001-06-20	2001	I	MI	STRICTLY REPTILES, INC.	IMPORT-EXPORT PETER HOCH	NA
2001126205	TLEB	spider	Arachnida	Theraphosa	leblondi	NA	GOLIATH BIRDEATING	SPIDER	LIV	40	NO	1720	DE	DE	T	C	C	C	2001-06-21	2001	2001-06-20	2001	I	MI	STRICTLY REPTILES, INC.	IMPORT-EXPORT PETER HOCH	NA
2001904815	AVAV	spider	Arachnida	Avicularia	avicularia	NA	PINK TOE	SPIDER	LIV	50	NO	225	US	FR	T	W	C	C	2001-06-19	2001	2001-06-20	2001	I	DF	TEXAS ANIMAL EXPORT	NA	NA
2001900752	AVPR	spider	Arachnida	Avicularia	purpurea	NA	NA	SPIDER	LIV	11	NO	67	DE	DE	T	C	C	C	2001-06-21	2001	2001-06-21	2001	I	LA	REPTILE & ARACHNOKULTURE	B.T.B.E. INSEKTENZUCHT	NA
2001900752	AVVE	spider	Arachnida	Avicularia	versicolor	NA	MARTINIQUE TREE	SPIDER	LIV	20	NO	122	DE	DE	T	C	C	C	2001-06-21	2001	2001-06-21	2001	I	LA	REPTILE & ARACHNOKULTURE	B.T.B.E. INSEKTENZUCHT	NA
2001900752	GST?	spider	Arachnida	Grammostola	sp.	NA	NA	TARANTULA	LIV	50	NO	438	DE	DE	T	C	C	C	2001-06-21	2001	2001-06-21	2001	I	LA	REPTILE & ARACHNOKULTURE	B.T.B.E. INSEKTENZUCHT	NA
2001900752	GST?	spider	Arachnida	Grammostola	sp.	NA	NA	TARANTULA	LIV	21	NO	202	DE	DE	T	C	C	C	2001-06-21	2001	2001-06-21	2001	I	LA	REPTILE & ARACHNOKULTURE	B.T.B.E. INSEKTENZUCHT	NA
2001900752	GST?	spider	Arachnida	Grammostola	sp.	NA	NA	TARANTULA	LIV	20	NO	219	DE	DE	T	C	C	C	2001-06-21	2001	2001-06-21	2001	I	LA	REPTILE & ARACHNOKULTURE	B.T.B.E. INSEKTENZUCHT	NA
2001900752	HPA?	spider	Arachnida	Haplopelma	sp.	NA	NA	TARANTULA	LIV	5	NO	55	DE	DE	T	W	C	C	2001-06-21	2001	2001-06-21	2001	I	LA	REPTILE & ARACHNOKULTURE	B.T.B.E. INSEKTENZUCHT	NA
2001900752	HPA?	spider	Arachnida	Haplopelma	sp.	NA	NA	TARANTULA	LIV	21	NO	92	DE	DE	T	C	C	C	2001-06-21	2001	2001-06-21	2001	I	LA	REPTILE & ARACHNOKULTURE	B.T.B.E. INSEKTENZUCHT	NA
2001900752	POFA	spider	Arachnida	Poecilotheria	fasciata	NA	S LANKA ORNAMENTAL	SPIDER	LIV	20	NO	114	DE	DE	T	C	C	C	2001-06-21	2001	2001-06-21	2001	I	LA	REPTILE & ARACHNOKULTURE	B.T.B.E. INSEKTENZUCHT	NA
2001900752	POOR	spider	Arachnida	Poecilotheria	ornata	NA	ORNATE ORNAMENTAL	SPIDER	LIV	29	NO	236	DE	DE	T	C	C	C	2001-06-21	2001	2001-06-21	2001	I	LA	REPTILE & ARACHNOKULTURE	B.T.B.E. INSEKTENZUCHT	NA
2001900752	PORE	spider	Arachnida	Poecilotheria	regalis	NA	INDIAN ORNAMENTAL	SPIDER	LIV	5	NO	153	DE	DE	T	C	C	C	2001-06-21	2001	2001-06-21	2001	I	LA	REPTILE & ARACHNOKULTURE	B.T.B.E. INSEKTENZUCHT	NA
2001900752	PSIR	spider	Arachnida	Psalmopoeus	irminia	NA	VENEZUELAN TIGER	SPIDER	LIV	50	NO	197	DE	DE	T	C	C	C	2001-06-21	2001	2001-06-21	2001	I	LA	REPTILE & ARACHNOKULTURE	B.T.B.E. INSEKTENZUCHT	NA
2001900752	SCR?	spider	Arachnida	Scorpio	sp.	NA	NA	SCORPION	LIV	3	NO	1	DE	DE	T	C	C	C	2001-06-21	2001	2001-06-21	2001	I	LA	REPTILE & ARACHNOKULTURE	B.T.B.E. INSEKTENZUCHT	NA
2001900752	TARA	spider	Arachnida	NA	NA	NA	ALL SPECIES	ALL TARANTULAS	LIV	1	NO	4	DE	DE	T	C	C	C	2001-06-21	2001	2001-06-21	2001	I	LA	REPTILE & ARACHNOKULTURE	B.T.B.E. INSEKTENZUCHT	NA
2001900752	TARA	spider	Arachnida	NA	NA	NA	ALL SPECIES	ALL TARANTULAS	LIV	3	NO	60	DE	DE	T	C	C	C	2001-06-21	2001	2001-06-21	2001	I	LA	REPTILE & ARACHNOKULTURE	B.T.B.E. INSEKTENZUCHT	NA
2001900752	TARA	spider	Arachnida	NA	NA	NA	ALL SPECIES	ALL TARANTULAS	LIV	15	NO	459	DE	DE	T	W	C	C	2001-06-21	2001	2001-06-21	2001	I	LA	REPTILE & ARACHNOKULTURE	B.T.B.E. INSEKTENZUCHT	NA
2001900752	TARA	spider	Arachnida	NA	NA	NA	ALL SPECIES	ALL TARANTULAS	LIV	2	NO	39	DE	DE	T	W	C	C	2001-06-21	2001	2001-06-21	2001	I	LA	REPTILE & ARACHNOKULTURE	B.T.B.E. INSEKTENZUCHT	NA
2001900752	TARA	spider	Arachnida	NA	NA	NA	ALL SPECIES	ALL TARANTULAS	LIV	25	NO	153	DE	DE	T	C	C	C	2001-06-21	2001	2001-06-21	2001	I	LA	REPTILE & ARACHNOKULTURE	B.T.B.E. INSEKTENZUCHT	NA
2001900752	TARA	spider	Arachnida	NA	NA	NA	ALL SPECIES	ALL TARANTULAS	LIV	8	NO	28	DE	DE	T	C	C	C	2001-06-21	2001	2001-06-21	2001	I	LA	REPTILE & ARACHNOKULTURE	B.T.B.E. INSEKTENZUCHT	NA
2001900752	TARA	spider	Arachnida	NA	NA	NA	ALL SPECIES	ALL TARANTULAS	LIV	1	NO	5	DE	DE	T	C	C	C	2001-06-21	2001	2001-06-21	2001	I	LA	REPTILE & ARACHNOKULTURE	B.T.B.E. INSEKTENZUCHT	NA
2001900752	TARA	spider	Arachnida	NA	NA	NA	ALL SPECIES	ALL TARANTULAS	LIV	5	NO	77	DE	DE	T	C	C	C	2001-06-21	2001	2001-06-21	2001	I	LA	REPTILE & ARACHNOKULTURE	B.T.B.E. INSEKTENZUCHT	NA
2001900752	TARA	spider	Arachnida	NA	NA	NA	ALL SPECIES	ALL TARANTULAS	LIV	25	NO	109	DE	DE	T	C	C	C	2001-06-21	2001	2001-06-21	2001	I	LA	REPTILE & ARACHNOKULTURE	B.T.B.E. INSEKTENZUCHT	NA
2001900752	TARA	spider	Arachnida	NA	NA	NA	ALL SPECIES	ALL TARANTULAS	LIV	25	NO	240	DE	DE	T	C	C	C	2001-06-21	2001	2001-06-21	2001	I	LA	REPTILE & ARACHNOKULTURE	B.T.B.E. INSEKTENZUCHT	NA
2001900752	TLEB	spider	Arachnida	Theraphosa	leblondi	NA	GOLIATH BIRDEATING	SPIDER	LIV	120	NO	944	DE	DE	T	C	C	C	2001-06-21	2001	2001-06-21	2001	I	LA	REPTILE & ARACHNOKULTURE	B.T.B.E. INSEKTENZUCHT	NA
2001900752	TLEB	spider	Arachnida	Theraphosa	leblondi	NA	GOLIATH BIRDEATING	SPIDER	LIV	20	NO	787	DE	DE	T	W	C	C	2001-06-21	2001	2001-06-21	2001	I	LA	REPTILE & ARACHNOKULTURE	B.T.B.E. INSEKTENZUCHT	NA
2001900752	XNT?	spider	Arachnida	Xenesthis	sp.	NA	NA	TARANTULA	LIV	35	NO	536	DE	DE	T	C	C	C	2001-06-21	2001	2001-06-21	2001	I	LA	REPTILE & ARACHNOKULTURE	B.T.B.E. INSEKTENZUCHT	NA
2001932436	AVAV	spider	Arachnida	Avicularia	avicularia	NA	PINK TOE	SPIDER	LIV	714	NO	1000	GY	GY	T	W	C	C	2001-06-21	2001	2001-06-21	2001	I	MI	GAMA SUPPLIERS, INC.	NA	NA
2001932439	GST?	spider	Arachnida	Grammostola	sp.	NA	NA	TARANTULA	LIV	2000	NO	1000	CL	CL	T	W	C	C	2001-06-21	2001	2001-06-21	2001	I	MI	STRICTLY REPTILES, INC.	SERGIO RICARDO BUSTAMANTE KUSCHEL	NA
2006734705	SCR?	spider	Arachnida	Scorpio	sp.	NA	NA	SCORPION	MED	180	NO	0	CN	CN	P	W	R	S	2001-06-25	2001	2001-06-21	2001	I	AN	NA	TIACHEN CITY	NA
2001919495	NONJ	spider	Arachnida	Non-CITES entry	sp.	NA	NA	ARACHNIDS	LIV	100	NO	200	MG	MG	T	W	C	C	2001-06-23	2001	2001-06-23	2001	I	LA	GLOBAL TROPICAL IMPORTS/EXPORTS	LA FERME EXOTIQUE	NA
2001919495	NONJ	spider	Arachnida	Non-CITES entry	sp.	NA	NA	ARACHNIDS	LIV	100	NO	200	MG	MG	T	W	C	C	2001-06-23	2001	2001-06-23	2001	I	LA	GLOBAL TROPICAL IMPORTS/EXPORTS	LA FERME EXOTIQUE	NA
2001915539	PAIM	spider	Arachnida	Pandinus	imperator	NA	EMPEROR	SCORPION	LIV	1000	NO	1000	GH	GH	T	W	C	C	2001-06-25	2001	2001-06-25	2001	I	LA	CALIFORNIA ZOOLOGICAL SUPPLY	BASIL ARYEETEY ENT.	NA
2001920168	PAIM	spider	Arachnida	Pandinus	imperator	NA	EMPEROR	SCORPION	LIV	600	NO	600	GH	GH	T	W	C	C	2001-06-25	2001	2001-06-25	2001	I	LA	DOTH, JEFFERY ALLEN	ALLO EXPORTS	NA
2001925984	PAIM	spider	Arachnida	Pandinus	imperator	NA	EMPEROR	SCORPION	LIV	300	NO	223	GH	GH	T	W	C	C	2001-06-25	2001	2001-06-25	2001	I	TP	SOUTHEAST REPTILE EXCHANGE, INC.	GREYHEAD ENTERPRISES	NA
2001973966	PAIM	spider	Arachnida	Pandinus	imperator	NA	EMPEROR	SCORPION	LIV	250	NO	188	GH	GH	T	W	C	C	2001-06-26	2001	2001-06-25	2001	I	MI	SOUTH FLORIDA REPTILE EXCHANGE	EUBLAH ENTERPRISE	NA
2001866882	SCR?	spider	Arachnida	Scorpio	sp.	NA	NA	SCORPION	MED	61	NO	61	CN	CN	P	W	R	A	2001-06-27	2001	2001-06-27	2001	I	AN	NA	NA	NA
2001901995	APP?	spider	Arachnida	Aphonopelma	sp.	NA	NA	TARANTULA	LIV	3	NO	90	US	JP	T	W	C	C	2001-06-27	2001	2001-06-27	2001	I	MI	WEST COAST ZOOLOGICAL, INC.	HAPPY HERPS	NA
2001901995	BRAS	spider	Arachnida	Brachypelma	smithi	NA	MEXICAN RED-KNEE	TARANTULA	LIV	5	NO	195	CH	JP	T	C	C	C	2001-06-27	2001	2001-06-27	2001	I	MI	WEST COAST ZOOLOGICAL, INC.	HAPPY HERPS	NA
2001901995	TARA	spider	Arachnida	NA	NA	NA	ALL SPECIES	ALL TARANTULAS	LIV	1	NO	12	GY	JP	T	W	C	C	2001-06-27	2001	2001-06-27	2001	I	MI	WEST COAST ZOOLOGICAL, INC.	HAPPY HERPS	NA
2001914446	AVAV	spider	Arachnida	Avicularia	avicularia	NA	PINK TOE	SPIDER	LIV	300	NO	420	GY	GY	T	W	C	C	2001-06-27	2001	2001-06-27	2001	I	MI	L. A. REPTILE	NA	NA
2001923918	APP?	spider	Arachnida	Aphonopelma	sp.	NA	NA	TARANTULA	LIV	171	NO	342	NI	NI	T	W	C	C	2001-06-27	2001	2001-06-27	2001	I	LA	CALIFORNIA ZOOLOGICAL SUPPLY	DEXTER EXPORT IMPORT S.A.	NA
2001923918	BRAA	spider	Arachnida	Brachypelma	albopilosum	NA	CURLY-HAIR	TARANTULA	LIV	25	NO	62	NI	NI	T	W	C	C	2001-06-27	2001	2001-06-27	2001	I	LA	CALIFORNIA ZOOLOGICAL SUPPLY	DEXTER EXPORT IMPORT S.A.	NA
2001172304	HTT?	spider	Arachnida	Heterometrus	sp.	NA	NA	SCORPION	LIV	100	NO	100	VN	VN	T	W	C	C	2001-06-28	2001	2001-06-28	2001	I	MI	GLOBAL TROPICAL IMPORT/EXPORT	PHU AN BREEDING FARMS	NA
2001900281	HALI	spider	Arachnida	Haplopelma	lividus	NA	COBALT BLUE	TARANTULA	LIV	178	NO	1157	MY	MY	T	W	C	C	2001-06-28	2001	2001-06-28	2001	I	LA	GAMA SUPPLIERS, INC.	CBS WILDLIFE	NA
2001901247	PDN?	spider	Arachnida	Pandinus	sp.	NA	NA	SCORPION	LIV	5	NO	2	TZ	TZ	T	W	C	C	2001-06-28	2001	2001-06-28	2001	I	LA	PACIFIC BIOLOGICAL SUPPLY INC	M.S.P. WILDLIFE EXPORT	NA
2001901247	TARA	spider	Arachnida	NA	NA	NA	ALL SPECIES	ALL TARANTULAS	LIV	5	NO	2	TZ	TZ	T	W	C	C	2001-06-28	2001	2001-06-28	2001	I	LA	PACIFIC BIOLOGICAL SUPPLY INC	M.S.P. WILDLIFE EXPORT	NA
2001918450	NONJ	spider	Arachnida	Non-CITES entry	sp.	NA	NA	ARACHNIDS	LIV	50	NO	30	TZ	TZ	T	W	C	C	2001-06-28	2001	2001-06-28	2001	I	LA	INTERNATIONAL DRAGON BREEDERS INC	GRECHANT (TANZANIA) LTD.	NA
2001934617	CBS?	spider	Arachnida	Chilobrachys	sp.	NA	NA	SPIDER	LIV	7	NO	0	DK	DK	T	C	C	C	2001-09-20	2001	2001-06-29	2001	I	NW	SOMMA, FRANK	HENRIK WESSEL FRANK	NA
2001934617	PCI?	spider	Arachnida	Poecilotheria	sp.	NA	ORNAMENTAL	SPIDER	LIV	100	NO	1500	DK	DK	T	C	C	C	2001-09-20	2001	2001-06-29	2001	I	NW	SOMMA, FRANK	HENRIK WESSEL FRANK	NA
2001934617	PCI?	spider	Arachnida	Poecilotheria	sp.	NA	ORNAMENTAL	SPIDER	LIV	220	NO	660	DK	DK	T	C	C	C	2001-09-20	2001	2001-06-29	2001	I	NW	SOMMA, FRANK	HENRIK WESSEL FRANK	NA
2001934617	POFA	spider	Arachnida	Poecilotheria	fasciata	NA	S LANKA ORNAMENTAL	SPIDER	LIV	7	NO	42	DK	DK	T	C	C	C	2001-09-20	2001	2001-06-29	2001	I	NW	SOMMA, FRANK	HENRIK WESSEL FRANK	NA
2001934617	PORE	spider	Arachnida	Poecilotheria	regalis	NA	INDIAN ORNAMENTAL	SPIDER	LIV	24	NO	120	DK	DK	T	C	C	C	2001-09-20	2001	2001-06-29	2001	I	NW	SOMMA, FRANK	HENRIK WESSEL FRANK	NA
2001934617	PRFI	spider	Arachnida	Poecilotheria	rufilata	NA	SLT RED ORNAMENTAL	SPIDER	LIV	65	NO	325	DK	DK	T	C	C	C	2001-09-20	2001	2001-06-29	2001	I	NW	SOMMA, FRANK	HENRIK WESSEL FRANK	NA
2001917422	PAIM	spider	Arachnida	Pandinus	imperator	NA	EMPEROR	SCORPION	LIV	240	NO	240	GH	GH	T	W	C	C	2001-07-03	2001	2001-07-03	2001	I	SF	JOHNSON, LINDELL	GREYHEAD ENTERPRISE	NA
2001915424	BRAA	spider	Arachnida	Brachypelma	albopilosum	NA	CURLY-HAIR	TARANTULA	LIV	19	NO	29	NI	NI	T	W	C	C	2001-07-05	2001	2001-07-05	2001	I	LA	L. A. REPTILE	BIO EXPORT	NA
2001924428	ADAU	spider	Arachnida	Androctonus	australis	NA	SAHARA	SCORPION	LIV	940	NO	376	EG	EG	T	W	C	C	2001-07-06	2001	2001-07-05	2001	I	NW	LEADER TRADING INC.	TOP TRADERS	NA
2001924428	LEIQ	spider	Arachnida	Leiurus	quinquestriatus	NA	NA	SCORPION	LIV	371	NO	144	EG	EG	T	W	C	C	2001-07-06	2001	2001-07-05	2001	I	NW	LEADER TRADING INC.	TOP TRADERS	NA
2001924428	SCR?	spider	Arachnida	Scorpio	sp.	NA	NA	SCORPION	LIV	73	NO	29	EG	EG	T	W	C	C	2001-07-06	2001	2001-07-05	2001	I	NW	LEADER TRADING INC.	TOP TRADERS	NA
2001893971	OTT?	spider	Arachnida	Ornithoctonus	sp.	NA	NA	TARANTULA	BOD	92	NO	368	CN	CN	T	C	C	C	2001-07-13	2001	2001-07-06	2001	I	LA	SPIDER PHARM. INC.	SINOTRANS GUANGXI COMPANY	NA
2001912450	HDG?	spider	Arachnida	Hadogenes	sp.	NA	NA	SCORPION	LIV	250	NO	250	ZA	ZA	T	W	C	C	2001-07-08	2001	2001-07-08	2001	I	LA	GLOBAL TROPICAL IMPORTS & EXPORTS	CHIKWIRIMITI MOZAMBIQUE	NA
2001912450	NONJ	spider	Arachnida	Non-CITES entry	sp.	NA	NA	ARACHNIDS	LIV	4	NO	20	ZA	ZA	T	W	C	C	2001-07-08	2001	2001-07-08	2001	I	LA	GLOBAL TROPICAL IMPORTS & EXPORTS	CHIKWIRIMITI MOZAMBIQUE	NA
2001128164	AVAV	spider	Arachnida	Avicularia	avicularia	NA	PINK TOE	SPIDER	LIV	444	NO	666	GY	GY	T	W	C	C	2001-07-10	2001	2001-07-10	2001	I	MI	BURGUNDY REPTILE TRADERS	TROPICAL FLORA FAUNA	NA
2001919228	GST?	spider	Arachnida	Grammostola	sp.	NA	NA	TARANTULA	LIV	1500	NO	750	CL	CL	T	W	C	C	2001-07-10	2001	2001-07-10	2001	I	LA	L. A. REPTILE	SERGIO BUSTAMANTE	NA
2001105271	PAIM	spider	Arachnida	Pandinus	imperator	NA	EMPEROR	SCORPION	LIV	150	NO	135	GH	GH	T	W	C	C	2001-07-31	2001	2001-07-11	2001	I	MI	WORLDWIDE REPTILES	OGUNS & CO. (GH) LTD	NA
2001105271	TARA	spider	Arachnida	NA	NA	NA	ALL SPECIES	ALL TARANTULAS	LIV	100	NO	190	GH	GH	T	W	C	C	2001-07-31	2001	2001-07-11	2001	I	MI	WORLDWIDE REPTILES	OGUNS & CO. (GH) LTD	NA
2001919274	NONJ	spider	Arachnida	Non-CITES entry	sp.	NA	NA	ARACHNIDS	LIV	94	NO	169	EG	EG	T	W	C	C	2001-07-11	2001	2001-07-11	2001	I	LA	L. A. REPTILE	KING OF AFRICAN REPTILES	NA
2001919372	NONJ	spider	Arachnida	Non-CITES entry	sp.	NA	NA	ARACHNIDS	LIV	50	NO	50	MG	MG	T	W	C	C	2001-07-12	2001	2001-07-12	2001	I	LA	STUBBS, RICHARD A	ENTERPRISE TROPICAL TRADING IMPEX	NA
2001927182	TLEB	spider	Arachnida	Theraphosa	leblondi	NA	GOLIATH BIRDEATING	SPIDER	LIV	200	NO	485	DE	DE	T	C	C	C	2001-07-12	2001	2001-07-12	2001	I	MI	STRICTLY REPTILES, INC.	IMPORT-EXPORT PETER HOCH	NA
2001892096	HETL	spider	Arachnida	Heterometrus	longimanus	NA	NA	SCORPION	LIV	500	NO	70	CN	CN	T	W	C	C	2001-07-13	2001	2001-07-13	2001	I	LA	R. H. PET INCORPORATED	SHANGHAI SINO STAR IMP EXP	NA
2001905118	PDN?	spider	Arachnida	Pandinus	sp.	NA	NA	SCORPION	LIV	98	NO	60	TZ	TZ	T	W	C	C	2001-07-13	2001	2001-07-13	2001	I	MI	GLOBAL TROPCIAL IMPORT/EXPORTS	GRECHANT LTD	NA
2001910270	NONJ	spider	Arachnida	Non-CITES entry	sp.	NA	NA	ARACHNIDS	BOD	17	NO	7	TH	TH	P	W	C	C	2001-08-06	2001	2001-07-13	2001	I	LA	FROST, GEOFF	TARR, S.	NA
2001129880	ACU?	spider	Arachnida	Acanthoscurria	sp.	NA	NA	TARANTULA	LIV	22	NO	38	TZ	TZ	T	W	C	C	2001-05-21	2001	2001-07-16	2001	I	MI	GLOBAL TROPICAL IMPORT/EXPORT	MASARE WILDLIFE EXPORT	NA
2001129880	ACU?	spider	Arachnida	Acanthoscurria	sp.	NA	NA	TARANTULA	LIV	20	NO	30	TZ	TZ	T	W	C	C	2001-05-21	2001	2001-07-16	2001	I	MI	GLOBAL TROPICAL IMPORT/EXPORT	MASARE WILDLIFE EXPORT	NA
2001129880	PTMU	spider	Arachnida	Pterinochilus	murinus	NA	NA	SPIDER	LIV	23	NO	40	TZ	TZ	T	W	C	C	2001-05-21	2001	2001-07-16	2001	I	MI	GLOBAL TROPICAL IMPORT/EXPORT	MASARE WILDLIFE EXPORT	NA
2001893997	HALI	spider	Arachnida	Haplopelma	lividus	NA	COBALT BLUE	TARANTULA	LIV	58	NO	377	MY	MY	T	W	C	C	2001-07-17	2001	2001-07-17	2001	I	LA	INTERNATIONAL DRAGON BREEDERS INC	CBS WILDLIFE	NA
2001893997	HPA?	spider	Arachnida	Haplopelma	sp.	NA	NA	TARANTULA	LIV	28	NO	154	MY	MY	T	W	C	C	2001-07-17	2001	2001-07-17	2001	I	LA	INTERNATIONAL DRAGON BREEDERS INC	CBS WILDLIFE	NA
2001893997	HTT?	spider	Arachnida	Heterometrus	sp.	NA	NA	SCORPION	LIV	70	NO	175	MY	MY	T	W	C	C	2001-07-17	2001	2001-07-17	2001	I	LA	INTERNATIONAL DRAGON BREEDERS INC	CBS WILDLIFE	NA
2001893997	NONJ	spider	Arachnida	Non-CITES entry	sp.	NA	NA	ARACHNIDS	LIV	25	NO	125	MY	MY	T	W	C	C	2001-07-17	2001	2001-07-17	2001	I	LA	INTERNATIONAL DRAGON BREEDERS INC	CBS WILDLIFE	NA
2001893997	NONJ	spider	Arachnida	Non-CITES entry	sp.	NA	NA	ARACHNIDS	LIV	25	NO	100	MY	MY	T	W	C	C	2001-07-17	2001	2001-07-17	2001	I	LA	INTERNATIONAL DRAGON BREEDERS INC	CBS WILDLIFE	NA
2001893997	NONJ	spider	Arachnida	Non-CITES entry	sp.	NA	NA	ARACHNIDS	LIV	27	NO	135	MY	MY	T	W	C	C	2001-07-17	2001	2001-07-17	2001	I	LA	INTERNATIONAL DRAGON BREEDERS INC	CBS WILDLIFE	NA
2001893997	NONJ	spider	Arachnida	Non-CITES entry	sp.	NA	NA	ARACHNIDS	LIV	1	NO	6	MY	MY	T	W	C	C	2001-07-17	2001	2001-07-17	2001	I	LA	INTERNATIONAL DRAGON BREEDERS INC	CBS WILDLIFE	NA
2001893997	NONJ	spider	Arachnida	Non-CITES entry	sp.	NA	NA	ARACHNIDS	LIV	54	NO	135	MY	MY	T	W	C	C	2001-07-17	2001	2001-07-17	2001	I	LA	INTERNATIONAL DRAGON BREEDERS INC	CBS WILDLIFE	NA
2001893997	NONJ	spider	Arachnida	Non-CITES entry	sp.	NA	NA	ARACHNIDS	LIV	23	NO	138	MY	MY	T	W	C	C	2001-07-17	2001	2001-07-17	2001	I	LA	INTERNATIONAL DRAGON BREEDERS INC	CBS WILDLIFE	NA
2001893997	NONJ	spider	Arachnida	Non-CITES entry	sp.	NA	NA	ARACHNIDS	LIV	5	NO	20	MY	MY	T	W	C	C	2001-07-17	2001	2001-07-17	2001	I	LA	INTERNATIONAL DRAGON BREEDERS INC	CBS WILDLIFE	NA
2001893997	NONJ	spider	Arachnida	Non-CITES entry	sp.	NA	NA	ARACHNIDS	LIV	2	NO	10	MY	MY	T	W	C	C	2001-07-17	2001	2001-07-17	2001	I	LA	INTERNATIONAL DRAGON BREEDERS INC	CBS WILDLIFE	NA
2001893997	NONJ	spider	Arachnida	Non-CITES entry	sp.	NA	NA	ARACHNIDS	LIV	6	NO	24	MY	MY	T	W	C	C	2001-07-17	2001	2001-07-17	2001	I	LA	INTERNATIONAL DRAGON BREEDERS INC	CBS WILDLIFE	NA
2001893997	NONJ	spider	Arachnida	Non-CITES entry	sp.	NA	NA	ARACHNIDS	LIV	6	NO	36	MY	MY	T	W	C	C	2001-07-17	2001	2001-07-17	2001	I	LA	INTERNATIONAL DRAGON BREEDERS INC	CBS WILDLIFE	NA
2001893997	NONJ	spider	Arachnida	Non-CITES entry	sp.	NA	NA	ARACHNIDS	LIV	8	NO	26	MY	MY	T	W	C	C	2001-07-17	2001	2001-07-17	2001	I	LA	INTERNATIONAL DRAGON BREEDERS INC	CBS WILDLIFE	NA
2001893997	NONJ	spider	Arachnida	Non-CITES entry	sp.	NA	NA	ARACHNIDS	LIV	58	NO	377	MY	MY	T	W	C	C	2001-07-17	2001	2001-07-17	2001	I	LA	INTERNATIONAL DRAGON BREEDERS INC	CBS WILDLIFE	NA
2001893997	NONJ	spider	Arachnida	Non-CITES entry	sp.	NA	NA	ARACHNIDS	LIV	50	NO	3000	MY	MY	T	W	C	C	2001-07-17	2001	2001-07-17	2001	I	LA	INTERNATIONAL DRAGON BREEDERS INC	CBS WILDLIFE	NA
2001893997	NONJ	spider	Arachnida	Non-CITES entry	sp.	NA	NA	ARACHNIDS	LIV	40	NO	160	MY	MY	T	W	C	C	2001-07-17	2001	2001-07-17	2001	I	LA	INTERNATIONAL DRAGON BREEDERS INC	CBS WILDLIFE	NA
2001893997	NONJ	spider	Arachnida	Non-CITES entry	sp.	NA	NA	ARACHNIDS	LIV	60	NO	480	MY	MY	T	W	C	C	2001-07-17	2001	2001-07-17	2001	I	LA	INTERNATIONAL DRAGON BREEDERS INC	CBS WILDLIFE	NA
2001893997	NONJ	spider	Arachnida	Non-CITES entry	sp.	NA	NA	ARACHNIDS	LIV	21	NO	168	MY	MY	T	W	C	C	2001-07-17	2001	2001-07-17	2001	I	LA	INTERNATIONAL DRAGON BREEDERS INC	CBS WILDLIFE	NA
2001896307	HALI	spider	Arachnida	Haplopelma	lividus	NA	COBALT BLUE	TARANTULA	LIV	126	NO	819	MY	MY	T	W	C	C	2001-07-18	2001	2001-07-17	2001	I	LA	L. A. REPTILE	CBS WILDLIFE	NA
2001896314	PAIM	spider	Arachnida	Pandinus	imperator	NA	EMPEROR	SCORPION	LIV	900	NO	1350	TG	TG	T	R	C	C	2001-07-17	2001	2001-07-17	2001	I	LA	L. A. REPTILE	PAJAR SARL IMPORT EXPORT	NA
2001891896	APP?	spider	Arachnida	Aphonopelma	sp.	NA	NA	TARANTULA	LIV	50	NO	264	DE	DE	T	C	C	C	2001-07-18	2001	2001-07-18	2001	I	LA	REPTILE & ARACHNOKULTURE	B.T.B.E. INSEKTENZUCHT	NA
2001891896	AVHI	spider	Arachnida	Avicularia	hirsuta	NA	RIBBED TREE	SPIDER	LIV	8	NO	488	DE	DE	T	C	C	C	2001-07-18	2001	2001-07-18	2001	I	LA	REPTILE & ARACHNOKULTURE	B.T.B.E. INSEKTENZUCHT	NA
2001891896	AVI?	spider	Arachnida	Avicularia	sp.	NA	NA	SPIDER	LIV	3	NO	13	DE	DE	T	C	C	C	2001-07-18	2001	2001-07-18	2001	I	LA	REPTILE & ARACHNOKULTURE	B.T.B.E. INSEKTENZUCHT	NA
2001891896	AVI?	spider	Arachnida	Avicularia	sp.	NA	NA	SPIDER	LIV	5	NO	40	DE	DE	T	C	C	C	2001-07-18	2001	2001-07-18	2001	I	LA	REPTILE & ARACHNOKULTURE	B.T.B.E. INSEKTENZUCHT	NA
2001891896	AVME	spider	Arachnida	Avicularia	metallica	NA	METALIC PINK TOE	SPIDER	LIV	40	NO	176	DE	DE	T	C	C	C	2001-07-18	2001	2001-07-18	2001	I	LA	REPTILE & ARACHNOKULTURE	B.T.B.E. INSEKTENZUCHT	NA
2001891896	AVPR	spider	Arachnida	Avicularia	purpurea	NA	NA	SPIDER	LIV	10	NO	263	DE	DE	T	C	C	C	2001-07-18	2001	2001-07-18	2001	I	LA	REPTILE & ARACHNOKULTURE	B.T.B.E. INSEKTENZUCHT	NA
2001891896	CICR	spider	Arachnida	Citharischius	crawshayi	NA	KING BABOON	TARANTULA	LIV	15	NO	462	DE	DE	T	C	C	C	2001-07-18	2001	2001-07-18	2001	I	LA	REPTILE & ARACHNOKULTURE	B.T.B.E. INSEKTENZUCHT	NA
2001891896	GPUL	spider	Arachnida	Grammostola	pulchra	NA	BRAZILIAN BLACK	TARANTULA	LIV	10	NO	79	DE	DE	T	C	C	C	2001-07-18	2001	2001-07-18	2001	I	LA	REPTILE & ARACHNOKULTURE	B.T.B.E. INSEKTENZUCHT	NA
2001891896	GST?	spider	Arachnida	Grammostola	sp.	NA	NA	TARANTULA	LIV	5	NO	110	DE	DE	T	C	C	C	2001-07-18	2001	2001-07-18	2001	I	LA	REPTILE & ARACHNOKULTURE	B.T.B.E. INSEKTENZUCHT	NA
2001891896	HALI	spider	Arachnida	Haplopelma	lividus	NA	COBALT BLUE	TARANTULA	LIV	10	NO	79	DE	DE	T	C	C	C	2001-07-18	2001	2001-07-18	2001	I	LA	REPTILE & ARACHNOKULTURE	B.T.B.E. INSEKTENZUCHT	NA
2001891896	HPA?	spider	Arachnida	Haplopelma	sp.	NA	NA	TARANTULA	LIV	20	NO	106	DE	DE	T	C	C	C	2001-07-18	2001	2001-07-18	2001	I	LA	REPTILE & ARACHNOKULTURE	B.T.B.E. INSEKTENZUCHT	NA
2001891896	LAS?	spider	Arachnida	Lasiodora	sp.	NA	BIRD-EATING	SPIDER	LIV	25	NO	55	DE	DE	T	C	C	C	2001-07-18	2001	2001-07-18	2001	I	LA	REPTILE & ARACHNOKULTURE	B.T.B.E. INSEKTENZUCHT	NA
2001891896	LAS?	spider	Arachnida	Lasiodora	sp.	NA	BIRD-EATING	SPIDER	LIV	8	NO	98	DE	DE	T	C	C	C	2001-07-18	2001	2001-07-18	2001	I	LA	REPTILE & ARACHNOKULTURE	B.T.B.E. INSEKTENZUCHT	NA
2001891896	NONJ	spider	Arachnida	Non-CITES entry	sp.	NA	NA	ARACHNIDS	LIV	8	NO	123	DE	DE	T	C	C	C	2001-07-18	2001	2001-07-18	2001	I	LA	REPTILE & ARACHNOKULTURE	B.T.B.E. INSEKTENZUCHT	NA
2001891896	NONJ	spider	Arachnida	Non-CITES entry	sp.	NA	NA	ARACHNIDS	LIV	13	NO	160	DE	DE	T	C	C	C	2001-07-18	2001	2001-07-18	2001	I	LA	REPTILE & ARACHNOKULTURE	B.T.B.E. INSEKTENZUCHT	NA
2001891896	NONJ	spider	Arachnida	Non-CITES entry	sp.	NA	NA	ARACHNIDS	LIV	25	NO	165	DE	DE	T	C	C	C	2001-07-18	2001	2001-07-18	2001	I	LA	REPTILE & ARACHNOKULTURE	B.T.B.E. INSEKTENZUCHT	NA
2001891896	NONJ	spider	Arachnida	Non-CITES entry	sp.	NA	NA	ARACHNIDS	LIV	25	NO	110	DE	DE	T	C	C	C	2001-07-18	2001	2001-07-18	2001	I	LA	REPTILE & ARACHNOKULTURE	B.T.B.E. INSEKTENZUCHT	NA
2001891896	NONJ	spider	Arachnida	Non-CITES entry	sp.	NA	NA	ARACHNIDS	LIV	4	NO	66	DE	DE	T	C	C	C	2001-07-18	2001	2001-07-18	2001	I	LA	REPTILE & ARACHNOKULTURE	B.T.B.E. INSEKTENZUCHT	NA
2001891896	PCAM	spider	Arachnida	Psalmopoeus	cambridgei	NA	TRINIDAD CHEVRON	SPIDER	LIV	31	NO	200	DE	DE	T	C	C	C	2001-07-18	2001	2001-07-18	2001	I	LA	REPTILE & ARACHNOKULTURE	B.T.B.E. INSEKTENZUCHT	NA
2001891896	PMP?	spider	Arachnida	Pamphobeteus	sp.	NA	BIRD-EATING	SPIDER	LIV	5	NO	176	DE	DE	T	C	C	C	2001-07-18	2001	2001-07-18	2001	I	LA	REPTILE & ARACHNOKULTURE	B.T.B.E. INSEKTENZUCHT	NA
2001891896	PSIR	spider	Arachnida	Psalmopoeus	irminia	NA	VENEZUELAN TIGER	SPIDER	LIV	50	NO	198	DE	DE	T	C	C	C	2001-07-18	2001	2001-07-18	2001	I	LA	REPTILE & ARACHNOKULTURE	B.T.B.E. INSEKTENZUCHT	NA
2001891896	PSPL	spider	Arachnida	Psalmopoeus	pulcher	NA	PANAMA BLONDE TREE	SPIDER	LIV	30	NO	178	DE	DE	T	C	C	C	2001-07-18	2001	2001-07-18	2001	I	LA	REPTILE & ARACHNOKULTURE	B.T.B.E. INSEKTENZUCHT	NA
2001891896	TLEB	spider	Arachnida	Theraphosa	leblondi	NA	GOLIATH BIRDEATING	SPIDER	LIV	15	NO	594	DE	DE	T	W	C	C	2001-07-18	2001	2001-07-18	2001	I	LA	REPTILE & ARACHNOKULTURE	B.T.B.E. INSEKTENZUCHT	NA
2001891896	XNT?	spider	Arachnida	Xenesthis	sp.	NA	NA	TARANTULA	LIV	7	NO	154	DE	DE	T	C	C	C	2001-07-18	2001	2001-07-18	2001	I	LA	REPTILE & ARACHNOKULTURE	B.T.B.E. INSEKTENZUCHT	NA
2001891896	XNT?	spider	Arachnida	Xenesthis	sp.	NA	NA	TARANTULA	LIV	20	NO	440	DE	DE	T	C	C	C	2001-07-18	2001	2001-07-18	2001	I	LA	REPTILE & ARACHNOKULTURE	B.T.B.E. INSEKTENZUCHT	NA
2001902059	AVAV	spider	Arachnida	Avicularia	avicularia	NA	PINK TOE	SPIDER	LIV	100	NO	140	GY	GY	T	W	C	C	2001-07-18	2001	2001-07-18	2001	I	MI	NA	NA	NA
2001910165	NONJ	spider	Arachnida	Non-CITES entry	sp.	NA	NA	ARACHNIDS	LIV	185	NO	709	SK	SK	T	C	C	C	2001-07-19	2001	2001-07-19	2001	I	TP	GEARHEART, TODD ALAN	COMPANY ARCHA	NA
2001937622	PAIM	spider	Arachnida	Pandinus	imperator	NA	EMPEROR	SCORPION	LIV	500	NO	375	GH	GH	T	W	C	C	2001-07-20	2001	2001-07-19	2001	I	MI	ZOOLOGICAL IMPORTS 2000 INC.	EUBLAH ENTERPRISESE	NA
2001927836	NONJ	spider	Arachnida	Non-CITES entry	sp.	NA	NA	ARACHNIDS	SPE	31	NO	0	TH	NL	S	W	C	C	2001-08-30	2001	2001-07-20	2001	I	NY	AMERICAN MUSEUM OF NATURAL HISTORY	NA	NA
2001927836	NONJ	spider	Arachnida	Non-CITES entry	sp.	NA	NA	ARACHNIDS	SPE	300	NO	0	MY	NL	S	W	C	C	2001-08-30	2001	2001-07-20	2001	I	NY	AMERICAN MUSEUM OF NATURAL HISTORY	NA	NA
2001955122	NONJ	spider	Arachnida	Non-CITES entry	sp.	NA	NA	ARACHNIDS	SPE	3	NO	0	SA	DE	S	W	C	C	2001-11-23	2001	2001-07-23	2001	I	CH	FIELD MUSEUM	NA	NA
2001907553	NONJ	spider	Arachnida	Non-CITES entry	sp.	NA	NA	ARACHNIDS	LIV	470	NO	865	TZ	TZ	T	W	C	C	2001-07-25	2001	2001-07-25	2001	I	LA	LA REPTILES INC	KIRYA GENERAL SUPPLIES	NA
2001102788	APSE	spider	Arachnida	Aphonopelma	seemani	NA	NA	TARANTULA	LIV	358	NO	537	GT	GT	T	W	C	C	2001-07-26	2001	2001-07-26	2001	I	MI	NA	PROYECTOS AGRICOLAS S.A.	NA
2001924089	PAIM	spider	Arachnida	Pandinus	imperator	NA	EMPEROR	SCORPION	LIV	100	NO	75	GH	GH	T	W	C	C	2001-07-26	2001	2001-07-26	2001	I	NW	NA	EUBLAH ENTERPRISES	NA
2001932682	AVAV	spider	Arachnida	Avicularia	avicularia	NA	PINK TOE	SPIDER	LIV	214	NO	86	GY	GY	T	W	C	C	2001-07-26	2001	2001-07-26	2001	I	MI	SOUTH AMERICAN ZOOLOGICAL SUPPLY, INC.	NA	NA
2001877922	PMP?	spider	Arachnida	Pamphobeteus	sp.	NA	BIRD-EATING	SPIDER	BOD	1	NO	50	PE	PE	P	U	R	S	2001-07-31	2001	2001-07-27	2001	I	MI	NA	NA	NA
2001913055	GST?	spider	Arachnida	Grammostola	sp.	NA	NA	TARANTULA	LIV	1500	NO	750	CL	CL	T	W	C	C	2001-07-27	2001	2001-07-27	2001	I	MI	STRICTLY REPTILES, INC.	SERGIO RICARDO BUSTAMANTE KUSCHEL	NA
2001897290	NONJ	spider	Arachnida	Non-CITES entry	sp.	NA	NA	ARACHNIDS	LIV	66	NO	198	TZ	TZ	T	W	C	C	2001-07-28	2001	2001-07-28	2001	I	LA	INTERNATIONAL DRAGON BREEDERS INC	ICE MOUNTAIN AGENCY	NA
2001897290	PTMU	spider	Arachnida	Pterinochilus	murinus	NA	NA	SPIDER	LIV	300	NO	1200	TZ	TZ	T	W	C	C	2001-07-28	2001	2001-07-28	2001	I	LA	INTERNATIONAL DRAGON BREEDERS INC	ICE MOUNTAIN AGENCY	NA
2001897290	PTO?	spider	Arachnida	Pterinochilus	sp.	NA	NA	SPIDER	LIV	47	NO	188	TZ	TZ	T	W	C	C	2001-07-28	2001	2001-07-28	2001	I	LA	INTERNATIONAL DRAGON BREEDERS INC	ICE MOUNTAIN AGENCY	NA
2001916358	HETS	spider	Arachnida	Heterometrus	spiniferus	NA	ASIAN FOREST	SCORPION	LIV	150	NO	150	VN	VN	T	W	C	C	2001-07-28	2001	2001-07-28	2001	I	MI	STUBBS, RICHARD A	NGO VO CO	NA
2001973925	HDG?	spider	Arachnida	Hadogenes	sp.	NA	NA	SCORPION	LIV	84	NO	105	EG	EG	T	W	C	C	2001-07-30	2001	2001-07-30	2001	I	MI	JP PETS	TOP TRADERS	NA
2001973925	NONJ	spider	Arachnida	Non-CITES entry	sp.	NA	NA	ARACHNIDS	LIV	68	NO	85	EG	EG	T	W	C	C	2001-07-30	2001	2001-07-30	2001	I	MI	JP PETS	TOP TRADERS	NA
2001973925	NONJ	spider	Arachnida	Non-CITES entry	sp.	NA	NA	ARACHNIDS	LIV	450	NO	563	EG	EG	T	W	C	C	2001-07-30	2001	2001-07-30	2001	I	MI	JP PETS	TOP TRADERS	NA
2001997774	PAIM	spider	Arachnida	Pandinus	imperator	NA	EMPEROR	SCORPION	LIV	600	NO	900	TG	TG	T	W	C	C	2001-07-30	2001	2001-07-30	2001	I	LA	L. A. REPTILE	PAJAR SARL IMPORT EXPORT	NA
2001128569	AVAV	spider	Arachnida	Avicularia	avicularia	NA	PINK TOE	SPIDER	LIV	150	NO	210	GY	GY	T	W	C	C	2001-08-06	2001	2001-08-01	2001	I	MI	LAC BREEDERS & TRADERS	NATURE PRODUCTS	NA
2001913057	SCR?	spider	Arachnida	Scorpio	sp.	NA	NA	SCORPION	LIV	25	NO	125	AE	AE	T	W	C	C	2001-08-01	2001	2001-08-01	2001	I	MI	GLADES HERP, INC.	AL NOORAS EST	NA
2001937850	AVI?	spider	Arachnida	Avicularia	sp.	NA	NA	SPIDER	LIV	26	NO	260	DE	DE	T	C	C	C	2001-08-01	2001	2001-08-01	2001	I	NW	SOMMA, FRANK	NA	NA
2001937850	EPE?	spider	Arachnida	Ephebopus	sp.	NA	NA	SPIDER	LIV	40	NO	400	DE	DE	T	C	C	C	2001-08-01	2001	2001-08-01	2001	I	NW	SOMMA, FRANK	NA	NA
2001937850	SCLC	spider	Arachnida	Stromatopelma	calceata	NA	NA	TARANTULA	LIV	30	NO	600	DE	DE	T	C	C	C	2001-08-01	2001	2001-08-01	2001	I	NW	SOMMA, FRANK	NA	NA
2001937850	TAGI	spider	Arachnida	Tapinauchenius	gigas	NA	ORANGE TREE	SPIDER	LIV	40	NO	200	DE	DE	T	C	C	C	2001-08-01	2001	2001-08-01	2001	I	NW	SOMMA, FRANK	NA	NA
2001937850	TLEB	spider	Arachnida	Theraphosa	leblondi	NA	GOLIATH BIRDEATING	SPIDER	LIV	80	NO	800	DE	DE	T	C	C	C	2001-08-01	2001	2001-08-01	2001	I	NW	SOMMA, FRANK	NA	NA
2001973142	CICR	spider	Arachnida	Citharischius	crawshayi	NA	KING BABOON	TARANTULA	LIV	1	NO	1	TZ	TZ	T	W	C	C	2001-08-01	2001	2001-08-01	2001	I	MI	GLADES HERP, INC.	MOUNTAIN BIRDS & TROPHIES CO.	NA
2001973142	HDG?	spider	Arachnida	Hadogenes	sp.	NA	NA	SCORPION	LIV	6	NO	6	TZ	TZ	T	W	C	C	2001-08-01	2001	2001-08-01	2001	I	MI	GLADES HERP, INC.	MOUNTAIN BIRDS & TROPHIES CO.	NA
2001973142	LTD?	spider	Arachnida	Latrodectus	sp.	NA	NA	SPIDER	LIV	3	NO	3	TZ	TZ	T	W	C	C	2001-08-01	2001	2001-08-01	2001	I	MI	GLADES HERP, INC.	MOUNTAIN BIRDS & TROPHIES CO.	NA
2001973142	NONJ	spider	Arachnida	Non-CITES entry	sp.	NA	NA	ARACHNIDS	LIV	25	NO	25	TZ	TZ	T	W	C	C	2001-08-01	2001	2001-08-01	2001	I	MI	GLADES HERP, INC.	MOUNTAIN BIRDS & TROPHIES CO.	NA
2001973142	NONJ	spider	Arachnida	Non-CITES entry	sp.	NA	NA	ARACHNIDS	LIV	18	NO	18	TZ	TZ	T	W	C	C	2001-08-01	2001	2001-08-01	2001	I	MI	GLADES HERP, INC.	MOUNTAIN BIRDS & TROPHIES CO.	NA
2001973142	NONJ	spider	Arachnida	Non-CITES entry	sp.	NA	NA	ARACHNIDS	LIV	10	NO	10	TZ	TZ	T	W	C	C	2001-08-01	2001	2001-08-01	2001	I	MI	GLADES HERP, INC.	MOUNTAIN BIRDS & TROPHIES CO.	NA
2001973142	NONJ	spider	Arachnida	Non-CITES entry	sp.	NA	NA	ARACHNIDS	LIV	25	NO	25	TZ	TZ	T	W	C	C	2001-08-01	2001	2001-08-01	2001	I	MI	GLADES HERP, INC.	MOUNTAIN BIRDS & TROPHIES CO.	NA
2001973142	NONJ	spider	Arachnida	Non-CITES entry	sp.	NA	NA	ARACHNIDS	LIV	7	NO	7	TZ	TZ	T	W	C	C	2001-08-01	2001	2001-08-01	2001	I	MI	GLADES HERP, INC.	MOUNTAIN BIRDS & TROPHIES CO.	NA
2001973142	NONJ	spider	Arachnida	Non-CITES entry	sp.	NA	NA	ARACHNIDS	LIV	50	NO	50	TZ	TZ	T	W	C	C	2001-08-01	2001	2001-08-01	2001	I	MI	GLADES HERP, INC.	MOUNTAIN BIRDS & TROPHIES CO.	NA
2001973142	NONJ	spider	Arachnida	Non-CITES entry	sp.	NA	NA	ARACHNIDS	LIV	12	NO	12	TZ	TZ	T	W	C	C	2001-08-01	2001	2001-08-01	2001	I	MI	GLADES HERP, INC.	MOUNTAIN BIRDS & TROPHIES CO.	NA
2001927977	APP?	spider	Arachnida	Aphonopelma	sp.	NA	NA	TARANTULA	LIV	12	NO	120	US	DE	T	W	C	C	2001-08-02	2001	2001-08-02	2001	I	NY	REPTILE MASTERS	TROPENHAUS HAMBURG	NA
2001916352	GST?	spider	Arachnida	Grammostola	sp.	NA	NA	TARANTULA	LIV	500	NO	300	CL	CL	T	C	C	C	2001-08-03	2001	2001-08-03	2001	I	MI	SALMERON, JOSE	NA	NA
2001920992	PAIM	spider	Arachnida	Pandinus	imperator	NA	EMPEROR	SCORPION	LIV	412	NO	206	TZ	TZ	T	W	C	C	2001-08-07	2001	2001-08-07	2001	I	LA	L. A. REPTILE	KISASE INVESTMENT	NA
2001973477	PSPN	spider	Arachnida	Pterinochilus	spinicrus	NA	USUMBARA BABOON	SPIDER	LIV	100	NO	60	TZ	TZ	T	W	C	C	2001-08-08	2001	2001-08-08	2001	I	MI	GLOBAL TROPICAL IMPORT/EXPORT	GRECHANT(TANZANIA) LIMITED	NA
2001937915	GST?	spider	Arachnida	Grammostola	sp.	NA	NA	TARANTULA	LIV	50	NO	125	CL	AT	T	W	C	C	2001-08-09	2001	2001-08-09	2001	I	MI	STRICTLY REPTILES, INC.	MARTHA BAUER KEG	NA
2001969413	AVAV	spider	Arachnida	Avicularia	avicularia	NA	PINK TOE	SPIDER	LIV	250	NO	350	GY	GY	T	W	C	C	2001-08-09	2001	2001-08-09	2001	I	MI	BURGUNDY REPTILE TRADERS	GUYANA AQUARIUM & PET CO.	NA
2001126540	NONJ	spider	Arachnida	Non-CITES entry	sp.	NA	NA	ARACHNIDS	LIV	78	NO	39	TZ	TZ	T	W	C	C	2001-08-10	2001	2001-08-10	2001	I	MI	GLOBAL TROPICAL IMPORT/EXPORT	BUIBUII INVESTMENTS LIMITED	NA
2001126540	NONJ	spider	Arachnida	Non-CITES entry	sp.	NA	NA	ARACHNIDS	LIV	150	NO	75	TZ	TZ	T	W	C	C	2001-08-10	2001	2001-08-10	2001	I	MI	GLOBAL TROPICAL IMPORT/EXPORT	BUIBUII INVESTMENTS LIMITED	NA
2001888375	NONJ	spider	Arachnida	Non-CITES entry	sp.	NA	NA	ARACHNIDS	SPE	728	NO	0	CL	CL	S	W	C	C	2001-05-09	2001	2001-08-10	2001	I	NY	AMERICAN MUSEUM OF NATURAL HISTORY	NA	NA
2001911374	ASC?	spider	Arachnida	Acanthoscurria	sp.	NA	NA	TARANTULA	LIV	50	NO	109	DE	DE	T	C	C	C	2001-08-10	2001	2001-08-10	2001	I	CH	BHB ENTERPRISES	M & S REPTILIEN	NA
2001911374	AVVE	spider	Arachnida	Avicularia	versicolor	NA	MARTINIQUE TREE	SPIDER	LIV	50	NO	109	DE	DE	T	C	C	C	2001-08-10	2001	2001-08-10	2001	I	CH	BHB ENTERPRISES	M & S REPTILIEN	NA
2001911374	TLEB	spider	Arachnida	Theraphosa	leblondi	NA	GOLIATH BIRDEATING	SPIDER	LIV	50	NO	153	DE	DE	T	C	C	C	2001-08-10	2001	2001-08-10	2001	I	CH	BHB ENTERPRISES	M & S REPTILIEN	NA
2001953517	NONJ	spider	Arachnida	Non-CITES entry	sp.	NA	NA	ARACHNIDS	LIV	50	NO	100	MG	MG	T	W	C	C	2001-08-10	2001	2001-08-10	2001	I	LA	INTERNATIONAL DRAGON BREEDERS INC	RAYMOND, RAKOTONAIVO	NA
2001903214	CRU?	spider	Arachnida	Centruroides	sp.	NA	NA	SCORPION	MEA	93	KG	1104	NZ	NZ	T	C	C	C	2001-08-13	2001	2001-08-13	2001	I	LA	NEW ZEALAND LAMB CO. INC.	SDP MARKETING LIMITED	NA
2001939104	PAIM	spider	Arachnida	Pandinus	imperator	NA	EMPEROR	SCORPION	LIV	1000	NO	1000	TG	TG	T	W	C	C	2001-08-14	2001	2001-08-13	2001	I	MI	GAMA SUPPLIERS, INC.	TOGAMIN REPTILES	NA
2001939104	PAIM	spider	Arachnida	Pandinus	imperator	NA	EMPEROR	SCORPION	LIV	540	NO	460	TG	TG	T	W	C	C	2001-08-14	2001	2001-08-13	2001	I	MI	GAMA SUPPLIERS, INC.	TOGAMIN REPTILES	NA
2001960648	NONJ	spider	Arachnida	Non-CITES entry	sp.	NA	NA	ARACHNIDS	BOD	200	NO	1100	PE	PE	T	W	C	C	2001-08-16	2001	2001-08-13	2001	I	NW	BALARIN IMPORT & EXPORT	PERCY EFRAIN CHACON CAISINA	NA
2001974046	GST?	spider	Arachnida	Grammostola	sp.	NA	NA	TARANTULA	LIV	6	NO	21	CL	IT	T	W	C	C	2001-08-13	2001	2001-08-13	2001	I	MI	STRICTLY REPTILES, INC.	NATURAVIVA	NA
2001974046	NONJ	spider	Arachnida	Non-CITES entry	sp.	NA	NA	ARACHNIDS	LIV	6	NO	36	NI	IT	T	W	C	C	2001-08-13	2001	2001-08-13	2001	I	MI	STRICTLY REPTILES, INC.	NATURAVIVA	NA
2001128669	HYSG	spider	Arachnida	Hysterocrates	gigas	NA	NA	SPIDER	LIV	114	NO	342	BJ	BJ	T	R	C	C	2001-11-27	2001	2001-08-14	2001	I	MI	MIAMI REPTILE	ZOO CLUB	NA
2001244116	SCR?	spider	Arachnida	Scorpio	sp.	NA	NA	SCORPION	MED	60	NO	0	XX	CN	P	W	R	S	2001-08-20	2001	2001-08-14	2001	I	AN	NA	HEALTHLAND SUPPLIES LTD	NA
2001927235	HPA?	spider	Arachnida	Haplopelma	sp.	NA	NA	TARANTULA	LIV	5	NO	150	DE	DE	T	F	C	C	2001-08-15	2001	2001-08-15	2001	I	MI	GLADES HERP, INC.	NA	NA
2001927235	PSPL	spider	Arachnida	Psalmopoeus	pulcher	NA	PANAMA BLONDE TREE	SPIDER	LIV	12	NO	144	DE	DE	T	F	C	C	2001-08-15	2001	2001-08-15	2001	I	MI	GLADES HERP, INC.	NA	NA
2001927235	TLEB	spider	Arachnida	Theraphosa	leblondi	NA	GOLIATH BIRDEATING	SPIDER	LIV	22	NO	1100	DE	DE	T	F	C	C	2001-08-15	2001	2001-08-15	2001	I	MI	GLADES HERP, INC.	NA	NA
2001937290	AVAV	spider	Arachnida	Avicularia	avicularia	NA	PINK TOE	SPIDER	LIV	50	NO	70	GY	GY	T	W	C	C	2001-08-15	2001	2001-08-15	2001	I	MI	VAN SERTIMA, LAWRENCE	VAN SERTIMAS BIO PRODUCTS	NA
2001907635	HTT?	spider	Arachnida	Heterometrus	sp.	NA	NA	SCORPION	LIV	100	NO	200	VN	VN	T	W	C	C	2001-08-16	2001	2001-08-16	2001	I	LA	CALIFORNIA ZOOLOGICAL SUPPLY	PHU AN BREEDING FARM	NA
2001916059	NONJ	spider	Arachnida	Non-CITES entry	sp.	NA	NA	ARACHNIDS	BOD	350	NO	4945	PH	PH	T	W	C	C	2001-08-24	2001	2001-08-17	2001	I	SF	EAST BAY RETAIL VENTURES	INNOVATIVE & CREATIVE PRODUCTS INTERNATIONAL	NA
2001916891	PAIM	spider	Arachnida	Pandinus	imperator	NA	EMPEROR	SCORPION	LIV	600	NO	900	TG	TG	T	W	C	C	2001-08-20	2001	2001-08-20	2001	I	LA	L. A. REPTILE	PAJAR SARL IMPORT EXPORT	NA
2001171039	HETL	spider	Arachnida	Heterometrus	longimanus	NA	NA	SCORPION	LIV	100	NO	80	MY	MY	T	W	C	C	2001-08-21	2001	2001-08-21	2001	I	LA	CALIFORNIA ZOOLOGICAL SUPPLY	CBS WILDLIFE	NA
2001171039	NONJ	spider	Arachnida	Non-CITES entry	sp.	NA	NA	ARACHNIDS	LIV	12	NO	24	MY	MY	T	W	C	C	2001-08-21	2001	2001-08-21	2001	I	LA	CALIFORNIA ZOOLOGICAL SUPPLY	CBS WILDLIFE	NA
2001906586	GST?	spider	Arachnida	Grammostola	sp.	NA	NA	TARANTULA	LIV	1000	NO	500	CL	CL	T	W	C	C	2001-08-21	2001	2001-08-21	2001	I	LA	L. A. REPTILE	SERGIO BUSTAMANTE	NA
2007957317	APSE	spider	Arachnida	Aphonopelma	seemani	NA	NA	TARANTULA	LIV	493	NO	1500	HN	HN	T	W	C	C	2001-08-21	2001	2001-08-21	2001	I	MI	STRICTLY REPTILES, INC.	BREEDING FARMS CORP	NA
2007957317	CEGR	spider	Arachnida	Centruroides	gracilis	NA	BARK	SCORPION	LIV	100	NO	250	HN	HN	T	W	C	C	2001-08-21	2001	2001-08-21	2001	I	MI	STRICTLY REPTILES, INC.	BREEDING FARMS CORP	NA
2001917454	NONJ	spider	Arachnida	Non-CITES entry	sp.	NA	NA	ARACHNIDS	LIV	50	NO	125	VN	VN	T	W	C	C	2001-08-22	2001	2001-08-22	2001	I	LA	GLOBAL TROPICAL IMPORTS EXPORTS	PHIL AN BREEDING FARM	NA
2001932631	AVAV	spider	Arachnida	Avicularia	avicularia	NA	PINK TOE	SPIDER	LIV	300	NO	420	GY	GY	T	W	C	C	2001-08-25	2001	2001-08-25	2001	I	MI	L. A. REPTILE	EXOTIC FAUNA ENTERPRISES	NA
2001919913	PAIM	spider	Arachnida	Pandinus	imperator	NA	EMPEROR	SCORPION	LIV	250	NO	500	TZ	TZ	T	W	C	C	2001-08-29	2001	2001-08-29	2001	I	LA	L. A. REPTILE	KISASE INVESTMENT	NA
2001923102	PTMU	spider	Arachnida	Pterinochilus	murinus	NA	NA	SPIDER	LIV	20	NO	20	TZ	TZ	T	W	C	C	2001-08-29	2001	2001-08-29	2001	I	LA	INTERNATIONAL DRAGON BREEDERS INC	AFRICAN BIRD FARM	NA
2001928040	HYSG	spider	Arachnida	Hysterocrates	gigas	NA	NA	SPIDER	LIV	50	NO	30	TZ	TZ	T	W	C	C	2001-08-30	2001	2001-08-29	2001	I	MI	STUBBS, RICHARD A	GRECHANT (TANZANIA) LIMITED	NA
2001167443	PAIM	spider	Arachnida	Pandinus	imperator	NA	EMPEROR	SCORPION	LIV	600	NO	1200	BJ	BJ	T	R	C	C	2001-08-30	2001	2001-08-30	2001	I	MI	MIAMI REPTILE	ZOO CLUB	NA
2001917220	PAIM	spider	Arachnida	Pandinus	imperator	NA	EMPEROR	SCORPION	LIV	300	NO	150	GH	GH	T	W	C	C	2001-08-31	2001	2001-08-30	2001	I	NW	LEADER TRADING INC.	EUBLAH ENTERPRISES	NA
2001142667	PDN?	spider	Arachnida	Pandinus	sp.	NA	NA	SCORPION	LIV	172	NO	172	TZ	TZ	T	W	C	C	2001-09-01	2001	2001-08-31	2001	I	MI	GLOBAL TROPICAL	KOORI INVESTMENTS	NA
2001933210	NONJ	spider	Arachnida	Non-CITES entry	sp.	NA	NA	ARACHNIDS	LIV	50	NO	150	TZ	TZ	T	W	C	C	2001-08-31	2001	2001-08-31	2001	I	MI	STUBBS, RICHARD A	AMANDLA ANIMAL FARM	NA
2001916959	PAIM	spider	Arachnida	Pandinus	imperator	NA	EMPEROR	SCORPION	LIV	600	NO	900	TG	TG	T	W	C	C	2001-09-04	2001	2001-09-03	2001	I	LA	L. A. REPTILE	PAJAR SARL IMPORTS	NA
2001916945	GST?	spider	Arachnida	Grammostola	sp.	NA	NA	TARANTULA	LIV	1000	NO	500	CL	CL	T	W	C	C	2001-09-04	2001	2001-09-04	2001	I	LA	L. A. REPTILE	SERGIO BUSTAMANTE	NA
2001915842	ASC?	spider	Arachnida	Acanthoscurria	sp.	NA	NA	TARANTULA	LIV	12	NO	65	NL	NL	T	C	C	C	2001-09-05	2001	2001-09-05	2001	I	NW	SOMMA, FRANK	NA	NA
2001915842	ASC?	spider	Arachnida	Acanthoscurria	sp.	NA	NA	TARANTULA	LIV	30	NO	50	NL	NL	T	C	C	C	2001-09-05	2001	2001-09-05	2001	I	NW	SOMMA, FRANK	NA	NA
2001915842	AVAV	spider	Arachnida	Avicularia	avicularia	NA	PINK TOE	SPIDER	LIV	20	NO	100	NL	NL	T	C	C	C	2001-09-05	2001	2001-09-05	2001	I	NW	SOMMA, FRANK	NA	NA
2001915842	CEBE	spider	Arachnida	Ceratogyrus	bechuanicus	NA	STARBURST HORNED	TARANTULA	LIV	40	NO	40	NL	NL	T	C	C	C	2001-09-05	2001	2001-09-05	2001	I	NW	SOMMA, FRANK	NA	NA
2001915842	LAPA	spider	Arachnida	Lasiodora	parahybana	NA	SALMON BIRD-EATING	SPIDER	LIV	50	NO	50	NL	NL	T	C	C	C	2001-09-05	2001	2001-09-05	2001	I	NW	SOMMA, FRANK	NA	NA
2001915842	LAS?	spider	Arachnida	Lasiodora	sp.	NA	BIRD-EATING	SPIDER	LIV	100	NO	600	NL	NL	T	C	C	C	2001-09-05	2001	2001-09-05	2001	I	NW	SOMMA, FRANK	NA	NA
2001915842	LAS?	spider	Arachnida	Lasiodora	sp.	NA	BIRD-EATING	SPIDER	LIV	4	NO	45	NL	NL	T	C	C	C	2001-09-05	2001	2001-09-05	2001	I	NW	SOMMA, FRANK	NA	NA
2001915842	LAS?	spider	Arachnida	Lasiodora	sp.	NA	BIRD-EATING	SPIDER	LIV	25	NO	90	NL	NL	T	C	C	C	2001-09-05	2001	2001-09-05	2001	I	NW	SOMMA, FRANK	NA	NA
2001915842	LAS?	spider	Arachnida	Lasiodora	sp.	NA	BIRD-EATING	SPIDER	LIV	25	NO	120	NL	NL	T	C	C	C	2001-09-05	2001	2001-09-05	2001	I	NW	SOMMA, FRANK	NA	NA
2001915842	NONJ	spider	Arachnida	Non-CITES entry	sp.	NA	NA	ARACHNIDS	LIV	20	NO	200	TZ	NL	T	W	C	C	2001-09-05	2001	2001-09-05	2001	I	NW	SOMMA, FRANK	NA	NA
2001915842	NONJ	spider	Arachnida	Non-CITES entry	sp.	NA	NA	ARACHNIDS	LIV	12	NO	70	TZ	NL	T	W	C	C	2001-09-05	2001	2001-09-05	2001	I	NW	SOMMA, FRANK	NA	NA
2001915842	NONJ	spider	Arachnida	Non-CITES entry	sp.	NA	NA	ARACHNIDS	LIV	20	NO	150	TZ	NL	T	W	C	C	2001-09-05	2001	2001-09-05	2001	I	NW	SOMMA, FRANK	NA	NA
2001915842	NONJ	spider	Arachnida	Non-CITES entry	sp.	NA	NA	ARACHNIDS	LIV	35	NO	160	NL	NL	T	C	C	C	2001-09-05	2001	2001-09-05	2001	I	NW	SOMMA, FRANK	NA	NA
2001915842	NONJ	spider	Arachnida	Non-CITES entry	sp.	NA	NA	ARACHNIDS	LIV	30	NO	160	NL	NL	T	C	C	C	2001-09-05	2001	2001-09-05	2001	I	NW	SOMMA, FRANK	NA	NA
2001915842	NONJ	spider	Arachnida	Non-CITES entry	sp.	NA	NA	ARACHNIDS	LIV	20	NO	30	NL	NL	T	C	C	C	2001-09-05	2001	2001-09-05	2001	I	NW	SOMMA, FRANK	NA	NA
2001915842	NONJ	spider	Arachnida	Non-CITES entry	sp.	NA	NA	ARACHNIDS	LIV	1	NO	30	NL	NL	T	C	C	C	2001-09-05	2001	2001-09-05	2001	I	NW	SOMMA, FRANK	NA	NA
2001915842	NPL?	spider	Arachnida	Nephila	sp.	NA	NA	SPIDER	LIV	20	NO	140	TZ	NL	T	W	C	C	2001-09-05	2001	2001-09-05	2001	I	NW	SOMMA, FRANK	NA	NA
2001915842	PAMF	spider	Arachnida	Pamphobeteus	fortis	NA	BROWN BIRD-EATING	SPIDER	LIV	20	NO	190	NL	NL	T	C	C	C	2001-09-05	2001	2001-09-05	2001	I	NW	SOMMA, FRANK	NA	NA
2001917818	NONJ	spider	Arachnida	Non-CITES entry	sp.	NA	NA	ARACHNIDS	LIV	50	NO	125	VN	VN	T	W	C	C	2001-09-05	2001	2001-09-05	2001	I	LA	STUBBS, RICHARD A	NGO VO CO. LTD.	NA
2001917978	APP?	spider	Arachnida	Aphonopelma	sp.	NA	NA	TARANTULA	LIV	25	NO	149	DE	DE	T	C	C	C	2001-09-05	2001	2001-09-05	2001	I	LA	REPTILE & ARACHNOKULTURE	BTBE INSEKTENZUCHT	NA
2001917978	AVI?	spider	Arachnida	Avicularia	sp.	NA	NA	SPIDER	LIV	75	NO	345	DE	DE	T	C	C	C	2001-09-05	2001	2001-09-05	2001	I	LA	REPTILE & ARACHNOKULTURE	BTBE INSEKTENZUCHT	NA
2001917978	AVVE	spider	Arachnida	Avicularia	versicolor	NA	MARTINIQUE TREE	SPIDER	LIV	50	NO	287	DE	DE	T	C	C	C	2001-09-05	2001	2001-09-05	2001	I	LA	REPTILE & ARACHNOKULTURE	BTBE INSEKTENZUCHT	NA
2001917978	CHCB	spider	Arachnida	Chromatopelma	cyanopubescens	NA	GREEN BOTTLE BLUE	TARANTULA	LIV	10	NO	83	DE	DE	T	C	C	C	2001-09-05	2001	2001-09-05	2001	I	LA	REPTILE & ARACHNOKULTURE	BTBE INSEKTENZUCHT	NA
2001917978	GST?	spider	Arachnida	Grammostola	sp.	NA	NA	TARANTULA	LIV	25	NO	259	DE	DE	T	C	C	C	2001-09-05	2001	2001-09-05	2001	I	LA	REPTILE & ARACHNOKULTURE	BTBE INSEKTENZUCHT	NA
2001917978	LAS?	spider	Arachnida	Lasiodora	sp.	NA	BIRD-EATING	SPIDER	LIV	25	NO	69	DE	DE	T	C	C	C	2001-09-05	2001	2001-09-05	2001	I	LA	REPTILE & ARACHNOKULTURE	BTBE INSEKTENZUCHT	NA
2001917978	LAS?	spider	Arachnida	Lasiodora	sp.	NA	BIRD-EATING	SPIDER	LIV	7	NO	35	DE	DE	T	C	C	C	2001-09-05	2001	2001-09-05	2001	I	LA	REPTILE & ARACHNOKULTURE	BTBE INSEKTENZUCHT	NA
2001917978	NONJ	spider	Arachnida	Non-CITES entry	sp.	NA	NA	ARACHNIDS	LIV	1	NO	30	DE	DE	T	C	C	C	2001-09-05	2001	2001-09-05	2001	I	LA	REPTILE & ARACHNOKULTURE	BTBE INSEKTENZUCHT	NA
2001917978	NONJ	spider	Arachnida	Non-CITES entry	sp.	NA	NA	ARACHNIDS	LIV	4	NO	175	DE	DE	T	C	C	C	2001-09-05	2001	2001-09-05	2001	I	LA	REPTILE & ARACHNOKULTURE	BTBE INSEKTENZUCHT	NA
2001917978	NONJ	spider	Arachnida	Non-CITES entry	sp.	NA	NA	ARACHNIDS	LIV	10	NO	274	DE	DE	T	C	C	C	2001-09-05	2001	2001-09-05	2001	I	LA	REPTILE & ARACHNOKULTURE	BTBE INSEKTENZUCHT	NA
2001917978	NONJ	spider	Arachnida	Non-CITES entry	sp.	NA	NA	ARACHNIDS	LIV	25	NO	69	DE	DE	T	C	C	C	2001-09-05	2001	2001-09-05	2001	I	LA	REPTILE & ARACHNOKULTURE	BTBE INSEKTENZUCHT	NA
2001917978	NONJ	spider	Arachnida	Non-CITES entry	sp.	NA	NA	ARACHNIDS	LIV	5	NO	115	DE	DE	T	C	C	C	2001-09-05	2001	2001-09-05	2001	I	LA	REPTILE & ARACHNOKULTURE	BTBE INSEKTENZUCHT	NA
2001917978	NONJ	spider	Arachnida	Non-CITES entry	sp.	NA	NA	ARACHNIDS	LIV	10	NO	37	DE	DE	T	C	C	C	2001-09-05	2001	2001-09-05	2001	I	LA	REPTILE & ARACHNOKULTURE	BTBE INSEKTENZUCHT	NA
2001917978	NONJ	spider	Arachnida	Non-CITES entry	sp.	NA	NA	ARACHNIDS	LIV	25	NO	172	DE	DE	T	C	C	C	2001-09-05	2001	2001-09-05	2001	I	LA	REPTILE & ARACHNOKULTURE	BTBE INSEKTENZUCHT	NA
2001917978	NONJ	spider	Arachnida	Non-CITES entry	sp.	NA	NA	ARACHNIDS	LIV	1	NO	1	DE	DE	T	C	C	C	2001-09-05	2001	2001-09-05	2001	I	LA	REPTILE & ARACHNOKULTURE	BTBE INSEKTENZUCHT	NA
2001917978	NONJ	spider	Arachnida	Non-CITES entry	sp.	NA	NA	ARACHNIDS	LIV	5	NO	52	DE	DE	T	W	C	C	2001-09-05	2001	2001-09-05	2001	I	LA	REPTILE & ARACHNOKULTURE	BTBE INSEKTENZUCHT	NA
2001917978	PCAM	spider	Arachnida	Psalmopoeus	cambridgei	NA	TRINIDAD CHEVRON	SPIDER	LIV	5	NO	1	DE	DE	T	C	C	C	2001-09-05	2001	2001-09-05	2001	I	LA	REPTILE & ARACHNOKULTURE	BTBE INSEKTENZUCHT	NA
2001917978	PLP?	spider	Arachnida	Psalmopoeus	sp.	NA	NA	SPIDER	LIV	71	NO	278	DE	DE	T	C	C	C	2001-09-05	2001	2001-09-05	2001	I	LA	REPTILE & ARACHNOKULTURE	BTBE INSEKTENZUCHT	NA
2001917978	PMP?	spider	Arachnida	Pamphobeteus	sp.	NA	BIRD-EATING	SPIDER	LIV	62	NO	648	DE	DE	T	C	C	C	2001-09-05	2001	2001-09-05	2001	I	LA	REPTILE & ARACHNOKULTURE	BTBE INSEKTENZUCHT	NA
2001917978	PSIR	spider	Arachnida	Psalmopoeus	irminia	NA	VENEZUELAN TIGER	SPIDER	LIV	2	NO	32	DE	DE	T	C	C	C	2001-09-05	2001	2001-09-05	2001	I	LA	REPTILE & ARACHNOKULTURE	BTBE INSEKTENZUCHT	NA
2001926588	AVAV	spider	Arachnida	Avicularia	avicularia	NA	PINK TOE	SPIDER	LIV	300	NO	120	GY	GY	T	W	C	C	2001-09-06	2001	2001-09-05	2001	I	MI	INT'L EXOTIC WILDLIFE	NA	NA
2001916949	NONJ	spider	Arachnida	Non-CITES entry	sp.	NA	NA	ARACHNIDS	LIV	134	NO	167	TZ	TZ	T	W	C	C	2001-09-06	2001	2001-09-06	2001	I	LA	L. A. REPTILE	KIRYA GENERAL SUPPLIES	NA
2001916949	NONJ	spider	Arachnida	Non-CITES entry	sp.	NA	NA	ARACHNIDS	LIV	257	NO	385	TZ	TZ	T	W	C	C	2001-09-06	2001	2001-09-06	2001	I	LA	L. A. REPTILE	KIRYA GENERAL SUPPLIES	NA
2001916949	NONJ	spider	Arachnida	Non-CITES entry	sp.	NA	NA	ARACHNIDS	LIV	259	NO	518	TZ	TZ	T	W	C	C	2001-09-06	2001	2001-09-06	2001	I	LA	L. A. REPTILE	KIRYA GENERAL SUPPLIES	NA
2001916991	NONJ	spider	Arachnida	Non-CITES entry	sp.	NA	NA	ARACHNIDS	LIV	29	NO	14	TZ	TZ	T	W	C	C	2001-09-06	2001	2001-09-06	2001	I	LA	CALIFORNIA ZOOLOGICAL SUPPLY	MT CANDIDA ENTERPRISES	NA
2001926766	PAIM	spider	Arachnida	Pandinus	imperator	NA	EMPEROR	SCORPION	LIV	1000	NO	900	GB	GH	T	W	C	C	2001-09-06	2001	2001-09-06	2001	I	MI	BURGUNDY REPTILE TRADERS	OGUNS & CO. (GH) LTD.	NA
2001933364	PAIM	spider	Arachnida	Pandinus	imperator	NA	EMPEROR	SCORPION	LIV	1620	NO	1055	TG	TG	T	W	C	C	2001-09-07	2001	2001-09-07	2001	I	MI	GAMA SUPPLIERS, INC.	TOGAMIN REPTILES	NA
2001172704	TLEB	spider	Arachnida	Theraphosa	leblondi	NA	GOLIATH BIRDEATING	SPIDER	LIV	55	NO	165	PY	PY	T	W	C	C	2001-09-03	2001	2001-09-08	2001	I	MI	REPTILES OF PARADISE, INC.	NA	NA
2001917423	BRVA	spider	Arachnida	Brachypelma	vagans	NA	MEXICAN RED-RUMP	TARANTULA	LIV	200	NO	1200	UA	UA	T	C	C	C	2001-09-08	2001	2001-09-08	2001	I	LA	L. A. REPTILE	BION TERRARIUM CENTER	NA
2001930570	PAIM	spider	Arachnida	Pandinus	imperator	NA	EMPEROR	SCORPION	LIV	1600	NO	1200	GH	GH	T	W	C	C	2001-09-08	2001	2001-09-08	2001	I	NW	DMAS WHOLESALE	EUBLA ENTERPRISE	NA
2001126314	NONJ	spider	Arachnida	Non-CITES entry	sp.	NA	NA	ARACHNIDS	LIV	150	NO	90	TZ	TZ	T	W	C	C	2001-09-10	2001	2001-09-10	2001	I	MI	STRICTLY REPTILES, INC.	ICE MOUNTAIN AGENCY	NA
2001126314	PAIM	spider	Arachnida	Pandinus	imperator	NA	EMPEROR	SCORPION	LIV	80	NO	120	TZ	TZ	T	W	C	C	2001-09-10	2001	2001-09-10	2001	I	MI	STRICTLY REPTILES, INC.	ICE MOUNTAIN AGENCY	NA
2001920490	HPA?	spider	Arachnida	Haplopelma	sp.	NA	NA	TARANTULA	LIV	150	NO	300	MY	MY	T	W	C	C	2001-09-15	2001	2001-09-15	2001	I	LA	INTERNATIONAL DRAGON BREEDERS INC	CBS WILDLIFE	NA
2001920490	HPA?	spider	Arachnida	Haplopelma	sp.	NA	NA	TARANTULA	LIV	441	NO	1514	MY	MY	T	W	C	C	2001-09-15	2001	2001-09-15	2001	I	LA	INTERNATIONAL DRAGON BREEDERS INC	CBS WILDLIFE	NA
2001920490	HPA?	spider	Arachnida	Haplopelma	sp.	NA	NA	TARANTULA	LIV	43	NO	194	MY	MY	T	W	C	C	2001-09-15	2001	2001-09-15	2001	I	LA	INTERNATIONAL DRAGON BREEDERS INC	CBS WILDLIFE	NA
2001920490	NONJ	spider	Arachnida	Non-CITES entry	sp.	NA	NA	ARACHNIDS	LIV	5	NO	50	MY	MY	T	W	C	C	2001-09-15	2001	2001-09-15	2001	I	LA	INTERNATIONAL DRAGON BREEDERS INC	CBS WILDLIFE	NA
2001920490	NONJ	spider	Arachnida	Non-CITES entry	sp.	NA	NA	ARACHNIDS	LIV	71	NO	177	MY	MY	T	W	C	C	2001-09-15	2001	2001-09-15	2001	I	LA	INTERNATIONAL DRAGON BREEDERS INC	CBS WILDLIFE	NA
2001920490	NONJ	spider	Arachnida	Non-CITES entry	sp.	NA	NA	ARACHNIDS	LIV	2	NO	2	MY	MY	T	W	C	C	2001-09-15	2001	2001-09-15	2001	I	LA	INTERNATIONAL DRAGON BREEDERS INC	CBS WILDLIFE	NA
2001920490	NONJ	spider	Arachnida	Non-CITES entry	sp.	NA	NA	ARACHNIDS	LIV	70	NO	175	MY	MY	T	W	C	C	2001-09-15	2001	2001-09-15	2001	I	LA	INTERNATIONAL DRAGON BREEDERS INC	CBS WILDLIFE	NA
2001920490	NONJ	spider	Arachnida	Non-CITES entry	sp.	NA	NA	ARACHNIDS	LIV	64	NO	320	MY	MY	T	W	C	C	2001-09-15	2001	2001-09-15	2001	I	LA	INTERNATIONAL DRAGON BREEDERS INC	CBS WILDLIFE	NA
2001920490	NPL?	spider	Arachnida	Nephila	sp.	NA	NA	SPIDER	LIV	1	NO	8	MY	MY	T	W	C	C	2001-09-15	2001	2001-09-15	2001	I	LA	INTERNATIONAL DRAGON BREEDERS INC	CBS WILDLIFE	NA
2001931887	HALI	spider	Arachnida	Haplopelma	lividus	NA	COBALT BLUE	TARANTULA	LIV	118	NO	767	MY	MY	T	W	C	C	2001-09-15	2001	2001-09-15	2001	I	LA	L. A. REPTILE	CBS WILDLIFE	NA
2001931887	NONJ	spider	Arachnida	Non-CITES entry	sp.	NA	NA	ARACHNIDS	LIV	70	NO	140	MY	MY	T	W	C	C	2001-09-15	2001	2001-09-15	2001	I	LA	L. A. REPTILE	CBS WILDLIFE	NA
2001932189	MTG?	spider	Arachnida	Mastigoproctus	sp.	NA	NA	ARACHNID	LIV	300	NO	225	ID	ID	T	W	C	C	2001-09-18	2001	2001-09-18	2001	I	LA	FAIRBANKS MUSEUM & PLANETARIUM	CV LEO JAYA	NA
2001932189	SEC?	spider	Arachnida	Selenocosmia	sp.	NA	NA	SPIDER	LIV	83	NO	166	ID	ID	T	W	C	C	2001-09-18	2001	2001-09-18	2001	I	LA	FAIRBANKS MUSEUM & PLANETARIUM	CV LEO JAYA	NA
2001916350	NONJ	spider	Arachnida	Non-CITES entry	sp.	NA	NA	ARACHNIDS	BOD	880	NO	3696	MY	MY	T	C	C	C	2001-09-19	2001	2001-09-19	2001	I	NW	BRITEX ENTERPRISE	SYARIKAT PAPILLION	NA
2001932926	APSE	spider	Arachnida	Aphonopelma	seemani	NA	NA	TARANTULA	LIV	500	NO	1500	HN	HN	T	W	C	C	2001-09-19	2001	2001-09-19	2001	I	MI	STRICTLY REPTILES, INC.	BREEDING FARMS CORP	NA
2001933686	AVAV	spider	Arachnida	Avicularia	avicularia	NA	PINK TOE	SPIDER	LIV	55	NO	77	GY	GY	T	W	C	C	2001-09-19	2001	2001-09-19	2001	I	MI	VAN SERTIMA, LAWRENCE	VAN SERTIMAS BIO PRODUCTS	NA
2001933892	AVAV	spider	Arachnida	Avicularia	avicularia	NA	PINK TOE	SPIDER	LIV	140	NO	210	GY	GY	T	W	C	C	2001-09-19	2001	2001-09-19	2001	I	MI	TEXAS REPTILES INT'L	RUDDER IMPORT EXPORT CO.	NA
2001171833	HETL	spider	Arachnida	Heterometrus	longimanus	NA	NA	SCORPION	LIV	346	NO	346	TH	TH	T	W	C	C	2001-09-20	2001	2001-09-20	2001	I	MI	GLOBA; TROPICAL IMPORT & EXPORT	NA	NA
2001932053	PAIM	spider	Arachnida	Pandinus	imperator	NA	EMPEROR	SCORPION	LIV	4000	NO	4000	GH	GH	T	W	C	C	2001-06-24	2001	2001-09-22	2001	I	LA	CALIFORNIA ZOOLOGICAL SUPPLY	BASIL ARYEETEY ENTERPRISES	NA
2001938363	NONJ	spider	Arachnida	Non-CITES entry	sp.	NA	NA	ARACHNIDS	SPE	1794	NO	1794	VS	PH	T	R	C	C	2001-10-10	2001	2001-09-22	2001	I	NW	MUSEUM SHOPS AT AMERICAN MUSEUM OF NATURAL HISTORY	INNOVATIVE & CREATIVE PRODUCTS INC.	NA
2001923082	NONJ	spider	Arachnida	Non-CITES entry	sp.	NA	NA	ARACHNIDS	LIV	14	NO	14	MG	MG	T	W	C	C	2001-09-26	2001	2001-09-26	2001	I	LA	INTERNATIONAL DRAGON BREEDERS INC	WILLIAM, RABARISON	NA
2001923082	NONJ	spider	Arachnida	Non-CITES entry	sp.	NA	NA	ARACHNIDS	LIV	14	NO	28	MG	MG	T	W	C	C	2001-09-26	2001	2001-09-26	2001	I	LA	INTERNATIONAL DRAGON BREEDERS INC	WILLIAM, RABARISON	NA
2001928071	APSE	spider	Arachnida	Aphonopelma	seemani	NA	NA	TARANTULA	LIV	5	NO	50	CA	CA	P	C	C	C	2001-09-26	2001	2001-09-26	2001	I	NW	SOMMA, FRANK	HUFF, JEREMY	NA
2001928071	LATM	spider	Arachnida	Latrodectus	mactans	NA	BLACK	WIDOW	LIV	100	NO	0	CA	CA	P	C	C	C	2001-09-26	2001	2001-09-26	2001	I	NW	SOMMA, FRANK	HUFF, JEREMY	NA
2001928071	NONJ	spider	Arachnida	Non-CITES entry	sp.	NA	NA	ARACHNIDS	LIV	100	NO	0	CA	CA	P	C	C	C	2001-09-26	2001	2001-09-26	2001	I	NW	SOMMA, FRANK	HUFF, JEREMY	NA
2001928071	NONJ	spider	Arachnida	Non-CITES entry	sp.	NA	NA	ARACHNIDS	LIV	50	NO	0	CA	CA	P	C	C	C	2001-09-26	2001	2001-09-26	2001	I	NW	SOMMA, FRANK	HUFF, JEREMY	NA
2001928071	NONJ	spider	Arachnida	Non-CITES entry	sp.	NA	NA	ARACHNIDS	LIV	3	NO	60	CA	CA	P	C	C	C	2001-09-26	2001	2001-09-26	2001	I	NW	SOMMA, FRANK	HUFF, JEREMY	NA
2001928071	NONJ	spider	Arachnida	Non-CITES entry	sp.	NA	NA	ARACHNIDS	LIV	4	NO	48	CA	CA	P	C	C	C	2001-09-26	2001	2001-09-26	2001	I	NW	SOMMA, FRANK	HUFF, JEREMY	NA
2001928071	NONJ	spider	Arachnida	Non-CITES entry	sp.	NA	NA	ARACHNIDS	LIV	30	NO	180	CA	CA	P	C	C	C	2001-09-26	2001	2001-09-26	2001	I	NW	SOMMA, FRANK	HUFF, JEREMY	NA
2001928071	NONJ	spider	Arachnida	Non-CITES entry	sp.	NA	NA	ARACHNIDS	LIV	1	NO	0	CA	CA	P	C	C	C	2001-09-26	2001	2001-09-26	2001	I	NW	SOMMA, FRANK	HUFF, JEREMY	NA
2001928071	ORAN	spider	Arachnida	Ornithoctonus	andersonni	NA	MERGUL MUSTARD	TARANTULA	LIV	1	NO	20	CA	CA	P	C	C	C	2001-09-26	2001	2001-09-26	2001	I	NW	SOMMA, FRANK	HUFF, JEREMY	NA
2001932058	PAIM	spider	Arachnida	Pandinus	imperator	NA	EMPEROR	SCORPION	LIV	900	NO	900	GH	GH	T	W	C	C	2001-09-26	2001	2001-09-26	2001	I	LA	CALIFORNIA ZOOLOGICAL SUPPLY	ALLO EXPORTS	NA
2001969143	BREM	spider	Arachnida	Brachypelma	emilia	NA	MEXICAN RED-LEG	TARANTULA	LIV	50	NO	278	DE	DE	T	C	C	C	2001-09-26	2001	2001-09-26	2001	I	MI	STRICTLY REPTILES, INC.	IMPORT-EXPORT PETER HOCH	NA
2001128709	AVAV	spider	Arachnida	Avicularia	avicularia	NA	PINK TOE	SPIDER	LIV	200	NO	200	GY	GY	T	W	C	C	2001-09-27	2001	2001-09-27	2001	I	MI	SOUTH AMERICAN ZOOLOGICAL SUPPLY, INC.	EXOTIC FAUNA ENT.	NA
2001955861	NONJ	spider	Arachnida	Non-CITES entry	sp.	NA	NA	ARACHNIDS	SPE	249136	NO	0	EC	EC	S	W	C	C	2001-12-14	2001	2001-09-27	2001	I	BA	SMITHSONIAN INST.-DEPT. OF ENTOMOLOGY	ESCUELA POLITECNICA NACIONAL DEPTO. DE BIOLOGIA	NA
2001951230	PAIM	spider	Arachnida	Pandinus	imperator	NA	EMPEROR	SCORPION	LIV	1620	NO	2435	TG	TG	T	W	C	C	2001-10-02	2001	2001-09-28	2001	I	MI	GAMA SUPPLIERS, INC.	TOGAMIN	NA
2001951230	PAIM	spider	Arachnida	Pandinus	imperator	NA	EMPEROR	SCORPION	LIV	1620	NO	1200	TG	TG	T	W	C	C	2001-10-02	2001	2001-09-28	2001	I	MI	GAMA SUPPLIERS, INC.	TOGAMIN	NA
2001932144	TARA	spider	Arachnida	NA	NA	NA	ALL SPECIES	ALL TARANTULAS	LIV	120	NO	210	TZ	TZ	T	W	C	C	2001-10-02	2001	2001-10-02	2001	I	LA	CALIFORNIA ZOOLOGICAL SUPPLY	AFRICAN BIRD & FISH EXPORT CO	NA
2001932665	APP?	spider	Arachnida	Aphonopelma	sp.	NA	NA	TARANTULA	LIV	400	NO	600	NI	NI	T	W	C	C	2001-10-02	2001	2001-10-02	2001	I	LA	L. A. REPTILE	BIO EXPORT	NA
2001932665	NONJ	spider	Arachnida	Non-CITES entry	sp.	NA	NA	ARACHNIDS	LIV	173	NO	259	NI	NI	T	W	C	C	2001-10-02	2001	2001-10-02	2001	I	LA	L. A. REPTILE	BIO EXPORT	NA
2001933224	HALI	spider	Arachnida	Haplopelma	lividus	NA	COBALT BLUE	TARANTULA	LIV	250	NO	1625	MY	MY	T	W	C	C	2001-10-02	2001	2001-10-02	2001	I	LA	INTERNATIONAL DRAGON BREEDERS INC	CBS WILDLIFE	NA
2001933224	HETL	spider	Arachnida	Heterometrus	longimanus	NA	NA	SCORPION	LIV	210	NO	189	MY	MY	T	W	C	C	2001-10-02	2001	2001-10-02	2001	I	LA	INTERNATIONAL DRAGON BREEDERS INC	CBS WILDLIFE	NA
2001933224	HETS	spider	Arachnida	Heterometrus	spiniferus	NA	ASIAN FOREST	SCORPION	LIV	60	NO	150	MY	MY	T	W	C	C	2001-10-02	2001	2001-10-02	2001	I	LA	INTERNATIONAL DRAGON BREEDERS INC	CBS WILDLIFE	NA
2001933224	HPA?	spider	Arachnida	Haplopelma	sp.	NA	NA	TARANTULA	LIV	42	NO	189	MY	MY	T	W	C	C	2001-10-02	2001	2001-10-02	2001	I	LA	INTERNATIONAL DRAGON BREEDERS INC	CBS WILDLIFE	NA
2001933224	NONJ	spider	Arachnida	Non-CITES entry	sp.	NA	NA	ARACHNIDS	LIV	8	NO	4	MY	MY	T	W	C	C	2001-10-02	2001	2001-10-02	2001	I	LA	INTERNATIONAL DRAGON BREEDERS INC	CBS WILDLIFE	NA
2001933224	NONJ	spider	Arachnida	Non-CITES entry	sp.	NA	NA	ARACHNIDS	LIV	400	NO	1000	MY	MY	T	W	C	C	2001-10-02	2001	2001-10-02	2001	I	LA	INTERNATIONAL DRAGON BREEDERS INC	CBS WILDLIFE	NA
2001933224	NONJ	spider	Arachnida	Non-CITES entry	sp.	NA	NA	ARACHNIDS	LIV	65	NO	325	MY	MY	T	W	C	C	2001-10-02	2001	2001-10-02	2001	I	LA	INTERNATIONAL DRAGON BREEDERS INC	CBS WILDLIFE	NA
2001955873	NONJ	spider	Arachnida	Non-CITES entry	sp.	NA	NA	ARACHNIDS	SPE	25	NO	0	MG	DK	S	W	C	C	2001-12-14	2001	2001-10-02	2001	I	BA	SMITHSONIAN INST.-DEPT. OF ENTOMOLOGY	UNIVERSITY OF COPENHAGEN-ZOOLOGICAL MUSEUM, ENT.	NA
2001955873	NONJ	spider	Arachnida	Non-CITES entry	sp.	NA	NA	ARACHNIDS	SPE	1	NO	0	MG	DK	S	W	C	C	2001-12-14	2001	2001-10-02	2001	I	BA	SMITHSONIAN INST.-DEPT. OF ENTOMOLOGY	UNIVERSITY OF COPENHAGEN-ZOOLOGICAL MUSEUM, ENT.	NA
2001958295	HALI	spider	Arachnida	Haplopelma	lividus	NA	COBALT BLUE	TARANTULA	LIV	447	NO	2905	MY	MY	T	W	C	C	2001-10-03	2001	2001-10-02	2001	I	AT	GAMA SUPPLIERS, INC.	CBS WILDLIFE	NA
2001932705	GRAS	spider	Arachnida	Grammostola	spathulata	NA	CHILEAN FLAME	TARANTULA	LIV	1500	NO	750	CL	CL	T	W	C	C	2001-10-03	2001	2001-10-03	2001	I	LA	L. A. REPTILE	SERGIO BUSTAMANTE	NA
2001951132	HETS	spider	Arachnida	Heterometrus	spiniferus	NA	ASIAN FOREST	SCORPION	LIV	200	NO	80	VN	VN	T	W	C	C	2001-10-04	2001	2001-10-04	2001	I	MI	GAMA SUPPLIERS	CONFICO LTD.	NA
2001951132	OTT?	spider	Arachnida	Ornithoctonus	sp.	NA	NA	TARANTULA	LIV	120	NO	36	VN	VN	T	W	C	C	2001-10-04	2001	2001-10-04	2001	I	MI	GAMA SUPPLIERS	CONFICO LTD.	NA
2001953123	NONJ	spider	Arachnida	Non-CITES entry	sp.	NA	NA	ARACHNIDS	LIV	720	NO	720	CG	CG	T	W	C	C	2001-10-05	2001	2001-10-04	2001	I	MI	STRICTLY REPTILES, INC.	FOUND AFRICA	NA
2001950545	AVVE	spider	Arachnida	Avicularia	versicolor	NA	MARTINIQUE TREE	SPIDER	LIV	25	NO	140	DE	DE	T	C	C	C	2001-10-05	2001	2001-10-05	2001	I	LA	REPTILE & ARACHNOKULTURE	B.T.B.E. INSEKTENZUCHT	NA
2001950545	CICR	spider	Arachnida	Citharischius	crawshayi	NA	KING BABOON	TARANTULA	LIV	10	NO	327	DE	DE	T	W	C	C	2001-10-05	2001	2001-10-05	2001	I	LA	REPTILE & ARACHNOKULTURE	B.T.B.E. INSEKTENZUCHT	NA
2001950545	GST?	spider	Arachnida	Grammostola	sp.	NA	NA	TARANTULA	LIV	25	NO	140	DE	DE	T	C	C	C	2001-10-05	2001	2001-10-05	2001	I	LA	REPTILE & ARACHNOKULTURE	B.T.B.E. INSEKTENZUCHT	NA
2001950545	HYT?	spider	Arachnida	Hysterocrates	sp.	NA	NA	SPIDER	LIV	15	NO	95	DE	DE	T	C	C	C	2001-10-05	2001	2001-10-05	2001	I	LA	REPTILE & ARACHNOKULTURE	B.T.B.E. INSEKTENZUCHT	NA
2001950545	LAPA	spider	Arachnida	Lasiodora	parahybana	NA	SALMON BIRD-EATING	SPIDER	LIV	10	NO	105	DE	DE	T	C	C	C	2001-10-05	2001	2001-10-05	2001	I	LA	REPTILE & ARACHNOKULTURE	B.T.B.E. INSEKTENZUCHT	NA
2001950545	PAQ?	spider	Arachnida	Paraphysa	sp.	NA	NA	SPIDER	LIV	5	NO	136	DE	DE	T	C	C	C	2001-10-05	2001	2001-10-05	2001	I	LA	REPTILE & ARACHNOKULTURE	B.T.B.E. INSEKTENZUCHT	NA
2001950545	PMI?	spider	Arachnida	Phormictopus	sp.	NA	BIRD-EATING	SPIDER	LIV	25	NO	105	DE	DE	T	C	C	C	2001-10-05	2001	2001-10-05	2001	I	LA	REPTILE & ARACHNOKULTURE	B.T.B.E. INSEKTENZUCHT	NA
2001950545	PMI?	spider	Arachnida	Phormictopus	sp.	NA	BIRD-EATING	SPIDER	LIV	50	NO	210	DE	DE	T	C	C	C	2001-10-05	2001	2001-10-05	2001	I	LA	REPTILE & ARACHNOKULTURE	B.T.B.E. INSEKTENZUCHT	NA
2001950545	POOR	spider	Arachnida	Poecilotheria	ornata	NA	ORNATE ORNAMENTAL	SPIDER	LIV	25	NO	140	DE	DE	T	C	C	C	2001-10-05	2001	2001-10-05	2001	I	LA	REPTILE & ARACHNOKULTURE	B.T.B.E. INSEKTENZUCHT	NA
2001950545	PORE	spider	Arachnida	Poecilotheria	regalis	NA	INDIAN ORNAMENTAL	SPIDER	LIV	25	NO	263	DE	DE	T	C	C	C	2001-10-05	2001	2001-10-05	2001	I	LA	REPTILE & ARACHNOKULTURE	B.T.B.E. INSEKTENZUCHT	NA
2001950545	TPA?	spider	Arachnida	Theraphosa	sp.	NA	BIRD-EATING	SPIDER	LIV	15	NO	631	DE	DE	T	W	C	C	2001-10-05	2001	2001-10-05	2001	I	LA	REPTILE & ARACHNOKULTURE	B.T.B.E. INSEKTENZUCHT	NA
2001950545	XNT?	spider	Arachnida	Xenesthis	sp.	NA	NA	TARANTULA	LIV	25	NO	1052	DE	DE	T	C	C	C	2001-10-05	2001	2001-10-05	2001	I	LA	REPTILE & ARACHNOKULTURE	B.T.B.E. INSEKTENZUCHT	NA
2001953145	SCR?	spider	Arachnida	Scorpio	sp.	NA	NA	SCORPION	LIV	300	NO	75	CN	CN	T	W	C	C	2001-10-05	2001	2001-10-05	2001	I	LA	R. H. PET INCORPORATED	SHANGHAI SINO-STAR IMP/EXP	NA
2001952998	NONJ	spider	Arachnida	Non-CITES entry	sp.	NA	NA	ARACHNIDS	LIV	150	NO	750	PY	PY	T	W	C	C	2001-10-07	2001	2001-10-07	2001	I	MI	DENVER WILDLIFE RESEARCH CENTER	ZOO CHAGO	NA
2001950078	PAIM	spider	Arachnida	Pandinus	imperator	NA	EMPEROR	SCORPION	LIV	1000	NO	1500	TG	TG	T	W	C	C	2001-10-09	2001	2001-10-09	2001	I	LA	L. A. REPTILE	PAJAR S.A.R.L.	NA
2001951083	PAIM	spider	Arachnida	Pandinus	imperator	NA	EMPEROR	SCORPION	LIV	1460	NO	1000	TG	TG	T	W	C	C	2001-10-09	2001	2001-10-09	2001	I	MI	GAMA SUPPLIERS, INC.	TOGAMIN REPTILES	NA
2001952131	NONJ	spider	Arachnida	Non-CITES entry	sp.	NA	NA	ARACHNIDS	LIV	78	NO	400	ID	ID	T	W	C	C	2001-10-09	2001	2001-10-09	2001	I	LA	BUSHMASTER REPTILES INC	CV. TERRARIA INDONESIA	NA
2001953151	PAIM	spider	Arachnida	Pandinus	imperator	NA	EMPEROR	SCORPION	LIV	1000	NO	800	TG	TG	T	R	C	C	2001-10-09	2001	2001-10-09	2001	I	LA	INTERNATIONAL DRAGON BREEDERS INC	TOGANIM	NA
2001934678	AVI?	spider	Arachnida	Avicularia	sp.	NA	NA	SPIDER	LIV	150	NO	400	DK	DK	T	C	C	C	2001-10-19	2001	2001-10-10	2001	I	NW	SOMMA, FRANK	HENRIK WESSEL FRANK	NA
2001934678	AVI?	spider	Arachnida	Avicularia	sp.	NA	NA	SPIDER	LIV	31	NO	200	DK	DK	T	C	C	C	2001-10-19	2001	2001-10-10	2001	I	NW	SOMMA, FRANK	HENRIK WESSEL FRANK	NA
2001934678	NONJ	spider	Arachnida	Non-CITES entry	sp.	NA	NA	ARACHNIDS	LIV	220	NO	500	DK	DK	T	C	C	C	2001-10-19	2001	2001-10-10	2001	I	NW	SOMMA, FRANK	HENRIK WESSEL FRANK	NA
2001934678	PCI?	spider	Arachnida	Poecilotheria	sp.	NA	ORNAMENTAL	SPIDER	LIV	10	NO	300	DK	DK	T	C	C	C	2001-10-19	2001	2001-10-10	2001	I	NW	SOMMA, FRANK	HENRIK WESSEL FRANK	NA
2001934678	PCI?	spider	Arachnida	Poecilotheria	sp.	NA	ORNAMENTAL	SPIDER	LIV	72	NO	1000	DK	DK	T	C	C	C	2001-10-19	2001	2001-10-10	2001	I	NW	SOMMA, FRANK	HENRIK WESSEL FRANK	NA
2001934678	POOR	spider	Arachnida	Poecilotheria	ornata	NA	ORNATE ORNAMENTAL	SPIDER	LIV	20	NO	80	DK	DK	T	C	C	C	2001-10-19	2001	2001-10-10	2001	I	NW	SOMMA, FRANK	HENRIK WESSEL FRANK	NA
2001934678	PORE	spider	Arachnida	Poecilotheria	regalis	NA	INDIAN ORNAMENTAL	SPIDER	LIV	65	NO	300	DK	DK	T	C	C	C	2001-10-19	2001	2001-10-10	2001	I	NW	SOMMA, FRANK	HENRIK WESSEL FRANK	NA
2001934678	PRFI	spider	Arachnida	Poecilotheria	rufilata	NA	SLT RED ORNAMENTAL	SPIDER	LIV	49	NO	537	DK	DK	T	C	C	C	2001-10-19	2001	2001-10-10	2001	I	NW	SOMMA, FRANK	HENRIK WESSEL FRANK	NA
2001950756	APSE	spider	Arachnida	Aphonopelma	seemani	NA	NA	TARANTULA	LIV	250	NO	400	GT	GT	T	W	C	C	2001-10-10	2001	2001-10-10	2001	I	MI	NA	PROYECTOS AGRICOLAS S.A.	NA
2001951091	AVAV	spider	Arachnida	Avicularia	avicularia	NA	PINK TOE	SPIDER	LIV	214	NO	299	GY	GY	T	W	C	C	2001-10-10	2001	2001-10-10	2001	I	MI	L. A. REPTILE	EXOTIC FAUNA	NA
2001952046	NONJ	spider	Arachnida	Non-CITES entry	sp.	NA	NA	ARACHNIDS	LIV	110	NO	110	VN	VN	T	W	C	C	2001-10-15	2001	2001-10-15	2001	I	LA	WORLDWIDE TRADING INC	CONFINCO LTD	NA
2001952046	NONJ	spider	Arachnida	Non-CITES entry	sp.	NA	NA	ARACHNIDS	LIV	400	NO	160	VN	VN	T	W	C	C	2001-10-15	2001	2001-10-15	2001	I	LA	WORLDWIDE TRADING INC	CONFINCO LTD	NA
2001952046	NONJ	spider	Arachnida	Non-CITES entry	sp.	NA	NA	ARACHNIDS	LIV	100	NO	40	VN	VN	T	W	C	C	2001-10-15	2001	2001-10-15	2001	I	LA	WORLDWIDE TRADING INC	CONFINCO LTD	NA
2001949133	PAIM	spider	Arachnida	Pandinus	imperator	NA	EMPEROR	SCORPION	LIV	600	NO	900	TG	TG	T	W	C	C	2001-10-16	2001	2001-10-16	2001	I	LA	L. A. REPTILE	PAJAR S.A.R.L. IMPORT - EXPORT	NA
2001950376	GST?	spider	Arachnida	Grammostola	sp.	NA	NA	TARANTULA	LIV	1000	NO	500	CL	CL	T	W	C	C	2001-10-16	2001	2001-10-16	2001	I	LA	L. A. REPTILE	SERGIO BUSTAMANTE	NA
2001952024	NONJ	spider	Arachnida	Non-CITES entry	sp.	NA	NA	ARACHNIDS	LIV	500	NO	250	TZ	TZ	T	W	C	C	2001-10-17	2001	2001-10-17	2001	I	LA	L. A. REPTILE	KISASE INVESTMENT CO	NA
2001126987	PAIM	spider	Arachnida	Pandinus	imperator	NA	EMPEROR	SCORPION	LIV	200	NO	180	GH	GH	T	W	C	C	2001-10-24	2001	2001-10-23	2001	I	MI	EXOTIC REPTILES JUNGLE	OGUNS & CO. LTD.	NA
2001950349	NONJ	spider	Arachnida	Non-CITES entry	sp.	NA	NA	ARACHNIDS	LIV	5	NO	5	MY	MY	T	W	C	C	2001-10-23	2001	2001-10-23	2001	I	LA	INTERNATIONAL DRAGON BREEDERS INC	CBS WILDLIFE	NA
2001950349	NONJ	spider	Arachnida	Non-CITES entry	sp.	NA	NA	ARACHNIDS	LIV	32	NO	256	MY	MY	T	W	C	C	2001-10-23	2001	2001-10-23	2001	I	LA	INTERNATIONAL DRAGON BREEDERS INC	CBS WILDLIFE	NA
2001956950	HALI	spider	Arachnida	Haplopelma	lividus	NA	COBALT BLUE	TARANTULA	LIV	300	NO	1950	MY	MY	T	W	C	C	2001-10-24	2001	2001-10-23	2001	I	AT	GAMA SUPPLIERS, INC.	CBS WILDLIFE	NA
2001126977	AVAV	spider	Arachnida	Avicularia	avicularia	NA	PINK TOE	SPIDER	LIV	100	NO	140	GY	GY	T	W	C	C	2001-10-25	2001	2001-10-24	2001	I	MI	ZOOLOGICAL IMPORTS 2000, INC.	VAN SERTIMA'S BIOLOGICAL PRODUCTS	NA
2001951417	HTT?	spider	Arachnida	Heterometrus	sp.	NA	NA	SCORPION	LIV	100	NO	100	VN	VN	T	W	C	C	2001-10-24	2001	2001-10-24	2001	I	LA	CALIFORNIA ZOOLOGICAL SUPPLY	PHU AN BREEDING FARM	NA
2001127582	AVAV	spider	Arachnida	Avicularia	avicularia	NA	PINK TOE	SPIDER	LIV	204	NO	285	GY	GY	T	W	C	C	2001-10-25	2001	2001-10-25	2001	I	MI	STRICTLY REPTILES, INC.	NA	NA
2001950569	BRAA	spider	Arachnida	Brachypelma	albopilosum	NA	CURLY-HAIR	TARANTULA	LIV	50	NO	171	DE	DE	T	C	C	C	2001-10-25	2001	2001-10-25	2001	I	LA	REPTILE & ARACHNOKULTURE	B.T.B.E. INSEKTENZUCHT	NA
2001950569	BRAS	spider	Arachnida	Brachypelma	smithi	NA	MEXICAN RED-KNEE	TARANTULA	LIV	360	NO	1485	DE	DE	T	C	C	C	2001-10-25	2001	2001-10-25	2001	I	LA	REPTILE & ARACHNOKULTURE	B.T.B.E. INSEKTENZUCHT	NA
2001950569	BRC?	spider	Arachnida	Brachypelma	sp.	NA	RED-KNEE	TARANTULA	LIV	86	NO	731	DE	DE	T	C	C	C	2001-10-25	2001	2001-10-25	2001	I	LA	REPTILE & ARACHNOKULTURE	B.T.B.E. INSEKTENZUCHT	NA
2001950569	BRC?	spider	Arachnida	Brachypelma	sp.	NA	RED-KNEE	TARANTULA	LIV	117	NO	675	DE	DE	T	C	C	C	2001-10-25	2001	2001-10-25	2001	I	LA	REPTILE & ARACHNOKULTURE	B.T.B.E. INSEKTENZUCHT	NA
2001950569	BREM	spider	Arachnida	Brachypelma	emilia	NA	MEXICAN RED-LEG	TARANTULA	LIV	215	NO	1107	DE	DE	T	C	C	C	2001-10-25	2001	2001-10-25	2001	I	LA	REPTILE & ARACHNOKULTURE	B.T.B.E. INSEKTENZUCHT	NA
2001950569	BREP	spider	Arachnida	Brachypelma	epicureanum	NA	YUCATAN RUST RUMP	TARANTULA	LIV	10	NO	91	DE	DE	T	C	C	C	2001-10-25	2001	2001-10-25	2001	I	LA	REPTILE & ARACHNOKULTURE	B.T.B.E. INSEKTENZUCHT	NA
2001126244	PAIM	spider	Arachnida	Pandinus	imperator	NA	EMPEROR	SCORPION	LIV	500	NO	500	TG	TG	T	W	C	C	2001-10-28	2001	2001-10-26	2001	I	MI	GLOBAL TROPICAL IMPORT/EXPORTS	PAJAR SARL IMPORT-EXPORT	NA
2001951321	PDN?	spider	Arachnida	Pandinus	sp.	NA	NA	SCORPION	LIV	50	NO	15	TZ	TZ	T	W	C	C	2001-10-26	2001	2001-10-26	2001	I	LA	INTERNATIONAL DRAGON BREEDERS INC	GRECHANT (TANZANIA) LTD.	NA
2001962540	ACU?	spider	Arachnida	Acanthoscurria	sp.	NA	NA	TARANTULA	UNS	1	NO	0	TH	TH	P	W	C	C	2001-10-31	2001	2001-10-26	2001	I	AN	NA	THAICRAFT FAIR TRADE COMPANY, LTD.	NA
2001962540	PLP?	spider	Arachnida	Psalmopoeus	sp.	NA	NA	SPIDER	UNS	2	NO	0	TH	TH	P	W	C	C	2001-10-31	2001	2001-10-26	2001	I	AN	NA	THAICRAFT FAIR TRADE COMPANY, LTD.	NA
2001952770	HETS	spider	Arachnida	Heterometrus	spiniferus	NA	ASIAN FOREST	SCORPION	LIV	50	NO	20	VN	VN	T	W	C	C	2001-10-29	2001	2001-10-29	2001	I	MI	GAMA SUPPLIERS	CONFICO LTD	NA
2001949943	GST?	spider	Arachnida	Grammostola	sp.	NA	NA	TARANTULA	LIV	1000	NO	500	CL	CL	T	W	C	C	2001-10-30	2001	2001-10-30	2001	I	LA	L. A. REPTILE	SERGIO BUSTAMANTE	NA
2001951126	PAIM	spider	Arachnida	Pandinus	imperator	NA	EMPEROR	SCORPION	LIV	600	NO	900	TG	TG	T	W	C	C	2001-10-30	2001	2001-10-30	2001	I	LA	L. A. REPTILE	PAJAR SARL IMPORT	NA
2001962422	NONJ	spider	Arachnida	Non-CITES entry	sp.	NA	NA	ARACHNIDS	LIV	30	NO	90	TZ	TZ	T	W	C	C	2001-10-31	2001	2001-10-30	2001	I	MI	EXOTIC REPTILES JUNGLE	MASARE WILDLIFE EXPORTS	NA
2001962534	ACU?	spider	Arachnida	Acanthoscurria	sp.	NA	NA	TARANTULA	UNS	1	NO	10	TH	TH	P	W	C	C	2001-11-07	2001	2001-10-30	2001	I	AN	NA	NA	NA
2001105487	PMP?	spider	Arachnida	Pamphobeteus	sp.	NA	BIRD-EATING	SPIDER	BOD	150	NO	750	PE	PE	T	W	C	C	2001-11-01	2001	2001-10-31	2001	I	MI	ART BY GOD	PERUVIAN BUTTERFLY HOUSE	NA
2001126520	PAIM	spider	Arachnida	Pandinus	imperator	NA	EMPEROR	SCORPION	LIV	1000	NO	900	GH	GH	T	W	C	C	2001-11-01	2001	2001-11-01	2001	I	MI	BURGUNDY REPTILE TRADERS	OGUNS & CO. (GH) LTD.	NA
2001128137	TARA	spider	Arachnida	NA	NA	NA	ALL SPECIES	ALL TARANTULAS	LIV	100	NO	500	MZ	MZ	T	W	C	C	2001-11-03	2001	2001-11-03	2001	I	MI	GLOBAL TROPICAL IPORT/EXPORT	CHIKWIRIMITI MOCAMBIQUE	NA
2001126359	TARA	spider	Arachnida	NA	NA	NA	ALL SPECIES	ALL TARANTULAS	LIV	138	NO	50	TZ	TZ	T	W	C	C	2001-11-04	2001	2001-11-04	2001	I	MI	GLOBAL TROPICAL	GRECHANT (TANZANIA) LIMITED	NA
2001949949	TARA	spider	Arachnida	NA	NA	NA	ALL SPECIES	ALL TARANTULAS	BOD	1	NO	30	CO	FR	T	W	C	C	2001-11-15	2001	2001-11-05	2001	I	LA	UPSTAIRS AT DIAMOND	CAP DECOR	NA
2001973857	NPL?	spider	Arachnida	Nephila	sp.	NA	NA	SPIDER	LIV	6	NO	1	TG	TG	T	W	C	C	2001-11-05	2001	2001-11-05	2001	I	MI	GAMA SUPPLIERS, INC.	TOGAMIN REPTILES	NA
2001973857	PAIM	spider	Arachnida	Pandinus	imperator	NA	EMPEROR	SCORPION	LIV	1810	NO	470	TG	TG	T	W	C	C	2001-11-05	2001	2001-11-05	2001	I	MI	GAMA SUPPLIERS, INC.	TOGAMIN REPTILES	NA
2001950015	NONJ	spider	Arachnida	Non-CITES entry	sp.	NA	NA	ARACHNIDS	LIV	200	NO	150	ID	ID	T	W	C	C	2001-11-06	2001	2001-11-06	2001	I	LA	CALIFORNIA ZOOLOGICAL SUPPLY	CV LEO JAYA	NA
2001952301	GST?	spider	Arachnida	Grammostola	sp.	NA	NA	TARANTULA	LIV	1000	NO	500	CL	CL	T	W	C	C	2001-11-06	2001	2001-11-06	2001	I	MI	STRICTLY REPTILES, INC.	SERGIO RICARDO BUSTAMANTE KUSCHEL	NA
2001961115	AVAV	spider	Arachnida	Avicularia	avicularia	NA	PINK TOE	SPIDER	LIV	335	NO	503	GY	GY	T	W	C	C	2001-11-06	2001	2001-11-06	2001	I	MI	BURGUNDY REPTILE TRADERS	TROPICAL FLORA FAUNA	NA
2001968517	PAIM	spider	Arachnida	Pandinus	imperator	NA	EMPEROR	SCORPION	LIV	300	NO	225	TG	TG	T	W	C	C	2001-11-13	2001	2001-11-06	2001	I	MI	JP PETS	ETS MARE	NA
2001128698	PDN?	spider	Arachnida	Pandinus	sp.	NA	NA	SCORPION	LIV	200	NO	100	TZ	TZ	T	W	C	C	2001-11-07	2001	2001-11-07	2001	I	MI	SALMERON, JOSE	KIRYA GENERAL SUPPLIES IMPORT EXPORT CO.	NA
2001126400	NONJ	spider	Arachnida	Non-CITES entry	sp.	NA	NA	ARACHNIDS	LIV	200	NO	150	GH	GH	T	W	C	C	2001-11-08	2001	2001-11-08	2001	I	MI	ZOOLOGICAL IMPOTS 2000	EUBLAH ENTERPRISES	NA
2001126400	PDN?	spider	Arachnida	Pandinus	sp.	NA	NA	SCORPION	LIV	800	NO	640	GH	GH	T	W	C	C	2001-11-08	2001	2001-11-08	2001	I	MI	ZOOLOGICAL IMPOTS 2000	EUBLAH ENTERPRISES	NA
2001952600	NONJ	spider	Arachnida	Non-CITES entry	sp.	NA	NA	ARACHNIDS	LIV	476	NO	1484	SK	SK	B	C	C	C	2001-11-08	2001	2001-11-08	2001	I	TP	GEARHEART, TODD ALAN	BITTNER, JOHN	NA
2001982822	NONJ	spider	Arachnida	Non-CITES entry	sp.	NA	NA	ARACHNIDS	BOD	9	NO	63	SG	SG	T	F	C	C	2001-11-08	2001	2001-11-08	2001	I	SE	BIG PEOPLE TOYS	SINGAPORE BUTTERFLIES & FRAME MAKING	NA
2001126206	AVAV	spider	Arachnida	Avicularia	avicularia	NA	PINK TOE	SPIDER	LIV	714	NO	999	GY	GY	T	W	C	C	2001-11-09	2001	2001-11-09	2001	I	MI	GAMA SUPPLIERS, INC.	KURT HERZOG	NA
2001979992	NONJ	spider	Arachnida	Non-CITES entry	sp.	NA	NA	ARACHNIDS	LIV	340	NO	178	TZ	TZ	T	W	C	C	2001-11-10	2001	2001-11-10	2001	I	LA	L. A. REPTILE	KISASE INVESTMENTS COMPANY	NA
2001951128	PAIM	spider	Arachnida	Pandinus	imperator	NA	EMPEROR	SCORPION	LIV	1000	NO	1500	TG	TG	T	W	C	C	2001-11-12	2001	2001-11-12	2001	I	LA	L. A. REPTILE	PAJAR SARL IMPORTS	NA
2001951742	PAIM	spider	Arachnida	Pandinus	imperator	NA	EMPEROR	SCORPION	LIV	500	NO	500	TG	TG	T	W	C	C	2001-11-15	2001	2001-11-14	2001	I	MI	JP PETS	PAJAR SRL IMPORT/ EXPORT	NA
2001991376	CRU?	spider	Arachnida	Centruroides	sp.	NA	NA	SCORPION	LIV	23	NO	345	CA	CA	T	C	C	C	2001-11-14	2001	2001-11-14	2001	I	BN	THE CANADIAN ASSOCIATION OF COLOR BRED CANARIES, INC.	NA	NA
2001974495	NONJ	spider	Arachnida	Non-CITES entry	sp.	NA	NA	ARACHNIDS	LIV	47	NO	141	TZ	TZ	T	W	C	C	2001-11-26	2001	2001-11-16	2001	I	MI	XTREME REPTILES	LALAGO EXOTIC FARM & CO.	NA
2001974495	NONJ	spider	Arachnida	Non-CITES entry	sp.	NA	NA	ARACHNIDS	LIV	154	NO	154	TZ	TZ	T	W	C	C	2001-11-26	2001	2001-11-16	2001	I	MI	XTREME REPTILES	LALAGO EXOTIC FARM & CO.	NA
2001974495	NONJ	spider	Arachnida	Non-CITES entry	sp.	NA	NA	ARACHNIDS	LIV	50	NO	150	TZ	TZ	T	W	C	C	2001-11-26	2001	2001-11-16	2001	I	MI	XTREME REPTILES	LALAGO EXOTIC FARM & CO.	NA
2001974495	NONJ	spider	Arachnida	Non-CITES entry	sp.	NA	NA	ARACHNIDS	LIV	100	NO	150	TZ	TZ	T	W	C	C	2001-11-26	2001	2001-11-16	2001	I	MI	XTREME REPTILES	LALAGO EXOTIC FARM & CO.	NA
2001974495	SCR?	spider	Arachnida	Scorpio	sp.	NA	NA	SCORPION	LIV	400	NO	500	TZ	TZ	T	W	C	C	2001-11-26	2001	2001-11-16	2001	I	MI	XTREME REPTILES	LALAGO EXOTIC FARM & CO.	NA
2001974495	TARA	spider	Arachnida	NA	NA	NA	ALL SPECIES	ALL TARANTULAS	LIV	100	NO	300	TZ	TZ	T	W	C	C	2001-11-26	2001	2001-11-16	2001	I	MI	XTREME REPTILES	LALAGO EXOTIC FARM & CO.	NA
2001974495	TARA	spider	Arachnida	NA	NA	NA	ALL SPECIES	ALL TARANTULAS	LIV	100	NO	100	TZ	TZ	T	W	C	C	2001-11-26	2001	2001-11-16	2001	I	MI	XTREME REPTILES	LALAGO EXOTIC FARM & CO.	NA
2001954752	GRAS	spider	Arachnida	Grammostola	spathulata	NA	CHILEAN FLAME	TARANTULA	LIV	1000	NO	600	CL	CL	T	W	C	C	2001-11-20	2001	2001-11-20	2001	I	LA	L. A. REPTILE	SERGIO BUSTAMANTE	NA
2001954754	BRAA	spider	Arachnida	Brachypelma	albopilosum	NA	CURLY-HAIR	TARANTULA	LIV	47	NO	70	NI	NI	T	W	C	C	2001-11-20	2001	2001-11-20	2001	I	LA	L. A. REPTILE	BIO EXPORT	NA
2001117427	NONJ	spider	Arachnida	Non-CITES entry	sp.	NA	NA	ARACHNIDS	SPE	8	NO	0	VS	GB	S	W	C	C	2002-07-18	2002	2001-11-21	2001	I	BA	SMITHSONIAN INSTITUTION	NA	NA
2001994395	APSE	spider	Arachnida	Aphonopelma	seemani	NA	NA	TARANTULA	LIV	196	NO	392	HN	HN	T	W	C	C	2001-11-23	2001	2001-11-21	2001	I	MI	BURGUNDY REPTILE TRADERS	BREEDING FARMS CORPORATION S.A.	NA
2001994402	AVAV	spider	Arachnida	Avicularia	avicularia	NA	PINK TOE	SPIDER	LIV	300	NO	420	GY	GY	T	W	C	C	2001-11-21	2001	2001-11-21	2001	I	MI	TILLEM, CRAIG S.	FRANKLIN JAWAHEER	NA
2001948836	NONJ	spider	Arachnida	Non-CITES entry	sp.	NA	NA	ARACHNIDS	LIV	20	NO	10	ID	ID	T	W	C	C	2001-11-23	2001	2001-11-23	2001	I	NW	GLOBAL MARINE TRANSHIPPERS	CV. DINAR	NA
2001948836	NONJ	spider	Arachnida	Non-CITES entry	sp.	NA	NA	ARACHNIDS	LIV	99	NO	74	ID	ID	T	W	C	C	2001-11-23	2001	2001-11-23	2001	I	NW	GLOBAL MARINE TRANSHIPPERS	CV. DINAR	NA
2001948836	NONJ	spider	Arachnida	Non-CITES entry	sp.	NA	NA	ARACHNIDS	LIV	1	NO	2	ID	ID	T	W	C	C	2001-11-23	2001	2001-11-23	2001	I	NW	GLOBAL MARINE TRANSHIPPERS	CV. DINAR	NA
2001954925	APP?	spider	Arachnida	Aphonopelma	sp.	NA	NA	TARANTULA	LIV	49	NO	275	DE	DE	T	C	C	C	2001-11-23	2001	2001-11-23	2001	I	LA	REPTILE & ARACHNOKULTURE	B T B E INSEKTENZUCHT GMBH	NA
2001954925	AVI?	spider	Arachnida	Avicularia	sp.	NA	NA	SPIDER	LIV	58	NO	130	DE	DE	T	C	C	C	2001-11-23	2001	2001-11-23	2001	I	LA	REPTILE & ARACHNOKULTURE	B T B E INSEKTENZUCHT GMBH	NA
2001954925	AVI?	spider	Arachnida	Avicularia	sp.	NA	NA	SPIDER	LIV	8	NO	22	DE	DE	T	C	C	C	2001-11-23	2001	2001-11-23	2001	I	LA	REPTILE & ARACHNOKULTURE	B T B E INSEKTENZUCHT GMBH	NA
2001954925	AVVE	spider	Arachnida	Avicularia	versicolor	NA	MARTINIQUE TREE	SPIDER	LIV	2	NO	11	DE	DE	T	C	C	C	2001-11-23	2001	2001-11-23	2001	I	LA	REPTILE & ARACHNOKULTURE	B T B E INSEKTENZUCHT GMBH	NA
2001954925	CGY?	spider	Arachnida	Ceratogyrus	sp.	NA	HORNED	TARANTULA	LIV	25	NO	135	DE	DE	T	C	C	C	2001-11-23	2001	2001-11-23	2001	I	LA	REPTILE & ARACHNOKULTURE	B T B E INSEKTENZUCHT GMBH	NA
2001954925	CICR	spider	Arachnida	Citharischius	crawshayi	NA	KING BABOON	TARANTULA	LIV	10	NO	314	DE	DE	T	W	C	C	2001-11-23	2001	2001-11-23	2001	I	LA	REPTILE & ARACHNOKULTURE	B T B E INSEKTENZUCHT GMBH	NA
2001954925	CICR	spider	Arachnida	Citharischius	crawshayi	NA	KING BABOON	TARANTULA	LIV	100	NO	449	DE	DE	T	C	C	C	2001-11-23	2001	2001-11-23	2001	I	LA	REPTILE & ARACHNOKULTURE	B T B E INSEKTENZUCHT GMBH	NA
2001954925	MGB?	spider	Arachnida	Megaphobema	sp.	NA	REDLEG	TARANTULA	LIV	100	NO	2067	DE	DE	T	C	C	C	2001-11-23	2001	2001-11-23	2001	I	LA	REPTILE & ARACHNOKULTURE	B T B E INSEKTENZUCHT GMBH	NA
2001954925	NONJ	spider	Arachnida	Non-CITES entry	sp.	NA	NA	ARACHNIDS	LIV	8	NO	208	DE	DE	T	C	C	C	2001-11-23	2001	2001-11-23	2001	I	LA	REPTILE & ARACHNOKULTURE	B T B E INSEKTENZUCHT GMBH	NA
2001954925	NONJ	spider	Arachnida	Non-CITES entry	sp.	NA	NA	ARACHNIDS	LIV	3	NO	162	DE	DE	T	C	C	C	2001-11-23	2001	2001-11-23	2001	I	LA	REPTILE & ARACHNOKULTURE	B T B E INSEKTENZUCHT GMBH	NA
2001954925	PMP?	spider	Arachnida	Pamphobeteus	sp.	NA	BIRD-EATING	SPIDER	LIV	5	NO	94	DE	DE	T	C	C	C	2001-11-23	2001	2001-11-23	2001	I	LA	REPTILE & ARACHNOKULTURE	B T B E INSEKTENZUCHT GMBH	NA
2001954925	POFA	spider	Arachnida	Poecilotheria	fasciata	NA	S LANKA ORNAMENTAL	SPIDER	LIV	8	NO	108	DE	DE	T	C	C	C	2001-11-23	2001	2001-11-23	2001	I	LA	REPTILE & ARACHNOKULTURE	B T B E INSEKTENZUCHT GMBH	NA
2001954925	PORE	spider	Arachnida	Poecilotheria	regalis	NA	INDIAN ORNAMENTAL	SPIDER	LIV	4	NO	63	DE	DE	T	C	C	C	2001-11-23	2001	2001-11-23	2001	I	LA	REPTILE & ARACHNOKULTURE	B T B E INSEKTENZUCHT GMBH	NA
2001954925	TAGI	spider	Arachnida	Tapinauchenius	gigas	NA	ORANGE TREE	SPIDER	LIV	15	NO	81	DE	DE	T	C	C	C	2001-11-23	2001	2001-11-23	2001	I	LA	REPTILE & ARACHNOKULTURE	B T B E INSEKTENZUCHT GMBH	NA
2001954925	TLEB	spider	Arachnida	Theraphosa	leblondi	NA	GOLIATH BIRDEATING	SPIDER	LIV	10	NO	404	DE	DE	T	W	C	C	2001-11-23	2001	2001-11-23	2001	I	LA	REPTILE & ARACHNOKULTURE	B T B E INSEKTENZUCHT GMBH	NA
2001954925	TLEB	spider	Arachnida	Theraphosa	leblondi	NA	GOLIATH BIRDEATING	SPIDER	LIV	130	NO	971	DE	DE	T	C	C	C	2001-11-23	2001	2001-11-23	2001	I	LA	REPTILE & ARACHNOKULTURE	B T B E INSEKTENZUCHT GMBH	NA
2001954925	TNC?	spider	Arachnida	Tapinauchenius	sp.	NA	TREE	SPIDER	LIV	1	NO	18	DE	DE	T	C	C	C	2001-11-23	2001	2001-11-23	2001	I	LA	REPTILE & ARACHNOKULTURE	B T B E INSEKTENZUCHT GMBH	NA
2001978083	GPUL	spider	Arachnida	Grammostola	pulchra	NA	BRAZILIAN BLACK	TARANTULA	LIV	25	NO	401	DE	DE	T	W	C	C	2001-11-23	2001	2001-11-23	2001	I	MI	STRICTLY REPTILES, INC.	IMPORT-EXPORT PETER HOCH	NA
2001978083	TARA	spider	Arachnida	NA	NA	NA	ALL SPECIES	ALL TARANTULAS	LIV	50	NO	1491	DE	DE	T	C	C	C	2001-11-23	2001	2001-11-23	2001	I	MI	STRICTLY REPTILES, INC.	IMPORT-EXPORT PETER HOCH	NA
2001978083	TARA	spider	Arachnida	NA	NA	NA	ALL SPECIES	ALL TARANTULAS	LIV	11	NO	252	DE	DE	T	C	C	C	2001-11-23	2001	2001-11-23	2001	I	MI	STRICTLY REPTILES, INC.	IMPORT-EXPORT PETER HOCH	NA
2001978083	TARA	spider	Arachnida	NA	NA	NA	ALL SPECIES	ALL TARANTULAS	LIV	25	NO	401	DE	DE	T	C	C	C	2001-11-23	2001	2001-11-23	2001	I	MI	STRICTLY REPTILES, INC.	IMPORT-EXPORT PETER HOCH	NA
2001978083	TARA	spider	Arachnida	NA	NA	NA	ALL SPECIES	ALL TARANTULAS	LIV	25	NO	401	DE	DE	T	C	C	C	2001-11-23	2001	2001-11-23	2001	I	MI	STRICTLY REPTILES, INC.	IMPORT-EXPORT PETER HOCH	NA
2001994399	GST?	spider	Arachnida	Grammostola	sp.	NA	NA	TARANTULA	LIV	500	NO	250	CL	CL	T	W	C	C	2001-11-23	2001	2001-11-23	2001	I	MI	STRICTLY REPTILES, INC.	SERGIO RICARDO BUSTAMANTE KUSCHEL	NA
2001953679	PTMU	spider	Arachnida	Pterinochilus	murinus	NA	NA	SPIDER	LIV	42	NO	63	TZ	TZ	T	W	C	C	2001-11-24	2001	2001-11-24	2001	I	LA	INTERNATIONAL DRAGON BREEDERS INC	AFRICAN BIRD FARM	NA
2001960650	AVPR	spider	Arachnida	Avicularia	purpurea	NA	NA	SPIDER	SPE	12	NO	168	PE	PH	T	W	C	C	2001-12-17	2001	2001-11-25	2001	I	LA	OTIS WHITAKER IMPORTS	INNOVATIVE & CREATIVE PRODUCTS INTERNATIONAL	NA
2001960650	HETS	spider	Arachnida	Heterometrus	spiniferus	NA	ASIAN FOREST	SCORPION	SPE	70	NO	984	MY	PH	T	R	C	C	2001-12-17	2001	2001-11-25	2001	I	LA	OTIS WHITAKER IMPORTS	INNOVATIVE & CREATIVE PRODUCTS INTERNATIONAL	NA
2001960650	PMP?	spider	Arachnida	Pamphobeteus	sp.	NA	BIRD-EATING	SPIDER	SPE	10	NO	140	PE	PH	T	R	C	C	2001-12-17	2001	2001-11-25	2001	I	LA	OTIS WHITAKER IMPORTS	INNOVATIVE & CREATIVE PRODUCTS INTERNATIONAL	NA
2001960650	SCR?	spider	Arachnida	Scorpio	sp.	NA	NA	SCORPION	SPE	10	NO	140	TH	PH	T	R	C	C	2001-12-17	2001	2001-11-25	2001	I	LA	OTIS WHITAKER IMPORTS	INNOVATIVE & CREATIVE PRODUCTS INTERNATIONAL	NA
2001105484	PAIM	spider	Arachnida	Pandinus	imperator	NA	EMPEROR	SCORPION	LIV	1200	NO	960	TG	TG	T	W	C	C	2001-12-13	2001	2001-11-27	2001	I	MI	GAMA SUPPLIERS, INC.	TOGAMIN REPTILES	NA
2001954493	HETL	spider	Arachnida	Heterometrus	longimanus	NA	NA	SCORPION	LIV	300	NO	75	CN	CN	T	W	C	C	2001-11-27	2001	2001-11-27	2001	I	LA	R. H. PET INCORPORATED	SHANGHAI SINO-STAR IMP./EXP.	NA
2001955064	PAIM	spider	Arachnida	Pandinus	imperator	NA	EMPEROR	SCORPION	LIV	1000	NO	1500	TG	TG	T	W	C	C	2001-11-27	2001	2001-11-27	2001	I	LA	L. A. REPTILE	PAJAR SAL IMPORT EXPORT	NA
2001959637	NONJ	spider	Arachnida	Non-CITES entry	sp.	NA	NA	ARACHNIDS	LIV	85	NO	85	VN	VN	T	W	C	C	2001-11-27	2001	2001-11-27	2001	I	LA	CALIFORNIA ZOOLOGICAL SUPPLY	PHU AN BREEDING FARM	NA
2001960821	HPA?	spider	Arachnida	Haplopelma	sp.	NA	NA	TARANTULA	LIV	235	NO	1527	MY	MY	T	W	C	C	2001-11-27	2001	2001-11-27	2001	I	LA	L. A. REPTILE	CBS WILDLIFE	NA
2001960821	NONJ	spider	Arachnida	Non-CITES entry	sp.	NA	NA	ARACHNIDS	LIV	120	NO	240	MY	MY	T	W	C	C	2001-11-27	2001	2001-11-27	2001	I	LA	L. A. REPTILE	CBS WILDLIFE	NA
2001960847	NONJ	spider	Arachnida	Non-CITES entry	sp.	NA	NA	ARACHNIDS	LIV	200	NO	160	MY	MY	T	W	C	C	2001-11-27	2001	2001-11-27	2001	I	LA	CALIFORNIA ZOOLOGICAL SUPPLY	CBS WILDLIFE	NA
2001960847	NONJ	spider	Arachnida	Non-CITES entry	sp.	NA	NA	ARACHNIDS	LIV	30	NO	60	MY	MY	T	W	C	C	2001-11-27	2001	2001-11-27	2001	I	LA	CALIFORNIA ZOOLOGICAL SUPPLY	CBS WILDLIFE	NA
2001960847	TARA	spider	Arachnida	NA	NA	NA	ALL SPECIES	ALL TARANTULAS	LIV	50	NO	100	MY	MY	T	W	C	C	2001-11-27	2001	2001-11-27	2001	I	LA	CALIFORNIA ZOOLOGICAL SUPPLY	CBS WILDLIFE	NA
2001960847	TARA	spider	Arachnida	NA	NA	NA	ALL SPECIES	ALL TARANTULAS	LIV	20	NO	60	MY	MY	T	W	C	C	2001-11-27	2001	2001-11-27	2001	I	LA	CALIFORNIA ZOOLOGICAL SUPPLY	CBS WILDLIFE	NA
2001960847	TARA	spider	Arachnida	NA	NA	NA	ALL SPECIES	ALL TARANTULAS	LIV	30	NO	195	MY	MY	T	W	C	C	2001-11-27	2001	2001-11-27	2001	I	LA	CALIFORNIA ZOOLOGICAL SUPPLY	CBS WILDLIFE	NA
2001961967	AVAV	spider	Arachnida	Avicularia	avicularia	NA	PINK TOE	SPIDER	LIV	264	NO	264	GY	GY	T	W	C	C	2001-11-27	2001	2001-11-27	2001	I	MI	BURGUNDY REPTILE TRADERS	GUAYANA AQUARIUM PET CO	NA
2001125939	AVAV	spider	Arachnida	Avicularia	avicularia	NA	PINK TOE	SPIDER	LIV	300	NO	120	GY	GY	T	W	C	C	2001-11-16	2001	2001-11-28	2001	I	MI	INT'L EXOTIC WILDLIFE	NA	NA
2001957821	HETS	spider	Arachnida	Heterometrus	spiniferus	NA	ASIAN FOREST	SCORPION	LIV	11	NO	20	MY	MY	T	W	C	C	2001-11-28	2001	2001-11-28	2001	I	AT	GAMA SUPPLIERS, INC.	CBS WILDLIFE	NA
2001974633	AVAV	spider	Arachnida	Avicularia	avicularia	NA	PINK TOE	SPIDER	LIV	714	NO	999	GY	GY	T	W	C	C	2001-11-28	2001	2001-11-28	2001	I	MI	STRICTLY REPTILES, INC.	NA	NA
2001974883	NONJ	spider	Arachnida	Non-CITES entry	sp.	NA	NA	ARACHNIDS	LIV	500	NO	450	GH	GH	T	W	C	C	2001-11-29	2001	2001-11-28	2001	I	MI	GLOBAL TROPICAL IMPORT/EXPORT	OGUNS & COMPANY, LTDA.	NA
2001974883	TARA	spider	Arachnida	NA	NA	NA	ALL SPECIES	ALL TARANTULAS	LIV	25	NO	50	GH	GH	T	W	C	C	2001-11-29	2001	2001-11-28	2001	I	MI	GLOBAL TROPICAL IMPORT/EXPORT	OGUNS & COMPANY, LTDA.	NA
2001974422	NONJ	spider	Arachnida	Non-CITES entry	sp.	NA	NA	ARACHNIDS	LIV	205	NO	461	ZA	ZA	T	W	C	C	2001-12-02	2001	2001-11-29	2001	I	MI	STRICTLY REPTILES, INC.	NA	NA
2001974422	NONJ	spider	Arachnida	Non-CITES entry	sp.	NA	NA	ARACHNIDS	LIV	14	NO	70	ZA	ZA	T	W	C	C	2001-12-02	2001	2001-11-29	2001	I	MI	STRICTLY REPTILES, INC.	NA	NA
2001974422	NONJ	spider	Arachnida	Non-CITES entry	sp.	NA	NA	ARACHNIDS	LIV	37	NO	120	ZA	ZA	T	W	C	C	2001-12-02	2001	2001-11-29	2001	I	MI	STRICTLY REPTILES, INC.	NA	NA
2001974422	NONJ	spider	Arachnida	Non-CITES entry	sp.	NA	NA	ARACHNIDS	LIV	30	NO	30	ZA	ZA	T	W	C	C	2001-12-02	2001	2001-11-29	2001	I	MI	STRICTLY REPTILES, INC.	NA	NA
2001974422	NONJ	spider	Arachnida	Non-CITES entry	sp.	NA	NA	ARACHNIDS	LIV	170	NO	170	ZA	ZA	T	W	C	C	2001-12-02	2001	2001-11-29	2001	I	MI	STRICTLY REPTILES, INC.	NA	NA
2001974422	OPS?	spider	Arachnida	Opistophthalmus	sp.	NA	NA	SCORPION	LIV	500	NO	700	ZA	ZA	T	W	C	C	2001-12-02	2001	2001-11-29	2001	I	MI	STRICTLY REPTILES, INC.	NA	NA
2001974791	PAIM	spider	Arachnida	Pandinus	imperator	NA	EMPEROR	SCORPION	LIV	570	NO	456	GH	GH	T	W	C	C	2001-12-02	2001	2001-11-29	2001	I	MI	GLOBAL TROPICAL IMP/EXP	SAFARI PET SUPPLY	NA
2001126191	PMP?	spider	Arachnida	Pamphobeteus	sp.	NA	BIRD-EATING	SPIDER	LIV	15	NO	150	SR	SR	T	W	C	C	2001-12-02	2001	2001-12-01	2001	I	MI	INTERNATIONAL DRAGON BREEDERS INC	ALPHA EXOTICS	NA
2001974786	CERD	spider	Arachnida	Ceratogyrus	darlingii	NA	E. AFRICAN HORNED	TARANTULA	LIV	44	NO	220	MZ	MZ	T	W	C	C	2001-12-02	2001	2001-12-02	2001	I	MI	GLOBAL TROPICAL IMP/EXP.	CHIKWIRIMITI MOCAMBIQUE	NA
2001974786	HDG?	spider	Arachnida	Hadogenes	sp.	NA	NA	SCORPION	LIV	95	NO	190	MZ	MZ	T	W	C	C	2001-12-02	2001	2001-12-02	2001	I	MI	GLOBAL TROPICAL IMP/EXP.	CHIKWIRIMITI MOCAMBIQUE	NA
2001954448	PAIM	spider	Arachnida	Pandinus	imperator	NA	EMPEROR	SCORPION	LIV	2000	NO	3000	GH	GH	T	W	C	C	2001-12-03	2001	2001-12-03	2001	I	LA	CALIFORNIA ZOOLOGICAL SUPPLY	BASIL ARYEETEY ENT	NA
2001954448	PAIM	spider	Arachnida	Pandinus	imperator	NA	EMPEROR	SCORPION	LIV	2000	NO	2000	GH	GH	T	W	C	C	2001-12-03	2001	2001-12-03	2001	I	LA	CALIFORNIA ZOOLOGICAL SUPPLY	BASIL ARYEETEY ENT	NA
2001954448	PAIM	spider	Arachnida	Pandinus	imperator	NA	EMPEROR	SCORPION	LIV	1000	NO	1000	GH	GH	T	W	C	C	2001-12-03	2001	2001-12-03	2001	I	LA	CALIFORNIA ZOOLOGICAL SUPPLY	BASIL ARYEETEY ENT	NA
2001954347	GRAS	spider	Arachnida	Grammostola	spathulata	NA	CHILEAN FLAME	TARANTULA	LIV	2020	NO	404	CL	CL	T	W	C	C	2001-12-04	2001	2001-12-04	2001	I	LA	CHAPARRAL MFG INC	NA	NA
2001954453	GST?	spider	Arachnida	Grammostola	sp.	NA	NA	TARANTULA	LIV	600	NO	360	CL	CL	T	W	C	C	2001-12-04	2001	2001-12-04	2001	I	LA	L. A. REPTILE	NA	NA
2001960658	HYT?	spider	Arachnida	Hysterocrates	sp.	NA	NA	SPIDER	LIV	197	NO	250	GN	GN	T	W	C	C	2001-12-05	2001	2001-12-04	2001	I	MI	GAMA SUPPLIERS, INC.	NA	NA
2001981546	HYT?	spider	Arachnida	Hysterocrates	sp.	NA	NA	SPIDER	LIV	60	NO	360	GN	GN	T	W	C	C	2001-12-04	2001	2001-12-04	2001	I	LA	L. A. REPTILE	NA	NA
2001962207	TARA	spider	Arachnida	NA	NA	NA	ALL SPECIES	ALL TARANTULAS	LIV	183	NO	91	TZ	TZ	T	W	C	C	2001-12-05	2001	2001-12-05	2001	I	LA	L. A. REPTILE	KISASE INVESTMENTS	NA
2001962207	TARA	spider	Arachnida	NA	NA	NA	ALL SPECIES	ALL TARANTULAS	LIV	277	NO	138	TZ	TZ	T	W	C	C	2001-12-05	2001	2001-12-05	2001	I	LA	L. A. REPTILE	KISASE INVESTMENTS	NA
2001958476	NONJ	spider	Arachnida	Non-CITES entry	sp.	NA	NA	ARACHNIDS	LIV	25	NO	88	GH	GH	T	W	C	C	2001-12-06	2001	2001-12-06	2001	I	NW	LEADER TRADING INC.	EUBLAH ENTERPRISES	NA
2001960321	NONJ	spider	Arachnida	Non-CITES entry	sp.	NA	NA	ARACHNIDS	LIV	22	NO	88	EG	CA	T	W	C	C	2001-12-07	2001	2001-12-07	2001	I	MI	BRUCE EDELMAN IMPORT EXPORT INC	REPTILE DEPOT LTD	NA
2001960321	TARA	spider	Arachnida	NA	NA	NA	ALL SPECIES	ALL TARANTULAS	LIV	10	NO	100	MY	CA	T	W	C	C	2001-12-07	2001	2001-12-07	2001	I	MI	BRUCE EDELMAN IMPORT EXPORT INC	REPTILE DEPOT LTD	NA
2001970250	AVAV	spider	Arachnida	Avicularia	avicularia	NA	PINK TOE	SPIDER	BOD	230	NO	225	MY	MY	T	W	C	C	2002-01-08	2002	2001-12-07	2001	I	MI	ART BY GOD	SYARIKAT PAPILLON	NA
2001970250	NONJ	spider	Arachnida	Non-CITES entry	sp.	NA	NA	ARACHNIDS	BOD	1500	NO	644	MY	MY	T	W	C	C	2002-01-08	2002	2001-12-07	2001	I	MI	ART BY GOD	SYARIKAT PAPILLON	NA
2001117429	NONJ	spider	Arachnida	Non-CITES entry	sp.	NA	NA	ARACHNIDS	SPE	6	NO	0	DK	DK	S	W	C	C	2002-07-18	2002	2001-12-10	2001	I	BA	SMITHSONIAN INSTITUTION	NA	NA
2001961450	TARA	spider	Arachnida	NA	NA	NA	ALL SPECIES	ALL TARANTULAS	LIV	500	NO	300	CL	CL	T	W	C	C	2001-12-11	2001	2001-12-11	2001	I	MI	STRICTLY REPTILES, INC.	NA	NA
2001961787	NONJ	spider	Arachnida	Non-CITES entry	sp.	NA	NA	ARACHNIDS	LIV	50	NO	150	TZ	TZ	T	W	C	C	2001-12-11	2001	2001-12-11	2001	I	MI	EXOTIC REPTILES JUNGLE	MAGARE WILDLIFE EXPORTS	NA
2001976121	HTT?	spider	Arachnida	Heterometrus	sp.	NA	NA	SCORPION	BOD	370	NO	566	ID	ID	T	W	C	C	2002-01-09	2002	2001-12-11	2001	I	BA	NA	NA	NA
2001979739	APSE	spider	Arachnida	Aphonopelma	seemani	NA	NA	TARANTULA	LIV	196	NO	392	HN	HN	T	W	C	C	2001-12-17	2001	2001-12-11	2001	I	LA	CALIFORNIA ZOOLOGICAL SUPPLY	BREEDING FARM CORPORATION	NA
2001985359	GST?	spider	Arachnida	Grammostola	sp.	NA	NA	TARANTULA	LIV	500	NO	300	CL	CL	T	W	C	C	2001-12-11	2001	2001-12-11	2001	I	MI	SALMERON, JOSE	SERGIO RICARDO BUSTAMONTE	NA
2001126875	AVAV	spider	Arachnida	Avicularia	avicularia	NA	PINK TOE	SPIDER	LIV	250	NO	350	GY	GY	T	W	C	C	2001-12-13	2001	2001-12-12	2001	I	MI	L.A.C. BREEDERS	NATIVE PRODUCTS	NA
2001960813	BRVA	spider	Arachnida	Brachypelma	vagans	NA	MEXICAN RED-RUMP	TARANTULA	LIV	200	NO	1200	UA	UA	T	C	C	C	2001-12-12	2001	2001-12-12	2001	I	LA	L. A. REPTILE	BION TERRARIUM	NA
2001961349	PDN?	spider	Arachnida	Pandinus	sp.	NA	NA	SCORPION	LIV	52	NO	52	TZ	TZ	T	W	C	C	2001-12-12	2001	2001-12-12	2001	I	LA	INTERNATIONAL DRAGON BREEDERS INC	GRECHANT (TANZANIA) LTD	NA
2001974061	HETS	spider	Arachnida	Heterometrus	spiniferus	NA	ASIAN FOREST	SCORPION	LIV	40	NO	12	VN	VN	T	W	C	C	2001-12-13	2001	2001-12-12	2001	I	MI	GAMA SUPPLIERS	CONFICO LTD.	NA
2001974061	OTT?	spider	Arachnida	Ornithoctonus	sp.	NA	NA	TARANTULA	LIV	50	NO	15	VN	VN	T	W	C	C	2001-12-13	2001	2001-12-12	2001	I	MI	GAMA SUPPLIERS	CONFICO LTD.	NA
2001126533	PAIM	spider	Arachnida	Pandinus	imperator	NA	EMPEROR	SCORPION	LIV	1150	NO	856	GH	GH	T	W	C	C	2001-12-14	2001	2001-12-13	2001	I	MI	JP PETS	EUBLAH ENT.	NA
2001965720	NONJ	spider	Arachnida	Non-CITES entry	sp.	NA	NA	ARACHNIDS	SPE	6	NO	0	MG	MG	S	W	C	C	2001-12-27	2001	2001-12-13	2001	I	CH	FIELD MUSEUM OF NATURAL HISTORY	MINISTERE DES EAUX ET FORETS	NA
2001965720	NONJ	spider	Arachnida	Non-CITES entry	sp.	NA	NA	ARACHNIDS	SPE	15	NO	0	MG	MG	S	W	C	C	2001-12-27	2001	2001-12-13	2001	I	CH	FIELD MUSEUM OF NATURAL HISTORY	MINISTERE DES EAUX ET FORETS	NA
2001965720	NONJ	spider	Arachnida	Non-CITES entry	sp.	NA	NA	ARACHNIDS	SPE	7	NO	0	MG	MG	S	W	C	C	2001-12-27	2001	2001-12-13	2001	I	CH	FIELD MUSEUM OF NATURAL HISTORY	MINISTERE DES EAUX ET FORETS	NA
2001973108	AVI?	spider	Arachnida	Avicularia	sp.	NA	NA	SPIDER	LIV	62	NO	503	DE	DE	T	C	C	C	2001-12-14	2001	2001-12-14	2001	I	CH	BHB ENTERPRISES	M & S REPTILIAN	NA
2001973108	AVI?	spider	Arachnida	Avicularia	sp.	NA	NA	SPIDER	LIV	10	NO	225	DE	DE	T	C	C	C	2001-12-14	2001	2001-12-14	2001	I	CH	BHB ENTERPRISES	M & S REPTILIAN	NA
2001973108	AVME	spider	Arachnida	Avicularia	metallica	NA	METALIC PINK TOE	SPIDER	LIV	20	NO	115	DE	DE	T	C	C	C	2001-12-14	2001	2001-12-14	2001	I	CH	BHB ENTERPRISES	M & S REPTILIAN	NA
2001973108	AVVE	spider	Arachnida	Avicularia	versicolor	NA	MARTINIQUE TREE	SPIDER	LIV	20	NO	119	DE	DE	T	C	C	C	2001-12-14	2001	2001-12-14	2001	I	CH	BHB ENTERPRISES	M & S REPTILIAN	NA
2001973108	GST?	spider	Arachnida	Grammostola	sp.	NA	NA	TARANTULA	LIV	4	NO	46	DE	DE	T	C	C	C	2001-12-14	2001	2001-12-14	2001	I	CH	BHB ENTERPRISES	M & S REPTILIAN	NA
2001973108	LAS?	spider	Arachnida	Lasiodora	sp.	NA	BIRD-EATING	SPIDER	LIV	10	NO	105	DE	DE	T	C	C	C	2001-12-14	2001	2001-12-14	2001	I	CH	BHB ENTERPRISES	M & S REPTILIAN	NA
2001973108	NONJ	spider	Arachnida	Non-CITES entry	sp.	NA	NA	ARACHNIDS	LIV	25	NO	87	DE	DE	T	C	C	C	2001-12-14	2001	2001-12-14	2001	I	CH	BHB ENTERPRISES	M & S REPTILIAN	NA
2001973108	NONJ	spider	Arachnida	Non-CITES entry	sp.	NA	NA	ARACHNIDS	LIV	20	NO	45	DE	DE	T	C	C	C	2001-12-14	2001	2001-12-14	2001	I	CH	BHB ENTERPRISES	M & S REPTILIAN	NA
2001973108	PCI?	spider	Arachnida	Poecilotheria	sp.	NA	ORNAMENTAL	SPIDER	LIV	20	NO	238	DE	DE	T	C	C	C	2001-12-14	2001	2001-12-14	2001	I	CH	BHB ENTERPRISES	M & S REPTILIAN	NA
2001973108	PMI?	spider	Arachnida	Phormictopus	sp.	NA	BIRD-EATING	SPIDER	LIV	5	NO	52	DE	DE	T	C	C	C	2001-12-14	2001	2001-12-14	2001	I	CH	BHB ENTERPRISES	M & S REPTILIAN	NA
2001973108	POFA	spider	Arachnida	Poecilotheria	fasciata	NA	S LANKA ORNAMENTAL	SPIDER	LIV	30	NO	266	DE	DE	T	C	C	C	2001-12-14	2001	2001-12-14	2001	I	CH	BHB ENTERPRISES	M & S REPTILIAN	NA
2001973108	POOR	spider	Arachnida	Poecilotheria	ornata	NA	ORNATE ORNAMENTAL	SPIDER	LIV	5	NO	33	DE	DE	T	C	C	C	2001-12-14	2001	2001-12-14	2001	I	CH	BHB ENTERPRISES	M & S REPTILIAN	NA
2001973108	PRFI	spider	Arachnida	Poecilotheria	rufilata	NA	SLT RED ORNAMENTAL	SPIDER	LIV	7	NO	118	DE	DE	T	C	C	C	2001-12-14	2001	2001-12-14	2001	I	CH	BHB ENTERPRISES	M & S REPTILIAN	NA
2001973108	SEC?	spider	Arachnida	Selenocosmia	sp.	NA	NA	SPIDER	LIV	6	NO	33	DE	DE	T	C	C	C	2001-12-14	2001	2001-12-14	2001	I	CH	BHB ENTERPRISES	M & S REPTILIAN	NA
2001973108	TLEB	spider	Arachnida	Theraphosa	leblondi	NA	GOLIATH BIRDEATING	SPIDER	LIV	70	NO	254	DE	DE	T	C	C	C	2001-12-14	2001	2001-12-14	2001	I	CH	BHB ENTERPRISES	M & S REPTILIAN	NA
2001973103	HETS	spider	Arachnida	Heterometrus	spiniferus	NA	ASIAN FOREST	SCORPION	UNS	5000	NO	1500	ID	ID	T	W	C	C	2001-12-18	2001	2001-12-15	2001	I	HA	KIM, YON HO	NA	NA
2001978218	HDG?	spider	Arachnida	Hadogenes	sp.	NA	NA	SCORPION	LIV	246	NO	430	MZ	MZ	T	W	C	C	2001-12-15	2001	2001-12-15	2001	I	MI	GLOBAL TROPICAL IMPORT/EXPORT	CHIKWIRIMITI MOCAMBIQUE	NA
2001978218	NONJ	spider	Arachnida	Non-CITES entry	sp.	NA	NA	ARACHNIDS	LIV	88	NO	440	MZ	MZ	T	W	C	C	2001-12-15	2001	2001-12-15	2001	I	MI	GLOBAL TROPICAL IMPORT/EXPORT	CHIKWIRIMITI MOCAMBIQUE	NA
2001956052	NONJ	spider	Arachnida	Non-CITES entry	sp.	NA	NA	ARACHNIDS	BOD	6	NO	0	VN	VN	T	W	R	S	2001-12-16	2001	2001-12-16	2001	I	HA	NA	NA	NA
2001961738	AVAV	spider	Arachnida	Avicularia	avicularia	NA	PINK TOE	SPIDER	LIV	230	NO	92	GY	GY	T	W	C	C	2001-12-18	2001	2001-12-18	2001	I	MI	SALMERON, JOSE	LINPEX IMPORT AND EXPORT	NA
2001103215	AVAV	spider	Arachnida	Avicularia	avicularia	NA	PINK TOE	SPIDER	LIV	200	NO	300	GY	GY	T	W	C	C	2001-12-21	2001	2001-12-21	2001	I	MI	TEXAS REPTILES INT'L	RUDDER IMPORT EXPORT CO	NA
2001126625	PAIM	spider	Arachnida	Pandinus	imperator	NA	EMPEROR	SCORPION	LIV	400	NO	300	TG	TG	T	R	C	C	2001-12-21	2001	2001-12-21	2001	I	MI	JP PETS	ETS MARIE	NA
2001958094	ASC?	spider	Arachnida	Acanthoscurria	sp.	NA	NA	TARANTULA	LIV	50	NO	240	NL	NL	T	C	C	C	2001-12-21	2001	2001-12-21	2001	I	NW	SOMMA, FRANK	NA	NA
2001958094	AVME	spider	Arachnida	Avicularia	metallica	NA	METALIC PINK TOE	SPIDER	LIV	20	NO	130	NL	NL	T	C	C	C	2001-12-21	2001	2001-12-21	2001	I	NW	SOMMA, FRANK	NA	NA
2001958094	AVVE	spider	Arachnida	Avicularia	versicolor	NA	MARTINIQUE TREE	SPIDER	LIV	51	NO	500	NL	NL	T	C	C	C	2001-12-21	2001	2001-12-21	2001	I	NW	SOMMA, FRANK	NA	NA
2001958094	CGS?	spider	Arachnida	Ceratogyrus	sp.	NA	NA	SPIDER	LIV	50	NO	300	NL	NL	T	C	C	C	2001-12-21	2001	2001-12-21	2001	I	NW	SOMMA, FRANK	NA	NA
2001958094	GST?	spider	Arachnida	Grammostola	sp.	NA	NA	TARANTULA	LIV	2	NO	125	NL	NL	T	C	C	C	2001-12-21	2001	2001-12-21	2001	I	NW	SOMMA, FRANK	NA	NA
2001958094	GST?	spider	Arachnida	Grammostola	sp.	NA	NA	TARANTULA	LIV	2	NO	110	NL	NL	T	C	C	C	2001-12-21	2001	2001-12-21	2001	I	NW	SOMMA, FRANK	NA	NA
2001958094	LAS?	spider	Arachnida	Lasiodora	sp.	NA	BIRD-EATING	SPIDER	LIV	1	NO	100	NL	NL	T	C	C	C	2001-12-21	2001	2001-12-21	2001	I	NW	SOMMA, FRANK	NA	NA
2001958094	NONJ	spider	Arachnida	Non-CITES entry	sp.	NA	NA	ARACHNIDS	LIV	15	NO	200	TZ	NL	T	W	C	C	2001-12-21	2001	2001-12-21	2001	I	NW	SOMMA, FRANK	NA	NA
2001958094	NONJ	spider	Arachnida	Non-CITES entry	sp.	NA	NA	ARACHNIDS	LIV	25	NO	30	NL	NL	T	C	C	C	2001-12-21	2001	2001-12-21	2001	I	NW	SOMMA, FRANK	NA	NA
2001958094	NONJ	spider	Arachnida	Non-CITES entry	sp.	NA	NA	ARACHNIDS	LIV	1	NO	15	NL	NL	T	C	C	C	2001-12-21	2001	2001-12-21	2001	I	NW	SOMMA, FRANK	NA	NA
2001958094	NONJ	spider	Arachnida	Non-CITES entry	sp.	NA	NA	ARACHNIDS	LIV	1	NO	100	NL	NL	T	C	C	C	2001-12-21	2001	2001-12-21	2001	I	NW	SOMMA, FRANK	NA	NA
2001958094	NONJ	spider	Arachnida	Non-CITES entry	sp.	NA	NA	ARACHNIDS	LIV	1	NO	50	NL	NL	T	C	C	C	2001-12-21	2001	2001-12-21	2001	I	NW	SOMMA, FRANK	NA	NA
2001958094	PAMP	spider	Arachnida	Pamphobeteus	platyomma	NA	COLOMB BIRD-EATING	SPIDER	LIV	50	NO	700	NL	NL	T	C	C	C	2001-12-21	2001	2001-12-21	2001	I	NW	SOMMA, FRANK	NA	NA
2001958094	PMP?	spider	Arachnida	Pamphobeteus	sp.	NA	BIRD-EATING	SPIDER	LIV	1	NO	60	NL	NL	T	C	C	C	2001-12-21	2001	2001-12-21	2001	I	NW	SOMMA, FRANK	NA	NA
2001958094	PMP?	spider	Arachnida	Pamphobeteus	sp.	NA	BIRD-EATING	SPIDER	LIV	1	NO	100	NL	NL	T	C	C	C	2001-12-21	2001	2001-12-21	2001	I	NW	SOMMA, FRANK	NA	NA
2001958094	PSIR	spider	Arachnida	Psalmopoeus	irminia	NA	VENEZUELAN TIGER	SPIDER	LIV	1	NO	60	NL	NL	T	C	C	C	2001-12-21	2001	2001-12-21	2001	I	NW	SOMMA, FRANK	NA	NA
2001969407	PAIM	spider	Arachnida	Pandinus	imperator	NA	EMPEROR	SCORPION	LIV	500	NO	500	TG	TG	T	W	C	C	2001-12-21	2001	2001-12-21	2001	I	MI	JP PETS	PAJAR S.R.L. IMPORT/EXPORT	NA
2001969897	PAIM	spider	Arachnida	Pandinus	imperator	NA	EMPEROR	SCORPION	LIV	500	NO	500	TG	TG	T	W	C	C	2001-12-21	2001	2001-12-21	2001	I	MI	JP PETS	PAJAR SRL IMPORT/EXPORT	NA
2001991322	NONJ	spider	Arachnida	Non-CITES entry	sp.	NA	NA	ARACHNIDS	UNS	4	NO	200	TH	TH	T	W	C	C	2001-12-27	2001	2001-12-24	2001	I	AN	FRED & JUDY JOHNSON	CHRIS HOELSUJER	NA
2001959694	HETS	spider	Arachnida	Heterometrus	spiniferus	NA	ASIAN FOREST	SCORPION	LIV	400	NO	160	VN	VN	T	W	C	C	2001-12-27	2001	2001-12-27	2001	I	LA	WORLDWIDE TRADING INC.	CONFINCO LTD.	NA
2001959694	OTT?	spider	Arachnida	Ornithoctonus	sp.	NA	NA	TARANTULA	LIV	100	NO	40	VN	VN	T	W	C	C	2001-12-27	2001	2001-12-27	2001	I	LA	WORLDWIDE TRADING INC.	CONFINCO LTD.	NA
2001969981	GST?	spider	Arachnida	Grammostola	sp.	NA	NA	TARANTULA	LIV	1000	NO	600	CL	CL	T	W	C	C	2001-12-27	2001	2001-12-27	2001	I	MI	STRICTLY REPTILES, INC.	SERGIO RICARDO BUSTAMANTE KUSCHEL	NA
2001970803	HTT?	spider	Arachnida	Heterometrus	sp.	NA	NA	SCORPION	BOD	4	NO	4	VN	VN	T	W	R	A	2002-01-22	2002	2001-12-27	2001	I	NG	NA	BAO LIEM TRADING CO., LTD.	NA
2001998282	PAIM	spider	Arachnida	Pandinus	imperator	NA	EMPEROR	SCORPION	LIV	600	NO	360	TG	TG	T	R	C	C	2001-12-28	2001	2001-12-28	2001	I	LA	INTERNATIONAL DRAGON BREEDERS INC	TOGANIM	NA
2001980310	NONJ	spider	Arachnida	Non-CITES entry	sp.	NA	NA	ARACHNIDS	BOD	15	NO	134	VS	PH	T	R	C	C	2002-01-10	2002	2001-12-29	2001	I	LA	BITS & BUGS USA	INNOVATIVE & CREATIVE PRODUCTS INTL	NA
2002169660	APSE	spider	Arachnida	Aphonopelma	seemani	NA	NA	TARANTULA	LIV	97	NO	291	HN	HN	T	W	C	C	2002-01-02	2002	2002-01-02	2002	I	MI	STRICTLY REPTILES, INC.	BREEDING FARMS CORP	NA
2002979364	GRAS	spider	Arachnida	Grammostola	spathulata	NA	CHILEAN FLAME	TARANTULA	LIV	2026	NO	404	CL	CL	T	W	C	C	2002-01-04	2002	2002-01-04	2002	I	LA	CHAPARRAL MFG., INC.	NA	NA
2002980672	NONJ	spider	Arachnida	Non-CITES entry	sp.	NA	NA	ARACHNIDS	LIV	700	NO	70	CN	CN	T	W	C	C	2002-01-04	2002	2002-01-04	2002	I	LA	WORLD WIDE TRADING INC.	SHANGHAI PROSPERITY INT'L TRADING CO	NA
2002152537	AVAV	spider	Arachnida	Avicularia	avicularia	NA	PINK TOE	SPIDER	LIV	314	NO	157	GY	GY	T	W	C	C	2002-02-06	2002	2002-01-06	2002	I	MI	TILLEM, CRAIG S.	NA	NA
2002982383	PAIM	spider	Arachnida	Pandinus	imperator	NA	EMPEROR	SCORPION	LIV	1500	NO	2250	TG	TG	T	W	C	C	2002-01-07	2002	2002-01-07	2002	I	LA	L. A. REPTILES INC	PAJAR SARL IMPORT EXPORT	NA
2002210952	NONJ	spider	Arachnida	Non-CITES entry	sp.	NA	NA	ARACHNIDS	LIV	16	NO	8	CN	HK	T	W	C	C	2002-01-08	2002	2002-01-08	2002	I	PT	SAWYER, JONATHAN COREY	NA	NA
2002982705	GST?	spider	Arachnida	Grammostola	sp.	NA	NA	TARANTULA	LIV	1000	NO	600	CL	CL	T	W	C	C	2002-01-08	2002	2002-01-08	2002	I	LA	L. A. REPTILES INC	NA	NA
2002142638	LCS?	spider	Arachnida	Lycosa	sp.	NA	WOLF	SPIDER	SPE	190	NO	0	PT	PT	S	W	C	C	2002-01-08	2002	2002-01-09	2002	I	HN	NA	NA	NA
2002142638	NONJ	spider	Arachnida	Non-CITES entry	sp.	NA	NA	ARACHNIDS	SPE	30	NO	0	PT	PT	S	W	C	C	2002-01-08	2002	2002-01-09	2002	I	HN	NA	NA	NA
2002142638	NONJ	spider	Arachnida	Non-CITES entry	sp.	NA	NA	ARACHNIDS	SPE	250	NO	0	PT	PT	S	W	C	C	2002-01-08	2002	2002-01-09	2002	I	HN	NA	NA	NA
2002142638	NONJ	spider	Arachnida	Non-CITES entry	sp.	NA	NA	ARACHNIDS	SPE	400	NO	0	PT	PT	S	W	C	C	2002-01-08	2002	2002-01-09	2002	I	HN	NA	NA	NA
2002980024	PAIM	spider	Arachnida	Pandinus	imperator	NA	EMPEROR	SCORPION	LIV	500	NO	500	TG	TG	T	R	C	C	2002-01-11	2002	2002-01-11	2002	I	LA	WORLD WIDE TRADING INC.	ETABLISSMENT MARE	NA
2002975800	GST?	spider	Arachnida	Grammostola	sp.	NA	NA	TARANTULA	LIV	1000	NO	600	CL	CL	T	W	C	C	2002-01-15	2002	2002-01-15	2002	I	MI	STRICTLY REPTILES, INC.	SERGIO RICARDO BUSTAMANTE KUSCHEL	NA
2002977571	PAIM	spider	Arachnida	Pandinus	imperator	NA	EMPEROR	SCORPION	LIV	600	NO	900	TG	TG	T	W	C	C	2002-01-15	2002	2002-01-15	2002	I	LA	L. A. REPTILE	PAJAR SARL IMPORT EXPORT	NA
2002982515	APSE	spider	Arachnida	Aphonopelma	seemani	NA	NA	TARANTULA	LIV	192	NO	432	NI	NI	T	W	C	C	2002-01-16	2002	2002-01-15	2002	I	LA	CALIFORNIA ZOOLOGICAL SUPPLY	DEXTER'S EXPORT IMPORT	NA
2002975662	PAIM	spider	Arachnida	Pandinus	imperator	NA	EMPEROR	SCORPION	LIV	800	NO	560	GH	GH	T	W	C	C	2002-01-17	2002	2002-01-16	2002	I	MI	ZOOLOGICAL IMPORTS 2000, INC.	EUBLAH ENTERPRISES	NA
2002975662	PAIM	spider	Arachnida	Pandinus	imperator	NA	EMPEROR	SCORPION	LIV	1200	NO	840	GH	GH	T	W	C	C	2002-01-17	2002	2002-01-16	2002	I	MI	ZOOLOGICAL IMPORTS 2000, INC.	EUBLAH ENTERPRISES	NA
2002980452	PAIM	spider	Arachnida	Pandinus	imperator	NA	EMPEROR	SCORPION	LIV	500	NO	450	GH	GH	T	W	C	C	2002-01-16	2002	2002-01-16	2002	I	LA	DBA/ GLOBAL TROPICAL REPTILES & FISH IMPORT/EXPORT	OGUNS & CO (GH) LTD	NA
2002994446	TLEB	spider	Arachnida	Theraphosa	leblondi	NA	GOLIATH BIRDEATING	SPIDER	LIV	50	NO	125	PY	PY	T	W	C	C	2002-01-16	2002	2002-01-16	2002	I	MI	ESCANDON, JOAQUIN	TROPICAL AQUARIUM	NA
2002126457	PAIM	spider	Arachnida	Pandinus	imperator	NA	EMPEROR	SCORPION	LIV	500	NO	500	BJ	BJ	T	R	C	C	2002-05-23	2002	2002-01-17	2002	I	MI	STUBBS, RICHARD A	SOBERCOGEN COTONOU	NA
2002126457	PAIM	spider	Arachnida	Pandinus	imperator	NA	EMPEROR	SCORPION	LIV	199	NO	199	BJ	BJ	T	R	C	C	2002-05-23	2002	2002-01-17	2002	I	MI	STUBBS, RICHARD A	SOBERCOGEN COTONOU	NA
2002318705	HETS	spider	Arachnida	Heterometrus	spiniferus	NA	ASIAN FOREST	SCORPION	LIV	300	NO	120	VN	VN	T	W	C	C	2002-01-17	2002	2002-01-17	2002	I	MI	GAMA SUPPLIERS	CONFICO LTD.	NA
2002972997	PAIM	spider	Arachnida	Pandinus	imperator	NA	EMPEROR	SCORPION	LIV	657	NO	493	GH	GH	T	W	C	C	2002-01-17	2002	2002-01-17	2002	I	PT	ANYTHING WILD	EUBLAH ENT	NA
2002972997	SCR?	spider	Arachnida	Scorpio	sp.	NA	NA	SCORPION	LIV	9	NO	24	GH	GH	T	W	C	C	2002-01-17	2002	2002-01-17	2002	I	PT	ANYTHING WILD	EUBLAH ENT	NA
2002975670	APSE	spider	Arachnida	Aphonopelma	seemani	NA	NA	TARANTULA	LIV	429	NO	858	GT	GT	T	W	C	C	2002-01-16	2002	2002-01-17	2002	I	MI	NA	PROYECTOS AGRICOLAS S.A.	NA
2002980566	AVI?	spider	Arachnida	Avicularia	sp.	NA	NA	SPIDER	LIV	50	NO	132	DE	DE	T	C	C	C	2002-01-18	2002	2002-01-18	2002	I	LA	REPTILE & ARACHNOKULTURE	B T B E INSEKTENZUCHT GMBH	NA
2002980566	CICR	spider	Arachnida	Citharischius	crawshayi	NA	KING BABOON	TARANTULA	LIV	25	NO	122	DE	DE	T	C	C	C	2002-01-18	2002	2002-01-18	2002	I	LA	REPTILE & ARACHNOKULTURE	B T B E INSEKTENZUCHT GMBH	NA
2002980566	MGB?	spider	Arachnida	Megaphobema	sp.	NA	REDLEG	TARANTULA	LIV	50	NO	1105	DE	DE	T	C	C	C	2002-01-18	2002	2002-01-18	2002	I	LA	REPTILE & ARACHNOKULTURE	B T B E INSEKTENZUCHT GMBH	NA
2002980566	PMI?	spider	Arachnida	Phormictopus	sp.	NA	BIRD-EATING	SPIDER	LIV	25	NO	110	DE	DE	T	C	C	C	2002-01-18	2002	2002-01-18	2002	I	LA	REPTILE & ARACHNOKULTURE	B T B E INSEKTENZUCHT GMBH	NA
2002980566	PMP?	spider	Arachnida	Pamphobeteus	sp.	NA	BIRD-EATING	SPIDER	LIV	5	NO	93	DE	DE	T	C	C	C	2002-01-18	2002	2002-01-18	2002	I	LA	REPTILE & ARACHNOKULTURE	B T B E INSEKTENZUCHT GMBH	NA
2002980566	PSIR	spider	Arachnida	Psalmopoeus	irminia	NA	VENEZUELAN TIGER	SPIDER	LIV	50	NO	243	DE	DE	T	C	C	C	2002-01-18	2002	2002-01-18	2002	I	LA	REPTILE & ARACHNOKULTURE	B T B E INSEKTENZUCHT GMBH	NA
2002980566	TARA	spider	Arachnida	NA	NA	NA	ALL SPECIES	ALL TARANTULAS	LIV	30	NO	199	DE	DE	T	C	C	C	2002-01-18	2002	2002-01-18	2002	I	LA	REPTILE & ARACHNOKULTURE	B T B E INSEKTENZUCHT GMBH	NA
2002980566	TARA	spider	Arachnida	NA	NA	NA	ALL SPECIES	ALL TARANTULAS	LIV	25	NO	166	DE	DE	T	C	C	C	2002-01-18	2002	2002-01-18	2002	I	LA	REPTILE & ARACHNOKULTURE	B T B E INSEKTENZUCHT GMBH	NA
2002980566	TARA	spider	Arachnida	NA	NA	NA	ALL SPECIES	ALL TARANTULAS	LIV	6	NO	345	DE	DE	T	C	C	C	2002-01-18	2002	2002-01-18	2002	I	LA	REPTILE & ARACHNOKULTURE	B T B E INSEKTENZUCHT GMBH	NA
2002980566	TARA	spider	Arachnida	NA	NA	NA	ALL SPECIES	ALL TARANTULAS	LIV	25	NO	155	DE	DE	T	C	C	C	2002-01-18	2002	2002-01-18	2002	I	LA	REPTILE & ARACHNOKULTURE	B T B E INSEKTENZUCHT GMBH	NA
2002980566	TARA	spider	Arachnida	NA	NA	NA	ALL SPECIES	ALL TARANTULAS	LIV	25	NO	166	DE	DE	T	C	C	C	2002-01-18	2002	2002-01-18	2002	I	LA	REPTILE & ARACHNOKULTURE	B T B E INSEKTENZUCHT GMBH	NA
2002980566	TLEB	spider	Arachnida	Theraphosa	leblondi	NA	GOLIATH BIRDEATING	SPIDER	LIV	160	NO	1401	DE	DE	T	W	C	C	2002-01-18	2002	2002-01-18	2002	I	LA	REPTILE & ARACHNOKULTURE	B T B E INSEKTENZUCHT GMBH	NA
2002979600	HETS	spider	Arachnida	Heterometrus	spiniferus	NA	ASIAN FOREST	SCORPION	SPE	127	NO	1156	MY	PH	T	R	C	C	2002-01-22	2002	2002-01-20	2002	I	LA	BITS & BUGS USA	INNOVATIVE & CREATIVE PRODUCTS INT'L	NA
2002979600	HPA?	spider	Arachnida	Haplopelma	sp.	NA	NA	TARANTULA	SPE	5	NO	45	TH	PH	T	R	C	C	2002-01-22	2002	2002-01-20	2002	I	LA	BITS & BUGS USA	INNOVATIVE & CREATIVE PRODUCTS INT'L	NA
2002979600	NONJ	spider	Arachnida	Non-CITES entry	sp.	NA	NA	ARACHNIDS	SPE	6	NO	54	TH	PH	T	R	C	C	2002-01-22	2002	2002-01-20	2002	I	LA	BITS & BUGS USA	INNOVATIVE & CREATIVE PRODUCTS INT'L	NA
2002979600	TARA	spider	Arachnida	NA	NA	NA	ALL SPECIES	ALL TARANTULAS	SPE	9	NO	70	MY	PH	T	R	C	C	2002-01-22	2002	2002-01-20	2002	I	LA	BITS & BUGS USA	INNOVATIVE & CREATIVE PRODUCTS INT'L	NA
2002981544	PAIM	spider	Arachnida	Pandinus	imperator	NA	EMPEROR	SCORPION	LIV	3000	NO	2250	GH	GH	T	W	C	C	2002-01-21	2002	2002-01-21	2002	I	LA	CALIFORNIA ZOOLOGICAL SUPPLY	ALLO EXPORT	NA
2002103216	AVAV	spider	Arachnida	Avicularia	avicularia	NA	PINK TOE	SPIDER	LIV	514	NO	771	GY	GY	T	W	C	C	2002-01-22	2002	2002-01-22	2002	I	MI	BURGUNDY REPTILE TRADERS	NA	NA
2002103231	PAIM	spider	Arachnida	Pandinus	imperator	NA	EMPEROR	SCORPION	LIV	1000	NO	1000	BJ	BJ	T	W	C	C	2002-01-22	2002	2002-01-22	2002	I	MI	MIAMI REPTILE	PAZOK	NA
2002109687	PTO?	spider	Arachnida	Pterinochilus	sp.	NA	NA	SPIDER	LIV	50	NO	250	TZ	TZ	T	W	C	C	2002-01-23	2002	2002-01-22	2002	I	DN	BUSHMASTER REPTILES, INC.	A.F. SUPPLIES SERVICES	NA
2002257884	PNE?	spider	Arachnida	Palamnaeus	sp.	NA	NA	SCORPION	SKE	54	NO	421	MY	MY	T	W	C	C	2002-01-28	2002	2002-01-22	2002	I	AN	BRITEX ENTERPRISE	SYARIKAT PAPILLON	NA
2002981366	HAPL	spider	Arachnida	Haplopelma	lividus	NA	COBALT BLUE	TARANTULA	LIV	12	NO	78	MY	MY	T	W	C	C	2002-01-22	2002	2002-01-22	2002	I	LA	CALIFORNIA ZOOLOGICAL SUPPLY	CBS WILDLIFE	NA
2002981366	HETL	spider	Arachnida	Heterometrus	longimanus	NA	NA	SCORPION	LIV	100	NO	80	MY	MY	T	W	C	C	2002-01-22	2002	2002-01-22	2002	I	LA	CALIFORNIA ZOOLOGICAL SUPPLY	CBS WILDLIFE	NA
2002981729	NONJ	spider	Arachnida	Non-CITES entry	sp.	NA	NA	ARACHNIDS	LIV	75	NO	450	GW	GW	T	W	C	C	2002-01-23	2002	2002-01-22	2002	I	LA	L. A. REPTILES INC	NA	NA
2002982517	HALI	spider	Arachnida	Haplopelma	lividus	NA	COBALT BLUE	TARANTULA	LIV	55	NO	358	MY	MY	T	W	C	C	2002-01-22	2002	2002-01-22	2002	I	LA	INTERNATIONAL DRAGON BREEDERS INC	CBS WILDLIFE	NA
2002982517	HETL	spider	Arachnida	Heterometrus	longimanus	NA	NA	SCORPION	LIV	141	NO	127	MY	MY	T	W	C	C	2002-01-22	2002	2002-01-22	2002	I	LA	INTERNATIONAL DRAGON BREEDERS INC	CBS WILDLIFE	NA
2002982517	HPA?	spider	Arachnida	Haplopelma	sp.	NA	NA	TARANTULA	LIV	50	NO	275	MY	MY	T	W	C	C	2002-01-22	2002	2002-01-22	2002	I	LA	INTERNATIONAL DRAGON BREEDERS INC	CBS WILDLIFE	NA
2002982517	NONJ	spider	Arachnida	Non-CITES entry	sp.	NA	NA	ARACHNIDS	LIV	50	NO	45	MY	MY	T	W	C	C	2002-01-22	2002	2002-01-22	2002	I	LA	INTERNATIONAL DRAGON BREEDERS INC	CBS WILDLIFE	NA
2002982517	NONJ	spider	Arachnida	Non-CITES entry	sp.	NA	NA	ARACHNIDS	LIV	5	NO	40	MY	MY	T	W	C	C	2002-01-22	2002	2002-01-22	2002	I	LA	INTERNATIONAL DRAGON BREEDERS INC	CBS WILDLIFE	NA
2002997406	GST?	spider	Arachnida	Grammostola	sp.	NA	NA	TARANTULA	LIV	1990	NO	1194	CL	CL	T	W	C	C	2002-01-22	2002	2002-01-22	2002	I	LA	L. A. REPTILE	SERGIO BUSTAMNTE	NA
2002116360	CRU?	spider	Arachnida	Centruroides	sp.	NA	NA	SCORPION	HOR	1	NO	5780	XX	GB	T	P	C	C	2002-02-04	2002	2002-01-23	2002	I	BO	NA	ARTWORLD SHIPPING LTD	NA
2002975825	PAIM	spider	Arachnida	Pandinus	imperator	NA	EMPEROR	SCORPION	LIV	1000	NO	900	GH	GH	T	W	C	C	2002-01-24	2002	2002-01-24	2002	I	MI	BURGUNDY REPTILE TRADERS	OGUNS & CO. GH LTD.	NA
2002266105	PAIM	spider	Arachnida	Pandinus	imperator	NA	EMPEROR	SCORPION	LIV	400	NO	300	GH	CH	T	W	C	C	2002-01-28	2002	2002-01-28	2002	I	MI	GLOBAL TROPICAL IMPORT/EXPORT	SAFARI PET	NA
2002266105	PAIM	spider	Arachnida	Pandinus	imperator	NA	EMPEROR	SCORPION	LIV	420	NO	315	GH	CH	T	W	C	C	2002-01-28	2002	2002-01-28	2002	I	MI	GLOBAL TROPICAL IMPORT/EXPORT	SAFARI PET	NA
2002985213	PAIM	spider	Arachnida	Pandinus	imperator	NA	EMPEROR	SCORPION	LIV	3000	NO	3000	GH	GH	T	W	C	C	2002-01-28	2002	2002-01-28	2002	I	LA	CALIFORNIA ZOOLOGICAL SUPPLY	BASIL ARYEETEY ENTERPRISES	NA
2002986658	PAIM	spider	Arachnida	Pandinus	imperator	NA	EMPEROR	SCORPION	LIV	190	NO	152	GH	GH	T	W	C	C	2002-01-28	2002	2002-01-28	2002	I	MI	INT'L EXOTIC WILDLIFE	EUBLAH ENTER.	NA
2002986658	PAIM	spider	Arachnida	Pandinus	imperator	NA	EMPEROR	SCORPION	LIV	1000	NO	800	GH	GH	T	W	C	C	2002-01-28	2002	2002-01-28	2002	I	MI	INT'L EXOTIC WILDLIFE	EUBLAH ENTER.	NA
2002986658	PAIM	spider	Arachnida	Pandinus	imperator	NA	EMPEROR	SCORPION	LIV	1000	NO	800	GH	GH	T	W	C	C	2002-01-28	2002	2002-01-28	2002	I	MI	INT'L EXOTIC WILDLIFE	EUBLAH ENTER.	NA
2002968889	GST?	spider	Arachnida	Grammostola	sp.	NA	NA	TARANTULA	LIV	1000	NO	600	CL	CL	T	W	C	C	2002-01-29	2002	2002-01-29	2002	I	MI	STRICTLY REPTILES, INC.	SERGIO RICARDO BUSTAMANTE KUSCHEL	NA
2002970386	HTT?	spider	Arachnida	Heterometrus	sp.	NA	NA	SCORPION	LIV	6	NO	6	TH	TH	P	U	R	S	2002-01-29	2002	2002-01-29	2002	I	SF	NA	NA	NA
2002970386	HTT?	spider	Arachnida	Heterometrus	sp.	NA	NA	SCORPION	DEA	10	NO	10	TH	TH	P	U	R	S	2002-01-29	2002	2002-01-29	2002	I	SF	NA	NA	NA
2002117529	NONJ	spider	Arachnida	Non-CITES entry	sp.	NA	NA	ARACHNIDS	SPE	4	NO	0	BR	BR	S	W	C	C	2002-07-18	2002	2002-01-30	2002	I	BA	SMITHSONIAN INSTITUTION	NA	NA
2002979535	HETS	spider	Arachnida	Heterometrus	spiniferus	NA	ASIAN FOREST	SCORPION	LIV	200	NO	240	VN	VN	T	W	C	C	2002-01-30	2002	2002-01-30	2002	I	LA	WORLDWIDE TRADING INC	CONFICO LTD	NA
2002979535	NONJ	spider	Arachnida	Non-CITES entry	sp.	NA	NA	ARACHNIDS	LIV	100	NO	200	VN	VN	T	W	C	C	2002-01-30	2002	2002-01-30	2002	I	LA	WORLDWIDE TRADING INC	CONFICO LTD	NA
2002318924	PAIM	spider	Arachnida	Pandinus	imperator	NA	EMPEROR	SCORPION	LIV	500	NO	500	TG	TG	T	W	C	C	2002-01-31	2002	2002-01-31	2002	I	MI	GLOBAL TROPICAL IMPORT/EXPORTS	PAJAR SARL IMPORT-EXPORT	NA
2002135949	APSE	spider	Arachnida	Aphonopelma	seemani	NA	NA	TARANTULA	LIV	252	NO	504	GT	GT	T	W	C	C	2002-02-01	2002	2002-02-01	2002	I	MI	NA	PROYECTOS AGRICOLAS SA	NA
2002978932	PAIM	spider	Arachnida	Pandinus	imperator	NA	EMPEROR	SCORPION	LIV	1200	NO	1800	TG	TG	T	W	C	C	2002-02-01	2002	2002-02-01	2002	I	LA	L. A. REPTILE	PAJAR SARL IMPORT EXPORT	NA
2002191483	HTT?	spider	Arachnida	Heterometrus	sp.	NA	NA	SCORPION	LIV	60	NO	18	VN	VN	T	W	C	C	2002-02-02	2002	2002-02-02	2002	I	MI	SALMERON, JOSE	CORIMEX	NA
2002984124	TPA?	spider	Arachnida	Theraphosa	sp.	NA	BIRD-EATING	SPIDER	LIV	73	NO	365	PY	PY	T	W	C	C	2002-02-02	2002	2002-02-02	2002	I	MI	ZOOLOGICAL IMPORTS 2000 INC.	JOSHUA RODGERS GROUP	NA
2002979997	HETS	spider	Arachnida	Heterometrus	spiniferus	NA	ASIAN FOREST	SCORPION	LIV	100	NO	40	VN	VN	T	W	C	C	2002-02-05	2002	2002-02-05	2002	I	LA	CALIFORNIA ZOOLOGICAL SUPPLY	CONFICO LTD	NA
2002979997	OTT?	spider	Arachnida	Ornithoctonus	sp.	NA	NA	TARANTULA	LIV	26	NO	10	VN	VN	T	W	C	C	2002-02-05	2002	2002-02-05	2002	I	LA	CALIFORNIA ZOOLOGICAL SUPPLY	CONFICO LTD	NA
2002980185	GST?	spider	Arachnida	Grammostola	sp.	NA	NA	TARANTULA	LIV	1000	NO	600	CL	CL	T	W	C	C	2002-02-05	2002	2002-02-05	2002	I	LA	L. A. REPTILE	SERGIO BUSTAMANTE	NA
2002980397	PAIM	spider	Arachnida	Pandinus	imperator	NA	EMPEROR	SCORPION	LIV	500	NO	400	TG	TG	T	R	C	C	2002-02-05	2002	2002-02-05	2002	I	LA	EXOTIC REPTILES JUNGLE	ETABLISSEMENT MARE	NA
2002123465	PAIM	spider	Arachnida	Pandinus	imperator	NA	EMPEROR	SCORPION	LIV	1000	NO	600	TG	TG	T	W	C	C	2002-02-07	2002	2002-02-06	2002	I	MI	JP PETS	TOGAMIN	NA
2002979957	GRAS	spider	Arachnida	Grammostola	spathulata	NA	CHILEAN FLAME	TARANTULA	LIV	2000	NO	400	CL	CL	T	W	C	C	2002-02-06	2002	2002-02-06	2002	I	LA	CHAPARRAL MFG., INC.	NA	NA
2002152164	APP?	spider	Arachnida	Aphonopelma	sp.	NA	NA	TARANTULA	LIV	110	NO	165	GT	GT	T	W	C	C	2002-02-07	2002	2002-02-07	2002	I	MI	NA	PROYECTOS AGRICOLAS S.A.	NA
2002152164	APSE	spider	Arachnida	Aphonopelma	seemani	NA	NA	TARANTULA	LIV	100	NO	150	GT	GT	T	W	C	C	2002-02-07	2002	2002-02-07	2002	I	MI	NA	PROYECTOS AGRICOLAS S.A.	NA
2002970226	PAIM	spider	Arachnida	Pandinus	imperator	NA	EMPEROR	SCORPION	LIV	800	NO	600	TG	TG	T	W	C	C	2002-01-07	2002	2002-02-07	2002	I	MI	GAMA SUPPLIERS, INC.	TOGAMIN REPTILES	NA
2002970226	PAIM	spider	Arachnida	Pandinus	imperator	NA	EMPEROR	SCORPION	LIV	800	NO	600	TG	TG	T	W	C	C	2002-01-07	2002	2002-02-07	2002	I	MI	GAMA SUPPLIERS, INC.	TOGAMIN REPTILES	NA
2002974212	PDN?	spider	Arachnida	Pandinus	sp.	NA	NA	SCORPION	LIV	34	NO	68	TZ	TZ	T	W	C	C	2002-02-07	2002	2002-02-07	2002	I	NW	REPTILE SAFARI	AFRICAN WILD SAFARI	NA
2002980108	ACU?	spider	Arachnida	Acanthoscurria	sp.	NA	NA	TARANTULA	LIV	10	NO	78	DE	DE	T	C	C	C	2002-02-07	2002	2002-02-07	2002	I	LA	REPTILE & ARACHNOKULTURE	B T B E INSEKTNZUCHT GMBH	NA
2002980108	ACU?	spider	Arachnida	Acanthoscurria	sp.	NA	NA	TARANTULA	LIV	10	NO	61	DE	DE	T	C	C	C	2002-02-07	2002	2002-02-07	2002	I	LA	REPTILE & ARACHNOKULTURE	B T B E INSEKTNZUCHT GMBH	NA
2002980108	AVI?	spider	Arachnida	Avicularia	sp.	NA	NA	SPIDER	LIV	1	NO	5	DE	DE	T	C	C	C	2002-02-07	2002	2002-02-07	2002	I	LA	REPTILE & ARACHNOKULTURE	B T B E INSEKTNZUCHT GMBH	NA
2002980108	AVI?	spider	Arachnida	Avicularia	sp.	NA	NA	SPIDER	LIV	25	NO	108	DE	DE	T	C	C	C	2002-02-07	2002	2002-02-07	2002	I	LA	REPTILE & ARACHNOKULTURE	B T B E INSEKTNZUCHT GMBH	NA
2002980108	CICR	spider	Arachnida	Citharischius	crawshayi	NA	KING BABOON	TARANTULA	LIV	15	NO	468	DE	DE	T	W	C	C	2002-02-07	2002	2002-02-07	2002	I	LA	REPTILE & ARACHNOKULTURE	B T B E INSEKTNZUCHT GMBH	NA
2002980108	CSN?	spider	Arachnida	Cyclosternum	sp.	NA	NA	SPIDER	LIV	25	NO	86	DE	DE	T	C	C	C	2002-02-07	2002	2002-02-07	2002	I	LA	REPTILE & ARACHNOKULTURE	B T B E INSEKTNZUCHT GMBH	NA
2002980108	GST?	spider	Arachnida	Grammostola	sp.	NA	NA	TARANTULA	LIV	5	NO	173	DE	DE	T	C	C	C	2002-02-07	2002	2002-02-07	2002	I	LA	REPTILE & ARACHNOKULTURE	B T B E INSEKTNZUCHT GMBH	NA
2002980108	LAPA	spider	Arachnida	Lasiodora	parahybana	NA	SALMON BIRD-EATING	SPIDER	LIV	5	NO	52	DE	DE	T	C	C	C	2002-02-07	2002	2002-02-07	2002	I	LA	REPTILE & ARACHNOKULTURE	B T B E INSEKTNZUCHT GMBH	NA
2002980108	LAS?	spider	Arachnida	Lasiodora	sp.	NA	BIRD-EATING	SPIDER	LIV	50	NO	259	DE	DE	T	C	C	C	2002-02-07	2002	2002-02-07	2002	I	LA	REPTILE & ARACHNOKULTURE	B T B E INSEKTNZUCHT GMBH	NA
2002980108	PAQ?	spider	Arachnida	Paraphysa	sp.	NA	NA	SPIDER	LIV	25	NO	82	DE	DE	T	C	C	C	2002-02-07	2002	2002-02-07	2002	I	LA	REPTILE & ARACHNOKULTURE	B T B E INSEKTNZUCHT GMBH	NA
2002980108	PCAM	spider	Arachnida	Psalmopoeus	cambridgei	NA	TRINIDAD CHEVRON	SPIDER	LIV	10	NO	22	DE	DE	T	C	C	C	2002-02-07	2002	2002-02-07	2002	I	LA	REPTILE & ARACHNOKULTURE	B T B E INSEKTNZUCHT GMBH	NA
2002980108	PSIR	spider	Arachnida	Psalmopoeus	irminia	NA	VENEZUELAN TIGER	SPIDER	LIV	10	NO	48	DE	DE	T	C	C	C	2002-02-07	2002	2002-02-07	2002	I	LA	REPTILE & ARACHNOKULTURE	B T B E INSEKTNZUCHT GMBH	NA
2002980108	PSPL	spider	Arachnida	Psalmopoeus	pulcher	NA	PANAMA BLONDE TREE	SPIDER	LIV	10	NO	78	DE	DE	T	C	C	C	2002-02-07	2002	2002-02-07	2002	I	LA	REPTILE & ARACHNOKULTURE	B T B E INSEKTNZUCHT GMBH	NA
2002980108	TARA	spider	Arachnida	NA	NA	NA	ALL SPECIES	ALL TARANTULAS	LIV	50	NO	195	DE	DE	T	C	C	C	2002-02-07	2002	2002-02-07	2002	I	LA	REPTILE & ARACHNOKULTURE	B T B E INSEKTNZUCHT GMBH	NA
2002980108	TARA	spider	Arachnida	NA	NA	NA	ALL SPECIES	ALL TARANTULAS	LIV	20	NO	87	DE	DE	T	C	C	C	2002-02-07	2002	2002-02-07	2002	I	LA	REPTILE & ARACHNOKULTURE	B T B E INSEKTNZUCHT GMBH	NA
2002980108	TARA	spider	Arachnida	NA	NA	NA	ALL SPECIES	ALL TARANTULAS	LIV	100	NO	130	DE	DE	T	C	C	C	2002-02-07	2002	2002-02-07	2002	I	LA	REPTILE & ARACHNOKULTURE	B T B E INSEKTNZUCHT GMBH	NA
2002980108	TLEB	spider	Arachnida	Theraphosa	leblondi	NA	GOLIATH BIRDEATING	SPIDER	LIV	20	NO	796	DE	DE	T	W	C	C	2002-02-07	2002	2002-02-07	2002	I	LA	REPTILE & ARACHNOKULTURE	B T B E INSEKTNZUCHT GMBH	NA
2002980108	TLEB	spider	Arachnida	Theraphosa	leblondi	NA	GOLIATH BIRDEATING	SPIDER	LIV	125	NO	811	DE	DE	T	C	C	C	2002-02-07	2002	2002-02-07	2002	I	LA	REPTILE & ARACHNOKULTURE	B T B E INSEKTNZUCHT GMBH	NA
2002980108	XNT?	spider	Arachnida	Xenesthis	sp.	NA	NA	TARANTULA	LIV	35	NO	666	DE	DE	T	C	C	C	2002-02-07	2002	2002-02-07	2002	I	LA	REPTILE & ARACHNOKULTURE	B T B E INSEKTNZUCHT GMBH	NA
2002989693	PAIM	spider	Arachnida	Pandinus	imperator	NA	EMPEROR	SCORPION	LIV	19	NO	19	GH	GH	T	W	C	C	2002-02-07	2002	2002-02-07	2002	I	NW	NU PETS	PRIME REPTILES & BLUES	NA
2002127995	PAIM	spider	Arachnida	Pandinus	imperator	NA	EMPEROR	SCORPION	LIV	840	NO	675	TG	TG	T	W	C	C	2002-02-09	2002	2002-02-08	2002	I	MI	GAMA SUPPLIERS, INC.	TOGAMIN REPTILES	NA
2002127985	PAIM	spider	Arachnida	Pandinus	imperator	NA	EMPEROR	SCORPION	LIV	400	NO	400	BJ	BJ	T	W	C	C	2002-02-09	2002	2002-02-09	2002	I	MI	MIAMI REPTILE	PAZOK	NA
2002975224	NONJ	spider	Arachnida	Non-CITES entry	sp.	NA	NA	ARACHNIDS	LIV	50	NO	25	TZ	TZ	T	W	C	C	2002-01-10	2002	2002-02-09	2002	I	MI	GLOBAL TROPICAL IMPORT AND EXPORT	BUIBUI INVESTMENT LIMITED	NA
2002997842	NONJ	spider	Arachnida	Non-CITES entry	sp.	NA	NA	ARACHNIDS	LIV	50	NO	25	TZ	TZ	T	W	C	C	2002-02-09	2002	2002-02-09	2002	I	LA	CALIFORNIA ZOOLOGICAL SUPPLY	M.T. CANDIDA ENTERPRISES	NA
2002126311	PAIM	spider	Arachnida	Pandinus	imperator	NA	EMPEROR	SCORPION	LIV	1168	NO	876	GH	GH	T	W	C	C	2002-02-13	2002	2002-02-13	2002	I	MI	INT'L EXOTIC WILDLIFE	EUBLAH ENTERPRISES	NA
2002997443	PAIM	spider	Arachnida	Pandinus	imperator	NA	EMPEROR	SCORPION	LIV	1200	NO	1800	TG	TG	T	W	C	C	2002-02-14	2002	2002-02-13	2002	I	LA	L. A. REPTILE	PAJAR SARL IMPORTS EXPORTS	NA
2002129893	PAIM	spider	Arachnida	Pandinus	imperator	NA	EMPEROR	SCORPION	LIV	450	NO	405	GH	GH	T	W	C	C	2002-03-14	2002	2002-02-14	2002	I	MI	BURGUNDY REPTILE TRADERS	OGUNS & CO. GH LTD.	NA
2002996387	PAIM	spider	Arachnida	Pandinus	imperator	NA	EMPEROR	SCORPION	LIV	300	NO	300	GH	GH	T	W	C	C	2002-02-14	2002	2002-02-14	2002	I	LA	CALIFORNIA REPTILE CO. INC.	EUBLAH ENTERPRISES	NA
2002997005	NONJ	spider	Arachnida	Non-CITES entry	sp.	NA	NA	ARACHNIDS	LIV	468	NO	117	TZ	TZ	T	W	C	C	2002-02-14	2002	2002-02-14	2002	I	LA	L. A. REPTILE	KISASE INVESTMENT	NA
2002218159	AVAV	spider	Arachnida	Avicularia	avicularia	NA	PINK TOE	SPIDER	LIV	100	NO	287	GY	GY	T	W	C	C	2002-02-15	2002	2002-02-15	2002	I	MI	INCREDIBLE PETS INC.	NA	NA
2002993629	PAIM	spider	Arachnida	Pandinus	imperator	NA	EMPEROR	SCORPION	LIV	428	NO	428	BJ	BJ	T	W	C	C	2002-02-15	2002	2002-02-15	2002	I	MI	GLOBAL TROPICAL IMPORT/EXPORT	SOBERCOGEN COTONOU	NA
2002212539	AVAV	spider	Arachnida	Avicularia	avicularia	NA	PINK TOE	SPIDER	LIV	135	NO	405	TZ	TZ	T	W	C	C	2002-02-16	2002	2002-02-16	2002	I	MI	STUBBS, RICHARD A	M/S TURU BIRDS CATHCERS	NA
2002212539	SCR?	spider	Arachnida	Scorpio	sp.	NA	NA	SCORPION	LIV	150	NO	150	TZ	TZ	T	W	C	C	2002-02-16	2002	2002-02-16	2002	I	MI	STUBBS, RICHARD A	M/S TURU BIRDS CATHCERS	NA
2002997760	NONJ	spider	Arachnida	Non-CITES entry	sp.	NA	NA	ARACHNIDS	LIV	74	NO	148	TZ	TZ	T	W	C	C	2002-02-16	2002	2002-02-16	2002	I	LA	INTERNATIONAL DRAGON BREEDERS INC	AFRICAN BIRD FARM	NA
2002997760	PDN?	spider	Arachnida	Pandinus	sp.	NA	NA	SCORPION	LIV	100	NO	200	TZ	TZ	T	W	C	C	2002-02-16	2002	2002-02-16	2002	I	LA	INTERNATIONAL DRAGON BREEDERS INC	AFRICAN BIRD FARM	NA
2002999395	GST?	spider	Arachnida	Grammostola	sp.	NA	NA	TARANTULA	LIV	1000	NO	600	CL	CL	T	W	C	C	2002-02-19	2002	2002-02-19	2002	I	LA	L. A. REPTILE	NA	NA
2002130567	PDN?	spider	Arachnida	Pandinus	sp.	NA	NA	SCORPION	LIV	189	NO	283	TZ	TZ	T	W	C	C	2002-02-20	2002	2002-02-20	2002	I	MI	STRICTLY REPTILES, INC.	LALAGO EXOTIC FARMS & CO.	NA
2002130567	PTMU	spider	Arachnida	Pterinochilus	murinus	NA	NA	SPIDER	LIV	277	NO	415	TZ	TZ	T	W	C	C	2002-02-20	2002	2002-02-20	2002	I	MI	STRICTLY REPTILES, INC.	LALAGO EXOTIC FARMS & CO.	NA
2002985724	AVAV	spider	Arachnida	Avicularia	avicularia	NA	PINK TOE	SPIDER	LIV	714	NO	1000	GY	GY	T	W	C	C	2002-02-21	2002	2002-02-20	2002	I	MI	STRICTLY REPTILES, INC.	P & R IMPORT EXPORTS	NA
2002267701	APSE	spider	Arachnida	Aphonopelma	seemani	NA	NA	TARANTULA	LIV	300	NO	1050	NI	NI	T	W	C	C	2002-02-22	2002	2002-02-21	2002	I	MI	STRICTLY REPTILES, INC.	ROBERTO ROMERO S.A.	NA
2002267701	BRC?	spider	Arachnida	Brachypelma	sp.	NA	RED-KNEE	TARANTULA	LIV	156	NO	624	NI	NI	T	W	C	C	2002-02-22	2002	2002-02-21	2002	I	MI	STRICTLY REPTILES, INC.	ROBERTO ROMERO S.A.	NA
2002114693	HTT?	spider	Arachnida	Heterometrus	sp.	NA	NA	SCORPION	BOD	280	NO	190	TH	TH	T	U	C	C	2002-04-19	2002	2002-02-22	2002	I	CH	GRESSER, JACK PETER	CARONA SHIPPING SERVICE LTD PART	NA
2002991725	NONJ	spider	Arachnida	Non-CITES entry	sp.	NA	NA	ARACHNIDS	LIV	200	NO	0	DK	DK	T	C	C	C	2002-02-23	2002	2002-02-22	2002	I	NW	NA	NA	NA
2002991725	NONJ	spider	Arachnida	Non-CITES entry	sp.	NA	NA	ARACHNIDS	LIV	1	NO	0	DK	DK	T	C	C	C	2002-02-23	2002	2002-02-22	2002	I	NW	NA	NA	NA
2002991725	PCI?	spider	Arachnida	Poecilotheria	sp.	NA	ORNAMENTAL	SPIDER	LIV	60	NO	500	DK	DK	T	C	C	C	2002-02-23	2002	2002-02-22	2002	I	NW	NA	NA	NA
2002991725	PCI?	spider	Arachnida	Poecilotheria	sp.	NA	ORNAMENTAL	SPIDER	LIV	45	NO	90	DK	DK	T	C	C	C	2002-02-23	2002	2002-02-22	2002	I	NW	NA	NA	NA
2002991725	PCI?	spider	Arachnida	Poecilotheria	sp.	NA	ORNAMENTAL	SPIDER	LIV	90	NO	900	DK	DK	T	C	C	C	2002-02-23	2002	2002-02-22	2002	I	NW	NA	NA	NA
2002991725	POFA	spider	Arachnida	Poecilotheria	fasciata	NA	S LANKA ORNAMENTAL	SPIDER	LIV	254	NO	600	DK	DK	T	C	C	C	2002-02-23	2002	2002-02-22	2002	I	NW	NA	NA	NA
2002991725	POOR	spider	Arachnida	Poecilotheria	ornata	NA	ORNATE ORNAMENTAL	SPIDER	LIV	124	NO	300	DK	DK	T	C	C	C	2002-02-23	2002	2002-02-22	2002	I	NW	NA	NA	NA
2002991725	PRFI	spider	Arachnida	Poecilotheria	rufilata	NA	SLT RED ORNAMENTAL	SPIDER	LIV	50	NO	150	DK	DK	T	C	C	C	2002-02-23	2002	2002-02-22	2002	I	NW	NA	NA	NA
2002991725	PSPL	spider	Arachnida	Psalmopoeus	pulcher	NA	PANAMA BLONDE TREE	SPIDER	LIV	52	NO	150	DK	DK	T	C	C	C	2002-02-23	2002	2002-02-22	2002	I	NW	NA	NA	NA
2002991725	TLEB	spider	Arachnida	Theraphosa	leblondi	NA	GOLIATH BIRDEATING	SPIDER	LIV	390	NO	900	DK	DK	T	C	C	C	2002-02-23	2002	2002-02-22	2002	I	NW	NA	NA	NA
2002993330	GST?	spider	Arachnida	Grammostola	sp.	NA	NA	TARANTULA	LIV	1500	NO	900	CA	CA	T	W	C	C	2002-02-22	2002	2002-02-22	2002	I	MI	SALMERON, JOSE	SERGIO RICARDO BUSTAMANTE	NA
2002997231	HETS	spider	Arachnida	Heterometrus	spiniferus	NA	ASIAN FOREST	SCORPION	LIV	30	NO	9	VN	VN	T	W	C	C	2002-02-23	2002	2002-02-23	2002	I	LA	UNIVERSAL AQUATIC	CORIMEX	NA
2002985029	PAIM	spider	Arachnida	Pandinus	imperator	NA	EMPEROR	SCORPION	LIV	300	NO	300	GH	GH	T	W	C	C	2002-02-25	2002	2002-02-24	2002	I	BA	NA	EUBLAH ENTERPRISE	NA
2002997104	HETL	spider	Arachnida	Heterometrus	longimanus	NA	NA	SCORPION	BOD	1	NO	10	TH	FR	T	W	C	C	2002-02-28	2002	2002-02-24	2002	I	LA	UPSTAIRS AT DIAMOND	CAP DECOR	NA
2002971045	PAIM	spider	Arachnida	Pandinus	imperator	NA	EMPEROR	SCORPION	LIV	30	NO	30	GH	GH	T	W	C	C	2002-02-26	2002	2002-02-25	2002	I	NW	NV PETS	PRIME REPTILES & BIRDS	NA
2002971045	PAIM	spider	Arachnida	Pandinus	imperator	NA	EMPEROR	SCORPION	LIV	20	NO	20	GH	GH	T	W	R	S	2002-02-26	2002	2002-02-25	2002	I	NW	NV PETS	PRIME REPTILES & BIRDS	NA
2002997037	APP?	spider	Arachnida	Aphonopelma	sp.	NA	NA	TARANTULA	LIV	200	NO	350	NI	NI	T	W	C	C	2002-02-26	2002	2002-02-25	2002	I	LA	CALIFORNIA ZOOLOGICAL SUPPLY	ZOONICA S.A.	NA
2002997037	BRAA	spider	Arachnida	Brachypelma	albopilosum	NA	CURLY-HAIR	TARANTULA	LIV	180	NO	216	NI	NI	T	W	C	C	2002-02-26	2002	2002-02-25	2002	I	LA	CALIFORNIA ZOOLOGICAL SUPPLY	ZOONICA S.A.	NA
2002998162	AVI?	spider	Arachnida	Avicularia	sp.	NA	NA	SPIDER	LIV	75	NO	450	GW	GW	T	W	C	C	2002-02-26	2002	2002-02-25	2002	I	LA	L. A. REPTILE	ALBERTO DORACAS	NA
2002998603	PAIM	spider	Arachnida	Pandinus	imperator	NA	EMPEROR	SCORPION	LIV	600	NO	900	TG	TG	T	W	C	C	2002-02-26	2002	2002-02-26	2002	I	LA	L. A. REPTILE	PAJAR SARL IMPORT EXPORT	NA
2002167088	CERD	spider	Arachnida	Ceratogyrus	darlingii	NA	E. AFRICAN HORNED	TARANTULA	LIV	36	NO	165	MZ	MZ	T	W	C	C	2002-02-27	2002	2002-02-27	2002	I	MI	GLOBAL TROPICAL IMPORT/EXPORT	CHIKWIRIMITI MOCAMBIQUE	NA
2002167088	NONJ	spider	Arachnida	Non-CITES entry	sp.	NA	NA	ARACHNIDS	LIV	50	NO	100	MZ	MZ	T	W	C	C	2002-02-27	2002	2002-02-27	2002	I	MI	GLOBAL TROPICAL IMPORT/EXPORT	CHIKWIRIMITI MOCAMBIQUE	NA
2002218355	PAIM	spider	Arachnida	Pandinus	imperator	NA	EMPEROR	SCORPION	LIV	300	NO	300	TG	TG	T	W	C	C	2002-02-28	2002	2002-02-27	2002	I	MI	ZOOLOGICAL IMPORTS 2000 INC	STE SAPADIS	NA
2002991712	BUS?	spider	Arachnida	Buthus	sp.	NA	NA	SCORPION	SKE	30	KG	61	CN	CN	T	W	C	C	2002-03-21	2002	2002-02-27	2002	I	NW	EASTERN ENTREPRENEUR, INC.	HEBEI IMP & EXP CORP.	NA
2002998862	GRAS	spider	Arachnida	Grammostola	spathulata	NA	CHILEAN FLAME	TARANTULA	LIV	2000	NO	400	CL	CL	T	W	C	C	2002-02-27	2002	2002-02-27	2002	I	LA	CHAPARRAL MFG., INC.	NA	NA
2002167285	APSE	spider	Arachnida	Aphonopelma	seemani	NA	NA	TARANTULA	LIV	189	NO	378	GT	GT	T	W	C	C	2002-02-28	2002	2002-02-28	2002	I	MI	NA	PROYECTOS AGRICOLAS S A	NA
2002266789	HETL	spider	Arachnida	Heterometrus	longimanus	NA	NA	SCORPION	LIV	640	NO	576	MY	MY	T	W	C	C	2002-02-28	2002	2002-02-28	2002	I	MI	GAMA SUPPLIERS, INC.	CBS WILDLIFE	NA
2002997511	PAIM	spider	Arachnida	Pandinus	imperator	NA	EMPEROR	SCORPION	LIV	1200	NO	960	TG	TG	T	W	C	C	2002-02-28	2002	2002-02-28	2002	I	LA	CALIFORNIA ZOOLOGICAL SUPPLY	TOGAVIM	NA
2002998026	PDN?	spider	Arachnida	Pandinus	sp.	NA	NA	SCORPION	LIV	300	NO	300	TZ	TZ	T	W	C	C	2002-02-28	2002	2002-02-28	2002	I	LA	INTERNATIONAL DRAGON BREEDERS INC	TROPICAL ZOOLOGICAL SUPPLY	NA
2002998026	PTO?	spider	Arachnida	Pterinochilus	sp.	NA	NA	SPIDER	LIV	700	NO	1050	TZ	TZ	T	W	C	C	2002-02-28	2002	2002-02-28	2002	I	LA	INTERNATIONAL DRAGON BREEDERS INC	TROPICAL ZOOLOGICAL SUPPLY	NA
2002157508	TPA?	spider	Arachnida	Theraphosa	sp.	NA	BIRD-EATING	SPIDER	LIV	50	NO	125	PY	PY	T	W	C	C	2002-03-01	2002	2002-03-01	2002	I	MI	ESCANDON, JOAQUIN	TROPICAL AQUARIUM	NA
2002993738	AVVE	spider	Arachnida	Avicularia	versicolor	NA	MARTINIQUE TREE	SPIDER	LIV	12	NO	215	DE	DE	T	C	C	C	2002-03-01	2002	2002-03-01	2002	I	MI	STRICTLY REPTILES, INC.	IMPORT-EXPORT PETER HOCH	NA
2002993738	BREM	spider	Arachnida	Brachypelma	emilia	NA	MEXICAN RED-LEG	TARANTULA	LIV	19	NO	192	DE	DE	T	C	C	C	2002-03-01	2002	2002-03-01	2002	I	MI	STRICTLY REPTILES, INC.	IMPORT-EXPORT PETER HOCH	NA
2002993738	BRSA	spider	Arachnida	Brachypelma	sabulosum	NA	GUATEMALAN REDRUMP	TARANTULA	LIV	25	NO	454	DE	DE	T	C	C	C	2002-03-01	2002	2002-03-01	2002	I	MI	STRICTLY REPTILES, INC.	IMPORT-EXPORT PETER HOCH	NA
2002993738	CYFA	spider	Arachnida	Cyclosternum	fasciatus	NA	TIGER RUMP	SPIDER	LIV	25	NO	201	DE	DE	T	C	C	C	2002-03-01	2002	2002-03-01	2002	I	MI	STRICTLY REPTILES, INC.	IMPORT-EXPORT PETER HOCH	NA
2002993738	GPUL	spider	Arachnida	Grammostola	pulchra	NA	BRAZILIAN BLACK	TARANTULA	LIV	25	NO	201	DE	DE	T	C	C	C	2002-03-01	2002	2002-03-01	2002	I	MI	STRICTLY REPTILES, INC.	IMPORT-EXPORT PETER HOCH	NA
2002993738	LAPA	spider	Arachnida	Lasiodora	parahybana	NA	SALMON BIRD-EATING	SPIDER	LIV	25	NO	105	DE	DE	T	C	C	C	2002-03-01	2002	2002-03-01	2002	I	MI	STRICTLY REPTILES, INC.	IMPORT-EXPORT PETER HOCH	NA
2002993738	MERO	spider	Arachnida	Megaphobema	robusta	NA	GIANT REDLEG	TARANTULA	LIV	16	NO	233	DE	DE	T	C	C	C	2002-03-01	2002	2002-03-01	2002	I	MI	STRICTLY REPTILES, INC.	IMPORT-EXPORT PETER HOCH	NA
2002993738	PSIR	spider	Arachnida	Psalmopoeus	irminia	NA	VENEZUELAN TIGER	SPIDER	LIV	16	NO	208	DE	DE	T	C	C	C	2002-03-01	2002	2002-03-01	2002	I	MI	STRICTLY REPTILES, INC.	IMPORT-EXPORT PETER HOCH	NA
2002993738	TARA	spider	Arachnida	NA	NA	NA	ALL SPECIES	ALL TARANTULAS	LIV	50	NO	56	DE	DE	T	C	C	C	2002-03-01	2002	2002-03-01	2002	I	MI	STRICTLY REPTILES, INC.	IMPORT-EXPORT PETER HOCH	NA
2002993738	TARA	spider	Arachnida	NA	NA	NA	ALL SPECIES	ALL TARANTULAS	LIV	1	NO	13	DE	DE	T	C	C	C	2002-03-01	2002	2002-03-01	2002	I	MI	STRICTLY REPTILES, INC.	IMPORT-EXPORT PETER HOCH	NA
2002993738	TARA	spider	Arachnida	NA	NA	NA	ALL SPECIES	ALL TARANTULAS	LIV	25	NO	309	DE	DE	T	C	C	C	2002-03-01	2002	2002-03-01	2002	I	MI	STRICTLY REPTILES, INC.	IMPORT-EXPORT PETER HOCH	NA
2002147392	HAPL	spider	Arachnida	Haplopelma	lividus	NA	COBALT BLUE	TARANTULA	LIV	344	NO	2236	MY	MY	T	W	C	C	2002-03-03	2002	2002-03-03	2002	I	MI	GAMA SUPPLIERS, INC.	CBS WILDLIFE	NA
2002147392	NONJ	spider	Arachnida	Non-CITES entry	sp.	NA	NA	ARACHNIDS	LIV	30	NO	195	MY	MY	T	W	C	C	2002-03-03	2002	2002-03-03	2002	I	MI	GAMA SUPPLIERS, INC.	CBS WILDLIFE	NA
2002998520	HETS	spider	Arachnida	Heterometrus	spiniferus	NA	ASIAN FOREST	SCORPION	LIV	60	NO	18	VN	VN	T	W	C	C	2002-03-04	2002	2002-03-04	2002	I	LA	L. A. REPTILE	CORIMEX PHU YEN	NA
2002998071	GRAS	spider	Arachnida	Grammostola	spathulata	NA	CHILEAN FLAME	TARANTULA	LIV	2000	NO	1200	CL	CL	T	W	C	C	2002-03-05	2002	2002-03-05	2002	I	LA	L. A. REPTILE	SERGIO BUSTAMANTE	NA
2002103892	APSE	spider	Arachnida	Aphonopelma	seemani	NA	NA	TARANTULA	LIV	100	NO	150	NI	NI	T	W	C	C	2002-03-06	2002	2002-03-06	2002	I	LA	INTERNATIONAL DRAGON BREEDERS INC	FAUNA MARINA DE NICARGUA SA	NA
2002112938	AVI?	spider	Arachnida	Avicularia	sp.	NA	NA	SPIDER	LIV	30	NO	30	SK	SK	T	C	C	C	2002-03-06	2002	2002-03-06	2002	I	TP	GEARHEART, TODD ALAN	JAN BITTNER	NA
2002112938	AVME	spider	Arachnida	Avicularia	metallica	NA	METALIC PINK TOE	SPIDER	LIV	25	NO	25	SK	SK	T	C	C	C	2002-03-06	2002	2002-03-06	2002	I	TP	GEARHEART, TODD ALAN	JAN BITTNER	NA
2002112938	AVVE	spider	Arachnida	Avicularia	versicolor	NA	MARTINIQUE TREE	SPIDER	LIV	30	NO	90	SK	SK	T	C	C	C	2002-03-06	2002	2002-03-06	2002	I	TP	GEARHEART, TODD ALAN	JAN BITTNER	NA
2002112938	CYFA	spider	Arachnida	Cyclosternum	fasciatus	NA	TIGER RUMP	SPIDER	LIV	12	NO	24	SK	SK	T	C	C	C	2002-03-06	2002	2002-03-06	2002	I	TP	GEARHEART, TODD ALAN	JAN BITTNER	NA
2002112938	LAS?	spider	Arachnida	Lasiodora	sp.	NA	BIRD-EATING	SPIDER	LIV	28	NO	84	SK	SK	T	C	C	C	2002-03-06	2002	2002-03-06	2002	I	TP	GEARHEART, TODD ALAN	JAN BITTNER	NA
2002112938	LAS?	spider	Arachnida	Lasiodora	sp.	NA	BIRD-EATING	SPIDER	LIV	49	NO	49	SK	SK	T	C	C	C	2002-03-06	2002	2002-03-06	2002	I	TP	GEARHEART, TODD ALAN	JAN BITTNER	NA
2002112938	LAS?	spider	Arachnida	Lasiodora	sp.	NA	BIRD-EATING	SPIDER	LIV	10	NO	10	SK	SK	T	C	C	C	2002-03-06	2002	2002-03-06	2002	I	TP	GEARHEART, TODD ALAN	JAN BITTNER	NA
2002112938	NONJ	spider	Arachnida	Non-CITES entry	sp.	NA	NA	ARACHNIDS	LIV	350	NO	1242	SK	SK	T	C	C	C	2002-03-06	2002	2002-03-06	2002	I	TP	GEARHEART, TODD ALAN	JAN BITTNER	NA
2002112938	PMP?	spider	Arachnida	Pamphobeteus	sp.	NA	BIRD-EATING	SPIDER	LIV	50	NO	125	SK	SK	T	C	C	C	2002-03-06	2002	2002-03-06	2002	I	TP	GEARHEART, TODD ALAN	JAN BITTNER	NA
2002112938	PORE	spider	Arachnida	Poecilotheria	regalis	NA	INDIAN ORNAMENTAL	SPIDER	LIV	20	NO	40	SK	SK	T	C	C	C	2002-03-06	2002	2002-03-06	2002	I	TP	GEARHEART, TODD ALAN	JAN BITTNER	NA
2002112938	PTO?	spider	Arachnida	Pterinochilus	sp.	NA	NA	SPIDER	LIV	10	NO	10	SK	SK	T	C	C	C	2002-03-06	2002	2002-03-06	2002	I	TP	GEARHEART, TODD ALAN	JAN BITTNER	NA
2002218270	APSE	spider	Arachnida	Aphonopelma	seemani	NA	NA	TARANTULA	LIV	200	NO	150	NI	NI	T	C	C	C	2002-03-06	2002	2002-03-06	2002	I	MI	EMERALD CORAL & REPTILE	ZOONICA S A	NA
2002986972	CEVI	spider	Arachnida	Centruroides	vittatus	NA	STRIPED	SCORPION	LIV	6	NO	15	US	DE	T	W	C	C	2002-03-06	2002	2002-03-06	2002	I	MI	SALMERON, JOSE	EXOTERRERA	NA
2002103367	APSE	spider	Arachnida	Aphonopelma	seemani	NA	NA	TARANTULA	LIV	400	NO	500	NI	NI	T	W	C	C	2002-03-07	2002	2002-03-07	2002	I	LA	L. A. REPTILE	BIO EXPORTS	NA
2002103367	BRAA	spider	Arachnida	Brachypelma	albopilosum	NA	CURLY-HAIR	TARANTULA	LIV	280	NO	420	NI	NI	T	W	C	C	2002-03-07	2002	2002-03-07	2002	I	LA	L. A. REPTILE	BIO EXPORTS	NA
2002984152	PAIM	spider	Arachnida	Pandinus	imperator	NA	EMPEROR	SCORPION	LIV	600	NO	900	TG	TG	T	W	C	C	2002-03-07	2002	2002-03-07	2002	I	LA	L. A. REPTILE	PAJAR SARL IMPORT EXPORT	NA
2002103210	GST?	spider	Arachnida	Grammostola	sp.	NA	NA	TARANTULA	LIV	20	NO	120	PY	PY	T	W	C	C	2002-03-08	2002	2002-03-08	2002	I	DF	TEXAS ANIMAL EXPORT	AMAZONAS	NA
2002103210	GST?	spider	Arachnida	Grammostola	sp.	NA	NA	TARANTULA	LIV	70	NO	1050	PY	PY	T	W	C	C	2002-03-08	2002	2002-03-08	2002	I	DF	TEXAS ANIMAL EXPORT	AMAZONAS	NA
2002103210	TARA	spider	Arachnida	NA	NA	NA	ALL SPECIES	ALL TARANTULAS	LIV	150	NO	600	PY	PY	T	W	C	C	2002-03-08	2002	2002-03-08	2002	I	DF	TEXAS ANIMAL EXPORT	AMAZONAS	NA
2002103210	TARA	spider	Arachnida	NA	NA	NA	ALL SPECIES	ALL TARANTULAS	LIV	10	NO	80	PY	PY	T	W	C	C	2002-03-08	2002	2002-03-08	2002	I	DF	TEXAS ANIMAL EXPORT	AMAZONAS	NA
2002103582	APP?	spider	Arachnida	Aphonopelma	sp.	NA	NA	TARANTULA	LIV	50	NO	187	PY	PY	T	W	C	C	2002-03-08	2002	2002-03-08	2002	I	LA	CALIFORNIA ZOOLOGICAL SUPPLY	NA	NA
2002103582	TARA	spider	Arachnida	NA	NA	NA	ALL SPECIES	ALL TARANTULAS	LIV	12	NO	180	PY	PY	T	W	C	C	2002-03-08	2002	2002-03-08	2002	I	LA	CALIFORNIA ZOOLOGICAL SUPPLY	NA	NA
2002268647	TARA	spider	Arachnida	NA	NA	NA	ALL SPECIES	ALL TARANTULAS	LIV	98	NO	392	PY	PY	T	W	C	C	2003-07-02	2003	2002-03-08	2002	I	MI	BURGUNDY REPTILE TRADERS	BRYCE OWEN	NA
2002990029	HPA?	spider	Arachnida	Haplopelma	sp.	NA	NA	TARANTULA	LIV	38	NO	114	SK	SK	T	C	C	C	2002-03-08	2002	2002-03-08	2002	I	NY	SOMMA, FRANK	NA	NA
2002990029	HYT?	spider	Arachnida	Hysterocrates	sp.	NA	NA	SPIDER	LIV	60	NO	120	SK	SK	T	C	C	C	2002-03-08	2002	2002-03-08	2002	I	NY	SOMMA, FRANK	NA	NA
2002990029	LAS?	spider	Arachnida	Lasiodora	sp.	NA	BIRD-EATING	SPIDER	LIV	50	NO	100	SK	SK	T	C	C	C	2002-03-08	2002	2002-03-08	2002	I	NY	SOMMA, FRANK	NA	NA
2002990029	NONJ	spider	Arachnida	Non-CITES entry	sp.	NA	NA	ARACHNIDS	LIV	90	NO	180	SK	SK	T	C	C	C	2002-03-08	2002	2002-03-08	2002	I	NY	SOMMA, FRANK	NA	NA
2002990029	NONJ	spider	Arachnida	Non-CITES entry	sp.	NA	NA	ARACHNIDS	LIV	22	NO	66	SK	SK	T	C	C	C	2002-03-08	2002	2002-03-08	2002	I	NY	SOMMA, FRANK	NA	NA
2002990029	TLEB	spider	Arachnida	Theraphosa	leblondi	NA	GOLIATH BIRDEATING	SPIDER	LIV	92	NO	460	SK	SK	T	C	C	C	2002-03-08	2002	2002-03-08	2002	I	NY	SOMMA, FRANK	NA	NA
2002990029	TNC?	spider	Arachnida	Tapinauchenius	sp.	NA	TREE	SPIDER	LIV	50	NO	150	SK	SK	T	C	C	C	2002-03-08	2002	2002-03-08	2002	I	NY	SOMMA, FRANK	NA	NA
2002990029	TPA?	spider	Arachnida	Theraphosa	sp.	NA	BIRD-EATING	SPIDER	LIV	63	NO	630	SK	SK	T	C	C	C	2002-03-08	2002	2002-03-08	2002	I	NY	SOMMA, FRANK	NA	NA
2002982772	HETS	spider	Arachnida	Heterometrus	spiniferus	NA	ASIAN FOREST	SCORPION	LIV	95	NO	29	VN	VN	T	W	C	C	2002-03-09	2002	2002-03-09	2002	I	LA	UNIVERSAL AQUATIC	CORIMEX	NA
2002134972	PAIM	spider	Arachnida	Pandinus	imperator	NA	EMPEROR	SCORPION	LIV	250	NO	225	GH	GH	T	W	C	C	2002-03-11	2002	2002-03-11	2002	I	MI	GLOBAL TROPICAL IMPORT/EXPORT	AGUNS & CO GH LTD	NA
2002152218	GST?	spider	Arachnida	Grammostola	sp.	NA	NA	TARANTULA	LIV	1000	NO	600	CL	CL	T	W	C	C	2002-03-12	2002	2002-03-12	2002	I	MI	SALMERON, JOSE	NA	NA
2002996337	NPL?	spider	Arachnida	Nephila	sp.	NA	NA	SPIDER	LIV	12	NO	156	MY	MY	Z	W	C	C	2002-03-12	2002	2002-03-12	2002	I	LA	BUTTERFLY HOUSE & INSECTARIUM	TROPICAL ENTOMOLOGICAL HOUSE	NA
2002996782	PAIM	spider	Arachnida	Pandinus	imperator	NA	EMPEROR	SCORPION	LIV	600	NO	900	TG	TG	T	W	C	C	2002-03-12	2002	2002-03-12	2002	I	LA	L. A. REPTILE	PAJAR SARL IMPORT EXPORT	NA
2002996798	APSE	spider	Arachnida	Aphonopelma	seemani	NA	NA	TARANTULA	LIV	200	NO	450	NI	NI	T	W	C	C	2002-03-13	2002	2002-03-12	2002	I	LA	CALIFORNIA ZOOLOGICAL SUPPLY	DEXTER'S EXPORT IMPORT	NA
2002996798	BRAA	spider	Arachnida	Brachypelma	albopilosum	NA	CURLY-HAIR	TARANTULA	LIV	200	NO	550	NI	NI	T	W	C	C	2002-03-13	2002	2002-03-12	2002	I	LA	CALIFORNIA ZOOLOGICAL SUPPLY	DEXTER'S EXPORT IMPORT	NA
2002104049	NONJ	spider	Arachnida	Non-CITES entry	sp.	NA	NA	ARACHNIDS	LIV	84	NO	105	TZ	TZ	T	W	C	C	2002-03-13	2002	2002-03-13	2002	I	LA	L. A. REPTILE	KIRYA GENERAL SUPPLIES	NA
2002104049	NONJ	spider	Arachnida	Non-CITES entry	sp.	NA	NA	ARACHNIDS	LIV	190	NO	285	TZ	TZ	T	W	C	C	2002-03-13	2002	2002-03-13	2002	I	LA	L. A. REPTILE	KIRYA GENERAL SUPPLIES	NA
2002104049	NONJ	spider	Arachnida	Non-CITES entry	sp.	NA	NA	ARACHNIDS	LIV	296	NO	592	TZ	TZ	T	W	C	C	2002-03-13	2002	2002-03-13	2002	I	LA	L. A. REPTILE	KIRYA GENERAL SUPPLIES	NA
2002150630	AVI?	spider	Arachnida	Avicularia	sp.	NA	NA	SPIDER	LIV	25	NO	80	DE	DE	T	C	C	C	2002-03-13	2002	2002-03-13	2002	I	MI	ZOOLOGICAL IMPORTS 2000, INC.	M&S REPTILIEN	NA
2002150630	AVI?	spider	Arachnida	Avicularia	sp.	NA	NA	SPIDER	LIV	4	NO	31	DE	DE	T	C	C	C	2002-03-13	2002	2002-03-13	2002	I	MI	ZOOLOGICAL IMPORTS 2000, INC.	M&S REPTILIEN	NA
2002150630	AVME	spider	Arachnida	Avicularia	metallica	NA	METALIC PINK TOE	SPIDER	LIV	84	NO	491	DE	DE	T	C	C	C	2002-03-13	2002	2002-03-13	2002	I	MI	ZOOLOGICAL IMPORTS 2000, INC.	M&S REPTILIEN	NA
2002150630	AVVE	spider	Arachnida	Avicularia	versicolor	NA	MARTINIQUE TREE	SPIDER	LIV	150	NO	447	DE	DE	T	C	C	C	2002-03-13	2002	2002-03-13	2002	I	MI	ZOOLOGICAL IMPORTS 2000, INC.	M&S REPTILIEN	NA
2002150630	BRC?	spider	Arachnida	Brachypelma	sp.	NA	RED-KNEE	TARANTULA	LIV	10	NO	25	DE	DE	T	C	C	C	2002-03-13	2002	2002-03-13	2002	I	MI	ZOOLOGICAL IMPORTS 2000, INC.	M&S REPTILIEN	NA
2002150630	NONJ	spider	Arachnida	Non-CITES entry	sp.	NA	NA	ARACHNIDS	LIV	5	NO	31	DE	DE	T	C	C	C	2002-03-13	2002	2002-03-13	2002	I	MI	ZOOLOGICAL IMPORTS 2000, INC.	M&S REPTILIEN	NA
2002150630	NONJ	spider	Arachnida	Non-CITES entry	sp.	NA	NA	ARACHNIDS	LIV	10	NO	39	DE	DE	T	C	C	C	2002-03-13	2002	2002-03-13	2002	I	MI	ZOOLOGICAL IMPORTS 2000, INC.	M&S REPTILIEN	NA
2002150630	NONJ	spider	Arachnida	Non-CITES entry	sp.	NA	NA	ARACHNIDS	LIV	2	NO	52	DE	DE	T	C	C	C	2002-03-13	2002	2002-03-13	2002	I	MI	ZOOLOGICAL IMPORTS 2000, INC.	M&S REPTILIEN	NA
2002150630	PCI?	spider	Arachnida	Poecilotheria	sp.	NA	ORNAMENTAL	SPIDER	LIV	6	NO	292	DE	DE	T	C	C	C	2002-03-13	2002	2002-03-13	2002	I	MI	ZOOLOGICAL IMPORTS 2000, INC.	M&S REPTILIEN	NA
2002150630	PRFI	spider	Arachnida	Poecilotheria	rufilata	NA	SLT RED ORNAMENTAL	SPIDER	LIV	10	NO	60	DE	DE	T	C	C	C	2002-03-13	2002	2002-03-13	2002	I	MI	ZOOLOGICAL IMPORTS 2000, INC.	M&S REPTILIEN	NA
2002150630	TARA	spider	Arachnida	NA	NA	NA	ALL SPECIES	ALL TARANTULAS	LIV	7	NO	52	DE	DE	T	C	C	C	2002-03-13	2002	2002-03-13	2002	I	MI	ZOOLOGICAL IMPORTS 2000, INC.	M&S REPTILIEN	NA
2002150630	TLEB	spider	Arachnida	Theraphosa	leblondi	NA	GOLIATH BIRDEATING	SPIDER	LIV	30	NO	83	DE	DE	T	C	C	C	2002-03-13	2002	2002-03-13	2002	I	MI	ZOOLOGICAL IMPORTS 2000, INC.	M&S REPTILIEN	NA
2002150630	TLEB	spider	Arachnida	Theraphosa	leblondi	NA	GOLIATH BIRDEATING	SPIDER	LIV	10	NO	250	DE	DE	T	C	C	C	2002-03-13	2002	2002-03-13	2002	I	MI	ZOOLOGICAL IMPORTS 2000, INC.	M&S REPTILIEN	NA
2002152279	NONJ	spider	Arachnida	Non-CITES entry	sp.	NA	NA	ARACHNIDS	LIV	24	NO	120	MZ	MZ	T	W	C	C	2002-03-13	2002	2002-03-13	2002	I	MI	GLOBAL TROPICAL IMPORT/EXPORT	CHIKWIRIMITI MOCAMBIQUE	NA
2002152279	SCR?	spider	Arachnida	Scorpio	sp.	NA	NA	SCORPION	LIV	63	NO	125	MZ	MZ	T	W	C	C	2002-03-13	2002	2002-03-13	2002	I	MI	GLOBAL TROPICAL IMPORT/EXPORT	CHIKWIRIMITI MOCAMBIQUE	NA
2002152285	PAIM	spider	Arachnida	Pandinus	imperator	NA	EMPEROR	SCORPION	LIV	740	NO	595	TG	TG	T	W	C	C	2002-03-13	2002	2002-03-13	2002	I	MI	GAMA SUPPLIERS, INC.	TOGAMIN REPTILES	NA
2002129900	PAIM	spider	Arachnida	Pandinus	imperator	NA	EMPEROR	SCORPION	LIV	1000	NO	750	GH	GH	T	W	C	C	2002-03-14	2002	2002-03-14	2002	I	MI	ZOOLOGICAL IMPORTS 2000,INC	EUBLAH ENTERPRISESL	NA
2002129932	GST?	spider	Arachnida	Grammostola	sp.	NA	NA	TARANTULA	LIV	1000	NO	600	CL	CL	T	W	C	C	2002-03-14	2002	2002-03-14	2002	I	MI	STRICTLY REPTILES, INC.	NA	NA
2002152315	PAIM	spider	Arachnida	Pandinus	imperator	NA	EMPEROR	SCORPION	LIV	600	NO	600	BJ	BJ	T	W	C	C	2002-03-15	2002	2002-03-15	2002	I	MI	GLOBAL TROPICAL IMPORT/EXPORT	SOBERCOGEN COTONOU	NA
2002996910	ACU?	spider	Arachnida	Acanthoscurria	sp.	NA	NA	TARANTULA	LIV	10	NO	106	DE	DE	T	C	C	C	2002-03-15	2002	2002-03-15	2002	I	LA	REPTILE & ARACHNOKULTURE	B T B E INSEKULTURE	NA
2002996910	ASC?	spider	Arachnida	Acanthoscurria	sp.	NA	NA	TARANTULA	LIV	10	NO	62	DE	DE	T	C	C	C	2002-03-15	2002	2002-03-15	2002	I	LA	REPTILE & ARACHNOKULTURE	B T B E INSEKULTURE	NA
2002996910	AVVE	spider	Arachnida	Avicularia	versicolor	NA	MARTINIQUE TREE	SPIDER	LIV	31	NO	212	DE	DE	T	C	C	C	2002-03-15	2002	2002-03-15	2002	I	LA	REPTILE & ARACHNOKULTURE	B T B E INSEKULTURE	NA
2002996910	CICR	spider	Arachnida	Citharischius	crawshayi	NA	KING BABOON	TARANTULA	LIV	65	NO	720	DE	DE	T	W	C	C	2002-03-15	2002	2002-03-15	2002	I	LA	REPTILE & ARACHNOKULTURE	B T B E INSEKULTURE	NA
2002996910	GST?	spider	Arachnida	Grammostola	sp.	NA	NA	TARANTULA	LIV	8	NO	127	DE	DE	T	C	C	C	2002-03-15	2002	2002-03-15	2002	I	LA	REPTILE & ARACHNOKULTURE	B T B E INSEKULTURE	NA
2002996910	LAPA	spider	Arachnida	Lasiodora	parahybana	NA	SALMON BIRD-EATING	SPIDER	LIV	1	NO	11	DE	DE	T	C	C	C	2002-03-15	2002	2002-03-15	2002	I	LA	REPTILE & ARACHNOKULTURE	B T B E INSEKULTURE	NA
2002996910	LAS?	spider	Arachnida	Lasiodora	sp.	NA	BIRD-EATING	SPIDER	LIV	25	NO	66	DE	DE	T	C	C	C	2002-03-15	2002	2002-03-15	2002	I	LA	REPTILE & ARACHNOKULTURE	B T B E INSEKULTURE	NA
2002996910	LAS?	spider	Arachnida	Lasiodora	sp.	NA	BIRD-EATING	SPIDER	LIV	3	NO	48	DE	DE	T	C	C	C	2002-03-15	2002	2002-03-15	2002	I	LA	REPTILE & ARACHNOKULTURE	B T B E INSEKULTURE	NA
2002996910	MPB?	spider	Arachnida	Megaphobema	sp.	NA	REDLEG	TARANTULA	LIV	20	NO	442	DE	DE	T	C	C	C	2002-03-15	2002	2002-03-15	2002	I	LA	REPTILE & ARACHNOKULTURE	B T B E INSEKULTURE	NA
2002996910	PAFE	spider	Arachnida	Pamphobeteus	ferox	NA	GREY BIRD-EATING	SPIDER	LIV	4	NO	49	DE	DE	T	C	C	C	2002-03-15	2002	2002-03-15	2002	I	LA	REPTILE & ARACHNOKULTURE	B T B E INSEKULTURE	NA
2002996910	PAQ?	spider	Arachnida	Paraphysa	sp.	NA	NA	SPIDER	LIV	1	NO	48	DE	DE	T	C	C	C	2002-03-15	2002	2002-03-15	2002	I	LA	REPTILE & ARACHNOKULTURE	B T B E INSEKULTURE	NA
2002996910	PMP?	spider	Arachnida	Pamphobeteus	sp.	NA	BIRD-EATING	SPIDER	LIV	7	NO	101	DE	DE	T	C	C	C	2002-03-15	2002	2002-03-15	2002	I	LA	REPTILE & ARACHNOKULTURE	B T B E INSEKULTURE	NA
2002996910	PMP?	spider	Arachnida	Pamphobeteus	sp.	NA	BIRD-EATING	SPIDER	LIV	4	NO	53	DE	DE	T	C	C	C	2002-03-15	2002	2002-03-15	2002	I	LA	REPTILE & ARACHNOKULTURE	B T B E INSEKULTURE	NA
2002996910	SEC?	spider	Arachnida	Selenocosmia	sp.	NA	NA	SPIDER	LIV	4	NO	18	DE	DE	T	C	C	C	2002-03-15	2002	2002-03-15	2002	I	LA	REPTILE & ARACHNOKULTURE	B T B E INSEKULTURE	NA
2002996910	TARA	spider	Arachnida	NA	NA	NA	ALL SPECIES	ALL TARANTULAS	LIV	25	NO	276	DE	DE	T	W	C	C	2002-03-15	2002	2002-03-15	2002	I	LA	REPTILE & ARACHNOKULTURE	B T B E INSEKULTURE	NA
2002996910	TARA	spider	Arachnida	NA	NA	NA	ALL SPECIES	ALL TARANTULAS	LIV	14	NO	111	DE	DE	T	C	C	C	2002-03-15	2002	2002-03-15	2002	I	LA	REPTILE & ARACHNOKULTURE	B T B E INSEKULTURE	NA
2002996910	TARA	spider	Arachnida	NA	NA	NA	ALL SPECIES	ALL TARANTULAS	LIV	25	NO	121	DE	DE	T	C	C	C	2002-03-15	2002	2002-03-15	2002	I	LA	REPTILE & ARACHNOKULTURE	B T B E INSEKULTURE	NA
2002996910	TARA	spider	Arachnida	NA	NA	NA	ALL SPECIES	ALL TARANTULAS	LIV	10	NO	88	DE	DE	T	C	C	C	2002-03-15	2002	2002-03-15	2002	I	LA	REPTILE & ARACHNOKULTURE	B T B E INSEKULTURE	NA
2002996910	TARA	spider	Arachnida	NA	NA	NA	ALL SPECIES	ALL TARANTULAS	LIV	43	NO	266	DE	DE	T	C	C	C	2002-03-15	2002	2002-03-15	2002	I	LA	REPTILE & ARACHNOKULTURE	B T B E INSEKULTURE	NA
2002996910	TLEB	spider	Arachnida	Theraphosa	leblondi	NA	GOLIATH BIRDEATING	SPIDER	LIV	15	NO	609	DE	DE	T	W	C	C	2002-03-15	2002	2002-03-15	2002	I	LA	REPTILE & ARACHNOKULTURE	B T B E INSEKULTURE	NA
2002996910	TLEB	spider	Arachnida	Theraphosa	leblondi	NA	GOLIATH BIRDEATING	SPIDER	LIV	92	NO	609	DE	DE	T	C	C	C	2002-03-15	2002	2002-03-15	2002	I	LA	REPTILE & ARACHNOKULTURE	B T B E INSEKULTURE	NA
2002996910	TNC?	spider	Arachnida	Tapinauchenius	sp.	NA	TREE	SPIDER	LIV	15	NO	106	DE	DE	T	C	C	C	2002-03-15	2002	2002-03-15	2002	I	LA	REPTILE & ARACHNOKULTURE	B T B E INSEKULTURE	NA
2002996910	XNT?	spider	Arachnida	Xenesthis	sp.	NA	NA	TARANTULA	LIV	14	NO	272	DE	DE	T	C	C	C	2002-03-15	2002	2002-03-15	2002	I	LA	REPTILE & ARACHNOKULTURE	B T B E INSEKULTURE	NA
2002999396	NONJ	spider	Arachnida	Non-CITES entry	sp.	NA	NA	ARACHNIDS	LIV	200	NO	200	TZ	TZ	T	W	C	C	2002-03-16	2002	2002-03-16	2002	I	LA	INTERNATIONAL DRAGON BREEDERS INC	LALAGO EXOTIC FARM	NA
2002997871	NONJ	spider	Arachnida	Non-CITES entry	sp.	NA	NA	ARACHNIDS	SPE	123	NO	1190	VS	PH	T	W	C	C	2002-03-28	2002	2002-03-17	2002	I	LA	BITS & BUGS USA	INNOVATIVE & CREATIVE PRODUCTS INT'L	NA
2002102853	HTT?	spider	Arachnida	Heterometrus	sp.	NA	NA	SCORPION	BOD	500	NO	625	IN	IN	T	W	C	C	2002-03-25	2002	2002-03-18	2002	I	DF	COMBINED SCIENTIFIC SUPPLIES	ANNA MALAI EXPORTS	NA
2002982355	HETS	spider	Arachnida	Heterometrus	spiniferus	NA	ASIAN FOREST	SCORPION	LIV	170	NO	51	VN	VN	T	W	C	C	2002-03-18	2002	2002-03-18	2002	I	LA	L. A. REPTILE	CORIMEX COMPANY	NA
2002129680	AVI?	spider	Arachnida	Avicularia	sp.	NA	NA	SPIDER	LIV	47	NO	37	TZ	TZ	T	W	C	C	2002-03-20	2002	2002-03-19	2002	I	MI	GLOBAL TROPICAL IMP/EXP	MWANGEZA BIRD TRAPPERS & EXPORT	NA
2002972042	CICR	spider	Arachnida	Citharischius	crawshayi	NA	KING BABOON	TARANTULA	LIV	75	NO	450	GQ	GQ	T	W	C	C	2002-03-19	2002	2002-03-19	2002	I	LA	L. A. REPTILE	NA	NA
2002982054	GST?	spider	Arachnida	Grammostola	sp.	NA	NA	TARANTULA	LIV	1000	NO	600	CL	CL	T	W	C	C	2002-03-19	2002	2002-03-19	2002	I	LA	L. A. REPTILE	NA	NA
2002996086	SCR?	spider	Arachnida	Scorpio	sp.	NA	NA	SCORPION	LIV	120	NO	36	VN	VN	T	W	C	C	2002-03-19	2002	2002-03-19	2002	I	LA	CALIFORNIA ZOOLOGICAL SUPPLY	DANG HIEU PTE	NA
2002103579	PAIM	spider	Arachnida	Pandinus	imperator	NA	EMPEROR	SCORPION	LIV	200	NO	100	GH	GH	T	W	C	C	2002-03-20	2002	2002-03-20	2002	I	LA	CALIFORNIA REPTILE CO. INC.	EUBLAH ENTERPRISE	NA
2002101715	PAIM	spider	Arachnida	Pandinus	imperator	NA	EMPEROR	SCORPION	LIV	750	NO	450	TG	TG	T	W	C	C	2002-03-22	2002	2002-03-21	2002	I	MI	JP PETS	TOGAMIN	NA
2002103049	PAIM	spider	Arachnida	Pandinus	imperator	NA	EMPEROR	SCORPION	LIV	300	NO	272	TG	TG	T	W	C	C	2002-03-22	2002	2002-03-21	2002	I	MI	JP PETS	ETS MARIE	NA
2002103049	PAIM	spider	Arachnida	Pandinus	imperator	NA	EMPEROR	SCORPION	LIV	40	NO	32	TG	TG	T	W	C	C	2002-03-22	2002	2002-03-21	2002	I	MI	JP PETS	ETS MARIE	NA
2002128547	APP?	spider	Arachnida	Aphonopelma	sp.	NA	NA	TARANTULA	LIV	830	NO	1660	GT	GT	T	W	C	C	2002-03-21	2002	2002-03-21	2002	I	MI	GAMA SUPLIERS	ZOOCRIADERO NEPTUM	NA
2002129582	NONJ	spider	Arachnida	Non-CITES entry	sp.	NA	NA	ARACHNIDS	LIV	200	NO	200	TZ	TZ	T	W	C	C	2002-03-22	2002	2002-03-21	2002	I	MI	RICHARD STUBBS DBA GLOBAL TROP	HAM MARKETING	NA
2002129582	PSPN	spider	Arachnida	Pterinochilus	spinicrus	NA	USUMBARA BABOON	SPIDER	LIV	50	NO	150	TZ	TZ	T	W	C	C	2002-03-22	2002	2002-03-21	2002	I	MI	RICHARD STUBBS DBA GLOBAL TROP	HAM MARKETING	NA
2002129582	PTO?	spider	Arachnida	Pterinochilus	sp.	NA	NA	SPIDER	LIV	200	NO	400	TZ	TZ	T	W	C	C	2002-03-22	2002	2002-03-21	2002	I	MI	RICHARD STUBBS DBA GLOBAL TROP	HAM MARKETING	NA
2002994555	NONJ	spider	Arachnida	Non-CITES entry	sp.	NA	NA	ARACHNIDS	LIV	35	NO	70	VN	VN	T	W	C	C	2002-03-21	2002	2002-03-21	2002	I	MI	GAMA SUPPLIERS	GREEN NATURE	NA
2002122889	HTT?	spider	Arachnida	Heterometrus	sp.	NA	NA	SCORPION	LIV	50	NO	10	VN	VN	T	W	C	C	2002-03-25	2002	2002-03-24	2002	I	MI	JP PETS	DANG HIEU PTE VIETNAM	NA
2002100547	EUCL	spider	Arachnida	Eucratoscelus	longiceps	NA	NA	SPIDER	LIV	35	NO	190	ID	ID	T	W	C	C	2002-03-25	2002	2002-03-25	2002	I	SF	PAN OCEAN AQUARIUM	NA	NA
2002130260	ACU?	spider	Arachnida	Acanthoscurria	sp.	NA	NA	TARANTULA	LIV	7	NO	63	DE	NL	T	F	C	C	2002-03-26	2002	2002-03-26	2002	I	MI	GLADES HERP, INC.	TROPIC FAUNA	NA
2002130260	APP?	spider	Arachnida	Aphonopelma	sp.	NA	NA	TARANTULA	LIV	2	NO	10	DE	NL	T	F	C	C	2002-03-26	2002	2002-03-26	2002	I	MI	GLADES HERP, INC.	TROPIC FAUNA	NA
2002130260	APP?	spider	Arachnida	Aphonopelma	sp.	NA	NA	TARANTULA	LIV	6	NO	60	GT	NL	T	F	C	C	2002-03-26	2002	2002-03-26	2002	I	MI	GLADES HERP, INC.	TROPIC FAUNA	NA
2002130260	AVI?	spider	Arachnida	Avicularia	sp.	NA	NA	SPIDER	LIV	2	NO	12	DE	NL	T	F	C	C	2002-03-26	2002	2002-03-26	2002	I	MI	GLADES HERP, INC.	TROPIC FAUNA	NA
2002130260	BRC?	spider	Arachnida	Brachypelma	sp.	NA	RED-KNEE	TARANTULA	LIV	3	NO	33	DE	NL	T	F	C	C	2002-03-26	2002	2002-03-26	2002	I	MI	GLADES HERP, INC.	TROPIC FAUNA	NA
2002130260	HPA?	spider	Arachnida	Haplopelma	sp.	NA	NA	TARANTULA	LIV	5	NO	45	MY	NL	T	W	C	C	2002-03-26	2002	2002-03-26	2002	I	MI	GLADES HERP, INC.	TROPIC FAUNA	NA
2002130260	LTD?	spider	Arachnida	Latrodectus	sp.	NA	NA	SPIDER	LIV	15	NO	45	DE	NL	T	F	C	C	2002-03-26	2002	2002-03-26	2002	I	MI	GLADES HERP, INC.	TROPIC FAUNA	NA
2002130260	NONJ	spider	Arachnida	Non-CITES entry	sp.	NA	NA	ARACHNIDS	LIV	10	NO	120	DO	NL	T	W	C	C	2002-03-26	2002	2002-03-26	2002	I	MI	GLADES HERP, INC.	TROPIC FAUNA	NA
2002130260	NONJ	spider	Arachnida	Non-CITES entry	sp.	NA	NA	ARACHNIDS	LIV	3	NO	12	DE	NL	T	F	C	C	2002-03-26	2002	2002-03-26	2002	I	MI	GLADES HERP, INC.	TROPIC FAUNA	NA
2002130260	NONJ	spider	Arachnida	Non-CITES entry	sp.	NA	NA	ARACHNIDS	LIV	10	NO	20	EG	NL	T	W	C	C	2002-03-26	2002	2002-03-26	2002	I	MI	GLADES HERP, INC.	TROPIC FAUNA	NA
2002130260	NONJ	spider	Arachnida	Non-CITES entry	sp.	NA	NA	ARACHNIDS	LIV	5	NO	15	SR	NL	T	W	C	C	2002-03-26	2002	2002-03-26	2002	I	MI	GLADES HERP, INC.	TROPIC FAUNA	NA
2002130260	PAMP	spider	Arachnida	Pamphobeteus	platyomma	NA	COLOMB BIRD-EATING	SPIDER	LIV	2	NO	18	DE	NL	T	F	C	C	2002-03-26	2002	2002-03-26	2002	I	MI	GLADES HERP, INC.	TROPIC FAUNA	NA
2002130260	PCI?	spider	Arachnida	Poecilotheria	sp.	NA	ORNAMENTAL	SPIDER	LIV	8	NO	64	DE	NL	T	F	C	C	2002-03-26	2002	2002-03-26	2002	I	MI	GLADES HERP, INC.	TROPIC FAUNA	NA
2002130260	PMI?	spider	Arachnida	Phormictopus	sp.	NA	BIRD-EATING	SPIDER	LIV	1	NO	20	HT	NL	T	W	C	C	2002-03-26	2002	2002-03-26	2002	I	MI	GLADES HERP, INC.	TROPIC FAUNA	NA
2002104146	HAPL	spider	Arachnida	Haplopelma	lividus	NA	COBALT BLUE	TARANTULA	LIV	30	NO	195	MY	MY	T	W	C	C	2002-03-27	2002	2002-03-27	2002	I	LA	CALIFORNIA ZOOLOGICAL SUPPLY	CBS WILDLIFE	NA
2002104146	HETL	spider	Arachnida	Heterometrus	longimanus	NA	NA	SCORPION	LIV	120	NO	96	MY	MY	T	W	C	C	2002-03-27	2002	2002-03-27	2002	I	LA	CALIFORNIA ZOOLOGICAL SUPPLY	CBS WILDLIFE	NA
2002104146	HPA?	spider	Arachnida	Haplopelma	sp.	NA	NA	TARANTULA	LIV	3	NO	9	MY	MY	T	W	C	C	2002-03-27	2002	2002-03-27	2002	I	LA	CALIFORNIA ZOOLOGICAL SUPPLY	CBS WILDLIFE	NA
2002104146	NONJ	spider	Arachnida	Non-CITES entry	sp.	NA	NA	ARACHNIDS	LIV	30	NO	60	MY	MY	T	W	C	C	2002-03-27	2002	2002-03-27	2002	I	LA	CALIFORNIA ZOOLOGICAL SUPPLY	CBS WILDLIFE	NA
2002105916	PDN?	spider	Arachnida	Pandinus	sp.	NA	NA	SCORPION	LIV	200	NO	200	TZ	TZ	T	W	C	C	2002-03-28	2002	2002-03-27	2002	I	MI	JP PETS	EXOTIQUE BIRDS SUPPLY	NA
2002998067	HALI	spider	Arachnida	Haplopelma	lividus	NA	COBALT BLUE	TARANTULA	LIV	60	NO	390	MY	MY	T	W	C	C	2002-03-27	2002	2002-03-27	2002	I	LA	INTERNATIONAL DRAGON BREEDERS INC	CBS WILDLIFE	NA
2002998067	HETL	spider	Arachnida	Heterometrus	longimanus	NA	NA	SCORPION	LIV	320	NO	288	MY	MY	T	W	C	C	2002-03-27	2002	2002-03-27	2002	I	LA	INTERNATIONAL DRAGON BREEDERS INC	CBS WILDLIFE	NA
2002998067	HPA?	spider	Arachnida	Haplopelma	sp.	NA	NA	TARANTULA	LIV	30	NO	90	MY	MY	T	W	C	C	2002-03-27	2002	2002-03-27	2002	I	LA	INTERNATIONAL DRAGON BREEDERS INC	CBS WILDLIFE	NA
2002998067	HPA?	spider	Arachnida	Haplopelma	sp.	NA	NA	TARANTULA	LIV	27	NO	149	MY	MY	T	W	C	C	2002-03-27	2002	2002-03-27	2002	I	LA	INTERNATIONAL DRAGON BREEDERS INC	CBS WILDLIFE	NA
2002998067	NONJ	spider	Arachnida	Non-CITES entry	sp.	NA	NA	ARACHNIDS	LIV	180	NO	400	MY	MY	T	W	C	C	2002-03-27	2002	2002-03-27	2002	I	LA	INTERNATIONAL DRAGON BREEDERS INC	CBS WILDLIFE	NA
2002998126	PAIM	spider	Arachnida	Pandinus	imperator	NA	EMPEROR	SCORPION	LIV	600	NO	900	TG	TG	T	W	C	C	2002-03-27	2002	2002-03-27	2002	I	LA	L. A. REPTILE	PAJAR SARL IMPORT EXPORT	NA
2002999380	GRAS	spider	Arachnida	Grammostola	spathulata	NA	CHILEAN FLAME	TARANTULA	LIV	2000	NO	400	CL	CL	T	W	C	C	2002-03-27	2002	2002-03-27	2002	I	LA	CHAPARRAL MFG., INC.	MARIA OSORIO VIDAL	NA
2002128474	HYT?	spider	Arachnida	Hysterocrates	sp.	NA	NA	SPIDER	LIV	10	NO	20	NI	NI	T	W	C	C	2002-03-28	2002	2002-03-28	2002	I	MI	WORLD EXOTICS	K.S.A. AQUARIUM	NA
2002128474	NONJ	spider	Arachnida	Non-CITES entry	sp.	NA	NA	ARACHNIDS	LIV	8	NO	16	NI	NI	T	W	C	C	2002-03-28	2002	2002-03-28	2002	I	MI	WORLD EXOTICS	K.S.A. AQUARIUM	NA
2002998018	GST?	spider	Arachnida	Grammostola	sp.	NA	NA	TARANTULA	LIV	48	NO	264	PY	PY	T	W	C	C	2002-03-28	2002	2002-03-28	2002	I	LA	INTERNATIONAL DRAGON BREEDERS INC	JUAN M. FIGUEREDO IMPORT-EXPORT	NA
2002998018	GST?	spider	Arachnida	Grammostola	sp.	NA	NA	TARANTULA	LIV	10	NO	130	PY	PY	T	W	C	C	2002-03-28	2002	2002-03-28	2002	I	LA	INTERNATIONAL DRAGON BREEDERS INC	JUAN M. FIGUEREDO IMPORT-EXPORT	NA
2002998018	TARA	spider	Arachnida	NA	NA	NA	ALL SPECIES	ALL TARANTULAS	LIV	40	NO	80	PY	PY	T	W	C	C	2002-03-28	2002	2002-03-28	2002	I	LA	INTERNATIONAL DRAGON BREEDERS INC	JUAN M. FIGUEREDO IMPORT-EXPORT	NA
2002998018	TARA	spider	Arachnida	NA	NA	NA	ALL SPECIES	ALL TARANTULAS	LIV	45	NO	135	PY	PY	T	W	C	C	2002-03-28	2002	2002-03-28	2002	I	LA	INTERNATIONAL DRAGON BREEDERS INC	JUAN M. FIGUEREDO IMPORT-EXPORT	NA
2002998018	TARA	spider	Arachnida	NA	NA	NA	ALL SPECIES	ALL TARANTULAS	LIV	282	NO	987	PY	PY	T	W	C	C	2002-03-28	2002	2002-03-28	2002	I	LA	INTERNATIONAL DRAGON BREEDERS INC	JUAN M. FIGUEREDO IMPORT-EXPORT	NA
2002998018	TARA	spider	Arachnida	NA	NA	NA	ALL SPECIES	ALL TARANTULAS	LIV	60	NO	360	PY	PY	T	W	C	C	2002-03-28	2002	2002-03-28	2002	I	LA	INTERNATIONAL DRAGON BREEDERS INC	JUAN M. FIGUEREDO IMPORT-EXPORT	NA
2002998018	TARA	spider	Arachnida	NA	NA	NA	ALL SPECIES	ALL TARANTULAS	LIV	100	NO	300	PY	PY	T	W	C	C	2002-03-28	2002	2002-03-28	2002	I	LA	INTERNATIONAL DRAGON BREEDERS INC	JUAN M. FIGUEREDO IMPORT-EXPORT	NA
2002122918	PAIM	spider	Arachnida	Pandinus	imperator	NA	EMPEROR	SCORPION	LIV	200	NO	120	TG	TG	T	W	C	C	2002-03-30	2002	2002-03-29	2002	I	MI	JP PETS	TOGAMIN	NA
2002126456	PAIM	spider	Arachnida	Pandinus	imperator	NA	EMPEROR	SCORPION	LIV	600	NO	480	TG	TG	T	W	C	C	2002-03-30	2002	2002-03-30	2002	I	MI	GAMA SUPPLIERS, INC.	TOGAMIN REPTILES	NA
2002105164	PAIM	spider	Arachnida	Pandinus	imperator	NA	EMPEROR	SCORPION	LIV	2000	NO	2000	GH	GH	T	W	C	C	2002-04-01	2002	2002-04-01	2002	I	LA	CALIFORNIA ZOOLOGICAL SUPPLY	BASIL ARYEETEY ENT	NA
2002998286	HETS	spider	Arachnida	Heterometrus	spiniferus	NA	ASIAN FOREST	SCORPION	LIV	72	NO	21	VN	VN	T	W	C	C	2002-04-01	2002	2002-04-01	2002	I	LA	L. A. REPTILE	CORIMEX COMPANY	NA
2002103312	PAIM	spider	Arachnida	Pandinus	imperator	NA	EMPEROR	SCORPION	LIV	600	NO	900	TG	TG	T	W	C	C	2002-04-02	2002	2002-04-02	2002	I	LA	L. A. REPTILE	PAJAR SARL IMPORTS EXPORTS	NA
2002103336	GST?	spider	Arachnida	Grammostola	sp.	NA	NA	TARANTULA	LIV	2000	NO	1200	CL	CL	T	W	C	C	2002-04-02	2002	2002-04-02	2002	I	LA	L. A. REPTILE	NA	NA
2002993400	PDN?	spider	Arachnida	Pandinus	sp.	NA	NA	SCORPION	BOD	1	NO	50	JP	JP	P	W	C	C	2002-04-02	2002	2002-04-02	2002	I	CH	NA	DECOON DIC	NA
2002999921	PAIM	spider	Arachnida	Pandinus	imperator	NA	EMPEROR	SCORPION	LIV	200	NO	200	GH	GH	T	W	C	C	2002-04-02	2002	2002-04-02	2002	I	BA	REPTILE CONNECTIONS	GREYHEAD ENTERPRISE	NA
2002998905	PAIM	spider	Arachnida	Pandinus	imperator	NA	EMPEROR	SCORPION	LIV	800	NO	600	GH	GH	T	W	C	C	2002-04-03	2002	2002-04-03	2002	I	LA	CALIFORNIA REPTILE CO. INC.	EUBLAH ENTERPRISE	NA
2002998905	PAIM	spider	Arachnida	Pandinus	imperator	NA	EMPEROR	SCORPION	LIV	55	NO	41	GH	GH	T	W	C	C	2002-04-03	2002	2002-04-03	2002	I	LA	CALIFORNIA REPTILE CO. INC.	EUBLAH ENTERPRISE	NA
2002126483	APSE	spider	Arachnida	Aphonopelma	seemani	NA	NA	TARANTULA	LIV	308	NO	462	GT	GT	T	W	C	C	2002-04-04	2002	2002-04-04	2002	I	MI	NA	PROYECTOS AGRICOLAS SA	NA
2002148093	PAIM	spider	Arachnida	Pandinus	imperator	NA	EMPEROR	SCORPION	LIV	300	NO	240	GH	GH	T	W	C	C	2002-04-11	2002	2002-04-04	2002	I	MI	EXOTICA REPTILES	EUBLAH ENT	NA
2002151866	NONJ	spider	Arachnida	Non-CITES entry	sp.	NA	NA	ARACHNIDS	BOD	20	NO	30	MY	MY	T	W	C	C	2002-04-23	2002	2002-04-04	2002	I	MI	NATURE BY NATURE	NGANG KEBAQ INSECT TRADER	NA
2002100744	BRAA	spider	Arachnida	Brachypelma	albopilosum	NA	CURLY-HAIR	TARANTULA	LIV	100	NO	120	NI	NI	T	W	C	C	2002-04-05	2002	2002-04-05	2002	I	MI	EMERALD CORAL & REPTILE	ZOONICA SA	NA
2002104079	NONJ	spider	Arachnida	Non-CITES entry	sp.	NA	NA	ARACHNIDS	LIV	280	NO	560	EG	EG	T	W	C	C	2002-04-05	2002	2002-04-05	2002	I	LA	L. A. REPTILE	EGYPARK EXPORT IMPORT	NA
2002100796	PAIM	spider	Arachnida	Pandinus	imperator	NA	EMPEROR	SCORPION	LIV	200	NO	150	BJ	BJ	T	R	C	C	2002-04-07	2002	2002-04-07	2002	I	MI	KALAM ALINE REPTILES	SAX FAUNA	NA
2002998433	NONJ	spider	Arachnida	Non-CITES entry	sp.	NA	NA	ARACHNIDS	LIV	50	NO	100	EG	EG	T	W	C	C	2002-04-07	2002	2002-04-07	2002	I	LA	INTERNATIONAL DRAGON BREEDERS INC	EGYPARK	NA
2002104433	PAIM	spider	Arachnida	Pandinus	imperator	NA	EMPEROR	SCORPION	LIV	600	NO	900	TG	TG	T	W	C	C	2002-04-09	2002	2002-04-09	2002	I	LA	L. A. REPTILE	PAJAR IMPORT EXPORT	NA
2002111565	NONJ	spider	Arachnida	Non-CITES entry	sp.	NA	NA	ARACHNIDS	LIV	35	NO	53	EG	EG	T	W	C	C	2002-04-09	2002	2002-04-09	2002	I	NW	LEADER TRADING INC.	EGYPT PARK	NA
2002147176	PAIM	spider	Arachnida	Pandinus	imperator	NA	EMPEROR	SCORPION	LIV	600	NO	480	TG	TG	T	W	C	C	2002-04-09	2002	2002-04-09	2002	I	MI	GAMA SUPPLIERS, INC.	TOGAMIN REPTILES	NA
2002124277	APSE	spider	Arachnida	Aphonopelma	seemani	NA	NA	TARANTULA	LIV	275	NO	138	NI	NI	T	W	C	C	2002-04-13	2002	2002-04-10	2002	I	MI	SALMERON, JOSE/TWO AMIGOS	FAUCAL SA	NA
2002124277	BRAA	spider	Arachnida	Brachypelma	albopilosum	NA	CURLY-HAIR	TARANTULA	LIV	200	NO	100	NI	NI	T	W	C	C	2002-04-13	2002	2002-04-10	2002	I	MI	SALMERON, JOSE/TWO AMIGOS	FAUCAL SA	NA
[truncated: 14,978 more rows]
