# Supplementary material for: Searching the web builds fuller picture of arachnid trade
Source: Commun Biol. 2022 May 19;5:448. doi: 10.1038/s42003-022-03374-0 (PMC9120460; doi:10.1038/s42003-022-03374-0)
Supplement: Supplementary file 8 — Data S6 [file 42003_2022_3374_MOESM8_ESM.csv]

App.	Taxon	Term	Unit	Country	1975	1976	1977	1978	1979	1980	1981	1982	1983	1984	1985	1986	1987	1988	1989	1990	1991	1992	1993	1994	1995	1996	1997	1998	1999	2000	2001	2002	2003	2004	2005	2006	2007	2008	2009	2010	2011	2012	2013	2014	2015	2016	2017	2018	2019
II	Aphonopelma albiceps	live	Number of specimens	GB
II	Aphonopelma albiceps	live		CA																																				3	254						50		200
II	Aphonopelma albiceps	live		CH																																			1	5					1
II	Aphonopelma albiceps	live		CL																																							4
II	Aphonopelma albiceps	live		CN																																													10
II	Aphonopelma albiceps	live		DE																																	1
II	Aphonopelma albiceps	live		HK																																											25
II	Aphonopelma albiceps	live		IR																																											3
II	Aphonopelma albiceps	live		NO																																				4	3						1
II	Aphonopelma albiceps	live		PK																																													41
II	Aphonopelma albiceps	live		TW																																					6
II	Aphonopelma albiceps	live		US																															20	25	400	200			150	150	5			10		18	823
II	Aphonopelma pallidum	live		CA																								2
II	Aphonopelma pallidum	live		JP																				6	48		50
II	Aphonopelma pallidum	live		NO																						2
II	Aphonopelma pallidum	live		PK																																													45
II	Aphonopelma pallidum	live		US																					900						117
II	Aphonopelma spp.	bodies		PT																												23
II	Brachypelma albopilosum	bodies		CA																								6
II	Brachypelma albopilosum	live	Number of specimens	GB
II	Brachypelma albopilosum	live		AE																									2
II	Brachypelma albopilosum	live		AT																					3					21			7
II	Brachypelma albopilosum	live		BE																									200	219
II	Brachypelma albopilosum	live		CA																				13	31	30	12	141	300		100	122			20		100								50		52	235	290
II	Brachypelma albopilosum	live		CH																							3							1	1		2		8	12		1			2		1
II	Brachypelma albopilosum	live		CL																																						4	4
II	Brachypelma albopilosum	live		CZ																					75	100	100			1
II	Brachypelma albopilosum	live		DE																						66	50	190	291	60	345	170	30	51	1		3
II	Brachypelma albopilosum	live		DK																							12						4
II	Brachypelma albopilosum	live		ES																						10	445	448	420	320		220															750	1181	1300
II	Brachypelma albopilosum	live		FR																						50	61	24	206	20	24	24														100	50
II	Brachypelma albopilosum	live		GB																					6																				500	250			225
II	Brachypelma albopilosum	live		GR																													3
II	Brachypelma albopilosum	live		HK																																											25
II	Brachypelma albopilosum	live		HR																								1		3												1
II	Brachypelma albopilosum	live		ID																																					30
II	Brachypelma albopilosum	live		IR																																										1
II	Brachypelma albopilosum	live		IT																				1	100				8			50
II	Brachypelma albopilosum	live		JO																										35
II	Brachypelma albopilosum	live		JP																				25	48		186	259	180	6	30		5								10		15		62	108	100	55	130
II	Brachypelma albopilosum	live		MX																								30																			1
II	Brachypelma albopilosum	live		NL																													50						1								50
II	Brachypelma albopilosum	live		NO																								5	3				55							4							1
II	Brachypelma albopilosum	live		PH																								6
II	Brachypelma albopilosum	live		PK																																													71
II	Brachypelma albopilosum	live		RU																					20																						10	4
II	Brachypelma albopilosum	live		SE																												300	10
II	Brachypelma albopilosum	live		TH																														20
II	Brachypelma albopilosum	live		TR																								6
II	Brachypelma albopilosum	live		TW																													22													50	130
II	Brachypelma albopilosum	live		US																				100	300	1919	2375	2936	5213	1203	934	2259	660			3			36	50			1	125	1400	2202	5175	7212	9260
II	Brachypelma albopilosum	live		XX																																										150
II	Brachypelma albopilosum	specimens		GB																														3
II	Brachypelma andrewi	live		CA																																	1
II	Brachypelma andrewi	live		US																																	30			24			60
II	Brachypelma angustum	live		CH																																			3	3
II	Brachypelma angustum	live		CN																																		20
II	Brachypelma angustum	live		DE																													100
II	Brachypelma angustum	live		HK																																		20
II	Brachypelma angustum	live		JP																					48		50	8	10
II	Brachypelma angustum	live		NO																								1
II	Brachypelma angustum	live		US																							13
II	Brachypelma annitha	live		CA																																									20		20	30	35
II	Brachypelma annitha	live		FR																																								2
II	Brachypelma annitha	live		JP																																									55	60	60	75	40
II	Brachypelma annitha	live		NL																																													57
II	Brachypelma annitha	live		NO																																											7
II	Brachypelma annitha	live		US																																	110			2						48			135
II	Brachypelma annitha	unspecified		XX																																													5
II	Brachypelma auratum	live	Number of specimens	GB
II	Brachypelma auratum	live		AE																									1
II	Brachypelma auratum	live		AT																					2					1
II	Brachypelma auratum	live		AU																											4
II	Brachypelma auratum	live		CA																						3		1					102							56								445	90
II	Brachypelma auratum	live		CH																																			7	11	1				2		2
II	Brachypelma auratum	live		CN																																			20	20									10
II	Brachypelma auratum	live		CZ																						2				1
II	Brachypelma auratum	live		DE																					379	174	130	5	1	45			100				4			1	1						50
II	Brachypelma auratum	live		DK																																			3
II	Brachypelma auratum	live		FR																									25
II	Brachypelma auratum	live		GB																																													400
II	Brachypelma auratum	live		HK																																25			20	20							25
II	Brachypelma auratum	live		HR																								1
II	Brachypelma auratum	live		ID																													100								30
II	Brachypelma auratum	live		IT																									6
II	Brachypelma auratum	live		JP																					40		50	73					5			12				25	22	10					10
II	Brachypelma auratum	live		MX																										230
II	Brachypelma auratum	live		NL																										55
II	Brachypelma auratum	live		NO																					6			6	4				9							4							1	1
II	Brachypelma auratum	live		PL																																									4				100
II	Brachypelma auratum	live		SE																					3					30		20
II	Brachypelma auratum	live		TW																													200
II	Brachypelma auratum	live		UA																														3
II	Brachypelma auratum	live		US																				2	25					100		449	1253			10	260	50			172		50	35	222	112	100	269	1488
II	Brachypelma aureoceps	specimens		DE																																		1
II	Brachypelma baumgarteni	live	Number of specimens	GB
II	Brachypelma baumgarteni	live		CA																					10					50				40
II	Brachypelma baumgarteni	live		CH																																									1
II	Brachypelma baumgarteni	live		CN																																													10
II	Brachypelma baumgarteni	live		DE																																											50
II	Brachypelma baumgarteni	live		GB																																													150
II	Brachypelma baumgarteni	live		GR																																										100	100
II	Brachypelma baumgarteni	live		HK																										25
II	Brachypelma baumgarteni	live		IR																																										1
II	Brachypelma baumgarteni	live		JP																										40															50
II	Brachypelma baumgarteni	live		PL																																												20	20
II	Brachypelma baumgarteni	live		US																							6	13		400				100											908	150			189
II	Brachypelma boehmei	derivatives		US																																			1
II	Brachypelma boehmei	live	Number of specimens	GB
II	Brachypelma boehmei	live		AE																									2
II	Brachypelma boehmei	live		AU																											8
II	Brachypelma boehmei	live		CA																				12	20			52		100			300			1	50	163	265	265	1169		10	10			500	260	280
II	Brachypelma boehmei	live		CH																							50										1		5	25					1				30
II	Brachypelma boehmei	live		CL																																							4
II	Brachypelma boehmei	live		CN																																													10
II	Brachypelma boehmei	live		DE																							10	5	84	50	45	15					1	380
II	Brachypelma boehmei	live		FR																						10
II	Brachypelma boehmei	live		GB																																													400
II	Brachypelma boehmei	live		HK																										50						25											25
II	Brachypelma boehmei	live		ID																													100								50
II	Brachypelma boehmei	live		IT																									6
II	Brachypelma boehmei	live		JP																				18	48	4	23	50		119			5	56		45					25	20		25		25	75	40	60
II	Brachypelma boehmei	live		MX																										30
II	Brachypelma boehmei	live		NO																								3	3				55							7	3						1	3
II	Brachypelma boehmei	live		PL																																												20	100
II	Brachypelma boehmei	live		SE																										30		30	80	10
II	Brachypelma boehmei	live		TR																																						3	5				1
II	Brachypelma boehmei	live		TW																													200								12
II	Brachypelma boehmei	live		UA																														6
II	Brachypelma boehmei	live		US																				466	50	120		1000	630	50		441	1250	1		10	1410	800	1000	345	700	2014	701	87	234	155	1075	339	3072
II	Brachypelma emilia	live	Number of specimens	GB
II	Brachypelma emilia	live		AR																														3
II	Brachypelma emilia	live		AT																					2
II	Brachypelma emilia	live		CA																				52	20	5		14		107		9	6	2	20	101	16	12	30	40	214					915	180	45	221
II	Brachypelma emilia	live		CH																							100							1	1			1	4	9					1				30
II	Brachypelma emilia	live		CL																																							4
II	Brachypelma emilia	live		CN																																													10
II	Brachypelma emilia	live		DE																					358	160	285	165	260	340	100	270	100	1	71		101	121	1	1							100
II	Brachypelma emilia	live		DK																																			1
II	Brachypelma emilia	live		FR																									20		80													3
II	Brachypelma emilia	live		GB																						100																							200
II	Brachypelma emilia	live		HK																																											25
II	Brachypelma emilia	live		HR																								1
II	Brachypelma emilia	live		HU																					1
II	Brachypelma emilia	live		ID																													100								30
II	Brachypelma emilia	live		IQ																																										2
II	Brachypelma emilia	live		IR																																										17
II	Brachypelma emilia	live		IT																					20				10												5
II	Brachypelma emilia	live		JP																				16	100	5	39	119	10	125	1	21	5		25	25	100				20	10	55		71	15	30	39	25
II	Brachypelma emilia	live		MX																													1
II	Brachypelma emilia	live		NL																																20
II	Brachypelma emilia	live		NO																					1	2		5	3				11							4							2	1
II	Brachypelma emilia	live		PK																																													38
II	Brachypelma emilia	live		PL																																												20
II	Brachypelma emilia	live		SE																					10							300	20
II	Brachypelma emilia	live		TR																																							1
II	Brachypelma emilia	live		TW																																	100				12
II	Brachypelma emilia	live		UA																														59
II	Brachypelma emilia	live		US																				253	585	12	312	200	253	408	290	2140	3	1500	40	1500	210	3200			114		206	60	190	105	12	568	1740
II	Brachypelma epicureanum	live		CA																																													300
II	Brachypelma epicureanum	live		DE																																											400
II	Brachypelma epicureanum	live		GB																																													50
II	Brachypelma epicureanum	live		IR																																											3
II	Brachypelma epicureanum	live		JP																							50	2															32					25
II	Brachypelma epicureanum	live		PL																																												50
II	Brachypelma epicureanum	live		US																						50	50				10												20				25		900
II	Brachypelma epicureanum	specimens		DE																																		2
II	Brachypelma fossorium	live		US																																1
II	Brachypelma fossorium	specimens		GB																														6
II	Brachypelma hamorii	live		CA																																											40
II	Brachypelma hamorii	live		CH																																													50
II	Brachypelma hamorii	live		CN																																													10
II	Brachypelma hamorii	live		DE																																											30
II	Brachypelma hamorii	live		JP																																												50	25
II	Brachypelma hamorii	live		PL																																												20
II	Brachypelma hamorii	live		US																																											167	1652	5287
II	Brachypelma hybrid	live		BE																					100
II	Brachypelma hybrid	live		US																					171
II	Brachypelma kahlenbergi	live	Number of specimens	GB
II	Brachypelma kahlenbergi	live		DE																																											50
II	Brachypelma kahlenbergi	live		JP																																							10					25
II	Brachypelma kahlenbergi	live		PL																																												36
II	Brachypelma kahlenbergi	live		US																																										25	15		260
II	Brachypelma klaasi	live		AU																											480
II	Brachypelma klaasi	live		CA																													10		10					6							280	45	455
II	Brachypelma klaasi	live		CH																							50												1	19
II	Brachypelma klaasi	live		CN																																													10
II	Brachypelma klaasi	live		DK																																			1
II	Brachypelma klaasi	live		GB																																													200
II	Brachypelma klaasi	live		HK																								10
II	Brachypelma klaasi	live		JP																							3	25								10					25		20		50
II	Brachypelma klaasi	live		UA																														7
II	Brachypelma klaasi	live		US																						20	24	6				112		8	50	106	210						34		31	9		31	1043
II	Brachypelma sabulosum	live		CA																										1
II	Brachypelma sabulosum	live		CH																																									1
II	Brachypelma sabulosum	live		IT																					50
II	Brachypelma sabulosum	live		JP																											11																	25
II	Brachypelma sabulosum	live		US																												25
II	Brachypelma schroederi	live	Number of specimens	GB
II	Brachypelma schroederi	live		CN																																													10
II	Brachypelma schroederi	live		JP																																						6
II	Brachypelma schroederi	live		US																															12	11								25					5
II	Brachypelma smithi	bodies		NZ																						1
II	Brachypelma smithi	live	Number of specimens	GB
II	Brachypelma smithi	live		AE																									2
II	Brachypelma smithi	live		AR																													3		1									12
II	Brachypelma smithi	live		AT																10	10	10	1	16
II	Brachypelma smithi	live		AU																			1				4				7	3
II	Brachypelma smithi	live		BE																						70
II	Brachypelma smithi	live		BG																																							1
II	Brachypelma smithi	live		CA											69	27	12						60	49	3	3	6	14	50	300	20	30	3370	17	30	1333	25	150	130	200	1690		10	10	1	712	130	825	60
II	Brachypelma smithi	live		CH											300									3		100	200		4		1		3	1	6	2	20	1	11	32		12		40	53	30	2
II	Brachypelma smithi	live		CL																																							4
II	Brachypelma smithi	live		CN																																	50												10
II	Brachypelma smithi	live		DE												2	2		5	72	71	11	4	170		9	610	315	372	410	605	540	420	252	351	300	351	1001	1	1						1	120
II	Brachypelma smithi	live		DK																																			3
II	Brachypelma smithi	live		ES																						1			6						12								1
II	Brachypelma smithi	live		FR																	10	10	37			10		6	100		150													3
II	Brachypelma smithi	live		GB											125	400	1				80			10			197		10									100											400
II	Brachypelma smithi	live		GG																																										1	5
II	Brachypelma smithi	live		GT																																								6	2
II	Brachypelma smithi	live		HK																										50						25											25
II	Brachypelma smithi	live		HU														6
II	Brachypelma smithi	live		ID																													200								30
II	Brachypelma smithi	live		IE																	1																	10
II	Brachypelma smithi	live		IR																																							10			6
II	Brachypelma smithi	live		IT																						130	3		8	40
II	Brachypelma smithi	live		JE																											6
II	Brachypelma smithi	live		JO																										30
II	Brachypelma smithi	live		JP																14	5	1	130	70	160	150	207	163	53	130	49	51	30		75	120			50	100	75	10	108	191	91	70	209	75	60
II	Brachypelma smithi	live		KR																									2			10							100		60
II	Brachypelma smithi	live		LV																																							3
II	Brachypelma smithi	live		MK																																							1
II	Brachypelma smithi	live		MX																						122				410			10
II	Brachypelma smithi	live		MY																										200			20	22														40
II	Brachypelma smithi	live		NL															1																							6					100		400
II	Brachypelma smithi	live		NO																									8			4	51							7							9	2
II	Brachypelma smithi	live		NZ																								18									10						30
II	Brachypelma smithi	live		OM																																										6
II	Brachypelma smithi	live		PA																													2
II	Brachypelma smithi	live		PL																		5																										102	100
II	Brachypelma smithi	live		PY																															1					2
II	Brachypelma smithi	live		RU																						10																1					6	4
II	Brachypelma smithi	live		SE																										60		50	126
II	Brachypelma smithi	live		TH																														30				7
II	Brachypelma smithi	live		TR																																						3	7						1
II	Brachypelma smithi	live		TW																													300								50
II	Brachypelma smithi	live		UA																														110
II	Brachypelma smithi	live		US														2121				348	500	540	125	2	1503	601	933	1050	415	5788	3605	1500		2600	710	4300		105	740	2633	1095	795	2458	2849	971	1096	1964
II	Brachypelma smithi	live		XX																											2
II	Brachypelma smithi	live		ZA																									10							4
II	Brachypelma smithi	skins		NZ																																3
II	Brachypelma smithi	specimens		NZ																						1
II	Brachypelma spp.	bodies		CU																												1
II	Brachypelma spp.	bodies		DK																							1
II	Brachypelma spp.	bodies		FR																																		1	1
II	Brachypelma spp.	bodies		NZ																							1	1	13	2	2		2		5			1
II	Brachypelma spp.	bodies		US																								63	71				1		1
II	Brachypelma spp.	bones		ZA																																142
II	Brachypelma spp.	live		AU																											1
II	Brachypelma spp.	live		CA																				10				7							10
II	Brachypelma spp.	live		CH																						3								1	1				7	1
II	Brachypelma spp.	live		DE																					112						500	300		1	1
II	Brachypelma spp.	live		EE																													1
II	Brachypelma spp.	live		ES																					50
II	Brachypelma spp.	live		FI																													1
II	Brachypelma spp.	live		GB																				10	25
II	Brachypelma spp.	live		IT																									11
II	Brachypelma spp.	live		JP																							50	1	1	30	5											6	35		25	80	50	170	65
II	Brachypelma spp.	live		MX																														790
II	Brachypelma spp.	live		NL																					100	28
II	Brachypelma spp.	live		NO																								5	1
II	Brachypelma spp.	live		US																				450	558	2	550	239	1	119	593	184			16
II	Brachypelma spp.	live		ZA																						3
II	Brachypelma spp.	skeletons		NZ																												1
II	Brachypelma spp.	specimens		GB																														3
II	Brachypelma spp.	unspecified		GB																														13
II	Brachypelma spp.	unspecified		US																							50
II	Brachypelma vagans	bodies		GB																											6
II	Brachypelma vagans	bodies		US																									111	100
II	Brachypelma vagans	eggs		GB																											150
II	Brachypelma vagans	live		AE																									2
II	Brachypelma vagans	live		AT																					2		50			2
II	Brachypelma vagans	live		BE																															25
II	Brachypelma vagans	live		CA																					6			53				201	180	20		4	104				81	2
II	Brachypelma vagans	live		CH																														1	1				6	15					2
II	Brachypelma vagans	live		CN																																													10
II	Brachypelma vagans	live		CZ																										402
II	Brachypelma vagans	live		DE																							100	30	54	110	105	90	30	111	1		1								1		200
II	Brachypelma vagans	live		DK																																			1
II	Brachypelma vagans	live		ES																						2				2	100			25
II	Brachypelma vagans	live		FR																									25		50	50
II	Brachypelma vagans	live		GB																																													250
II	Brachypelma vagans	live		GG																																											5
II	Brachypelma vagans	live		HK																													12
II	Brachypelma vagans	live		HR																										3
II	Brachypelma vagans	live		ID																																					3
II	Brachypelma vagans	live		IT																									6	40
II	Brachypelma vagans	live		JP																				5		50				80	206		17	6		12	142				6		10		50		25	31	9
II	Brachypelma vagans	live		KR																													12
II	Brachypelma vagans	live		NA																																						2
II	Brachypelma vagans	live		NL																																			1
II	Brachypelma vagans	live		NO																								1	6				37														1
II	Brachypelma vagans	live		PA																																3
II	Brachypelma vagans	live		PL																															1													100
II	Brachypelma vagans	live		RU																																											6
II	Brachypelma vagans	live		SE																					10					130		20	100
II	Brachypelma vagans	live		TH																														50
II	Brachypelma vagans	live		TW																													50
II	Brachypelma vagans	live		US																					195				350	350	600	3				250							50	24		310	775		429
II	Brachypelma vagans	specimens		CA																					6
II	Brachypelma vagans	specimens		FR																																	210
II	Brachypelma vagans	specimens		GB																											150
II	Brachypelma vagans	specimens		US																						5
II	Brachypelma verdezi	live	Number of specimens	GB
II	Brachypelma verdezi	live		CA																																					60
II	Brachypelma verdezi	live		CN																																													10
II	Brachypelma verdezi	live		DE																																											350
II	Brachypelma verdezi	live		GB																																													200
II	Brachypelma verdezi	live		PL																																												100
II	Brachypelma verdezi	live		US																																							4			56			1276
II	Pandinus dictator	bodies		AU																																							2
II	Pandinus dictator	bodies		DE																																					20
II	Pandinus dictator	bodies		FR																							10
II	Pandinus dictator	bodies		US																																4	50	35									13	3
II	Pandinus dictator	live		CA																																	1									100
II	Pandinus dictator	live		ES																																													50
II	Pandinus dictator	live		FR																							10
II	Pandinus dictator	live		HU																								50
II	Pandinus dictator	live		JP																					12		200																				58		300
II	Pandinus dictator	live		US																								200		34														549		1011	4900	3018
II	Pandinus dictator	specimens		US																																	150
II	Pandinus gambiensis	bodies		AU																																							1
II	Pandinus gambiensis	bodies		NZ																																			1
II	Pandinus gambiensis	bodies		US																																						1
II	Pandinus gambiensis	live		CA																						30
II	Pandinus gambiensis	live		SE																									10
II	Pandinus gambiensis	live		US																						300
II	Pandinus imperator	bodies		AT																											1							2
II	Pandinus imperator	bodies		AU																							1
II	Pandinus imperator	bodies		CZ																							40
II	Pandinus imperator	bodies		DE																										1		1				1					20
II	Pandinus imperator	bodies		ES																					2
II	Pandinus imperator	bodies		FR																					20			10											1
II	Pandinus imperator	bodies		GB																								1
II	Pandinus imperator	bodies		HK																				2
II	Pandinus imperator	bodies		JP																				49			20
II	Pandinus imperator	bodies		KR																							1
II	Pandinus imperator	bodies		MC																						2
II	Pandinus imperator	bodies		MX																												1	1
II	Pandinus imperator	bodies		NZ																																5		15	4
II	Pandinus imperator	bodies		PT																												44
II	Pandinus imperator	bodies		RU																								3
II	Pandinus imperator	bodies		US																					19	314		1		3			1			13	2					1						1
II	Pandinus imperator	bodies		ZA																																											3
II	Pandinus imperator	derivatives	mg	US																																								100
II	Pandinus imperator	derivatives	pieces	GB																							2
II	Pandinus imperator	live		AE																															30	50	100	725	1019	930	586	1000
II	Pandinus imperator	live		AR																				36		100	115		6		180		151	326	309	225	180	365	380	450	350	520	235
II	Pandinus imperator	live		AT																					6			50	350	150	50			580	1200	500	3500	2500	2500		500
II	Pandinus imperator	live		AU																																				325
II	Pandinus imperator	live		AW																							1
II	Pandinus imperator	live		BE																					1250	2840	1550	1765	3124	3750	900	100	700	1450	2600	600	1000	1800	400			300
II	Pandinus imperator	live		BG																								10							100
II	Pandinus imperator	live		BJ																																		2200
II	Pandinus imperator	live		CA																				240	746	1470	788	1084	1849	1884	3035	4607	4027	4357	3901	4478	5050	3671	5183	3907	3453	3285	2020	700	1000				1400
II	Pandinus imperator	live		CH																					450	327	875	832	680	515	650	1032	700	853	405	436	1139	849	958	902	818	966	50	209	2				33
II	Pandinus imperator	live		CL																									5	6		30	30			3					100
II	Pandinus imperator	live		CN																											3		150	500	700		50								2000
II	Pandinus imperator	live		CO																																						1
II	Pandinus imperator	live		CW																																						6
II	Pandinus imperator	live		CY																					6				10				100
II	Pandinus imperator	live		CZ																					1010	3650	1600	4470	2170	2600	1250	3280	2100	650	1500	1490	2400	4780	5900	1300	300	200	500	1100
II	Pandinus imperator	live		DE																				12	2781	3891	5119	5913	6478	7595	7745	7840	11616	10233	18153	10540	11957	6037	7202	7602	8872	7010	650					501
II	Pandinus imperator	live		DK																					350	770	1200	775	700	425	585	920	955	1831	3032	130	300	150	50	200		100
II	Pandinus imperator	live		DO																																						325
II	Pandinus imperator	live		ES																					450	1116	2920	2737	4083	1345	2490	3286	4131	5600	5300	4400	2250	3000	3000	600	300	1350	650
II	Pandinus imperator	live		FI																							50							50			50	2
II	Pandinus imperator	live		FR																						1262	737	1080	2325	1200	4230	2600	1300	1650	2500	1100	3350	724	100	250	200	110	950					1500
II	Pandinus imperator	live		GB																				22	1950	4741	3220	6711	4289	3560	2406	4555	4351	4966	6600	4045	8340	10220	7175	1402	2200	3600	3200	2000
II	Pandinus imperator	live		GE																																							1850	1000
II	Pandinus imperator	live		GG																												1
II	Pandinus imperator	live		GH																								20						500	50					2300	6560	8850	15500	8000	3000			2000
II	Pandinus imperator	live		GR																						30		50	107	50			550	150		180	200	200	120
II	Pandinus imperator	live		GT																											1	5	2		8	47	22	61	13	18	40	12	6
II	Pandinus imperator	live		HK																					60	236								50		50	550		700	700	6400	7140	2020	2500	9820	810
II	Pandinus imperator	live		HN																																		6
II	Pandinus imperator	live		HR																								4							37	50	30	50		400		6
II	Pandinus imperator	live		HU																					110		125	220		150		100	235		100		150	1					50
II	Pandinus imperator	live		ID																					6								1020		100				50	50	50		242	200
II	Pandinus imperator	live		IE																																		20	30
II	Pandinus imperator	live		IL																											3								204	330	280	150	350	350
II	Pandinus imperator	live		IR																							1
II	Pandinus imperator	live		IT																					450	550	420	430	782	1556	719	1500	714				54				6
II	Pandinus imperator	live		JO																										8
II	Pandinus imperator	live		JP																				75	2200	3050	4025	1700	1375	3158	2102	2429	1434	1075	1639	750	2305	625	1750	1630	3825	2550	3900	1603	900		500
II	Pandinus imperator	live		KR																								14	16		25		10							180
II	Pandinus imperator	live		LU																												30
II	Pandinus imperator	live		MA																																	30
II	Pandinus imperator	live		MC																								2
II	Pandinus imperator	live		MX																						50	230	885	581	2870	2102	2845	2409	4350	13110	13105	10810	11700	11100	9770	9005	7325	2000
II	Pandinus imperator	live		MY																							40				400	20	100	100					50	120	325	200	425		500			460
II	Pandinus imperator	live		NA																																						1
II	Pandinus imperator	live		NE																																		200						600
II	Pandinus imperator	live		NG																									300	2400					100
II	Pandinus imperator	live		NL																					650	500	250	500	650	730	1805	570	1383	1230	2150	425	1400	1925	2135	50		100	500	400
II	Pandinus imperator	live		NO																					350	300	100		100			1		165	60	114	10
II	Pandinus imperator	live		NZ																																			200					10
II	Pandinus imperator	live		OM																																							100
II	Pandinus imperator	live		PA																													70	14	50	60	30		100				40
II	Pandinus imperator	live		PH																								74	50		10	134	10					50
II	Pandinus imperator	live		PL																							16						300	750	450	150	100	400	600	100	800	300	400
II	Pandinus imperator	live		PT																						90				30		50
II	Pandinus imperator	live		PY																															4					2
II	Pandinus imperator	live		RO																													1
II	Pandinus imperator	live		RS																																					150	650
II	Pandinus imperator	live		RU																				8	210			50		100				200		75	800	400	250		866	250	122
II	Pandinus imperator	live		SE																								300								900	800
II	Pandinus imperator	live		SG																						20
II	Pandinus imperator	live		SI																						2					300
II	Pandinus imperator	live		SK																								300	200							50		110
II	Pandinus imperator	live		SN																					3
II	Pandinus imperator	live		SU																																		1100
II	Pandinus imperator	live		SV																											21	24	20	38	82	15	3	36		14
II	Pandinus imperator	live		SZ																																	2		200
II	Pandinus imperator	live		TG																							25														800		7800
II	Pandinus imperator	live		TH																																		50	800	825		30	25
II	Pandinus imperator	live		TR																								12	1					1			50					17	10	10
II	Pandinus imperator	live		TW																						68						550	1800	1700	830	545	2100		3900	4000	1330	1770	1800	725
II	Pandinus imperator	live		TZ																																				3200
II	Pandinus imperator	live		UA																					1	105						300	200		150	650	300	1600	800	100	100		100
II	Pandinus imperator	live		US																				4668	32960	33455	61924	70333	74009	79527	97400	132492	112475	102000	109529	89720	91854	91681	83570	78797	79544	80273	36577	5840				17630	9000
II	Pandinus imperator	live		UY																																		4
II	Pandinus imperator	live		XX																						500												3	1400
II	Pandinus imperator	live		YU																						10		20
II	Pandinus imperator	live		ZA																								10				10										1
II	Pandinus imperator	specimens		DE																																								2
II	Pandinus imperator	specimens		ZA																																											1
II	Pandinus imperator	unspecified		DE																																								1
II	Pandinus spp.	derivatives		AU																																			4
II	Pandinus spp.	live		GH																																					3200
II	Pandinus spp.	live		NL																																			25
II	Poecilotheria formosa	live		JP
II	Poecilotheria formosa	live		US
II	Poecilotheria metallica	live		CA
II	Poecilotheria metallica	live		JP
II	Poecilotheria metallica	live		US
II	Poecilotheria miranda	live		JP
II	Poecilotheria miranda	live		US
II	Poecilotheria ornata	live		CA
II	Poecilotheria ornata	live		JP
II	Poecilotheria regalis	live		CA
II	Poecilotheria regalis	live		JP
II	Poecilotheria regalis	live		US
II	Poecilotheria rufilata	live		US
II	Poecilotheria smithi	live		JP
II	Poecilotheria striata	live		US
II	Poecilotheria tigrinawesseli	live		JP
II	Poecilotheria tigrinawesseli	live		US
II	Poecilotheria vittata	live		CA
II	Scorpiones spp.	live		BJ																																									2600
II	Scorpiones spp.	live		TG																																									400
II	Theraphosidae spp.	bodies		FI																																						5
[truncated: 2 more columns]
