# Supplementary material for: Searching the web builds fuller picture of arachnid trade
Source: Commun Biol. 2022 May 19;5:448. doi: 10.1038/s42003-022-03374-0 (PMC9120460; doi:10.1038/s42003-022-03374-0)
Supplement: Supplementary file 9 — Data S7 [file 42003_2022_3374_MOESM9_ESM.csv]

TaxonId	Kingdom	Phylum	Class	Order	Family	Genus	Species	Subspecies	FullName	AuthorYear	RankName	CurrentListing	FullAnnotationEnglish	AnnotationEnglish	AnnotationSpanish	AnnotationFrench	#AnnotationSymbol	#Annotation	Synonyms	EnglishNames	SpanishNames	FrenchNames	CitesAccepted	All_DistributionISOCodes	All_DistributionFullNames	NativeDistributionFullNames	Introduced_Distribution	Introduced(?)_Distribution	Reintroduced_Distribution	Extinct_Distribution	Extinct(?)_Distribution	Distribution_Uncertain
4440	Animalia	Arthropoda	Arachnida	Araneae	Theraphosidae	Aphonopelma	albiceps		Aphonopelma albiceps	(Pocock, 1903)	SPECIES	II	Appendix II:	Appendix II:Formerly included in <i>Brachypelma</i> spp.	Appendix II:Anteriormente incluida en <i>Brachypelma</i> spp.	Appendix II:Précédemment inscrit sous <i>Brachypelma</i> spp.		Appendix II:	Rhechostica albiceps, Brachypelma ruhnaui, Brachypelmides ruhnaui, Brachypelma albiceps				true	MX	Mexico	Mexico
9233	Animalia	Arthropoda	Arachnida	Araneae	Theraphosidae	Aphonopelma	pallidum		Aphonopelma pallidum	(Pickard-Cambridge, 1897)	SPECIES	II	Appendix II:	Appendix II:Formerly included in <i>Brachypelma</i> spp.	Appendix II:Anteriormente incluida en <i>Brachypelma</i> spp.	Appendix II:Précédemment inscrit sous <i>Brachypelma</i> spp.		Appendix II:	Brachypelma pallidum, Eurypelma pallidum, Rhechostica pallida, Euathlus pallidus	Chihuahua gray, Chihuahua Rose-grey Tarantula, Mexican gray, Mexican Grey Tarantula	Tarantula mexicana gris, Tarantula mexicana rosa	Mygale grise du mexique, Tarantule grise du Mexique	true	MX	Mexico	Mexico
2197	Animalia	Arthropoda	Arachnida	Araneae	Theraphosidae	Brachypelma			Brachypelma	Simon, 1892	GENUS	II	Appendix II:	Appendix II:Includes Brachypelmides.	Appendix II:Incluye Brachypelmides.	Appendix II:Inclut Brachypelmides.		Appendix II:					true
5989	Animalia	Arthropoda	Arachnida	Araneae	Theraphosidae	Brachypelma	albopilosum		Brachypelma albopilosum	Valerio, 1980	SPECIES	II	Appendix II:	Appendix II:Includes Brachypelmides.	Appendix II:Incluye Brachypelmides.	Appendix II:Inclut Brachypelmides.		Appendix II:	Euathlus albopilosus	Curlyhair, Curly-hair Tarantula, Honduran curlyhair	Tarantula de pelo crespo	Tarantule frisée	true	CR, GT, HN, NI	Costa Rica, Guatemala, Honduras, Nicaragua	Costa Rica, Guatemala, Honduras						Nicaragua
3706	Animalia	Arthropoda	Arachnida	Araneae	Theraphosidae	Brachypelma	andrewi		Brachypelma andrewi	Schmidt, 1992	SPECIES	II	Appendix II:	Appendix II:Includes Brachypelmides.	Appendix II:Incluye Brachypelmides.	Appendix II:Inclut Brachypelmides.		Appendix II:					true
10362	Animalia	Arthropoda	Arachnida	Araneae	Theraphosidae	Brachypelma	angustum		Brachypelma angustum	Valerio, 1980	SPECIES	II	Appendix II:	Appendix II:Includes Brachypelmides.	Appendix II:Incluye Brachypelmides.	Appendix II:Inclut Brachypelmides.		Appendix II:	Euathlus angustus	Costa Rican Red Tarantula	Tarantula roja de Costa Rica	Tarantule rouge du Costa Rica	true	CR	Costa Rica	Costa Rica
4290	Animalia	Arthropoda	Arachnida	Araneae	Theraphosidae	Brachypelma	annitha		Brachypelma annitha	Tesmoingst, Cleton & Verdez, 1997	SPECIES	II	Appendix II:	Appendix II:Includes Brachypelmides.	Appendix II:Incluye Brachypelmides.	Appendix II:Inclut Brachypelmides.		Appendix II:					true	MX	Mexico	Mexico
6745	Animalia	Arthropoda	Arachnida	Araneae	Theraphosidae	Brachypelma	auratum		Brachypelma auratum	Schmidt, 1992	SPECIES	II	Appendix II:	Appendix II:Includes Brachypelmides.	Appendix II:Incluye Brachypelmides.	Appendix II:Inclut Brachypelmides.		Appendix II:		Mexican flameknee, Mexican Flameknee Tarantula	Tarantula mexicana rodilla de llama, Tarantula rodillas de fuego, Tarantula rodillas rojas	Mygale a genoux de feu du mexico, Tarantule à genoux de feu du Mexique	true	MX	Mexico	Mexico
7582	Animalia	Arthropoda	Arachnida	Araneae	Theraphosidae	Brachypelma	aureoceps		Brachypelma aureoceps	(Chamberlin, 1917)	SPECIES	II	Appendix II:	Appendix II:Includes Brachypelmides.	Appendix II:Incluye Brachypelmides.	Appendix II:Inclut Brachypelmides.		Appendix II:	Eurypelma aureoceps, Euathlus aureoceps	Florida golden chestnut, Florida Golden Chestnut Tarantula	Tarantula dorada de florida		true	US	United States of America			United States of America				United States of America
5721	Animalia	Arthropoda	Arachnida	Araneae	Theraphosidae	Brachypelma	baumgarteni		Brachypelma baumgarteni	Smith, 1993	SPECIES	II	Appendix II:	Appendix II:Includes Brachypelmides.	Appendix II:Incluye Brachypelmides.	Appendix II:Inclut Brachypelmides.		Appendix II:		Mexican orange beauty, Mexican Orangebeauty Tarantula, Michoacan Orange Tarantula	Tarantula anaranjada, Tarantula mexicana naranja	Tarantula orange du mexique, Tarantule orange du Mexique	true	MX	Mexico	Mexico
9388	Animalia	Arthropoda	Arachnida	Araneae	Theraphosidae	Brachypelma	boehmei		Brachypelma boehmei	Schmidt & Klaas, 1993	SPECIES	II	Appendix II:	Appendix II:Includes Brachypelmides.	Appendix II:Incluye Brachypelmides.	Appendix II:Inclut Brachypelmides.		Appendix II:		Guerrero Orange Legs Tarantula, Mexican fireleg, Mexican Fireleg Tarantula, Mexican rustelg	Tarantula de piernas oxidadas, Tarantula mexicana pierna naranja oscuro	Mygela du mexique a pattes rouille, Tarantule du Mexique à pattes rouille	true	MX	Mexico	Mexico
5829	Animalia	Arthropoda	Arachnida	Araneae	Theraphosidae	Brachypelma	embrithes		Brachypelma embrithes	(Chamberlin & Ivie, 1936)	SPECIES	II	Appendix II:	Appendix II:Includes Brachypelmides.	Appendix II:Incluye Brachypelmides.	Appendix II:Inclut Brachypelmides.		Appendix II:	Euathlus embrithes, Eurypelma embrithes				true	PA	Panama	Panama
3916	Animalia	Arthropoda	Arachnida	Araneae	Theraphosidae	Brachypelma	emilia		Brachypelma emilia	(White, 1856)	SPECIES	II	Appendix II:	Appendix II:Includes Brachypelmides.	Appendix II:Incluye Brachypelmides.	Appendix II:Inclut Brachypelmides.		Appendix II:	Mygale emilia, Eurypelma emilia, Euathlus emilia	Mexican Blackcap Tarantula, Mexican redleg, Mexican Redleg Tarantula, Orange-knee Tarantula, True Red Leg Tarantula	Tarantula mexicana de piernas rojas, Tarantula mexicana pierna roja	Mygale du mexique a pattes rouges, Tarantule du Mexique à pattes rouges	true	MX	Mexico	Mexico
4668	Animalia	Arthropoda	Arachnida	Araneae	Theraphosidae	Brachypelma	epicureanum		Brachypelma epicureanum	(Chamberlin, 1925)	SPECIES	II	Appendix II:	Appendix II:Includes Brachypelmides.	Appendix II:Incluye Brachypelmides.	Appendix II:Inclut Brachypelmides.		Appendix II:	Dugesiella epicureana, Euathlus epicureanus, Eurypelma epicureana	Yucatan rustrump, Yucatan Rusty-rumped Tarantula	Tarantula trasero oxidado de yucatan	Mygale a abdomen rouille du yucatan	true	MX	Mexico	Mexico
9208	Animalia	Arthropoda	Arachnida	Araneae	Theraphosidae	Brachypelma	fossorium		Brachypelma fossorium	Valerio, 1980	SPECIES	II	Appendix II:	Appendix II:Includes Brachypelmides.	Appendix II:Incluye Brachypelmides.	Appendix II:Inclut Brachypelmides.		Appendix II:	Euathlus fossorius	Costa rican rustbrown, Filadelfia Rusty Brown Tarantula			true	CR	Costa Rica	Costa Rica
3875	Animalia	Arthropoda	Arachnida	Araneae	Theraphosidae	Brachypelma	hamorii		Brachypelma hamorii	Tesmoingst, Cleton & Verdez, 1997	SPECIES	II	Appendix II:	Appendix II:Includes Brachypelmides.	Appendix II:Incluye Brachypelmides.	Appendix II:Inclut Brachypelmides.		Appendix II:		Mexican redknee	Tarantula mexicana de rodillas anaranjadas	Mygale mexicaine a genoux orange	true	MX	Mexico	Mexico
7470	Animalia	Arthropoda	Arachnida	Araneae	Theraphosidae	Brachypelma	kahlenbergi		Brachypelma kahlenbergi	Rudloff, 2009	SPECIES	II	Appendix II:	Appendix II:Includes Brachypelmides.	Appendix II:Incluye Brachypelmides.	Appendix II:Inclut Brachypelmides.		Appendix II:		New mexican tarantula	Nueva tarantula mexicana	Nouvelle mygale mexicaine	true	MX	Mexico	Mexico
3454	Animalia	Arthropoda	Arachnida	Araneae	Theraphosidae	Brachypelma	klaasi		Brachypelma klaasi	(Schmidt & Krause, 1994)	SPECIES	II	Appendix II:	Appendix II:Includes Brachypelmides.	Appendix II:Incluye Brachypelmides.	Appendix II:Inclut Brachypelmides.		Appendix II:	Brachypelmides klaasi	Acapulco Lesser Orange Tarantula, Mexican pink beauty, Mexican Pink Tarantula	Tarantula mexicana rosada	Mygale rose mexicaine	true	MX	Mexico	Mexico
5382	Animalia	Arthropoda	Arachnida	Araneae	Theraphosidae	Brachypelma	sabulosum		Brachypelma sabulosum	(F. O. Pickard-Cambridge, 1897)	SPECIES	II	Appendix II:	Appendix II:Includes Brachypelmides.	Appendix II:Incluye Brachypelmides.	Appendix II:Inclut Brachypelmides.		Appendix II:	Delopelma sabulosum, Euathlus sabulosus, Eurypelma sabulosum	Guatemalan redrump, Guatemalan Red-rumped Tarantula			true	GT	Guatemala	Guatemala
10040	Animalia	Arthropoda	Arachnida	Araneae	Theraphosidae	Brachypelma	schroederi		Brachypelma schroederi	Rudloff, 2003	SPECIES	II	Appendix II:	Appendix II:Includes Brachypelmides.	Appendix II:Incluye Brachypelmides.	Appendix II:Inclut Brachypelmides.		Appendix II:		Mexican blackvelvet	Tarantula mexicana de terciopelo negro	Mygale de velours noir mexicaine	true	MX	Mexico	Mexico
6716	Animalia	Arthropoda	Arachnida	Araneae	Theraphosidae	Brachypelma	smithi		Brachypelma smithi	(F. O. Pickard-Cambridge, 1897)	SPECIES	II	Appendix II:	Appendix II:Included in <i>Brachypelma</i> spp.	Appendix II:Incluida en <i>Brachypelma</i> spp.	Appendix II:Inscrit sous <i>Brachypelma</i> spp.		Appendix II:	Eurypelma smithi, Euathlus smithi	Mexican orangeknee, Mexican Redknee Tarantula	Tarantula de anillos rojos, Tarantula mexicana de rodillas rojas, Tarantula mexicana pierna roja	Mygale a genoux rouges du mexique, Tarantule à genoux rouges du Mexique	true	MX	Mexico	Mexico
4872	Animalia	Arthropoda	Arachnida	Araneae	Theraphosidae	Brachypelma	vagans		Brachypelma vagans	(Ausserer, 1875)	SPECIES	II	Appendix II:	Appendix II:Includes Brachypelmides.	Appendix II:Incluye Brachypelmides.	Appendix II:Inclut Brachypelmides.		Appendix II:	Eurypelma vagans, Eurypelma dupontii, Euathlus vagans	Mexican redrump, Mexican Redrump Tarantula	Tarantula de terciopelo, Tarantula de trasero rojo, Tarantula mexicana cadera roja, Tarantula mexicana de cadera roja	Mygale a croupion rouge du mexique, Tarantule à croupion rouge du Mexique	true	BZ, CR, SV, GT, HN, MX, US	Belize, Costa Rica, El Salvador, Guatemala, Honduras, Mexico, United States of America	Belize, Costa Rica, El Salvador, Guatemala, Honduras, Mexico	United States of America
8548	Animalia	Arthropoda	Arachnida	Araneae	Theraphosidae	Brachypelma	verdezi		Brachypelma verdezi	Schmidt, 2003	SPECIES	II	Appendix II:	Appendix II:Includes Brachypelmides.	Appendix II:Incluye Brachypelmides.	Appendix II:Inclut Brachypelmides.		Appendix II:		Mexican rosegrey	Tarantula mexicana rosa-gris	Mygale rose-gris mexicaine	true	MX	Mexico	Mexico
98881	Animalia	Arthropoda	Arachnida	Scorpiones	Scorpionidae	Pandinus	camerounensis		Pandinus camerounensis	Lourenço 2014	SPECIES	II	Appendix II: <p>Originally listed as <i>Pandinus imperator</i>, from which <i>Pandinus camerounensis</i> was split in 2019, following taxonomic changes adopted at CoP18.</p>	Appendix II: <p>Originally listed as <i>Pandinus imperator</i>, from which <i>Pandinus camerounensis</i> was split in 2019, following taxonomic changes adopted at CoP18.</p>	Appendix II: <p>Originally listed as <i>Pandinus imperator</i>, from which <i>Pandinus camerounensis</i> was split in 2019, following taxonomic changes adopted at CoP18.</p>	Appendix II: <p>Originally listed as <i>Pandinus imperator</i>, from which <i>Pandinus camerounensis</i> was split in 2019, following taxonomic changes adopted at CoP18.</p>		Appendix II: <p>Originally listed as <i>Pandinus imperator</i>, from which <i>Pandinus camerounensis</i> was split in 2019, following taxonomic changes adopted at CoP18.</p>		Emperor Scorpion	Escorpión emperador, Escorpión gigante	Scorpion empereur	true	CM	Cameroon	Cameroon
8370	Animalia	Arthropoda	Arachnida	Scorpiones	Scorpionidae	Pandinus	dictator		Pandinus dictator	(Pocock, 1888)	SPECIES	II	Appendix II:	Appendix II:	Appendix II:	Appendix II:		Appendix II:	Scorpio dictator, Pandinopsis dictator		Escorpión magnífico	Scorpion dictateur	true	CM, CG, GQ, GA, NG	Cameroon, Congo, Equatorial Guinea, Gabon, Nigeria	Cameroon, Congo, Equatorial Guinea, Gabon						Nigeria
3661	Animalia	Arthropoda	Arachnida	Scorpiones	Scorpionidae	Pandinus	gambiensis		Pandinus gambiensis	Pocock, 1899	SPECIES	II	Appendix II:	Appendix II:	Appendix II:	Appendix II:		Appendix II:		Giant Senegalese Scorpion	Escorpión de Gambia	Grand scorpion du Sénégal	true	GM, SN	Gambia, Senegal	Gambia, Senegal
5811	Animalia	Arthropoda	Arachnida	Scorpiones	Scorpionidae	Pandinus	imperator		Pandinus imperator	(Koch, 1842)	SPECIES	II	Appendix II:	Appendix II:	Appendix II:	Appendix II:		Appendix II:	Pandinus africanus	Emperor Scorpion	Escorpión emperador, Escorpión gigante	Scorpion empereur	true	BJ, BF, TD, CI, GH, GN, LR, ML, NG, SL, TG	Benin, Burkina Faso, Chad, Côte d'Ivoire, Ghana, Guinea, Liberia, Mali, Nigeria, Sierra Leone, Togo	Benin, Burkina Faso, Chad, Côte d'Ivoire, Ghana, Guinea, Liberia, Mali, Nigeria, Sierra Leone, Togo
68385	Animalia	Arthropoda	Arachnida	Scorpiones	Scorpionidae	Pandinus	roeseli		Pandinus roeseli	Simon, 1872	SPECIES	II	Appendix II: <p>Originally listed as <i>Pandinus imperator</i>, from which <i>Pandinus roeseli</i> was split in 2017, following taxonomic changes adopted at CoP17.</p>	Appendix II: <p>Originally listed as <i>Pandinus imperator</i>, from which <i>Pandinus roeseli</i> was split in 2017, following taxonomic changes adopted at CoP17.</p>	Appendix II: <p>Originally listed as <i>Pandinus imperator</i>, from which <i>Pandinus roeseli</i> was split in 2017, following taxonomic changes adopted at CoP17.</p>	Appendix II: <p>Originally listed as <i>Pandinus imperator</i>, from which <i>Pandinus roeseli</i> was split in 2017, following taxonomic changes adopted at CoP17.</p>		Appendix II: <p>Originally listed as <i>Pandinus imperator</i>, from which <i>Pandinus roeseli</i> was split in 2017, following taxonomic changes adopted at CoP17.</p>	Heterometrus roeseli	Emperor Scorpion	Escorpión emperador, Escorpión gigante	Scorpion empereur	true	GN	Guinea	Guinea
67073	Animalia	Arthropoda	Arachnida	Araneae	Theraphosidae	Poecilotheria			Poecilotheria		GENUS	II	Appendix II:	Appendix II:	Appendix II:	Appendix II:		Appendix II:	Scurria				false
98289	Animalia	Arthropoda	Arachnida	Araneae	Theraphosidae	Poecilotheria	chaojii		Poecilotheria chaojii	Mirza, Sanap & Bhosale, 2014	SPECIES	II	Appendix II:	Appendix II:	Appendix II:	Appendix II:		Appendix II:					false	IN	India	India
67634	Animalia	Arthropoda	Arachnida	Araneae	Theraphosidae	Poecilotheria	fasciata		Poecilotheria fasciata		SPECIES	II	Appendix II:	Appendix II:	Appendix II:	Appendix II:		Appendix II:	Mygale fasciata, Scurria fasciata	Sri Lankan ornamental tarantula			false	PY, LK	Paraguay, Sri Lanka	Paraguay, Sri Lanka
67497	Animalia	Arthropoda	Arachnida	Araneae	Theraphosidae	Poecilotheria	formosa		Poecilotheria formosa		SPECIES	II	Appendix II:	Appendix II:	Appendix II:	Appendix II:		Appendix II:	Poecilotheria nallamalaiensis	Salem ornamental tarantula			false	IN	India	India
98290	Animalia	Arthropoda	Arachnida	Araneae	Theraphosidae	Poecilotheria	hanumavilasumica		Poecilotheria hanumavilasumica	Smith, 2004	SPECIES	II	Appendix II:	Appendix II:	Appendix II:	Appendix II:		Appendix II:		Rameswaram ornamental tarantula			false	IN, LK	India, Sri Lanka	India, Sri Lanka
67083	Animalia	Arthropoda	Arachnida	Araneae	Theraphosidae	Poecilotheria	metallica		Poecilotheria metallica		SPECIES	II	Appendix II:	Appendix II:	Appendix II:	Appendix II:		Appendix II:		Gooty ornamental tarantula			false	IN	India	India
67303	Animalia	Arthropoda	Arachnida	Araneae	Theraphosidae	Poecilotheria	miranda		Poecilotheria miranda		SPECIES	II	Appendix II:	Appendix II:	Appendix II:	Appendix II:		Appendix II:					false	IN	India	India
67161	Animalia	Arthropoda	Arachnida	Araneae	Theraphosidae	Poecilotheria	ornata		Poecilotheria ornata		SPECIES	II	Appendix II:	Appendix II:	Appendix II:	Appendix II:		Appendix II:		Fringed ornamental tarantula			false	LK	Sri Lanka	Sri Lanka
98291	Animalia	Arthropoda	Arachnida	Araneae	Theraphosidae	Poecilotheria	rajaei		Poecilotheria rajaei	Nanayakkara, Kirk, Dayananda, Ganehiarachchi, Vishvanath & Kusuminda, 2012	SPECIES	II	Appendix II:	Appendix II:	Appendix II:	Appendix II:		Appendix II:					false	LK	Sri Lanka	Sri Lanka
67424	Animalia	Arthropoda	Arachnida	Araneae	Theraphosidae	Poecilotheria	regalis		Poecilotheria regalis		SPECIES	II	Appendix II:	Appendix II:	Appendix II:	Appendix II:		Appendix II:	Ornithoctonus gadgili	Indian ornamental tarantula			false	IN	India	India
67237	Animalia	Arthropoda	Arachnida	Araneae	Theraphosidae	Poecilotheria	rufilata		Poecilotheria rufilata		SPECIES	II	Appendix II:	Appendix II:	Appendix II:	Appendix II:		Appendix II:		Red slate ornamental tarantula			false	IN	India	India
67441	Animalia	Arthropoda	Arachnida	Araneae	Theraphosidae	Poecilotheria	smithi		Poecilotheria smithi		SPECIES	II	Appendix II:	Appendix II:	Appendix II:	Appendix II:		Appendix II:	Poecilotheria pococki	Yellow-backed ornamental tarantula			false	LK	Sri Lanka	Sri Lanka
67502	Animalia	Arthropoda	Arachnida	Araneae	Theraphosidae	Poecilotheria	striata		Poecilotheria striata		SPECIES	II	Appendix II:	Appendix II:	Appendix II:	Appendix II:		Appendix II:		Mysore ornamental tarantula			false	IN	India	India
98292	Animalia	Arthropoda	Arachnida	Araneae	Theraphosidae	Poecilotheria	subfusca		Poecilotheria subfusca	Pocock, 1895	SPECIES	II	Appendix II:	Appendix II:	Appendix II:	Appendix II:		Appendix II:	Scurria fasciata, Poecilotheria uniformis, Poecilotheria bara	Ivory-billed ornamental tarantula			false	BR, LK	Brazil, Sri Lanka	Brazil, Sri Lanka
98293	Animalia	Arthropoda	Arachnida	Araneae	Theraphosidae	Poecilotheria	tigrinawesseli		Poecilotheria tigrinawesseli	Smith, 2006	SPECIES	II	Appendix II:	Appendix II:	Appendix II:	Appendix II:		Appendix II:		Wessel's tiger ornamental tarantula			false	IN	India	India
98294	Animalia	Arthropoda	Arachnida	Araneae	Theraphosidae	Poecilotheria	vittata		Poecilotheria vittata	Pocock, 1895	SPECIES	II	Appendix II:	Appendix II:	Appendix II:	Appendix II:		Appendix II:	Poecilotheria pederseni, Poecilotheria pederseni	Ghost ornamental tarantula			false	LK	Sri Lanka	Sri Lanka
