# Supplementary material for: Searching the web builds fuller picture of arachnid trade
Source: Commun Biol. 2022 May 19;5:448. doi: 10.1038/s42003-022-03374-0 (PMC9120460; doi:10.1038/s42003-022-03374-0)
Supplement: Supplementary file 10 — Data S8 [file 42003_2022_3374_MOESM10_ESM.csv]

assessmentId	internalTaxonId	scientificName	redlistCategory	redlistCriteria	yearPublished	assessmentDate	criteriaVersion	language	rationale	habitat	threats	population	populationTrend	range	useTrade	systems	conservationActions	realm	yearLastSeen	possiblyExtinct	possiblyExtinctInTheWild	scopes
2442709	196120	Sason sechellanum	Endangered	B1ab(iii)+2ab(iii)	2014	2012-11-01 00:00:00 UTC	3.1	English	This species has a restricted range; it has an extent of occurrence (EOO) of 600 km<sup>2</sup>, an area of occupancy (AOO) of 50 km<sup>2</sup>&#160;and is known from three locations. Most of the range is threatened by habitat degradation caused by invasive plant species. The only population not to be threatened by invasive plants is at risk from predation by invasive ants. It is assessed as End…	This species is found in forest habitats from sea level to 600 m above sea level.	This species is threatened by habitat degradation caused by the invasive plant <em>Cinnamomum verum</em>&#160;on Mahe and Silhouette islands and by the invasive ant <em>Pheidole megacephala</em> on Aride Island.	This is&#160;a locally abundant species but with a highly patchy distribution. There are no quantitative data available on population sizes.	Unknown	This species is endemic to the Seychelles islands and recorded on the islands of Mahe, Silhouette and Aride.		Terrestrial	This species is present in the Silhouette National Park and Aride Special Reserve.	Afrotropical		false	false	Global
2442716	196122	Idioctis intertidalis	Critically Endangered	B2ab(iii)	2014	2012-11-01 00:00:00 UTC	3.1	English	The species is known from three similar sites in Madagascar, Seychelles and Comores, with an area of occupancy (AOO) of 3 km<sup>2</sup>. It has not been located recently, despite thorough searches in the Seychelles at least. Although the localities are widely dispersed, they are all threatened mangrove systems highly vulnerable to sea-level rise and so are considered to be a single location. The…	This species is known from the intertidal zone where it lives under logs and stones in mangrove forests.	This species is restricted to mangroves, which are deteriorating due to disturbance and to the effects sea level rise.	This species was recorded in Madagascar in 1968, in Grande Comore in 1981 and in the Seychelles in 1972 but has not been located in any of these localities since. Several searches have been made in Seychelles since 1999.	Unknown	This species is recorded from Madagascar (Nossi-Be), Seychelles (Curieuse) and Comores (Grande Comore).		Terrestrial	No conservation actions have been taken.	Afrotropical	1999	true	false	Global
2442723	196124	Conothele truncicola	Critically Endangered	A2a+4a	2014	2012-11-01 00:00:00 UTC	3.1	English	This species is restricted to two islands and occurs in small isolated populations. &#160;There was an observed decline of 80% in the population at Belle Vue on Silhouette between 2000 and 2010 and the causes of this decline have not ceased, suggesting future declines are probable.&#160;The populations are threatened by predation from introduced ant species and by habitat degradation caused by in…	This species is found in open forests where it makes nests in the bark of large trees.	This species is threatened by habitat deterioration caused by the invasive tree <em>Cinnamomum verum</em>. At least one population&#160;(Belle Vue, Silhouette)&#160;has declined rapidly due to predation by the ant <em>Technomyrmex albipes.</em>	Population declines have been recorded in one monitored population (Belle Vue, Silhouette) due to predation by ants.	Decreasing	This species is endemic to the Seychelles islands of Mahe and Silhouette. It has an area of occupancy (AOO) of 20 km<sup>2</sup>, an extent of occurrence (EOO) of 300 km<sup>2</sup>&#160;and is known from 2 locations.		Terrestrial	This species is present in the Morne Seychellois and Silhouette National Parks. Invasive species control is needed to prevent extinction.	Afrotropical		false	false	Global
2442730	196126	Nesiergus gardineri	Critically Endangered	B2ab(iii)	2014	2012-11-01 00:00:00 UTC	3.1	English	This species was widely distributed but uncommon in 1908 when it was recorded on Mahe, Silhouette, Praslin and Felicite islands. In 1974 a population was discovered on Grande Soeur. Since then searches of the recorded localities and potentially suitable habitat (potential area of occupancy is estimated at 5 km<sup>2</sup>)&#160;have failed to record any surviving populations. The habitats on the …	This species is mainly recorded from lowland habitats, where it probably occurs in woodland, foraging on the ground.	This species is threatened by habitats deteriorating due to the effects of invasive plants, especially <em>Cinnamomum verum.</em>	There are no current population data available as this species was last recorded in 1974.	Unknown	This species is endemic to the Seychelles islands of Mahe, Silhouette, Praslin, Felicite and Grande Soeur.		Terrestrial	No conservation actions have been taken.	Afrotropical	1974	true	false	Global
2442737	196128	Nesiergus halophilus	Critically Endangered	B1ab(iii)	2014	2012-11-01 00:00:00 UTC	3.1	English	This species has a severely fragmented and&#160;highly restricted&#160;range; it has an extent of occurrence (EOO) and area of occupancy (AOO) of 10 km<sup>2</sup>. It&#160;is associated with very vulnerable coastal habitat that is being degraded by significant coastal erosion caused by development and sea level rise. These threats have probably resulted in the loss of most populations since 1909…	This is a littoral or intertidal species but no further details of ecology are known.	This species is threatened by habitats deteriorating due to coastal erosion caused by sea level rise. There is also rapid development of coastal habitats which is likely to threaten any surviving populations, either directly or through contribution to coastal erosion. The apparent loss of most populations since 1909 is probably due to development impacts.	There is no data on the current population as the species was last recorded in 1972 and has not been located subsequently despite searches of potentially suitable habitat.	Unknown	This species is endemic to the Seychelles islands of Silhouette, Curieuse, Recifs and Fregate. It is known from the first three islands in 1905-9 and Fregate from 1972 but has not been recorded subsequently.		Terrestrial	No conservation actions have been taken.	Afrotropical	1972	true	false	Global
2442744	196130	Larinia dasia	Endangered	B1ab(iii)+2ab(iii)	2014	2012-12-01 00:00:00 UTC	3.1	English	This species has a highly restricted range; it has an area of occupancy (AOO) and an extent of occurrence (EOO) of 100 km<sup>2</sup>&#160;and is known from a single location. All of the low-lying range is at risk of habitat deterioration caused by sea level rise. Therefore, it is assessed as Endangered.	This species is restricted to dry scrub habitats on Aldabra atoll.	The only threat known for this species is the decline in habitat area and quality caused by ongoing sea level rise, as all habitat is less than 6 m above sea level, and most is under 2 m above sea level.	There is no information on population numbers. The population is projected to decline due to ongoing sea level rise, with all parts of the range being less than 6 m above sea level and most under 2 m above sea level.	Unknown	This species is known only from Aldabra atoll, with an area of occupancy (AOO) and extent of occurrence (EOO) of 100 km<sup>2</sup>.		Terrestrial	This species is present in the Aldabra Special Reserve.	Afrotropical		false	false	Global
2442751	196132	Prasonica anarillea	Endangered	B1ab(iii)+2ab(iii)	2014	2012-04-07 00:00:00 UTC	3.1	English	This species has a highly restricted range; it has an extent of occurrence (EOO) and area of occupancy (AOO) of 100 km<sup>2</sup>&#160;and is known from a single location. All of the low-lying range is at risk of habitat deterioration caused by sea level rise. Therefore, it is assessed as Endangered.	This species is known only from drys scrub on Aldabra atoll.	The only known threat to this species is sea level rise which is expected to be causing declines in habitat quality and area as all habitat is less than 6 m above sea level and most is below 2 m above sea level.	There is no information on the current population but population size is expected to be decreasing due to a loss of habitat caused by sea level rise.	Unknown	This species is known only from Aldabra atoll in the Seychelles, with an area of occupancy of 100 km<sup>2</sup>.		Terrestrial	This species is present in the Aldabra Special Reserve.	Afrotropical		false	false	Global
2442758	196134	Prasonicella marsa	Endangered	B1ab(iii)+2ab(iii)	2014	2012-12-01 00:00:00 UTC	3.1	English	This species has a highly restricted range; it has an extent of occurrence (EOO) and area of occupancy (AOO) of &#160;100 km<sup>2</sup>&#160;and is known from a single location.&#160;All of the low-lying range is at risk of habitat deterioration caused by sea level rise. Therefore, it is assessed as Endangered.	This species is restricted to dry scrub on Aldabra atoll.	This species is threatened by sea level rise, as all of its range is less than 6 m above sea level and most is under 2 m above sea level.	There is no data on the current populations but they are expected to be declining due to habitat deterioration caused by sea level rise.	Unknown	This species is known only from Aldabra atoll in the Seychelles, with an area of occupancy of 100 km<sup>2</sup>.		Terrestrial	This species is present in the Aldabra Special Reserve.	Afrotropical		false	false	Global
2442765	196137	Clubiona hitchinsi	Near Threatened		2014	2012-12-01 00:00:00 UTC	3.1	English	This species has an extent of occurrence (EOO) of 3,000 km<sup>2</sup>, an area of occupancy (AOO) of 200 km<sup>2</sup>&#160;and is known from 12 locations. Sea level rise is projected to result in a continuing decline in habitat quality and extent in the future, as a number of the populations are found at sea level. This species is close to qualifying as Vulnerable under B1ab(iii)+B2ab(iii) due…	This species is found in scrub habitats from sea level to 300 m above sea level.	Lowland populations are threatened by ongoing sea-level rise; on the islands of Denis, Alphonse and St. Francois all habitats are at sea level and at high risk. On the islands of North, Aride, Cousin, Cousine and Marianne there will be large impacts but some higher-altitude habitats also exist. Impacts on Mahe and Silhouette islands may be minimal.	This species has been recorded at densities of 1,000 individuals per hectare on coral islands (Alphonse and St. Francois) and 2,000 individuals per hectare in the granitic islands (Aride and North).	Unknown	This species is endemic to the Seychelles islands of Mahe, Therese, Silhouette, North, Aride, Cousin, Cousine, Felicite, Marianne, Denis, Alphonse and St. Francois.		Terrestrial	This species is present in Silhouette, Aride, Cousin, Cousine National Parks.	Afrotropical		false	false	Global
2442772	196138	Clubiona mahensis	Endangered	B1ab(iii)+2ab(iii)	2014	2012-12-01 00:00:00 UTC	3.1	English	The species has a restricted range; it has an extent of occurrence (EOO) of 400 km<sup>2</sup>, an area of occupancy of 20 km<sup>2</sup>&#160;and is known from three locations. It&#160;occurs in habitats that are deteriorating due to invasion by alien plants. Therefore, it is assessed as Endangered.	This species is found in woodland habitats.	This species is threatened by habitat deterioration caused by invasive plant species, particularly <em>Cinnamomum verum</em>.	There are no available data on the current population.	Unknown	This species is endemic to the Seychelles islands of Mahe, Silhouette and Praslin. Recently, it has been recorded only from Praslin (1972) and Silhouette (1999-2001).		Terrestrial	This species is present in Silhouette and Praslin National Parks.	Afrotropical		false	false	Global
2442779	196139	Clubiona nigrimaculosa	Endangered	B1ab(iii)+2ab(iii)	2014	2012-12-01 00:00:00 UTC	3.1	English	The species has a restricted range, most of which is threatened by habitat degradation. It appears to have declined on two of the localities and is known from only three sites recently. It now has an extent of occurrence (EOO) of 500 km<sup>2</sup>&#160;and area of occupancy (AOO) of 25 km<sup>2</sup>. Therefore, it is assessed as Endangered.	This species is found in woodland from the coast to 500 m above sea level. It is present in three distinct habitats: coastal habitats on Aride, Cousin and Silhouette; lowland forest on Silhouette; and at mid-altitudes on Silhouette.	The main population (Silhouette) is threatened by habitat degradation caused mainly by the invasive tree species&#160;<em>Cinnamomum verum</em>.	This species is most abundant at sea level where it has been recorded at densities of 1,000 individuals per hectare (Aride and Silhouette). It is found at lower densities of 42 individuals per hectare&#160;at higher altitudes&#160;(<em>Pisonia </em>forest, Silhouette).	Unknown	This species is endemic to the Seychelles islands of Mahe, Anonyme, Silhouette, Aride and Cousin. Recently it has only been recorded from Silhouette, Aride and Cousin.&#160;Historically, the extent of occurrence (EOO) of this species was 600 km<sup>2</sup>, but it has only been recorded from an extent of occurrence of 500 km<sup>2</sup>&#160;since 1975.		Terrestrial	All populations of this species are in protected areas (Silhouette, Aride and Cousine National Parks).	Afrotropical		false	false	Global
2442786	196143	Paccius quadridentatus	Critically Endangered	B1ab(iii)	2014	2012-12-01 00:00:00 UTC	3.1	English	This species is known from a single locality where the habitat has deteriorated severely due to invasive plants. It has an estimated extent of occurrence (EOO) and area of occupancy (AOO) of 20 km<sup>2</sup>.&#160;It has not been recorded since 1892 and may be extinct. Therefore, it is assessed as Critically Endangered (Possibly Extinct).	This species is recorded from tropical forest.	Any surviving individuals will be threatened by ongoing habitat deterioration caused by the invasive tree <em>Cinnamomum verum</em>.	There are no data available on the current population.	Unknown	This species is endemic to the Seychelles island of Mahe, where it is represented by a single record from 1892.		Terrestrial	No conservation actions have been taken. Research is needed to locate any surviving populations.	Afrotropical	1892	true	false	Global
2442793	196153	Apolania segmentata	Critically Endangered	B1ab(iii)	2014	2012-12-01 00:00:00 UTC	3.1	English	This species is known only from a single location where the small area&#160;of forest habitat&#160;(Area of occupancy of 20 km<sup>2</sup>)&#160;is deteriorating due to the effects of invasive plant species.&#160;Therefore, it is assessed as Critically Endangered.	This species is found in forest habitats.	This species is threatened by habitat deterioration caused by invasive plant species, particularly&#160;<em>Cinnamomum verum</em>.	There are no data available on the current population.	Unknown	This species is endemic to the Seychelles island of Mahe where it is restricted to a small area of forest (Sans Souci - Morne Blanc area).		Terrestrial	This species is present in the Morne Seychellois National Park.	Afrotropical		false	false	Global
2442800	196156	Pritha heikkii	Least Concern		2014	2012-12-01 00:00:00 UTC	3.1	English	This species is widespread in the Seychelles islands and has adapted to disturbed habitats. Therefore, it is assessed as Least Concern.	This species is found on rocks and in leaf litter in coastal woodland, where it may be locally abundant. It is also present in houses.	All populations are coastal and may be threatened by habitat change caused by urban development and sea level rise. However, this species is now found in houses, suggesting it is adaptable to disturbed habitats. Additionally, it is not thought that sea level rise will have significant impacts on the habitat available, in terms of area or number of locations.	There are no data available on the current population.	Unknown	This species is endemic to the Seychelles islands of Mahe, Conception, Silhouette, Praslin, Aride, Cousine and Curieuse. This species has an extent of occurrence (EOO) of 600 km<sup>2</sup>, an area of occupancy (AOO) of 100 km<sup>2</sup>&#160;and is known from 7 locations.		Terrestrial	This species is present in the Silhouette, Aride and Cousine National Parks.	Afrotropical		false	false	Global
2442807	196158	Microdrassus inaudax	Critically Endangered	B1ab(iii)	2014	2012-12-01 00:00:00 UTC	3.1	English	This restricted-range species is recorded from a single location where the habitat is deteriorating due to the effects of invasive plant species. It has an extent of occurrence (EOO) and area of occupancy (AOO) of 20 km<sup>2</sup>. Therefore, it is assessed as Critically Endangered.	This species is found in forest habitats.	This species is threatened by habitat deterioration caused by invasive plant species, particularly <em>Cinnamomum verum</em>.	This species has been recorded at a population density of 1,000 individuals per hectare.	Unknown	This species is endemic to the Seychelles island of Mahe where it has been recorded only from Copolia.		Terrestrial	This species is present in the Morne Seychellois National Park.	Afrotropical		false	false	Global
2442814	196160	Xerophaeus espoir	Vulnerable	B1ab(iii)+2ab(iii)	2014	2012-12-01 00:00:00 UTC	3.1	English	This species is recorded from six separate islands, with an extent of occurrence (EOO) and area of occupancy (AOO) of 300 km<sup>2</sup>&#160;and 100 km<sup>2</sup>, respectively. The habitats that it occupies are deteriorating due to the effects of invasive plant species, but it appears to be tolerant of current levels of degradation. Therefore, it is assessed as Vulnerable.	This species is found in woodland and buildings at low altitude.	The habitats that this species occupy are deteriorating but it seems to be tolerant of current levels of degradation.	This species has been recorded at a population density of 1,000 individuals per hectare on Marianne, North and Silhouette islands.	Unknown	This species is endemic to the Seychelles islands of Mahe, Silhouette, North, Cousin, Cousine and Marianne.		Terrestrial	This species is present in the Aride, Cousin and Cousine National Parks.	Afrotropical		false	false	Global
2442821	196163	Microdipoena elsae	Least Concern		2014	2012-12-01 00:00:00 UTC	3.1	English	This species has been recorded from five different islands, where it is widespread and adaptable to disturbed habitats. Therefore, it is assessed as Least Concern.	This is a woodland species, which spins webs in low vegetation and leaf litter.	The woodland habitats that this species occurs in are deteriorating due to the effects of invasive plant species. However, this species appears adaptable to disturbed habitats.	This species has been recorded at low population densities of below 1,000 individuals per hectare&#160;in most sites, but records range from 167 individuals per hectare in the <em>Pisonia </em>forest on Silhouette, to 500 individuals per hectare on Aride, to 1,000 individuals per hectare at Mont Corgat on Silhouette.	Unknown	This species is endemic to the Seychelles islands of Mahe, Silhouette, Aride, Cousin and Cousine. It has an extent of occurrence (EOO) of 500 km<sup>2</sup>, an area of occupancy (AOO) of 120 km<sup>2</sup>&#160;and is known from 12 locations on the five islands.		Terrestrial	This species is present in the Silhouette, Aride, Cousin and Cousin National Parks.	Afrotropical		false	false	Global
2442828	196167	Euso muehlenbergi	Critically Endangered	B1ab(iii)+2ab(iii)	2014	2012-12-01 00:00:00 UTC	3.1	English	This species is restricted to two small islands which have been heavily degraded since the species was last recorded in 1975. It is assumed to be extinct on Petite Soeur and as a result, is thought to now occur at a single location. Extent of occurrence (EOO) and area of occupancy (AOO) have been estimated at 60 km<sup>2</sup>&#160;and 3 km<sup>2</sup>, respectively. Therefore, it is assessed as …	This is a leaf-litter inhabiting species from coastal woodland.	This species is threatened by habitat change resulting from the abandonment of coconut plantations. On Petite Soeur this is highly advanced and the island is completely covered with coconut scrub. On Grande Soeur habitats are still more diverse.	There are no available data on the current population.	Unknown	This species is endemic to the Seychelles islands of Grande Soeur and Petite Soeur. It is almost certainly extinct on Petite Soeur where it was last recorded in 1975.		Terrestrial	No conservation actions have been taken but habitat management is needed.	Afrotropical	1975	true	false	Global
2442835	196169	Ouette ouette	Vulnerable	D2	2014	2012-12-01 00:00:00 UTC	3.1	English	This species is restricted to one very small area of habitat with an extent of occurrence (EOO) and area of occupancy (AOO) of 0.48 km<sup>2</sup>. In surrounding areas, habitat degradation due to invasive plant species is significant and accelerating. Although this species is present within a Silhouette National Park, this park is not managed and so invasive plant species represent a plausible t…	This is a leaf-litter inhabiting species from <em>Pisonia seychellarum</em> woodland.	Although invasive plants are present these are not spreading significantly in the habitat where this species is recorded. This species is restricted to a climatically sensitive habitat; changes in rainfall patterns as a result of climate change are likely to have significant impacts on the population of this spider and on habitat quality.	This species has been recorded at a population density of 42 individuals per hectare in the <em>Pisonia </em>forest on Silhouette, giving a population estimate of 2,016 individuals.	Unknown	This species is endemic to the Seychelles island of Silhouette, where it is recorded from <em>Pisonia sechellarum</em> forest.		Terrestrial	This species is present in the Silhouette National Park.	Afrotropical		false	false	Global
2442842	196171	Roche roche	Vulnerable	B1ab(iii)+2ab(iii)	2014	2012-12-01 00:00:00 UTC	3.1	English	This species is restricted to coastal areas of three islands where it is estimated to occur at 10 locations. It has an extent of occurrence (EOO) of 400 km<sup>2</sup>&#160;and an area of occupancy (AOO) of 50 km<sup>2</sup>. It&#160;is threatened by sea-level rise and urbanisation. Therefore, it is assessed as Vulnerable.	This species is found in leaf litter in coastal woodland.	The main populations, which are on Mahe island, are in coastal habitat which is subject to rapid urbanisation and is affected by sea level rise. Movement inland is possible on Mahe and sea level rise is unlikely to be a major threat there, but will be significant on Cousin and Cousine.	This species is locally abundant and has been recorded at a density of up to 6,000 individuals per hectare.	Unknown	This species is endemic to the Seychelles islands of Mahe, Cousin and Cousine.		Terrestrial	This species is present in the Cousine and Cousin Special Reserves.	Afrotropical		false	false	Global
2442849	196174	Brignolia bowleri	Near Threatened		2014	2012-12-01 00:00:00 UTC	3.1	English	This species has a highly restricted range; it has an extent of occurrence (EOO) and area of occupancy (AOO) of 0.6 km<sup>2</sup>&#160;and is known from a single location. These values are all below the threshold for a Critically Endangered status under criterion B. At present, the habitat that this species occurs in is stable and located in a protected area, although there are no direct conserv…	This species is found in leaf litter in coastal woodland.	This species has a highly restricted range. In the past coppicing of woodland to encourage seabird nesting for egg harvesting probably affected the ecology of the species. At present the species may be affected by predation from invasive ants, especially <em>Pheidole megacephala,</em>&#160;but the impact of this is not known.	This species has been recorded at a population density of 400 individuals per hectare, giving a total population estimate of 24,000 individuals.	Unknown	This species is endemic to the Seychelles island of Aride.		Terrestrial	This species is present in the Aride Special Reserve but is not subject to any direct conservation action.	Afrotropical		false	false	Global
2442856	196176	Cousinea keeleyi	Vulnerable	D2	2014	2012-12-01 00:00:00 UTC	3.1	English	This species is at risk due to its highly restricted range; it has an extent of occurrence (EOO) and area of occupancy (AOO) of 0.2 km<sup>2</sup>&#160;and is known from a single location. It may be threatened by predation by invasive ants,&#160;mainly&#160;<em>Pheidole megacephala</em>. These ants are currently controlled but if this control were removed then it is plausible that they could driv…	This species is found in leaf litter in coastal woodland.	This species has a highly restricted range. In the past the island was extensively modified by coconut plantations but it has been largely restored. Invasive ants (mainly <em>Pheidole megacephala</em>) may have posed a threat but these are currently being controlled.	There is no information available on the current population.	Unknown	This species is endemic to the Seychelles island of Cousine.		Terrestrial	This species is present in the Cousine Special Reserve. Invasive ants in the reserve are currently being controlled.	Afrotropical		false	false	Global
2442863	196178	Farqua quadrimaculata	Critically Endangered	B1ab(iii)+2ab(iii)	2014	2012-12-01 00:00:00 UTC	3.1	English	This species is threatened throughout its small range by sea level rise. It has an extent of occurrence (EOO) of 10 km<sup>2</sup>, an area of occupancy (AOO) of 1 km<sup>2</sup>&#160;and is known from one location.&#160;As the species is restricted to less than 1 m above sea level, the impacts of sea level rise are likely to be threatening this species at present through habitat degradation and …	This species is found in leaf litter in coastal scrub habitats.	The species is very restricted in range, all of which is less than 1m above sea-level and so threatened by sea level rise causing loss of land area and habitat degradation.	There is no data on the current population.	Unknown	This species is endemic to the Seychelles atoll of Farquhar.		Terrestrial	No conservation actions have been taken and no practical in situ measures can be proposed given that the primary threat is sea level rise.	Afrotropical		false	false	Global
2442870	196180	Gamasomorpha austera	Critically Endangered	B1ab(iii)	2014	2012-12-01 00:00:00 UTC	3.1	English	This species is known from a single specimen collected in in 1892. Searches for the species have been carried out in potentially suitable habitat and no individuals have been located. If it does survive it is thought to be restricted to a single location of high quality forest, with an estimated extent of occurrence (EOO) and area of occupancy (AOO) of 20 km<sup>2</sup>. This habitat is deteriora…	No details of the ecology of this species are known but related species are found in leaf litter in forest habitats.	This species is thought to be threatened by habitat degradation as all forest habitats on Mahe are deteriorating due to the impact of invasive plants.	There are no data available on the current population.	Unknown	This species is endemic to the Seychelles island of Mahe.		Terrestrial	No conservation actions have been taken.	Afrotropical	1892	true	false	Global
2442877	196181	Gamasomorpha mornensis	Endangered	B2ab(iii)	2014	2012-12-01 00:00:00 UTC	3.1	English	All populations of this restricted-range species are threatened by habitat degradation, either through invasive species or through sea level rise. It has an area of occupancy (AOO) of 100 km<sup>2</sup>&#160;and is known from five locations. Therefore, it is assessed as Endangered.	This species is found in leaf litter in woodland.	The forest habitats occupied by the species are deteriorating due to the impact of invasive plants (mainly <em>Cinnamomum verum</em>). The Poivre atoll populaiton is found only at sea level and is at risk from sea level rise causing loss of range and habitat degradation.	This species has been recorded at highly variable population densities on Silhouette island: from 164 (<em>Pisonia </em>forest) to 2,000 individuals per hectare (Mon Plaisir).	Unknown	This species is endemic to the Seychelles islands of Mahe, Silhouette and Poivre.		Terrestrial	This species is found within the Silhouette National Park.	Afrotropical		false	false	Global
2442884	196183	Ischnothyrella jivani	Critically Endangered	B1ab(iii)+2ab(iii)	2014	2012-12-01 00:00:00 UTC	3.1	English	This species is restricted to mangrove habitats which are deteriorating due to drainage for development, pollution and sea-level rise. It is known from only one site, which is heavily degraded, but it is probably more widespread. However, all mangrove areas in Seychelles are under severe threat. It has an extent of occurrence (EOO) of 10 km<sup>2</sup>&#160;and&#160;an area of occupancy (AOO) of …	This species is found in mangroves, probably in leaf litter above the high-tide line.	The species is restricted to mangrove habitats which are under severe threat from drainage, pollution and sea-level rise.	There is no data on the current population.	Unknown	This species is endemic to the Seychelles island of Mahe where it has only been recorded from the Anse Louis mangrove system.		Terrestrial	No conservation actions have been taken. The remaining mangrove fragments need legal protection and protection from pollution.	Afrotropical		false	false	Global
2442891	196185	Ischnothyreus serpentinum	Endangered	B1ab(iii)+2ab(iii)	2014	2012-12-01 00:00:00 UTC	3.1	English	This is a restricted range species; it has both an extent of occurrence (EOO) and area of occupancy (AOO) of 10 km<sup>2</sup>&#160;and is known from two locations. It is threatened by habitat deterioration due to the impacts of invasive plants (mainly <em>Cinnamomum verum</em>). Therefore, it is assessed as Endangered.	This species is found in leaf litter in forest habitats.	This species is threatened by habitat deterioration due to the impacts of invasive plants (principally <em>Cinnamomum verum</em>).	There is no current population data.	Unknown	This species is endemic to the Seychelles island of Mahe.		Terrestrial	This species is present in the Morne Seychellois National Park. The La Reserve area of Mahe should be protected.	Afrotropical		false	false	Global
2442898	196187	Lionneta gerlachi	Critically Endangered	B1ab(iii)+2ab(iii)	2014	2012-12-01 00:00:00 UTC	3.1	English	This is a highly restricted species found only in habitats which are threatened by habitat deterioration caused by invasive plants (especially <em>Cinnamomum verum</em>) and climate change. It has an extent of occurrence (EOO) and area of occupancy (AOO) of 1 km<sup>2</sup>&#160;and is known from a single location. Therefore, it is assessed as Critically Endangered.	This species is found in leaf litter in forest habitats.	This species is threatened by habitat deterioration due to the impacts of invasive plants (especially <em>Cinnamomum verum</em>) and climate change.	This species occurs at population densities of 292-500 individuals per hectare, giving a population estimate of 29,200-50,000 individuals.	Unknown	This species is endemic to the Seychelles island of Silhouette where it is found in the high forests.		Terrestrial	This species is present in the Silhouette National Park.	Afrotropical		false	false	Global
2442905	196188	Lionneta mahensis	Endangered	B1ab(iii)+2ab(iii)	2014	2012-12-01 00:00:00 UTC	3.1	English	This is a restricted range species; it has an extent of occurrence (EOO) of 300 km<sup>2</sup>, an area of occupancy (AOO) of 15 km<sup>2</sup>&#160;and is known from two locations. It is&#160;threatened by habitat deterioration due to the impacts of climate change and invasive plants (especially <em>Cinnamomum verum</em> and <em>Camellia sinensis</em>) and also potentially threatened in the near…	This species is found in leaf litter in damp forest habitats.	This species is threatened by habitat deterioration due to the impacts of invasive plants (especially <em>Cinnamomum verum</em>) and climate change. In addition, the Mahe population is threatened by rapid habitat degradation caused by <em>Camellia sinensis</em> escaping from tea plantations and may be further threatened in the future by the presence of the crazy ant <em>Anoplolepis gracilipes</em…	This species has been recorded at a population density of 83 individuals per hectare on Silhouette.	Unknown	This species is endemic to the Seychelles islands of Mahe and Silhouette.		Terrestrial	This species is present in the Morne Seychellois and Silhouette National Parks.	Afrotropical		false	false	Global
2442912	196189	Lionneta orophila	Endangered	B1ab(iii)+2ab(iii)	2014	2012-12-01 00:00:00 UTC	3.1	English	This species has a restricted range; it has an extent of occurrence (EOO) of 600 km<sup>2</sup>, an area of occupancy (AOO) of 50 km<sup>2</sup>&#160;and is known from two locations. All populations are threatened by habitat deterioration due to invasion by alien plants<em></em>. Climate change is a contributory threat for one of the two recorded populations. Therefore, it is assessed as Endanger…	This species is found in leaf litter in forest habitats.	This species is threatened by habitat deterioration due to invasion by alien plants, especially <em>Cinnamomum verum</em>. One of the two localities (La Digue) is extremely degraded and the species may be extinct there. The other locality (Morne Blanc, Mahe) is also affected by climate change causing drying of the higher forest habitats.	There are no data available on the current population.	Unknown	This species is endemic to the Seychelles islands of Mahe and La Digue.		Terrestrial	This species is present in the Morne Seychellois National Park but not subject to any active conservation measures.	Afrotropical		false	false	Global
2442919	196190	Lionneta praslinensis	Endangered	B1ab(iii)+2ab(iii)	2014	2012-12-01 00:00:00 UTC	3.1	English	The species has probably declined over most of its range and surviving populations are threatened by habitat deterioration due to invasion by alien plants, especially <em>Cinnamomum verum</em>. Its current estimated extent of occurrence (EOO) and area of occupancy (AOO) are 600 km<sup>2</sup>&#160;and 50 km<sup>2</sup>, respectively, and it is thought to occur at three locations. Therefore, it is…	This species is found in leaf litter in forest habitats.	This species is threatened by habitat deterioration due to invasion by alien plants, especially <em>Cinnamomum verum</em>. The restriction of the species on Mahe and Praslin islands suggests that severe habitat degradation on those islands has led to local extinctions. Degradation is less advanced on Silhouette, but continuing.	This species has been recorded at varied population densities in different sites on Silhouette island: from 42 individuals per hectare (<em>Pisonia </em>forest) to 2,000 individuals per hectare (Gratte Fesse).	Unknown	This species is endemic to the Seychelles islands of Mahe, Praslin and Silhouette. It is restricted to La Reserve on Mahe and the Vallee de Mai on Praslin, but is found throughout high forest on Silhouette.		Terrestrial	This species is present in the Praslin and Silhouette National Parks. The Mahe population (La Reserve) is not protected.	Afrotropical		false	false	Global
2442926	196191	Lionneta savyi	Endangered	B1ab(iii)+2ab(iii)	2014	2012-12-01 00:00:00 UTC	3.1	English	This is a restricted range species; it has an extent of occurrence (EOO) of 300 km<sup>2</sup>, an area of occupancy (AOO) of 50 km<sup>2</sup> and is known from only two locations. It is threatened by habitat deterioration due to the effects of invasive plants, especially <em>Cinnamomum verum</em>, and climate change causing drying of higher, cloud associated habitats. Therefore, it is assessed …	This species is found in leaf litter in forest habitats.	This species is threatened by habitat deterioration due to the effects of invasive plants, especially <em>Cinnamomum verum</em>, and climate change causing drying of higher, cloud associated habitats.	There is no data on the current population.	Unknown	This species is endemic to the Seychelles islands of Mahe and Silhouette.		Terrestrial	This species is present in the Morne Seychellois and Silhouette National Parks.	Afrotropical		false	false	Global
2442933	196192	Lionneta sechellensis	Endangered	B1ab(iii)+2ab(iii)	2014	2012-12-01 00:00:00 UTC	3.1	English	This is a restricted range species; it has an extent of occurrence (EOO) of 650 km<sup>2</sup>, an area of occupancy (AOO) of 100 km<sup>2</sup>&#160;and is known from four locations. It&#160;is threatened by habitat deterioration caused by invasive plants and climate change. Therefore, it is assessed as Endangered.	This species is found in leaf litter in forest habitats.	This species is threatened by habitat deterioration due to the effects of invasive plants, especially <em>Cinnamomum verum</em>, and climate change causing drying of higher, cloud associated habitats.	This species is locally abundant; it has been recorded at a population density of 833 individuals per hectare in the <em>Pisonia </em>forest (Silhouette), 1,000&#160;individuals per hectare&#160;at Mon Plaisir (Silhouette) and 2,000&#160;individuals per hectare&#160;at Congo Rouge (Mahe). It is scarce at all other sites.	Unknown	This species is endemic to the Seychelles islands of Mahe, Silhouette, Praslin and Curieuse.		Terrestrial	This species is present in the Morne Seychellois, Silhouette and Praslin National Parks.	Afrotropical		false	false	Global
2442940	196193	Lionneta silhouettei	Endangered	B1ab(iii)+2ab(iii)	2014	2012-12-01 00:00:00 UTC	3.1	English	This is a restricted range species; it has an estimated extent of occurrence (EOO) and area of occupancy (AOO) of 10 km<sup>2</sup>&#160;and is known from two locations. It&#160;is threatened by habitat degradation caused by invasive plants. It has only been recorded in 1972, despite subsequent searches, but unrecorded small populations may still exist. Therefore, it is assessed as Endangered.	This species is found in leaf litter in forest habitats.	This species is threatened by habitat deterioration due to the effects of invasive plants, especially <em>Cinnamomum verum,&#160;</em>and climate change causing drying of habitats.	There is no current population data.	Unknown	This species is endemic to the Seychelles island of Silhouette.		Terrestrial	This species is present in the Silhouette National Park.	Afrotropical		false	false	Global
2442947	196194	Lionneta veli	Endangered	B1ab(iii)+2ab(iii)	2014	2012-12-01 00:00:00 UTC	3.1	English	This is a restricted range species; it has an extent of occurrence (EOO) of 100 km<sup>2</sup>, an area of occupancy (AOO) of 5 km<sup>2</sup>&#160;and is known from two locations. It&#160;is potentially threatened by habitat degradation caused by invasive plant species. Therefore, it is assessed as Endangered.	This species is found in leaf litter in woodland habitats.	This species is potentially threatened by habitat deterioration due to the effects of invasive plants, especially <em>Cinnamomum verum<em>, </em></em>but the species is currently present in highly invaded sites and may be tolerant of current levels of invasion.<em><br/></em>	This species has been recorded at population densities of less than 1,000 individuals per hectare in all sites.	Unknown	This species is endemic to the Seychelles islands of Curieuse and Grande Soeur.		Terrestrial	The Curieuse population is present within the Curieuse Marine National Park but the terrestrial part of the park is not legally protected.	Afrotropical		false	false	Global
2442954	196196	Brignolia trichinalis	Vulnerable	B1ab(iii)+2ab(iii)	2014	2012-12-01 00:00:00 UTC	3.1	English	This species has an extent of occurrence (EOO) of 2,000 km<sup>2</sup>, an area of occupancy (AOO) of 100 km<sup>2</sup>&#160;and is known from seven locations; these values exclude the potential Sri Lankan population as this record is highly uncertain. Most of the forests occupied by this species are threatened by habitat degradation caused by invasive plants. Therefore, it is assessed as Vulner…	This species is found in leaf litter in forest habitats.	In Seychelles and Mauritius this species is threatened by habitat deterioration due to the effects of invasive plants, especially <em>Cinnamomum verum. </em>Its status in Sri Lanka is uncertain.	There are no precise data on the current population but it is scarce at all sites.	Unknown	This species is recorded from Mauritius and Seychelles (islands of Aride, Cousine, Mahe, Praslin, Petite Soeur and Silhouette). There is uncertainty around its presence in Sri Lanka.		Terrestrial	In Seychelles it is present in the Aride, Cousine, Praslin and Silhouette National Parks.	Afrotropical		false	false	Global
2442961	196198	Heteroonops tetraspinosus	Least Concern		2014	2012-12-01 00:00:00 UTC	3.1	English	This is a widely distributed pan-tropical species which is not facing any significant threats at present.	This species is found in leaf litter in woodland and scrub habitats.	No past, ongoing or future threats to this species are known.	There are no data on the current population.	Unknown	This is a widely distributed pan-tropical species. It is thought to have originated on the&#160;Caribbean&#160;islands and to have been introduced elsewhere. The status of mainland Neotropical&#160;populations&#160;is not known.		Terrestrial	This species is present in some protected areas, such as the Silhouette National Park in Seychelles.	Afrotropical|Australasian|Indomalayan|Neotropical|Oceanian		false	false	Global
2442968	196200	Opopaea probosciella	Critically Endangered	B2ab(iii)	2014	2012-12-01 00:00:00 UTC	3.1	English	The species is highly restricted in range being recorded from a single site with an area of occupancy (AOO) of 1 km<sup>2</sup>. Its entire range&#160;is threatened by ongoing sea level rise, which is likely to cause significant habitat alteration in the near future. The species could also be threatened in future by tourism development. Therefore, it is assessed as Critically Endangered.	This species is found in leaf litter in coastal scrub habitat.	This species is threatened by habitats deteriorating due to the effects of sea level rise caused by climate change. As the species only occurs on an island rising to less than 2 m above sea level, its entire range is threatened.	There is no data on the current population.	Unknown	This species is endemic to the Seychelles island of Farquhar.		Terrestrial	No conservation actions have been taken and none are planned.	Afrotropical		false	false	Global
2442975	196201	Opopaea suspecta	Critically Endangered	B1ab(iii)+2ab(iii)	2014	2012-12-01 00:00:00 UTC	3.1	English	The species is restricted to one area of forest which is threatened by invasive plant species and predation by the crazy ant. It has an extent of occurrence (EOO) and area of occupancy (AOO) of 5 km<sup>2</sup>&#160;and is known from a single location. Therefore, it is assessed as Critically Endangered.	This speceis is found in leaf litter in <em>Lodoicea maldivica</em> palm woodland.	This species is threatened by habitats deteriorating due to the effects of invasive plants, especially <em>Cinnamomum verum</em>, and predation by the crazy ant <em>Anoplolepis gracilipes.</em>	This species has been recorded at a population density of 1,000 individuals per hectare.	Unknown	This species is endemic to the Seychelles island of Praslin where it has been recorded only in the Vallee de Mai.		Terrestrial	This species is present in the Praslin National Park.	Afrotropical		false	false	Global
2442982	196203	Orchestina justini	Endangered	B1ab(iii)+2ab(iii)	2014	2012-12-01 00:00:00 UTC	3.1	English	This is a restricted range species; it has an extent of occurrence (EOO) of 300 km<sup>2</sup>, an area of occupancy, (AOO) of 20 km<sup>2</sup>&#160;and is known from four locations. It&#160;is threatened by habitat deterioration caused by sea-level rise. Therefore, it is assessed as Endangered.	This species is found in lowland habitats where it occurs in low vegetation.	This species is threatened by habitat deterioration due to the effects of sea-level rise.	There is no data on the current population.	Unknown	This species is endemic to the Seychelles islands of Conception, Silhouette, North and Cousin.		Terrestrial	This species is present in the Silhouette and Cousin National Parks.	Afrotropical		false	false	Global
2442989	196204	Orchestina maureen	Critically Endangered	B1ab(iii)+2ab(iii)	2014	2012-12-01 00:00:00 UTC	3.1	English	This species is restricted to one site where the species is threatened by predation by invasive crazy ants <em>Anoplolepis gracilipes,</em>&#160;habitat change caused by invasive plants and climate change, which is currently causing drying of normally wet forest habitats. It has an extent of occurrence (EOO) and area of occupancy (AOO) of 5 km<sup>2</sup>. Therefore, it is assessed as Critically …	This species is found in woodland where it has been collected from moss.	This species is threatened by habitats deteriorating due to the effects of invasive plants, especially <em>Cinnamomum verum</em>, predation by invasive crazy ants <em>Anoplolepis gracilipes</em>, and climate change causing drying of higher, cloud associated habitats.	There is no data on the current population.	Unknown	This species is endemic to the Seychelles island of Mahe.		Terrestrial	This species is present in the Morne Seychellois National Park.	Afrotropical		false	false	Global
2442996	196205	Orchestina sechellorum	Endangered	B1ab(iii)+2ab(iii)	2014	2012-12-01 00:00:00 UTC	3.1	English	This is a restricted range species; it has an extent of occurrence (EOO) of 600 km<sup>2</sup>, an area of occupancy (AOO) of 50 km<sup>2</sup>&#160;and is known from three locations. It&#160;is threatened by habitat deterioration due to the effects of invasive plants on Mahe and Praslin islands, and drought and sea-level rise on North island. Therefore, it is assessed as Endangered.	This species is found in woodland and scrub habitats.	This species is threatened by habitat deterioration due to the effects of invasive plants, especially <em>Cinnamomum verum</em>, on Mahe and Praslin islands. Habitats are being restored on North island. The population on North island is threatened by climate change with increasingly severe dry periods affecting habitats and sea-level rise being a longer term potential threat to most of this low l…	There is no data on the current population; this species is very scarce at all localities.	Unknown	This species is endemic to the Seychelles islands of Mahe, North and Praslin.		Terrestrial	This species is present in the Praslin National Park. Habitats on North island are being restored.	Afrotropical		false	false	Global
2443003	196207	Patri david	Endangered	B1ab(iii)+2ab(iii)	2014	2012-12-01 00:00:00 UTC	3.1	English	This is a restricted range species; it has an extent of occurrence (EOO) of 300 km<sup>2</sup>, an area of occupancy (AOO) of 50 km<sup>2</sup>&#160;and is known from two locations. It&#160;is threatened by habitat deterioration due to the effects of invasive plants and climate change causing drying of higher forest habitats. Therefore, it is assessed as Endangered.	This species is found in forest habitats where it occurs in leaf litter.	This species is threatened by habitat deterioration due to the effects of invasive plants, especially <em>Cinnamomum verum</em>, and climate change causing drying of higher, cloud associated habitats.	There is no data on the current population but this species occurs at low densities in all sites.	Unknown	This species is endemic to the Seychelles islands of Mahe and Silhouette.		Terrestrial	This species is present in the Silhouette and Morne Seychellois National Parks.	Afrotropical		false	false	Global
2443010	196209	Pelicinus marmoratus	Least Concern		2014	2012-12-01 00:00:00 UTC	3.1	English	This is a widely distributed pan-tropical species. Although some sites that it occupies are degraded by invasive plant species, it is tolerant of current levels of degradation and is not generally threatened.	This species is found in woodland where it occurs in leaf litter.	No past, ongoing or future threats to this species are known.	This species occurs at low population densities in most sites. In Seychelles it reaches locally high densities of 3,000 individuals per hectare (Coco dans Trou, Silhouette).	Unknown	This is a pan-tropical species, which has mainly been recorded from islands.		Terrestrial	This species is present in some protected areas, for example in Seychelles it is found within the Morne Seychellois and Silhouette National Parks.	Afrotropical|Australasian|Indomalayan|Neotropical|Oceanian		false	false	Global
2443017	196211	Prida sechellensis	Endangered	B1ab(iii,v)+2ab(iii,v)	2014	2012-12-01 00:00:00 UTC	3.1	English	This species is restricted to four islands with an extent of occurrence (EOO) and area of occupancy (AOO) of 500 km<sup>2</sup>&#160;and 50 km<sup>2</sup>, respectively. It&#160;is found in habitat that is deteriorating due to the effects of invasive plant species and has only been recorded recently from one island with the lowest levels of habitat degradation. Therefore, it is assessed as Endang…	This species is found in forest habitats where it occurs in leaf litter.	This species is threatened by habitat deterioration due to the effects of invasive plants, especially <em>Cinnamomum verum</em>, and climate change causing drying of higher, cloud associated habitats. The species has recently only been recorded on Silhouette island, a large island with the lowest levels of plant invasion in Seychelles.	This species has been recorded at population densities of 125-500 individuals per hectare on Silhouette. There are no recent records from Mahe, Praslin or La Digue islands.	Unknown	This species is endemic to the Seychelles islands of Mahe, Silhouette, Praslin and La Digue.		Terrestrial	This species is found in the Silhouette National Park and historically was recorded in the Morne Seychellois and Praslin National Parks.	Afrotropical		false	false	Global
2443024	196213	Noideattella assumptia	Least Concern		2014	2012-12-01 00:00:00 UTC	3.1	English	This species is restricted to the southern atolls of Seychelles and northern Madagascar. In the former it is threatened by sea level rise but it is secure in Madagascar. Consequently, it is not currently thought to be threatened.	This species is found in leaf litter in scrub coastal habitats.	The Seychelles populations are threatened by habitat deterioration due to sea-level rise. As all of the habitat of this species in Seychelles is within 2 m of sea level, complete loss of its range in the foreseeable future is probable. The Madagascar population is not threatened.	There are no data on the current population of this species. It occurs at very low population densities.	Unknown	This species has been recorded from the Seychelles islands of Assumption and Farquhar, and from northern Madagascar where it is widespread from Montagne d'Ambre south to Nosy Be.		Terrestrial	Half of Assumption island is a National Park but there is no conservation management and this has no practical effect. Much of the range in Madagascar lies within protected areas.	Afrotropical		false	false	Global
2443031	196214	Silhouettella curieusei	Vulnerable	B1ab(iii)+2ab(iii)	2014	2012-12-01 00:00:00 UTC	3.1	English	This species has a restricted range; it has an extent of occurrence (EOO) of 500 km<sup>2</sup>, an area of occupancy (AOO) of 50 km<sup>2</sup>&#160;and is known from&#160;six locations. The habitats that it occurs in are deteriorating due to the impacts of invasive plant species. Therefore, it is assessed as Vulnerable.	This species occurs in forest habitats where it is found in leaf litter.	This species is threatened by habitat deterioration due to the effects of invasive plants, especially <em>Cinnamomum verum</em>. It is probably extinct on Petite Soeur due to habitat degradation caused by abandonment of coconut (<em>Cocos nucifera</em>) plantations resulting in smothering by coconut seedlings.	This species occurs at a population density of 3,000 individuals per hectare in Jardin Marron, Silhouette but at much lower densities in other locations.	Unknown	This species is endemic to the Seychelles islands of Silhouette, Curieuse, La Digue, Petite Soeur and Fregate.		Terrestrial	This species is present in the Silhouette National Park but no conservation management is in place.	Afrotropical		false	false	Global
2443038	196216	Stenoonops opisthornatus	Endangered	B1ab(iii)+2ab(iii)	2014	2012-12-01 00:00:00 UTC	3.1	English	This is a restricted range species; it has an extent of occurrence (EOO) of 500 km<sup>2</sup>, an area of occupancy (AOO) of 20 km<sup>2</sup>&#160;and is known from three locations. It&#160;is found in habitats that are deteriorating due to the impacts of invasive plant species. This species has not been recorded since 1972 despite extensive surveys; if the species survives it probably occurs a…	This species occurs in forest habitats where it is found in leaf litter.	This species is threatened by habitat deterioration due to the effects of invasive plants, especially <em>Cinnamomum verum.</em>	There is no current population data. This species probably occurs at very low densities and has not been recorded since 1972.	Unknown	This species is endemic to the Seychelles islands of Silhouette, Praslin and La Digue.		Terrestrial	This species is present in the Silhouette National Park.	Afrotropical		false	false	Global
2443045	196219	Hybosida dauban	Critically Endangered	B1ab(iii)+2ab(iii)	2014	2012-12-01 00:00:00 UTC	3.1	English	This species has a very restricted range; it has an extent of occurrence (EOO) of 5 km<sup>2</sup>, an area of occupancy (AOO) of 2 km<sup>2</sup>&#160;and is known from one location.&#160;All of the range is threatened by habitat alteration caused by invasive species and by changing weather patterns, which are causing rapid drying of the cloud forest. Therefore, it is assessed as Critically Enda…	This species is found in leaf litter in moist forest habitats.	This species is threatened by habitats deterioration due to the effects of invasive plants, especially <em>Cinnamomum verum</em>, and climate change causing drying of the cloud associated habitats to which the species is restricted.	This species has been recorded at population densities of 1,000 individuals per hectare.	Unknown	This species is endemic to the Seychelles island of Silhouette where it occurs on the central mountain ridge from Gratte Fesse to Mont Dauban.		Terrestrial	This species is present in the Silhouette National Park but this is not managed and affords no practical protection.	Afrotropical		false	false	Global
2443052	196220	Hybosida lucida	Critically Endangered	B1ab(iii)	2014	2012-12-01 00:00:00 UTC	3.1	English	This is a restricted range species; it has an extent of occurrence (EOO) of 20 km<sup>2</sup>&#160;and is known from a single location. It is&#160;threatened throughout its range by habitat degradation caused by invasive plant species and climate change. Therefore, it is assessed as Critically Endangered.	This species is found in leaf litter in moist forests.	This species is threatened by habitat deterioration due to the effects of invasive plants, especially <em>Cinnamomum verum</em>, and climate change causing drying of the higher, cloud habitats that this species is associated with.	This species occurs at a maximum population density of 1,000 individuals per hectare at Mare aux Cochons and lower densities elsewhere.	Unknown	This species is endemic to the Seychelles island of Mahe where it has been recorded from the forest between Mare aux Cochons and Morne Blanc.		Terrestrial	This species is present in the Morne Seychellois National Park but this area is not managed.	Afrotropical		false	false	Global
2443059	196224	Steriphopus lacertosus	Critically Endangered	B1ab(iii)	2014	2012-12-01 00:00:00 UTC	3.1	English	This species has not been recorded since 1892 and may be extinct. If it survives it is probably threatened by habitat deterioration caused by invasive plant species and climate change. The extent of occurrence (EOO) and area of occupancy (AOO) of this species are estimated at 20 km<sup>2</sup>&#160;based on potential habitat. Therefore, this species is assessed as Critically Endangered (Possibly …	The ecology of this species is unknown; other Seychelles members of the family are found in leaf litter in cloud forest.	If this species survives it will be threatened by habitats deteriorating due to the effects of invasive plants, especially <em>Cinnamomum verum</em>, and climate change causing drying of higher, cloud associated habitats.	There are no data available on the current population as this species was last recorded in 1892 despite searches of its probable range.	Unknown	This species is endemic to the Seychelles island of Mahe, the precise locality is not known but other members of the family are restricted to cloud forest habitats.		Terrestrial	The range of this species is probably within the Morne Seychellois National Park, but this area is not managed.	Afrotropical	1892	true	false	Global
2443066	196227	Cenemus culiculus	Vulnerable	B1ab(iii)+2ab(iii)	2014	2012-12-01 00:00:00 UTC	3.1	English	This species is locally abundant but restricted in range. It has an extent of occurrence (EOO) of 300 km<sup>2</sup>, an area of occupancy (AOO) of 100 km<sup>2</sup>&#160;and is known from six locations.&#160;All of the habitats that it occupies are being degraded by the impacts of invasive plant species. Therefore, it is assessed as Vulnerable.	This species is found in tropical forest habitats where it occurs in low vegetation or under rock overhangs.	This species is threatened by habitat deterioration due to the effects of invasive plants, especially <em>Cinnamomum verum.</em>	This species is locally abundant but population densities have not been quantified.	Unknown	This species is endemic to the Seychelles islands of Mahe and Silhouette. It was erroneously recorded from La Digue and Marianne in Gerlach &amp; Marusik 2010.		Terrestrial	This species is present in the Silhouette National Park.	Afrotropical		false	false	Global
2443073	196228	Cenemus mikehilli	Endangered	B1ab(iii)+2ab(iii)	2014	2012-12-01 00:00:00 UTC	3.1	English	The species is restricted to two highly degraded islands. It has an extent of occurrence (EOO) of 100 km<sup>2</sup>&#160;and area of occupancy (AOO) of 20 km<sup>2</sup>.&#160;La Digue island has a serious problem of invasion by <em>Cinnamomum verum</em> which is reducing habitat suitability and biodiversity. Marianne island was almost completely clear felled in the early 1900s and planted with …	This species is found in forest habitats where it occurs in low vegetation.	This species is threatened by habitat deterioration due to the effects of invasive plants, especially <em>Cinnamomum verum</em> on La Digue. Marianne island is almost entirely converted to coconut scrub with only a tiny native forest fragment remaining.	There is no data on the current population.	Unknown	This species is endemic to the Seychelles islands of La Digue and Marianne.		Terrestrial	No conservation actions have been taken.	Afrotropical		false	false	Global
2443080	196229	Cenemus silhouette	Endangered	B1ab(iii)+2ab(iii)	2014	2012-12-01 00:00:00 UTC	3.1	English	This species has an extent of occurrence (EOO) of 20 km<sup>2</sup>, an area of occupancy (AOO) of 15 km<sup>2</sup>&#160;and is known from two locations. It is associated with highly restricted boulder field habitats, which&#160;are deteriorating due to the impacts of invasive species. Therefore, it is assessed as Endangered.	This species is found in forest habitats where it makes webs in low vegetation in boulder fields.	This species is threatened by habitat deterioration due to the effects of invasive plants, especially <em>Cinnamomum verum.</em>&#160;This is currently at a low level in the boulder field habitats occupied by this species, but invasion is increasing.	This species has been recorded at a population density of 250 individuals per hectare.	Unknown	This species is endemic to the Seychelles island of Silhouette where it is recorded from boulder fields in river valleys.		Terrestrial	Present in the Silhouette National Park	Afrotropical		false	false	Global
2443087	196231	Spermophorides lascars	Critically Endangered	B1ab(iii)+2ab(iii)	2014	2012-12-01 00:00:00 UTC	3.1	English	This species has a highly restricted range as it is associated with very localised habitats. It has an extent of occurrence (EOO) and area of occupancy (AOO) of 5 km<sup>2</sup>&#160;and is found at a single location.&#160;The habitats that this species occurs in are being degraded by invasion of introduced plants, although the rate of invasion in the rocky areas is slower than in other Seychelle…	This species occurs in moist tropical woodland where it is found in small pockets of leaf litter collecting on boulders at the edge of forest and exposed rock habitats.	This species is threatened by habitat deterioration due to the effects of invasive plants, especially <em>Cinnamomum verum. </em>This is currently limited in the rock-forest edge habitat occupied by the species.	This species is locally abundant, occurring at a population density of approximately 200,000 individuals per hectare, but is only found in very small patches.	Unknown	This species is endemic to the Seychelles island of Silhouette where it has only been recorded from Mont Poules Marrons.		Terrestrial	This species is present in the Silhouette National Park. The known range of this species was within a habitat restoration area managed by the Nature Protection Trust of Seychelles from 1997 but following the eviction of NPTS from Silhouette island in 2010 habitat restoration has ceased.	Afrotropical		false	false	Global
2443094	196234	Prodida stella	Critically Endangered	B1ab(iii)+2ab(iii)	2014	2012-12-01 00:00:00 UTC	3.1	English	This species is highly restricted in range based on current data; it has an extent of occurrence (EOO) and area of occupancy (AOO) of 0.2 km<sup>2</sup>&#160;and is known from a single location. The site it occupies is well managed but habitat degradation is likely in the future as a result of sea level rise. This is causing degradation of nearby beach crest but has not yet affected the coastal f…	This species is found in coastal woodland where it has been recorded living under bark of <em>Casuarina equisetifolia</em> trees.	The species is not currently threatened but is restricted to coastal habitat which is likely to deteriorate due to the effects of sea level rise.	There is no data on the current population.	Unknown	This species is endemic to the Seychelles islands where it has only been recorded from Cousine island.		Terrestrial	This species is present in the Cousine Island Special Reserve which is well managed and affords effective protection.	Afrotropical		false	false	Global
2443101	196237	Baviola braueri	Vulnerable	B1ab(iii)+2ab(iii)	2014	2012-11-01 00:00:00 UTC	3.1	English	This species has a restricted range; it has an extent of occurrence (EOO) of 600 km<sup>2</sup>, an area of occupancy (AOO) of 50 km<sup>2 </sup>and occurs at six locations. It&#160;may be threatened by habitat deterioration caused by invasive plants but, at present, populations are tolerant of current levels of degradation. Therefore, it is assessed as Vulnerable.	This species is found in coastal woodland where it lives on rocks and vegetation.	This species lives in habitats that are deteriorating due to the effects of invasive plants, especially <em>Cinnamomum verum</em>, but appears to be tolerant of current levels of degradation.&#160;Sea level rise will result in a reduction in area and in habitat quality but as this species is found on high islands the impacts will be limited.	There is no information on the current population.	Unknown	This species is endemic to the Seychelles islands of Mahe, Silhouette, Conception, Therese, Praslin and Curieuse.		Terrestrial	This species is present in the Curieuse National Park.	Afrotropical		false	false	Global
2443108	196238	Baviola luteosignata	Endangered	B1ab(iii)+2ab(iii)	2014	2012-11-01 00:00:00 UTC	3.1	English	The species has a restricted range; it has an extent of occurrence (EOO) of 300 km<sup>2</sup>, an area of occupancy (AOO) of 5 km<sup>2</sup>&#160;and is found at three locations on two islands. It&#160;is associated with habitats that are deteriorating due to the effects of invasive plant species. One of the two islands has been completely altered since last collection in 1908 and is now unlike…	This species is found in forest habitats where it occurs on vegetation.	This species is threatened by habitat deterioration due to the effects of invasive plants, especially <em>Cinnamomum verum</em>, and climate change causing drying of higher, cloud associated habitats.	There is no current population data. This is a very scarce species with a small number of specimens collected in 1908, five in 1972 and only a single specimen subsequently (1990).	Unknown	This species is endemic to the Seychelles islands of Mahe and Silhouette.		Terrestrial	This species is present in the Morne Seychellois and Silhouette National Parks, but these are not actively managed.	Afrotropical		false	false	Global
2443115	196239	Baviola vanmoli	Vulnerable	B1ab(iii)+2ab(iii)	2014	2012-11-01 00:00:00 UTC	3.1	English	This is a restricted range species; it has an extent of occurrence (EOO) of 700 km<sup>2</sup>, an area of occupancy (AOO) of 100 km<sup>2</sup>&#160;and is found at six locations.&#160;It is affected by habitat degradation caused by invasive plant species, but it is tolerant of current levels of degradation. Therefore, it is assessed as Vulnerable.	This species is found in lowland woodland where it is active on vegetation.	This species is threatened by habitat deterioration due to the effects of invasive plants, especially <em>Cinnamomum verum</em>, but appears tolerant to current levels of degradation.	There is no information available on the current population but this species is not uncommon locally.	Unknown	This species is endemic to the Seychelles islands of Mahe, Conception, Silhouette and Felicite.		Terrestrial	This species is present in the Silhouette National Park.	Afrotropical		false	false	Global
2443122	196241	Carrhotus bellus	Vulnerable	B1ab(iii)+2ab(iii)	2014	2012-11-01 00:00:00 UTC	3.1	English	This species has a restricted range; it has an extent of occurrence (EOO) of 600 km<sup>2</sup>, an area of occupancy (AOO) of 50 km<sup>2</sup>&#160;and is known from six locations.&#160;It is threatened by habitat degradation. A significant part of the range is mangrove habitat which is seriously degraded by drainage, pollution and increases in storm damage associated with sea level rise.&#160;…	This species is found in coastal woodland and mangroves where it is active on vegetation.	This species is threatened by habitat deterioration due to the effects of invasive plants, especially <em>Cinnamomum verum</em>, and sea level rise, and development pressures which are causing damage to mangrove habitats.	There is no information on the current population.	Unknown	This species is endemic to the Seychelles islands of Mahe, Silhouette, Praslin and Curieuse where it is restricted to coastal habitats.		Terrestrial	This species is present in the Curieuse National Park.	Afrotropical		false	false	Global
2443129	196243	Cynapes wrighti	Endangered	B1ab(iii)+2ab(iii)	2014	2012-11-01 00:00:00 UTC	3.1	English	Only a small number of specimens have been located and it has not been found since 1972. The species has a restricted range; it has an extent of occurrence (EOO) of 150 km<sup>2</sup>, an area of occupancy (AOO) of 30 km<sup>2</sup>&#160;and is known from three locations. It&#160;occurs in habitats that are declining due to invasive plant species. Therefore, it is assessed as Endangered.	This species is found in woodland habitats. It was recorded from inland forest (450 m above sea level) in 1908 but restricted to coastal woodland in 1972.	This species is threatened by habitat deterioration due to the effects of invasive plants, especially <em>Cinnamomum verum.</em>	There is no current population data on this species as it has not been located since 1972.	Unknown	This species is endemic to the Seychelles island of Mahe where it was recorded at 450 m above sea level in 1908 (Foret Noire) but only found at sea level in 1972 (Beau Vallon and Anse a la Mouche). It has not been located subsequently.		Terrestrial	No conservation actions have been taken.	Afrotropical		false	false	Global
2443136	196246	Goleba pallens	Vulnerable	B1ab(iii)+2ab(iii)	2014	2012-11-01 00:00:00 UTC	3.1	English	This species has a restricted range; it has an extent of occurrence (EOO) of 8000 km<sup>2</sup>, an area of occupancy (AOO) of 200 km<sup>2</sup>&#160;and is known from six locations. The granitic island populations are threatened by habitat degradation caused by invasive plant species and the coral island populations are threatened by sea level rise. As most of the coral islands are less than 2…	This species is found in coastal woodland and scrub habitats.	In the granatic islands of Silhouette, Curieuse, Felicite and Marianne, this species is threatened by habitat deterioration due to the effects of invasive plants, especially <em>Cinnamomum verum</em>. Coral island populations on Denis and Aldabra are threatened by sea level rise which will result in the loss of most of these populations.	There is no information on the current population but this species may be locally common.	Unknown	This species is endemic to the Seychelles islands of Silhouette, Curieuse, Felicite, Marianne, Denis and Aldabra.		Terrestrial	This species is present in the Aldabra Special Reserve.	Afrotropical		false	false	Global
2443143	196248	Hasarius adansoni	Least Concern		2014	2012-11-01 00:00:00 UTC	3.1	English	This species is adaptable and widespread and there are no current threats thought to be significant enough to put this species at risk of extinction in the foreseeable future.	This species is present in lowland habitats, ranging from semi-natural woodland to inside buildings.	This is a highly adaptable species that currently has no known threats.	There are no quantitative data on the current population but this species is commonly observed in suburban environments.	Stable	This is a cosmopolitan species, which has been widely introduced to greenhouses.		Terrestrial	No specific conservation actions have been taken or are needed for this species.	Afrotropical|Australasian|Indomalayan|Oceanian|Palearctic		false	false	Global
2443150	196249	Hasarius mahensis	Critically Endangered	B1ab(iii)+2ab(iii)	2014	2012-11-01 00:00:00 UTC	3.1	English	The species is know only from a very small area. Since it was last recorded in 1972 more than half the area has been lost through drainage and the remaining area is seriously degraded due to pollution. As a result, the estimated extant of occurrence (EOO) and area of occupancy (AOO) are 5 km<sup>2</sup>.&#160;Ongoing drainage for development affects most of the remaining fragments of mangrove in …	This species has been recorded only from mangrove forest.	This species is threatened by deterioration of mangrove habitat due to drainage, pollution and storm damage resulting from sea level rise.	There is no data on the current population. This species is known only from 9 specimens from one site in 1972.	Unknown	This species is endemic to the Seychelles island of Mahe where it has only been located in the mangroves at Anse Louis.		Terrestrial	No conservation actions have been taken.	Afrotropical		false	false	Global
2443157	196250	Hasarius rufociliatus	Vulnerable	B1ab(iii)+2ab(iii)	2014	2012-11-01 00:00:00 UTC	3.1	English	This species has a restricted range; it has an extent of occurrence (EOO) of 700 km<sup>2</sup>, an area of occupancy (AOO) of 200 km<sup>2</sup>&#160;and is known from six locations. All populations are&#160;threatened by habitat degradation as a result of the effects of invasive plant species and some populations are also threatened by drying of higher forests as a result of climate change. The…	This species is found in forest habitats where it lives mainly on vegetation, but it also occurs in leaf litter.	This species is threatened by habitat deterioration due to the effects of invasive plants, especially <em>Cinnamomum verum</em>, and climate change causing drying of higher, cloud associated habitats.	Population data exists only for individuals found in leaf litter. Arboreal populations have not been quantified although most animals have been collected from vegetation. Over 500 m above sea level, it occurs at 1,000 individuals per hectare in leaf litter (Mon Plaisir and Mont Dauban).	Unknown	This species is endemic to the Seychelles islands of Mahe, Silhouette, Curieuse, Felicite and possibly Conception.		Terrestrial		Afrotropical		false	false	Global
2443164	196252	Heliophanus activus	Least Concern		2014	2012-11-01 00:00:00 UTC	3.1	English	This species is mainly found in woodland that is deteriorating in quality due to invasion by introduced plant species but it is adaptable and tolerant of current levels of degradation. Populations on coral islands are threatened by sea level rise which will degrade and reduce the area of habitat on these low lying islands. However, most populations will not be significantly affected and there is …	This is a lowland species found in coastal woodland and in buildings.	This species is threatened by habitat deterioration due to the effects of invasive plants, especially <em>Cinnamomum verum</em>, but is tolerant of current levels of degradation. The coral islands occupied by the species (Bird, Denis and Aldabra) will be adversely affected by sea level rise as most of the land area is less than 2 m above sea level.	There are no data on the current population but unquantified observations indicate that the species is abundant and populations are not declining.	Stable	This species is endemic to the Seychelles islands where it has been recorded from 13 of the granitic islands: Curieuse, Mahe, La Digue, Silhouette, Cousin, North, Aride, Marianne, Grande Soeur, Cousine, Praslin, Conception and Felicite. In addition, it has been recorded on the coral islands of Bird, Denis and Aldabra. It has an extent of occurrence (EOO) of 8000 km<sup>2</sup>&#160;and area of oc…		Terrestrial	This species is present in the Silhouette, Aride, Cousin, Cousine and Aldabra National Parks.	Afrotropical		false	false	Global
2443171	196254	Hispo alboclypea	Endangered	B1ab(iii)+2ab(iii)	2014	2012-11-01 00:00:00 UTC	3.1	English	This species is restricted to mountain forest habitats which are deteriorating in quality due to the impacts of invasive plant species and climate change causing drying of the higher forest sites. It was recorded on Mahe island in 1972 but has not been located there since despite searches of the type locality which is now heavily degraded (Morne Blanc). Its current extent of occurrence (EOO) and …	This species is present in forest habitats where it occurs on the surface of the ground and in low vegetation.	This species is threatened by habitat deterioration due to the effects of invasive plants, especially <em>Cinnamomum verum</em>, and climate change causing drying of higher, cloud associated habitats.	This species occurs at low population densities of 125 individuals per hectare in most areas.	Unknown	This species is endemic to the Seychelles islands of Mahe and Silhouette where it is found in the mountain forests.		Terrestrial	This species is present in the Morne Seychellois and Silhouette National Parks but these are not effectively managed.	Afrotropical		false	false	Global
2443178	196255	Hispo striolata	Endangered	B1ab(iii)+2ab(iii)	2014	2012-11-01 00:00:00 UTC	3.1	English	This is a restricted-range species; it has an extent of occurrence (EOO) of 600 km<sup>2</sup>, an area of occupancy (AOO) of 50 km<sup>2</sup>&#160;and is known from four locations.&#160;It is threatened across its distribution by habitat degradation caused by invasive plant species and drying of forest habitats resulting from climate change. It is already extinct in parts of its range due to hi…	This species is found in damp mountain forests.	Threatened by habitats deteriorating due to the effects of invasive plants, especially <em>Cinnamomum verum</em>, and climate change causing drying of higher, cloud associated habitats. One population (Mare aux Cochons on Silhouette) was known from a site which has been completely transformed by agriculture and subsequent plant invasion; the species has not been recorded there since 1972 and is p…	This species occurs at very low population densities and is known only from isolated records.	Unknown	This species is endemic to the Seychelles islands of Mahe, Silhouette and Praslin where it is known from the mountain forests.		Terrestrial	This species is present in the Morne Seychellois, Silhouette and Praslin National Parks.	Afrotropical		false	false	Global
2443185	196257	Microbianor golovatchi	Endangered	B1ab(iii)+2ab(iii)	2014	2012-11-01 00:00:00 UTC	3.1	English	This species is restricted to a single island where all the suitable habitat is less than 2 m above sea level. As such it is at risk from sea level rise and is likely to be driven to extinction in the near future. It has an extent of occurrence (EOO) of 100 km<sup>2</sup>, an area of occupancy (AOO) of 10 km<sup>2</sup>&#160;and is known from a single location. Therefore, it is assessed as Endang…	This species is found in coastal habitats. Naturally it would probably have occurred in dry scrub, most of which has now been converted to coconut plantations.	This species is threatened by habitat deterioration due to the effects of sea level rise which will have a major impact on this island, most of which is less than 2 m above sea level. In the past most of the scrub habitats on the island were converted to coconut plantations.	There is no data on the current population.	Unknown	This species is endemic to the Seychelles island of Farquhar.		Terrestrial	Parts of Farquhar have been designated as protected areas but it is not known if this species occurs in those areas. The protected areas are not managed and do not afford any practical protection.	Afrotropical		false	false	Global
2443192	196258	Microbianor nigritarsus	Near Threatened		2014	2012-11-01 00:00:00 UTC	3.1	English	This species has an extent of occurrence (EOO) of 400 km<sup>2</sup>, an area of occupancy (AOO) of 25 km<sup>2</sup>&#160;and is known from three locations. These values are all below the thresholds for a status of Endangered under criterion B, but this species may be more widespread than currently known. This species may be threatened by habitat degradation caused by invasive plant species but …	This species is found in woodland habitats.	This species is threatened by habitat deterioration due to the effects of invasive plants, especially <em>Cinnamomum verum. </em>However,&#160;its presence in some degraded habitats suggests that it may be able to tolerate some habitat degradation.	There are no data on the current population.	Unknown	This species is endemic to the Seychelles islands of Mahe, Silhouette and Cousine. The species is small and has probably been overlooked on other islands.		Terrestrial	This species is present in the Morne Seychellois and Cousine National Parks.	Afrotropical		false	false	Global
2443199	196260	Myrmarachne constricta	Least Concern		2014	2012-11-01 00:00:00 UTC	3.1	English	This species is found on 11 islands where it occurs in woodlands which are deteriorating in quality due to the impact of invasive species. However, there is no evidence that populations of this species are declining and it is found in some moderately degraded sites, suggesting that it is adaptable. Therefore, it is assessed as Least Concern.	This species is present in woodland habitats.	This species is threatened by habitat deterioration due to the effects of invasive plants, especially <em>Cinnamomum verum</em>, but it appears to be adaptable to disturbed habitat<em>.</em>	There are no data on the current population.	Unknown	This species is endemic to the Seychelles islands of Mahe, Conception, Therese, Silhouette, North, Praslin, Aride, Cocos, Cousin, Curieuse and Marianne. It has an extent of occurrence (EOO) of 600 km<sup>2</sup>, an area of occupancy (AOO) of 200 km<sup>2</sup>&#160;and is known from 11 locations.		Terrestrial	This species is present in the Silhouette, Praslin, Aride, Cousin and Curieuse National Parks.	Afrotropical		false	false	Global
2443206	196262	Pseudicius seychellensis	Endangered	B1ab(iii)+2ab(iii)	2014	2012-11-01 00:00:00 UTC	3.1	English	This species has a very small known range; it has an extent of occurrence (EOO) of 600 km<sup>2</sup>, an area of occupancy (AOO) of 10 km<sup>2</sup>&#160;and is known from&#160;three isolated sites. One of these locations (Foret Noire, Mahe) is seriously degraded and the species has not been recorded there since 1908 - the species was described in 1984 based on this old specimen. One is a high …	This species is found in woodland habitats.	This species is threatened by habitat deterioration due to the effects of invasive plants, especially <em>Cinnamomum verum.</em>	There is no data on the current population as this species is only known from three isolated records (Mahe 1908), Silhouette (2001), Aride (2000).	Unknown	This species is endemic to the Seychelles islands of Mahe, Silhouette and Aride.		Terrestrial	This species is present in the Silhouette and Aride National Parks.	Afrotropical		false	false	Global
2443213	196264	Sadies fulgida	Vulnerable	B1ab(iii)+2ab(iii)	2014	2012-11-01 00:00:00 UTC	3.1	English	This species occurs at very low population densities and has a restricted range; it has an extent of occurrence (EOO) of 600 km<sup>2</sup>, an area of occupancy (AOO) of 100 km<sup>2</sup>&#160;and is known from six locations. The main habitats it occupies are all deteriorating due to the effects of invasive plant species. It has once been recorded from a heavily degraded habitat (<em>Lantana ca…	This species is found in woodland habitats. These may be natural forest or degraded coconut plantations.	This species is threatened by habitat deterioration due to the effects of invasive plants, especially <em>Cinnamomum verum</em>. It can survive in highly degraded habitats but probably at lower densities than normal.	This species occurs at population densities of less than 240 individuals per hectare in all areas.	Unknown	This species is endemic to the Seychelles islands of Mahe, Silhouette, North and Praslin.		Terrestrial	This species is present in the Silhouette and Praslin National Parks.	Afrotropical		false	false	Global
2443220	196265	Sadies gibbosa	Endangered	B1ab(iii)+2ab(iii)	2014	2012-11-01 00:00:00 UTC	3.1	English	This&#160;species has a restricted range; it has an extent of occurrence (EOO) of 650 km<sup>2</sup>, an area of occupancy (AOO) of 100 km<sup>2</sup>&#160;and is known from three locations. All of its range&#160;is threatened by habitat change caused by invasive plant species. Therefore, this species is assessed as Endangered.	This species is found in mountain forests.	This species is threatened by habitat deterioration due to the effects of invasive plants, especially <em>Cinnamomum verum.</em>	There is no current population data.	Unknown	This species is endemic to the Seychelles islands of Mahe, Silhouette and La Digue.		Terrestrial	This species is present in the Morne Seychellois and Silhouette National Parks, but these are not managed.	Afrotropical		false	false	Global
2443227	196266	Sadies seychellensis	Vulnerable	B1ab(iii)+2ab(iii)	2014	2012-11-01 00:00:00 UTC	3.1	English	This species has a restricted range; it has an extent of occurrence (EOO) of 300 km<sup>2</sup>, an area of occupancy (AOO) of 100 km<sup>2</sup>&#160;and is known from six locations. It&#160;occurs in habitats threatened by degradation caused by invasive plant species. Therefore, it is assessed as Vulnerable.	This species is found in woodland habitats.	This species is threatened by habitat deterioration due to the effects of invasive plants, especially <em>Cinnamomum verum.</em>	This species occurs at low population densities in most sites of up to 100 individuals per hectare.	Unknown	This species is endemic to the Seychelles islands of Mahe and Silhouette.		Terrestrial	This species is present in the Morne Seychellois and Silhouette National Parks but these are not managed.	Afrotropical		false	false	Global
2443234	196267	Sadies trifasciata	Endangered	B1ab(iii)+2ab(iii)	2014	2012-11-01 00:00:00 UTC	3.1	English	This species has a restricted range; it has an extent of occurrence (EOO) of 20 km<sup>2</sup>, an area of occupancy (AOO) of 10 km<sup>2</sup>&#160;and is known from two locations. It&#160;is restricted to high forest habitats that are deteriorating in quality due to the effects of invasive plant species. It appears to have declined in abundance since the early 1970s - the species was described …	This species is found in mountain forests.	This species is threatened by habitat&#160;deterioration due to the effects of invasive plants, especially <em>Cinnamomum verum</em>, and climate change causing drying of higher, cloud associated habitats. The precise localities where this species has been recorded have become dominated by alien vegetation since the species was last located.	There is no quantitative data on the population. Six specimens were collected in 1972, one in 1976 and none since, despite searches of the original localities. It is therefore considered to have declined in abundance since the 1970s.	Decreasing	This species is endemic to the Seychelles island of Mahe where it is found in the forests between Foret Noire and Morne Blanc.		Terrestrial	This species is present in the Morne Seychellois National Park but this is not managed.	Afrotropical		false	false	Global
2443241	196269	Salpesia soricina	Endangered	B1ab(iii)+2ab(iii)	2014	2012-11-01 00:00:00 UTC	3.1	English	This species has a restricted range; it is found at five locations on a single island and has an extent of occurrence (EOO) and area of occupancy (AOO) of 20 km<sup>2</sup>&#160;and 15 km<sup>2</sup>, respectively. All of the forest habitats that it occupies are deteriorating due to the effects of invasive plants. Therefore, it is assessed as Endangered.	This species is found in woodland habitats where it is mainly active on the surface of the ground.	This species is threatened by habitat deterioration due to the effects of invasive plants, especially <em>Cinnamomum verum</em>, and climate change causing drying of higher, cloud associated habitats.	This species occurs at low population densities but reaches 417 individuals per hectare in<em> Pisonia sechellarum</em> forest.	Unknown	This species is endemic to the Seychelles island of Silhouette.		Terrestrial	This species is found in the Silhouette National Park, but this is not managed.	Afrotropical		false	false	Global
2443248	196272	Scytodes pholcoides	Endangered	B1ab(iii)+2ab(iii)	2014	2012-12-01 00:00:00 UTC	3.1	English	This species has a restricted range; it has an extent of occurrence (EOO) of 300 km<sup>2</sup>, an area of occupancy (AOO) of 1 km<sup>2</sup>&#160;and is known from two locations. Habitat deterioration&#160;due to the effects of invasive plant species threatens the species across all of its range. On Mahe island the species was collected in 1894 from an imprecise locality and it has not been re…	This species is recorded from mountain forests where it is associated with boulder fields. Females carry egg sacs until they hatch; one female was recorded with 7 newly hatched juveniles.	This species is threatened by habitat deterioration due to the effects of invasive plants, especially <em>Cinnamomum verum</em>, and climate change causing drying of higher, cloud associated habitats.	There is no data on the current population.	Unknown	This species is endemic to the Seychelles islands of Mahe and Silhouette.		Terrestrial	This species is present in the Silhouette National Park but this is not managed.	Afrotropical		false	false	Global
2443255	196274	Soeuria soeur	Vulnerable	B1ab(iii)+2ab(iii)	2014	2012-12-01 00:00:00 UTC	3.1	English	This is a restricted range species found only in coastal areas. It has an extent of occurrence (EOO) of 700 km<sup>2</sup>, an area of occupancy (AOO) of 50 km<sup>2</sup>&#160;and is known from seven locations.&#160;The habitats in coastal areas are deteriorating due to development, invasive plants and sea level rise. Only two of the seven islands that support this species rise over 2 m above se…	This species occurs in rocky coastal woodland where it makes webs in crevices and under rock overhangs, or in shrubby coastal vegetation.	This species is threatened by habitat deterioration due to development in coastal areas, the effects of invasive plants, especially <em>Cinnamomum verum</em>, and sea level rise causing coastal erosion.	There are no data on the current population.	Unknown	This species is endemic to the Seychelles islands of Silhouette, Cousine, Petite Souer, Marianne, Bird, Denis and Alphonse.		Terrestrial	This species is present in the Silhouette and Cousine National Parks.	Afrotropical		false	false	Global
2443262	196279	Selenops secretus	Least Concern		2014	2012-12-01 00:00:00 UTC	3.1	English	Although this species is mainly found in habitats that are deteriorating due to the effects of invasive plant species, it is widespread and tolerant of current levels of degradation. It is therefore unlikely to become extinct in the forseeable future.		This species is threatened by habitat deterioration due to the effects of invasive plants, especially <em>Cinnamomum verum, </em>but it is tolerant of current levels of degradation.	There are no data on the current population. Observations suggest that there have been no major changes in abundance between 1990-2010.	Stable	This species is known from the Seychelles islands of Silhouette, Marianne, Mahe, Aride, North, Denis, Fregate, Curieuse, Cousin and Cousine. It has an extent of occurrence (EOO) of 700 km<sup>2</sup>&#160;and area of occupancy (AOO) of 100 km<sup>2</sup>.		Terrestrial	This species is present in the Morne Seychellois, Praslin and Silhouette National Parks.	Afrotropical		false	false	Global
2443269	196282	Damastes validus	Least Concern		2014	2012-12-01 00:00:00 UTC	3.1	English	This species is found at 13 locations across nine islands. The main populations of this species are found in woodland areas that are deteriorating due to the effects of invasive plant species. However, it is tolerant of moderate levels of invasion and has adapted to gardens. It is therefore not at risk of extinction in the near future and is assessed as Least Concern.	This species is found in woodland and scrub habitats. It hunts large invertebrates and small vertebrates.	This species is threatened by habitat deterioration due to the effects of invasive plants, especially <em>Cinnamomum verum</em>, but occurs in gardens and so is not dependant on native habitats.	There are no quantitative data on the current population. It has not been recorded in high densities in any site but is not uncommon. Observations suggest that populations are probably stable.	Stable	This species is endemic to the Seychelles islands of Mahe, Silhouette, Praslin, La Digue, Fregate, Bird, Desroches, Alphonse and St. Francois. It has an extent of occurrence (EOO) of 8,000 km<sup>2</sup>&#160;and an area of occupancy (AOO) of 500 km<sup>2</sup>.		Terrestrial	This species is present in the Morne Seychellois, Silhouette and Praslin National Parks.	Afrotropical		false	false	Global
2443276	196284	Rhacocnemis guttatus	Least Concern		2014	2012-12-01 00:00:00 UTC	3.1	English	This species occurs in habitats that are degrading due to the effects of invasive plant species. However, it has adapted to gardens and is not dependant on natural habitats. Consequently, it is not threatened with extinction in the near future.	This species is found in woodland and scrub habitats where it binds together rolled leaves to form a retreat off the ground. It hunts large invertebrates and small vertebrates.	This species is threatened by habitat deterioration due to the effects of invasive plants, especially <em>Cinnamomum verum</em>, but is adaptable to moderate levels of degradation and has adapted to gardens.	There are no quantitative data on the current population. Observations indicate that this species is not uncommon in many areas and abundance has not changed notably in recent years.	Stable	This species is endemic to the Seychelles islands of Mahe, Conception, Therese, Silhouette, North, Praslin, Curieuse, La Digue, Marianne and Felicite. It has an extent of occurrence (EOO) of 700 km<sup>2</sup>, an area of occupancy (AOO) of 300 km<sup>2</sup>&#160;and is known from 14 locations.		Terrestrial	This species is present in the Morne Seychellois, Silhouette, Praslin and Curieuse National Parks.	Afrotropical		false	false	Global
2443283	196286	Thomasettia seychellana	Extinct		2014	2012-12-01 00:00:00 UTC	3.1	English	This species was last collected in 1908 despite searches for it in suitable habitat and therefore, it is assessed as Extinct.	This species was recorded from woodland habitats.	This species was likely threatened by invasive plant species causing habitat deterioration.	This species is assumed to be extinct as it was last recorded in 1908 in small numbers. Since then no individuals have been located despite searches of suitable habitat.		This species was endemic to the Seychelles islands of Mahe and Silhouette where it was recorded in 1908. A record from Praslin island is uncertain. Historically, the species had an area of occupancy (AOO) of 30 km<sup>2</sup>&#160;and an extent of occurrence (EOO) of 300 km<sup>2</sup>.		Terrestrial	No conservation actions were taken.	Afrotropical	1908	false	false	Global
2443290	196288	Pleorotus braueri	Extinct		2014	2012-12-01 00:00:00 UTC	3.1	English	This species has not been collected since 1894 despite searches for this and similar species in likely sites and therefore, it is assessed as Extinct.	There are no precise details on the habitats and ecology of this species. The only known specimen was probably collected from mountain forest habitat.	This species occupied habitats that are deteriorating due to the effects of invasive plants, especially <em>Cinnamomum verum.</em>	This species has not been recorded since 1894 and therefore, is assumed to be extinct.		This species was endemic to the Seychelles island of Mahe. It is known from a single specimen from an imprecise locality in 1894 and was probably collected from high forest.		Terrestrial	No conservation actions were taken.	Afrotropical	1894	false	false	Global
2443297	196290	Stipax triangulifer	Extinct		2014	2012-12-01 00:00:00 UTC	3.1	English	This species was last recorded in 1894 despite searches for it and similar species in potentially suitable habitat and therefore, it is assessed as Extinct.	No details on the habitats and ecology of this species are known but it probably occurred in mountain forests.	This species was likely threatened by invasive plant species causing habitat deterioration.	This species is assumed to be extinct as it has not been recorded since 1894.		This species was endemic to the Seychelles island of Mahe where it was collected once in 1894 from an imprecise locality. It probably occurred in mountain forests.		Terrestrial	No conservation actions were taken.	Afrotropical	1894	false	false	Global
2443304	196291	Anapistula seychellensis	Endangered	B1ab(iii)+2ab(iii)	2014	2012-12-01 00:00:00 UTC	3.1	English	This is a restricted-range species, known from three islands in Seychelles. Its extent of occurrence (EOO) is 300 km<sup>2</sup>&#160;and&#160;its area of occupancy (AOO) is 20 km<sup>2</sup>. This species&#160;is threatened throughout its range by habitat degradation caused by invasive plant species. Therefore, it is assessed as Endangered.	This species is found in woodland habitat where it occurs in leaf litter.	This species is threatened by habitats deteriorating due to the effects of invasive plants, especially <em>Cinnamomum verum.</em>	This species has been recorded at population densities of 1,000 individuals per hectare (Praslin and Silhouette), reaching a highest density of 3,000 individuals per hectare&#160;at Gratte Fesse on Silhouette. This gives a total population of approximately 2,000,000 individuals.	Unknown	This species is endemic to the Seychelles islands of Silhouette, Praslin and Curieuse.		Terrestrial	This species is present in the Silhouette, Praslin and Curieuse National Parks.	Afrotropical		false	false	Global
2443311	196293	Patu silho	Critically Endangered	B1ab(iii)+2ab(iii)	2014	2012-12-01 00:00:00 UTC	3.1	English	This species has a highly restricted range; it is found in a single location with an extent of occurrence (EOO) and area of occupancy (AOO) of 0.5 km<sup>2</sup>. Its&#160;habitat is deteriorating due to the effects of invasive plant species and climate change which is causing a drying and alteration of the cloud forest. Therefore, it is assessed as Critically Endangered.	This species is found in cloud forest habitats over 500 m above sea level, where it occurs in leaf litter.	This species is threatened by habitats deterioration due to the effects of invasive plants, especially <em>Cinnamomum verum</em>, and climate change causing drying of higher, cloud associated habitats.	This species has been recorded at population densities of 2,000 per hectare at Mon Plaisir, but may reach 12,000 in some habitat patches. The population is estimated at approximately 150,000 individuals.	Unknown	This species is endemic to Silhouette island, Seychelles where it is only found above 500 m altitude.		Terrestrial	This species is present in the Silhouette National Park but this is not managed.	Afrotropical		false	false	Global
2443318	196295	Seychellia lodoiceae	Critically Endangered	B1ab(iii)+2ab(iii)	2014	2012-12-01 00:00:00 UTC	3.1	English	This species is know from a single specimen collected in 1972. Searches of the type locality and similar habitat have failed to locate it. If this species survives it occurs at very low densities. The area it was recorded from is palm forest which is deteriorating in quality due to the effects of invasive plant species. The invasion of the area in recent years by the crazy ant <em>Anoplolepis gra…	This species is found in palm woodland where it probably lives in leaf litter.	This species is threatened by habitat deterioration due to the effects of invasive plants, especially <em>Cinnamomum verum.</em>&#160;The invasive crazy ant <em>Anoplolepis gracilipes</em> has recently invaded the range of this species and is potentially a threat.<em><br/></em>	There is no data on the current population as this species is known from a single specimen recorded in 1972 despite recent searches.	Unknown	This species is endemic to the Seychelles island of Praslin where it is known from a single specimen from the Vallee de Mai.		Terrestrial	This species is present in the Praslin National Park.	Afrotropical	1972	true	false	Global
2443325	196296	Seychellia wiljoi	Endangered	B1ab(iii)+2ab(iii)	2014	2012-12-01 00:00:00 UTC	3.1	English	This species is known from a small number of isolated populations, all of which are threatened by the effects of invasive plants degrading the forest habitats. It has an extent of occurrence (EOO) of 700 km<sup>2</sup>, an area of occupancy (AOO) of 50 km<sup>2</sup>&#160;and is thought to occur at five locations. Therefore, it is assessed as Endangered.	This species is found in forest habitats where it occurs in leaf litter.	This species is threatened by habitat deterioration due to the effects of invasive plants, especially <em>Cinnamomum verum.</em>	This species has been recorded at a population density of 2,000 individuals per hectare on Mont Dauban, Silhouette. Densities elsewhere appear to be much lower.	Unknown	This species is endemic to the Seychelles islands of Mahe, Silhouette and La Digue where it is known from mountain forests.		Terrestrial	This species is present in the Morne Seychellois and Silhouette National Parks but these are not managed.	Afrotropical		false	false	Global
2458679	196456	Mariblemma pandani	Endangered	B1ab(iii)+2ab(iii)	2014	2012-12-01 00:00:00 UTC	3.1	English	This species has a restricted range; it has an extent of occurrence (EOO) of 300 km<sup>2</sup>, an area of occupancy (AOO) of 50 km<sup>2</sup>&#160;and is known from three locations. It&#160;is threatened throughout that range by invasive plants causing habitat degradation. Therefore, it is assessed as Endangered.	This species is found in forest habitats where it occurs in leaf litter.	This specis is threatened by habitat deterioration due to the effects of invasive plants, especially <em>Cinnamomum verum.</em>	On Mahe island this species has been recorded in two sites: Grand Bois at a population density of 16,000 individuals per hectare and Mont Sebert at 2,000 individuals per hectare. On Silhouette it is widespread at low densities (below 500 individuals per hectare) except in the Anse Mondon valley (1,000 individuals per hectare) and in the south coast area (3,000 individuals per hectare).	Unknown	This species is endemic to the Seychelles islands of Mahe and Silhouette. On Mahe it is localised but it is widespread on Silhouette.		Terrestrial	This species is present in the Silhouette National Park but this is not managed.	Afrotropical		false	false	Global
2458686	196458	Tetrablemma benoiti	Endangered	B1ab(iii)+2ab(iii)	2014	2012-12-01 00:00:00 UTC	3.1	English	This species has a restricted range; it has an extent of occurrence (EOO) of 700 km<sup>2</sup>, an area of occupancy (AOO) of 100 km<sup>2</sup>&#160;and is known from four locations. It is&#160;only found in woodland that is deteriorating due to the effects of invasive plant species. Therefore, it is assessed as Endangered.	This species is found in woodland where it occurs in leaf litter.	This species is threatened by habitat deterioration due to the effects of invasive plants, especially <em>Cinnamomum verum.</em>	On Mahe it occurs at a population density of between 1,000 (Mont Sebert) and 2,000&#160;individuals&#160;per hectare (Copolia). On Silhouette densities range from 3,000&#160;individuals&#160;per hectare in lower altitude sites to 8-11,000&#160;individuals&#160;per hectare at 500 m above sea level. An exceptionally high density of 21,000&#160;individuals&#160;per hectare was recorded in palm woodl…	Unknown	This species is endemic to the Seychelles islands of Mahe, Silhouette, Praslin and La Digue.		Terrestrial	This species is present in the Silhouette National Park but this is not managed.	Afrotropical		false	false	Global
2458693	196461	Mesida thorelli	Vulnerable	B1ab(iii)+2ab(iii)	2014	2012-12-01 00:00:00 UTC	3.1	English	This species is moderately abundant in forest habitats within a restricted range. It has an extent of occurrence (EOO) of 700 km<sup>2</sup>, an area of occupancy (AOO) of 100 km<sup>2</sup>&#160;and is known from six locations. Its&#160;forest habitats are deteriorating due to the effects of invasive plant species. This species is scarce on all islands except Silhouette which has suffered less h…	This species is found in forest habitats where it constructs webs in herbaceous and shrubby vegetation.	This species is threatened by habitat deterioration due to the effects of invasive plants, especially <em>Cinnamomum verum.</em>	Population densities of 250 individuals per hectare were recorded in the <em>Pisonia </em>forest on Silhouette but in patches of herbaceous vegetation densities can reach 2,000 individuals per hectare.	Unknown	This species is endemic to the Seychelles islands of Mahe, Silhouette, Praslin and La Digue.		Terrestrial	This species is present in the Morne Seychellois and Silhouette National Parks but these are not managed.	Afrotropical		false	false	Global
2458700	196463	Tylorida mornensis	Endangered	B1ab(iii)+2ab(iii)	2014	2012-12-01 00:00:00 UTC	3.1	English	This species has a restricted range; it has an extent of occurrence (EOO) of 300 km<sup>2</sup>, an area of occupancy (AOO) of 20 km<sup>2</sup>&#160;and is known from three locations. It&#160;is threatened throughout its range by habitat degradation caused by invasive plant species. It remains locally abundant on Silhouette island which has suffered less degradation than Mahe where it is very ra…	This species is found in woodland habitats where it spins webs in low shrubby vegetation.	This species is threatened by habitat deterioration due to the effects of invasive plants, especially <em>Cinnamomum verum.</em>	On Silhouette, this species has been recorded at population densities of 417 individuals per hectare in the <em>Pisonia </em>forest in 1990 and 3,000&#160;individuals per hectare&#160;in 2000. There is no other quantitative data. On Mahe, it is known only from one record in 1972.	Unknown	This species is endemic to the Seychelles islands of Mahe and Silhouette.		Terrestrial	This species is present in the Silhouette National Park but this is not managed.	Afrotropical		false	false	Global
2458707	196466	Argyrodella pusillus	Vulnerable	B1ab(iii)+2ab(iii)	2014	2012-11-01 00:00:00 UTC	3.1	English	This species has a restricted range; it has an extent of occurrence (EOO) of 300 km<sup>2</sup>, an area of occupancy (AOO) of 150 km<sup>2</sup>&#160;and is found at ten locations. It&#160;is threatened by habitat deterioration caused by invasive plant species, but it is tolerant of the levels of degradation currently found in most sites. Therefore, it is assessed as Vulnerable.	This species is found in woodland habitats where it spins orb webs or is a kleptoparasite of <em>Nephila inaurata.</em>	This species is threatened by habitat deterioration due to the effects of invasive plants, especially <em>Cinnamomum verum.</em>	There is no data on the current population but observations indicate that it is not uncommon in many areas and there is no evidence of significant population fluctuations.	Stable	This species is endemic to the Seychelles islands of Mahe and Silhouette.		Terrestrial	This species is present in the Morne Seychellois and Silhouette National Parks but these are not managed.	Afrotropical		false	false	Global
2458714	196468	Argyrodes chionus	Endangered	B1ab(iii)+2ab(iii)	2014	2012-11-01 00:00:00 UTC	3.1	English	This species is restricted to Aldabra atoll, with an extent of occurrence (EOO) of 150 km<sup>2</sup>&#160;and area of occupancy (AOO) of 50 km<sup>2</sup>,&#160;where it is threatened by the effects of sea level rise. As the entire range of this species is within 2 m of sea level it will all be affected by this change and significant population declines are probable in the near future. Therefore…	This species is found in dry shrubland at sea level.	This species is threatened by habitat deterioration due to the effects of sea level rise causing a change in ecological characteristics. As the entire range of this species is within 2 m of sea level it will all be affected by this change.	There is no data on the current population.	Unknown	This species is endemic to the Seychelles island of Aldabra.		Terrestrial	This species is restricted to the Aldabra Special Reserve.	Afrotropical		false	false	Global
2458721	196469	Argyrodes cognatus	Vulnerable	B1ab(iii)+2ab(iii)	2014	2012-11-01 00:00:00 UTC	3.1	English	This species has a restricted range; it has an extent of occurrence (EOO) of 300 km<sup>2</sup>, an area of occupancy (AOO) of 150 km<sup>2</sup>&#160;and occurs at ten locations. It&#160;is threatened by habitat degradation caused by invasive plant species. Therefore, it is assessed as Vulnerable.	This species is found in woodland habitats where it spins orb webs in herbaceous vegetation.	This species is threatened by habitat deterioration due to the effects of invasive plants, especially <em>Cinnamomum verum.</em>	Few data on the current population are available. On Silhouette, it has been recorded at a population density of 1,000 individuals per hectare at Chemin Montagne Possee and 125&#160;individuals per hectare&#160;in the <em>Pisonia </em>forest. The former is from a small patch of herbacous vegetation providing ideal habitat. The latter is a sample from a forest more representative of general forest…	Unknown	This species is endemic to the Seychelles islands of Mahe, Conception, Silhouette and Marianne.		Terrestrial	This species is present in the Morne Seychellois and Silhouette National Parks but these are not managed.	Afrotropical		false	false	Global
2458728	196470	Argyrodes fissifrontellus	Vulnerable	B1ab(iii)+2ab(iii)	2014	2012-11-01 00:00:00 UTC	3.1	English	This species has a restricted range; it has an extent of occurrence (EOO) of 300 km<sup>2</sup>, an area of occupancy (AOO) of 150 km<sup>2</sup>&#160;and occurs in six locations. It&#160;is found in habitats that are deteriorating due to the effects of invasive plant species and appears to be tolerant of the levels of degradation currently found in most areas. Therefore, it is assessed as Vulner…	This species is found in woodland areas where it spins orb webs in vegetation or is a kleptoparasite in <em>Nephila inaurata </em>webs.	This species is threatened by habitat deterioration due to the effects of invasive plants, especially <em>Cinnamomum verum.</em>	There is no information on the current population but observations suggest that this species is not uncommon in suitable habitat.	Unknown	This species is endemic to the Seychelles islands of Mahe and Silhouette.		Terrestrial	This species is present in the Morne Seychellois and Silhouette National Parks but these are not managed.	Afrotropical		false	false	Global
2458735	196471	Argyrodes rostratus	Least Concern		2014	2012-11-01 00:00:00 UTC	3.1	English	This species has a restricted range but is found in several distinct locations. In these areas there is a threat from habitat degradation caused by invasive plant species but the species remains abundant and is tolerant of current levels of habitat degradation.	This species is found in woodland, shrubby habitat and gardens where it is almost always found as a kleptoparasite of <em>Nephila inaurita.</em>	This species is threatened by habitat deterioration due to the effects of invasive plants, especially <em>Cinnamomum verum.</em>	There are no precise data on the current population but this is the commonest species of kleptoparasite in <em>Nephila inaurita</em> webs and 2-10 individuals can be found in most large webs of this host. It can be considered abundant in all localities.	Stable	This species is endemic to the Seychelles islands of Mahe, Seche, Cerf, Conception, Silhouette, Curieuse, Cousin, Aride, Round (Praslin), La Digue, Grande Soeur, Felicite, Marianne, Denis, Alphonse and Bijoutier.		Terrestrial	This species is present in the Morne Seychellois, Praslin and Silhouette National Parks but these are not managed.	Afrotropical		false	false	Global
2458742	196473	Bardala labarda	Endangered	B2ab(iii)	2014	2012-11-01 00:00:00 UTC	3.1	English	This species has a restricted range; it has an area of occupancy (AOO) of 50 km<sup>2</sup>&#160;and occurs at five locations. The species&#160;is threatened by habitat deterioration due to coastal erosion and the effects of sea level rise. At least 80% of the range of this species is restricted to less than 2 m above sea level and consequently most of the population will be affected by this thre…	This species is found in coastal woodland.	This species is threatened by habitat deterioration due to coastal erosion and the effects of sea level rise. At least 80% of the range of this species is restricted to less than 2 m above sea level and consequently most of the population will be affected by this threat.	There is no data on the current population.	Unknown	This species is endemic to the islands of Aride, Denis, Cousin, Marianne and Aldabra in the Seychelles.		Terrestrial	This species is present in the Aride, Cousin and Aldabra Special Reserves.	Afrotropical		false	false	Global
2458749	196475	Dipoena hasra	Endangered	B1ab(iii)+2ab(iii)	2014	2012-11-01 00:00:00 UTC	3.1	English	This species has a restricted range; it has an extent of occurrence (EOO) of 150 km<sup>2</sup>, an area of occupancy (AOO) of 50 km<sup>2</sup>&#160;and is known from one location. It&#160;is threatened by habitat deterioration due to coastal erosion and sea level rise and, as the total range of the species is less than 2 m above sea level, all parts of the population are affected. Therefore, it…	This species is found in dry woodland and shrubland where it spins webs in vegetation.	This species is threatened by habitat deterioration due to coastal erosion and sea level rise. As the total range of the species is less than 2 m above sea level, all parts of the population are threatened.	There is no data on the current population.	Unknown	This species is endemic to the Seychelles island of Aldabra.		Terrestrial	This species is restricted to the Aldabra Special Reserve.	Afrotropical		false	false	Global
2458756	196476	Dipoena pristea	Endangered	B1ab(iii)+2ab(iii)	2014	2012-11-01 00:00:00 UTC	3.1	English	This is a restricted range species; it has an extent of occurrence (EOO) of 150 km<sup>2</sup>, an area of occupancy of 50 km<sup>2</sup>&#160;and is known from one location. It&#160;is threatened by habitat deterioration as a result of coastal erosion and sea level rise and, as the total range of the species is less than 2 m above sea level, all of the population is affected. Therefore, it is as…	This species is found in coastal scrub habitat.	This species is threatened by habitat deterioration due to coastal erosion and sea level rise. As the total range of the species is less than 2 m above sea level, all parts of the population are threatened	There is no data on the current population.	Unknown	This species is endemic to the Seychelles island of Aldabra.		Terrestrial	This species is restricted to the Aldabra Special Reserve.	Afrotropical		false	false	Global
2458763	196478	Euryopis helcra	Endangered	B1ab(iii)+2ab(iii)	2014	2012-11-01 00:00:00 UTC	3.1	English	This species has an extent of occurrence (EOO) of 150 km<sup>2</sup>, an area of occupancy (AOO) of 50 km<sup>2</sup>&#160;and is only known from a single location. It is&#160;threatened by habitat deterioration due to coastal erosion and sea level rise and, as the total range of the species is less than 2 m above sea level, all parts of the population are affected. Therefore, it is assessed as E…	This species is found in coastal scrub habitat.	This species is threatened by habitat deterioration due to coastal erosion and sea level rise. As the total range of the species is less than 2 m above sea level, all parts of the population are threatened.	There is no data on the current population.	Unknown	This species is endemic to the Seychelles island of Aldabra.		Terrestrial	This species is restricted to the Aldabra Special Reserve.	Afrotropical		false	false	Global
2458770	196480	Moneta coercervea	Critically Endangered	B2ab(iii)	2014	2012-11-01 00:00:00 UTC	3.1	English	This species is known from only two records; on Silhouette island it has not been recorded since 1894 and on Mahe it was last recorded in 1972. Its current estimated current area of occupancy (AOO) is 1 km<sup>2</sup>&#160;and it is known from only one location.&#160;Any surviving population will be threatened by habitat degradation caused by invasive plant species. Therefore, it is assessed as C…	This species is found in woodland habitat.	This species is threatened by habitats deteriorating due to the effects of invasive plants, especially <em>Cinnamomum verum.</em>	There is no data on the current population as this species has not been recorded since 1972 despite searches in potentially suitable habitat.	Unknown	This species is endemic to the Seychelles islands of Mahe and Silhouette.		Terrestrial	This species is known from two localities, one is within in Silhouette National Park but it has not been recorded there since 1894. The more recent (1972) record is from an unprotected area.	Afrotropical	1972	true	false	Global
2458777	196482	Nanume naneum	Endangered	B2ab(iii)	2014	2012-11-01 00:00:00 UTC	3.1	English	This species is known from two locations with a total area of occupancy (AOO) of 50 km<sup>2</sup>.&#160;The main range (over 90%) of this species is threatened by habitat deterioration due to coastal erosion and sea level rise, which is likely to cause significant population declines in the near future. The Cousin island population is secure but extremely small (covering only 0.2 km<sup>2</sup>)…	This species is found in coastal scrub habitat.	This species is threatened on Aldabra by habitat deterioration due to coastal erosion and sea level rise which affects the entire range there (as it is all less than 2 m above sea level). Cousin is higher and although declines may occur, suitable habitat will remain in the long-term.	There is no current population data.	Unknown	This species is endemic to the Seychelles islands of Cousin and Aldabra.		Terrestrial	This species is present in the Aldabra and Cousin Special Reserves.	Afrotropical		false	false	Global
2458784	196484	Phycosoma menustya	Endangered	B2ab(iii)	2014	2012-11-01 00:00:00 UTC	3.1	English	This species has a total area of occupancy of 50 km<sup>2</sup>&#160;and is known from two locations.&#160;The main population (over 90% of the range) is threatened by habitat deterioration due to coastal erosion and sea level rise. The Marianne island population is less significantly affected by this threat but is very small. Therefore, it is assessed as Endangered.	This species is found in coastal scrub habitats.	This species is threatened by habitat deterioration due to coastal erosion and sea level rise in the main population.	There is no data on the current population.	Unknown	This species is endemic to the Seychelles islands of Marianne and Aldabra.		Terrestrial	This species is present in the Aldabra Special Reserve.	Afrotropical		false	false	Global
2458791	196485	Phycosoma spundana	Vulnerable	B1ab(iii)+2ab(iii)	2014	2012-11-01 00:00:00 UTC	3.1	English	This species has a restricted range; it has an extent of occurrence (EOO) of 800 km<sup>2</sup>, an area of occupancy (AOO) of 20 km<sup>2</sup>&#160;and is known from six locations. It&#160;is threatened by habitat deterioration caused by invasive plant species. Therefore, it is assessed as Vulnerable.	This species is found in coastal woodland.	This species is threatened by habitat deterioration due to the effects of invasive plants, especially <em>Cinnamomum verum.</em>	There are no data on the current population.Observations indicate that this species is widespread on six islands but not abundant.	Unknown	This species is endemic to the Seychelles islands of Silhouette, North, Aride, Cousin, La Digue and Denis.		Terrestrial	This species is present in the Aride and Cousin Special Reserves.	Afrotropical		false	false	Global
2458798	196487	Rhomphaea recurvata	Endangered	B1ab(iii)+2ab(iii)	2014	2012-11-01 00:00:00 UTC	3.1	English	This species has a restricted range; it has an extent of occurrence (EOO) of 800 km<sup>2</sup>, an area of occupancy (AOO) of 100 km<sup>2</sup>&#160;and is found in four locations. The habitat within this range is deteriorating due to the effects of invasive plant species. Therefore, it is assessed as Endangered.	This species is found in woodland where it constructs small webs in dense vegetation.	This species is threatened by habitat deterioration due to the effects of invasive plants, especially <em>Cinnamomum verum.</em>	There is no current population data. This species occurs at low population densities and has only been recorded as isolated individuals, not in any quantitative sampling.	Unknown	This species is endemic to the Seychelles islands of Mahe, Silhouette, Marianne and Denis.		Terrestrial	This species is present in the Morne Seychellois and Silhouette National Parks but these are not managed.	Afrotropical		false	false	Global
2458805	196488	Rhomphaea barycephala	Vulnerable	B1ab(iii)+2ab(iii)	2014	2012-11-01 00:00:00 UTC	3.1	English	This species has a restricted range; it has an extent of occurrence (EOO) of 8,000 km<sup>2</sup>, an area of occupancy (AOO) of 50 km<sup>2</sup>&#160;and is known from 10 locations. It&#160;is threatened by habitat deterioration throughout its range. On Silhouette, which encompasses 40% of the range, this is due to the effects of invasive plant species. On Aldabra,&#160;which encompasses&#160;6…	This species spins webs in herbaceous vegetation in clearings in woodland or in scrub habitat.	On Silhouette, this species is threatened by habitat deterioration due to the effects of invasive plants, especially <em>Cinnamomum verum</em>. On Aldabra, habitats are deteriorating due to coastal erosion and sea level rise and, as the total range of the species is less than 2 m above sea level, all parts of the population are threatened.	On Silhouette island this species may occur at densities of 1,000 individuals per hectare in open woodland with abundant herbaceous vegetation. In other areas the density is much lower.	Unknown	This species is endemic to the Seychelles islands of Silhouette and Aldabra.		Terrestrial	This species is present in the Silhouette and Aldabra National Parks.	Afrotropical		false	false	Global
2458812	196490	Robertia braueri	Endangered	B1ab(iii)+2ab(iii)	2014	2012-11-01 00:00:00 UTC	3.1	English	This species has a restricted range; it has an extent of occurrence (EOO) of 300 km<sup>2</sup>, an area of occupancy (AOO) of 50 km<sup>2</sup>&#160;and is known from two locations. It&#160;is threatened in all localities by habitat deterioration due to the effects of invasive plant species. Therefore, it is assessed as Endangered.	This species is found in woodland habitats.	This species is threatened by habitat deterioration due to the effects of invasive plant species, especially <em>Cinnamomum verum.</em>	There is no current population data; this species occurs at low population densities and has not been recorded in quantitative studies.	Unknown	This species is endemic to the Seychelles islands of Mahe and Silhouette.		Terrestrial		Afrotropical		false	false	Global
2458819	196492	Sesato setosa	Critically Endangered	B1ab(iii)	2014	2012-11-01 00:00:00 UTC	3.1	English	This species has a restricted range; it is found in a single area of continuous habitat with an area of occupancy (AOO) of 15 km<sup>2</sup>. The entire range&#160;is threatened by habitat degradation caused by invasive plant species. Therefore, it is assessed as Critically Endangered.	This species is found in woodland where it spins webs in vegetation.	This species is threatened by habitats deterioration due to the effects of invasive plants, especially <em>Cinnamomum verum.</em>	This species was recorded at a maximum population density of 42 per hectare (<em>Pisonia </em>forest in 1990), giving a maximum total population of 62,500 individuals.	Unknown	This species is endemic to the Seychelles island of Silhouette.		Terrestrial	This species is present in the Silhouette National Parks but this is not managed.	Afrotropical		false	false	Global
2458826	196494	Spinembolia clabnum	Near Threatened		2014	2012-11-01 00:00:00 UTC	3.1	English	The habitats that this species occurs in are deteriorating due to the effects of invasive plant species. It has an extent of occurrence (EOO) of 800 km<sup>2</sup>&#160;and an area of occupancy (AOO) of 200 km<sup>2</sup>, which are below the thresholds for an Endangered status under criterion B.&#160;However, this species is currently known from 12 different islands, which is greater than the th…	This species is found in woodland where it occurs in leaf litter and in litter accumulations on vegetation.	This species is threatened by habitat deterioration due to the effects of invasive plants, especially <em>Cinnamomum verum.</em>	In most of its range it occurs at a low population density of 42 individuals per hectare, for example as recorded in&#160;<em>Pisonia </em>forest in Silhouette in 1990. Locally it may reach densities of 6,000 individuals per hectare, as recorded on North island in 2000.	Unknown	This species is endemic to the Seychelles islands of Aride, Conception, Cousine, Curieuse, Denis, Felicite, Grande Soeur, La Digue, Mahe, North, Praslin and Silhouette. It has an extent of occurrence (EOO) of 800 km<sup>2</sup>, an area of occupancy (AOO) of 200 km<sup>2</sup>&#160;and is known from 12 locations.		Terrestrial	This species is present in the Morne Seychellois, Silhouette, Aride and Cousin National Parks.	Afrotropical		false	false	Global
2458833	196496	Stoda libudum	Vulnerable	B1ab(iii)+2ab(iii)	2014	2012-11-01 00:00:00 UTC	3.1	English	This species has a restricted range; it has an extent of occurrence (EOO) of 300 km<sup>2</sup>, an area of occupancy (AOO) of 50 km<sup>2</sup>&#160;and is known from six locations.&#160;Most of the habitat it occupies is deteriorating due to the effects of invasive plant species. Therefore, it is assessed as Vulnerable.	This species is found in open woodland and scrub habitats where it spins small webs in herbaceous vegetation.	This species is threatened by habitat deterioration&#160;due to the effects of invasive plants, especially <em>Cinnamomum verum.</em>	In most areas this species occurs at low population densities of generally no more than 833 individuals per hectare, as recorded in&#160;<em>Pisonia </em>forest, Silhouette in 1990. However, it may reach 3,000 individuals per hectare locally, for example in <em>Heliotropium </em>at the edge of marshes at La Passe, Silhouette in 2000.	Unknown	This species is endemic to the Seychelles islands of Mahe and Silhouette.		Terrestrial	This species is present in the Morne Seychellois and Silhouette National Parks but these are not managed.	Afrotropical		false	false	Global
2458840	196498	Theridion cloxum	Endangered	B1ab(iii)+2ab(iii)	2014	2012-11-01 00:00:00 UTC	3.1	English	This is a restricted range species; it has an extent of occurrence (EOO) of 150 km<sup>2</sup>, an area of occupancy (AOO) of 50 km<sup>2</sup>&#160;and is known from a single location. It&#160;is threatened by habitat deterioration due to coastal erosion and sea level rise. As the total range of the species is less than 2 m above sea level all parts of the population are threatened. Therefore, t…	This species is found in coastal scrub habitat.	This species is threatened by habitat deterioration due to coastal erosion and sea level rise. As the total range of the species is less than 2 m above sea level all parts of the population are threatened.	There is no data on the current population.	Unknown	This species is endemic to the Seychelles atoll of Aldabra.		Terrestrial	This species is present in the Aldabra Special Reserve.	Afrotropical		false	false	Global
2458847	196499	Theridion mehlum	Endangered	B1ab(iii)+2ab(iii)	2014	2012-11-01 00:00:00 UTC	3.1	English	This is a restricted range species; it has an extent of occurrence (EOO) of 150 km<sup>2</sup>, an area of occupancy (AOO) of 50 km<sup>2</sup> and is known from a single location. It is threatened by habitat deterioration due to coastal erosion and sea level rise. As the total range of the species is less than 2 m above sea level all parts of the population are threatened. Therefore, this specie…	This species is found in coastal scrub habitat.	This species is threatened by habitat deterioration due to coastal erosion and sea level rise. As the total range of the species is less than 2 m above sea level all parts of the population are threatened.	There is no current population data.	Unknown	This species is endemic to the Seychelles atoll of Aldabra.		Terrestrial	This species is present in the Aldabra Special Reserve.	Afrotropical		false	false	Global
2458854	196500	Theridion nagorum	Endangered	B1ab(iii)+2ab(iii)	2014	2012-11-01 00:00:00 UTC	3.1	English	This is a restricted range species; it has an extent of occurrence (EOO) of 150 km<sup>2</sup>, an area of occupancy (AOO) of 50 km<sup>2</sup> and is known from a single location. It&#160;is threatened by habitat deterioration due to coastal erosion and sea level rise. As the total range of the species is less than 2 m above sea level all parts of the population are threatened. Therefore, this s…	This species is found in coastal scrub habitat.	This species is threatened by habitat deterioration due to coastal erosion and sea level rise. As the total range of the species is less than 2 m above sea level all parts of the population are threatened.	There is no current population data.	Unknown	This species is endemic to the Seychelles atoll of Aldabra.		Terrestrial	This species is present in the Aldabra Special Reserve.	Afrotropical		false	false	Global
2458861	196501	Theridion palanum	Endangered	B1ab(iii)+2ab(iii)	2014	2012-11-01 00:00:00 UTC	3.1	English	This is a restricted range species; it has an extent of occurrence (EOO) of 150 km<sup>2</sup>, an area of occupancy (AOO) of 50 km<sup>2</sup> and is known from a single location. It&#160;is threatened by habitat deterioration due to coastal erosion and sea level rise. As the total range of the species is less than 2 m above sea level all parts of the population are threatened. Therefore, this s…	This species is found in coastal scrub habitat.	This species is threatened by habitat deterioration due to coastal erosion and sea level rise. As the total range of the species is less than 2 m above sea level all parts of the population are threatened.	There is no data on the current population.	Unknown	This species is endemic to the Seychelles atoll of Aldabra.		Terrestrial	This species is present in the Aldabra Special Reserve.	Afrotropical		false	false	Global
2458868	196504	Andasta benoiti	Vulnerable	B1ab(iii)+2ab(iii)	2014	2012-12-01 00:00:00 UTC	3.1	English	This species has an extent of occurrence (EOO) of 700 km<sup>2</sup>&#160;and an area of occupancy (AOO) of 50 km<sup>2</sup>. It is known from 8 locations and&#160;is restricted to coastal habitats, which are heavily degraded by development, and to woodland areas, which are deteriorating due to invasive plant species. Therefore, it is assessed as Vulnerable.	This species is found in coastal woodland where it constructs orb webs in vegetation.	This species is threatened by habitat deterioration due to the effects of invasive plants, especially <em>Cinnamomum verum.</em>	There is no data on the current population.	Unknown	This species is endemic to the Seychelles islands of Mahe, Conception, Therese, North, Praslin, Marianne, Felicite and Denis.		Terrestrial	No conservation actions have been taken.	Afrotropical		false	false	Global
2458875	196505	Andasta siltte	Critically Endangered	B1ab(iii)+2ab(iii)	2014	2012-12-01 00:00:00 UTC	3.1	English	This species has a highly restricted range; it has an extent of occurrence (EOO) of 10 km<sup>2</sup>, an&#160;area of occupancy (AOO) of 5 km<sup>2</sup>&#160;and is found at only one location. Habitats across all of the range are suffering significant deterioration due to the effects of invasive plants (especially <em>Cinnamomum verum</em>) and a drying of the cloud forest due to an increased l…	This species is found in woodland at the lower edge of cloud forest where it constructs orb webs in vegetation.	This species is threatened by habitats deteriorating due to the effects of invasive plants, especially <em>Cinnamomum verum</em>, and climate change causing drying of higher, cloud associated habitats.	This species is only known from a single specimen in 1990 and there is no data on current populations.	Unknown	This species is endemic to the Seychelles island of Silhouette where it has only been recorded from Mon Plaisir.		Terrestrial	This species is present in the Silhouette National Park but this is not managed.	Afrotropical		false	false	Global
2458882	196507	Zoma zoma	Critically Endangered	B1ab(iii)+2ab(iii)	2014	2012-12-01 00:00:00 UTC	3.1	English	This species has a highly restricted range; it has an extent of occurrence (EOO) of 10 km<sup>2</sup>, an area of occupancy (AOO) of 5 km<sup>2</sup>&#160;and is known from one location.&#160;Across all of its the range the species is threatened as a result of significant habitat deterioration due to the effects of invasive plants (especially <em>Cinnamomum verum</em>) and drying of the cloud for…	This species is found in woodland at the lower edge of cloud forest where it constructs orb webs in vegetation.	This species is threatened by habitat deterioration due to the effects of invasive plants, especially <em>Cinnamomum verum</em>, and climate change causing drying of higher, cloud associated habitats.	There is no data on the current population as this species is only known from a single specimen in 1990.	Unknown	This species is endemic to the Seychelles island of Silhouette where it has only been recorded from Mon Plaisir.		Terrestrial	This species is present in the Silhouette National Parks but this is not managed.	Afrotropical		false	false	Global
2458889	196510	Firmicus insularis	Endangered	B1ab(iii)+2ab(iii)	2014	2012-11-01 00:00:00 UTC	3.1	English	This species is known only from two isolated locations and has an extent of occurrence (EOO) and area of occupancy (AOO) of 800 km<sup>2</sup>&#160;and 50 km<sup>2</sup>, respectively.&#160;The habitat in these locations is deteriorating due to the effects of invasive plant species. Therefore, this species is assessed as Endangered.	This species is found in woodland habitats.	This species is threatened by habitat deterioration due to the effects of invasive plants, especially <em>Cinnamomum verum.</em>	There is no current population data for this species. It has been recorded only from a small number of isolated specimens.	Unknown	This species is endemic to the Seychelles islands of Mahe and Denis.		Terrestrial	This species is present in the Morne Seychellois National Park but this is not effectively managed.	Afrotropical		false	false	Global
2458896	196513	Voraptus tenellus	Critically Endangered	B2ab(iii)	2014	2012-12-01 00:00:00 UTC	3.1	English	This species is known from only two isolated records from 1908 and 1972 despite recent searches of suitable habitat. Its population is severely fragmented and the area of occupancy (AOO) of this species is 5 km<sup>2</sup>, based on the area of suitable habitat available.&#160;The last record is from Morne Blanc where the habitat has become heavily degraded due to invasion by introduced plants an…	This species is found in woodland habitats.	This species is threatened by habitat deterioration due to the effects of invasive plants, especially <em>Cinnamomum verum</em>, and climate change causing drying of higher, cloud associated habitats. Since the species was last recorded (1972) the last known site has become heavily degraded and is probably no longer suitable for this species.	There is no data on the current population as this species is known from specimens collected in 1908 on Silhouette and 1972 on Mahe (Morne Blanc). Despite searches of suitable habitat, the species has not been located since 1972.	Unknown	This species is endemic to the Seychelles islands of Mahe and Silhouette.		Terrestrial	This species is recorded from the Morne Seychellois and Silhouette National Parks but these are not managed.	Afrotropical	1972	true	false	Global
2458903	196517	Charinus seychellarum	Vulnerable	B1ab(iii)+2ab(iii)	2014	2012-12-01 00:00:00 UTC	3.1	English	This species has a restricted range; it has an extent of occurrence (EOO) of 700 km<sup>2</sup>, an area of occupancy (AOO) of 200 km<sup>2</sup>&#160;and is known from seven locations. It&#160;is threatened by habitat deterioration caused by invasive plants throughout its small range. Therefore, it is assessed as Vulnerable.	This species occurs in woodland where it lives under stones and small rocks.	This species is threatened by ongoing habitat deterioration due to invasive plant species, although it is tolerant of moderate degrees of habitat invasion.	Population densities have been recorded at less than 1,000 individuals per hectare in most sites but can reach 2,000 individuals per hectare.	Unknown	This species is endemic to the Seychelles islands where it is known from the islands of Mahe, Long, Silhouette, North, Praslin, Felicite and Fregate, from sea level to 390 m above sea level.		Terrestrial	This species is present in Morne Seychellois, Silhouette and Praslin National Parks but no direct conservation actions are in place.	Afrotropical		false	false	Global
2458910	196520	Phrynichus scaber	Vulnerable	B1ab(iii)+2ab(iii); D2	2014	2012-12-01 00:00:00 UTC	3.1	English	This species has a restricted range; it has an extent of occurrence (EOO) of 700 km<sup>2</sup>, an area of occupancy (AOO) of 10 km<sup>2</sup>&#160;and is known from seven locations. Habitat degradation caused by introduced plants threatens one population (Silhouette) and may have caused the extinction of another (Mahe). Predation by invasive crazy ants may be a threat to some populations, and …	This species is found in rocky woodland habitats where it lives in crevices between boulders during the day, emerging to hunt at night.	On Mahe and Silhouette islands forest habitats are deteriorating due to invasion by introduced plant species, especially <em>Cinnamomum verum</em>. On Aride, Cousine, Cousin and Fregate invasion is less significant and balanced by management. Populations on Mahe and Cousin may have been affected by crazy ants <em>Anoplolepis longipes</em>. The Round island, Mauritius population disappeared follow…	There are no data available on the current population.	Unknown	This species is endemic to islands of the Western Indian Ocean. It has been recorded from the Seychelles islands of Mahe (where it is probably extinct), Silhouette, Aride, Cousin, Cousine and Fregate, and the Mauritian islet of Round island (where it is extinct).		Terrestrial	This species is present in the Silhouette, Aride, Cousine and Cousin National Parks.	Afrotropical		false	false	Global
2458917	196524	Compsaditha seychellensis	Endangered	B2ab(iii)	2014	2012-12-01 00:00:00 UTC	3.1	English	This species is known from two isolated localities but is probably more widespread. It is thought to have an area of occupancy (AOO) of 100 km<sup>2</sup>. The known range is threatened by invasive plant species and, in the case of the D'Arros population, by sea level rise, both of which are causing habitat decline. Therefore, it is assessed as Endangered.	This species is found in woodland where it occurs in leaf litter.	This species is threatened by habitat deterioration due to the effects of invasive plants, especially <em>Cinnamomum verum </em>which change conditions in leaf litter, reducing abundance and diversity of native invertebrates. On D'Arros island, it is threatened by sea level rise causing habitat change on this low-lying island.	This species occurs at very low population densities, being known from Mahe from one specimen in 1972.	Unknown	This species is endemic to the Seychelles islands of Mahe and D'Arros.		Terrestrial	None conservation actions have been taken.	Afrotropical		false	false	Global
2458924	196527	Ideoblothrus seychellesensis	Endangered	B1ab(iii)+2ab(iii)	2014	2012-12-01 00:00:00 UTC	3.1	English	Based on current information, this species has a restricted range but is probably slightly more widespread. Its extent of occurrence (EOO) and area of occupancy (AOO) are estimated at 500 km<sup>2</sup>&#160;and 10 km<sup>2</sup>, respectively, and it is known from two locations.&#160;It is restricted to coastal habitat which is deteriorating due to the effects of invasive plants species and the …	This species is recorded from coastal habitat, where it probably occurs under bark in lowland woodland.&#160;It is unlikely that the normal habitat of this species is under bark. <em>Ideoblothrus</em> species are usually found in humid leaf litter in tropical forests. It is conceivable that this species is instead littoral, but there is not enough evidence for this at the moment.	This species is threatened by habitat deterioration due to the effects of invasive plants, especially <em>Cinnamomum verum</em>, and development in coastal habitats.	There is no current population data as this species is known from only two specimens.	Unknown	This species is endemic to the Seychelles islands of Silhouette and Felicite.		Terrestrial	No conservation actions have been taken. The only known populations are outside of any protected areas.	Afrotropical		false	false	Global
2458931	196530	Aldabrinus aldabrinus	Least Concern		2014	2012-12-01 00:00:00 UTC	3.1	English	This species is recorded from two widely separated localities but is suspected to be widespread along the east African coast. No significant threats are known from this range.	This species is found in dry open woodland or scrub.	The Aldabra population will be at risk from sea-level rise but the mainland African population is not known to be threatened.	There are no data available on the current population.	Unknown	This species is recorded from Aldabra atoll in the Seychelles and from Mozambique.		Terrestrial	This species is present in the Aldabra Special Reserve.	Afrotropical		false	false	Global
2458938	196533	Afrogarypus seychellesensis	Critically Endangered	B1ab(iii)	2014	2012-12-01 00:00:00 UTC	3.1	English	This species is known from a single specimen collected in 1940 and its current status is not known. If it is extant, it will have a maximum extent of occurrence (EOO) and area of occupancy (AOO) of 38 km<sup>2</sup>, based on the area of Praslin island. Any surviving population will be threatened by the effects of invasive plant species. This species is assessed as Critically Endangered (Possibly…	This species is recorded from a partially forested island.	This species is threatened by habitat deterioration caused by invasive plants. The magnitude of the threat is not known due to uncertainty over the precise habitat associations of this little known species.	There are no data available on current population size and trends.	Unknown	This species is recorded only from a single specimen from Praslin island in the Seychelles, which was described in 1940.		Terrestrial	As the species is known only from a single record, research is needed to determine whether it survives or not, its habitat associations and conservation needs.	Afrotropical	1940	true	false	Global
2458945	196535	Geogarypus ocellatus	Least Concern		2014	2012-12-01 00:00:00 UTC	3.1	English	This species has a known extent of occurrence (EOO) of 600 km<sup>2</sup>, an area of occupancy (AOO) of 100 km<sup>2</sup>&#160;and is found in six locations. However, records are patchy and it almost certainly has a larger distribution than recorded.&#160;All forest habitats in the known range are deteriorating due to the effects of invasive plant species but this species appears to be tolerant…	This species is found in leaf litter and under bark of forest trees from sea level to 400 m above sea level.	The habitats used by this species are deteriorating due to invasion by introduced plants but this species seems to be tolerant of current levels of invasion.	There are no data available on the current population.	Unknown	This species is endemic to the Seychelles islands of Mahe, Silhouette, Praslin and Curieuse.		Terrestrial	This species has not been recorded in any proctected area but is probably present in the Silhouette National Park.	Afrotropical		false	false	Global
2458952	196538	Beierolpium benoiti	Vulnerable	B1ab(iii)+2ab(iii)	2014	2012-12-01 00:00:00 UTC	3.1	English	This species has a restricted range; it has an extent of occurrence (EOO) of 500 km<sup>2</sup>, an area of occupancy (AOO) or 20 km<sup>2</sup>&#160;and is found at ten locations. All of the forest habitat within this species range are deteriorating due to the effects of invasive plant species. Therefore, it is assessed as Vulnerable.	This species is found under the bark of living trees in coastal woodlands.	Habitats occupied by the species are deteriorating due to the impacts of invasive plant species. The effects of this on <em>Beierolpium benoititi</em> are currently unknown. The coastal habitat where this species is recorded is deteriorating due to sea level rise and urbanization. On Silhouette and Praslin this species will be able to move inland but then it will be affected by development pressu…	There is no information available on the current population.	Unknown	This species is endemic to the Seychelles islands of Silhouette, Praslin and Curieuse.		Terrestrial		Afrotropical		false	false	Global
2458959	196540	Xenolpium insulare	Vulnerable	B1ab(iii)+2ab(iii)	2014	2012-12-01 00:00:00 UTC	3.1	English	This species has a restricted range; it has an extent of occurrence (EOO) of 600 km<sup>2</sup>, an area of occupancy (AOO) of 20 km<sup>2</sup>&#160;and is known from 10 locations. All of the forest habitat in this range is deteriorating due to the effects of invasive plant species. Therefore, this species is assessed as Vulnerable.	This species is found in leaf litter in coastal woodland.	Coastal habitats are subject to rapid urbanisation and are deteriorating due to sea level rise. Populations on larger islands may be able to move inland in response to sea level change but will remain affected by development. Bark-inhabiting pseudoscorpions are not usually limited to coastal habitats so this species may be more widespread than current data indicate.	There are no data available on the current population.	Unknown	This species is endemic to the Seychelles islands of L'Islette (Mahe), Silhouette and Praslin.		Terrestrial		Afrotropical		false	false	Global
2458966	196543	Anatemnus seychellesensis	Endangered	B1ab(iii)+2ab(iii)	2014	2012-12-01 00:00:00 UTC	3.1	English	This species is known from a single specimen from an imprecise locality on one island, which has a total area of 20 km<sup>2</sup>. It is thought to occur at 1-10 locations, with a best estimate of five. It is likely to be threatened by habitat degradation, either from invasive plants in woodland areas or development pressures in coastal habitats. Therefore, it is assessed as Endangered.	The preferred habitat is unknown, but the species may be present in inland woodland or in coastal habitats.	If the species is restricted to woodland areas it will be threatened by invasive plants degrading the habitat. If it is found in coastal habitat this is also degrading due to the impacts of development.	No data are available on population size or trends for this species.	Unknown	This species is known from a single specimen from Silhouette island in Seychelles. The island has a total area of 20 km<sup>2</sup>.		Terrestrial	The only known locality is protected as the Silhouette National Park.	Afrotropical		false	false	Global
2458973	196545	Oratemnus brevidigitatus	Least Concern		2014	2012-12-01 00:00:00 UTC	3.1	English	This species has a restricted distribution; it has an extent of occurrence (EOO) of 600 km<sup>2</sup>, an area of occupancy of 20 km<sup>2</sup>&#160;and is thought to occur at 4-10 locations across four islands. However, there are no known threats to the species within this range. Therefore, it is assessed as Least Concern.	This species is present in woodland habitats up to 300 m above sea level.	No past, ongoing or future threats are known to exist to this species.	There are no data available on the current population.	Unknown	This species is restricted to the Seychelles islands, where it has been recorded on the islands of Mahe, Silhouette, Praslin and Aride.		Terrestrial	This species is present in the Silhouette National Park and Aride Special Reserve. This species is potentially synonymous with&#160;<em>Oratemnus navigator</em>&#160;(Wirth, 1906), which is a widespread species. The&#160;taxonomy of these species needs to be resolved.	Afrotropical		false	false	Global
2458980	196548	Nesowithius seychellesensis	Vulnerable	B1ab(iii)+2ab(iii)	2014	2012-12-01 00:00:00 UTC	3.1	English	This species has a restricted range, being known from a single island with an extent of occurrence (EOO) and area of occupancy (AOO) of 38 km<sup>2</sup>. Its range is threatened by habitat degradation caused by invasive plant species. The true range of this species is unknown but it is probably more widespread than current records suggest and therefore, it is assessed as Vulnerable.	This species is found in humus in woodland habitats, but probably lives under bark.	This species is threatened by habitat deterioration due to the effects of invasive plants, especially <em>Cinnamomum verum.</em>	The material collected in 1972 consisted of single female (Mahnert, 1978). Beier (1940) described the species from two males. A female was also recorded from South Africa, in a consignment of <em><span lang="FR">Lodoicea</em><span lang="FR"> nuts from Seychelles by Beier (1966) under the synonymous name <em>Paragoniochernes digitulus</em> Beier, 1966<span lang="FR">.</span>	Unknown	This species is endemic to the Seychelles island of Praslin.		Terrestrial	This species is present in the Praslin National Park.	Afrotropical		false	false	Global
2458987	196552	Anepsiozomus sobrinus	Endangered	B1ab(iii)+2ab(iii)	2014	2012-12-01 00:00:00 UTC	3.1	English	This species is restricted to two small islands where it has an extent of occurrence (EOO) of 100 km<sup>2</sup>&#160;and an area of occupancy (AOO) of 0.8 km<sup>2</sup>. The habitats are currently stable but at risk from sea level rise. Sea level rise by one metre would remove around 10% of the habitat and lead to habitat deterioration in an estimated further 30%. Therefore, this species is ass…	This species occurs in leaf litter in coastal woodland.	The only active threat to the species is sea level rise which will lead to a deterioration of a significant proportion of the habitat occupied by the species.	There are no data available on the current population.	Unknown	This species is endemic to the Seychelles islands of Aride and Cousine.		Terrestrial	This species is present in the Aride and Cousine Special Reserves.	Afrotropical		false	false	Global
2475180	196699	Nesiergus insulanus	Vulnerable	D2	2014	2012-11-01 00:00:00 UTC	3.1	English	This species has a highly restricted range; it has an extent of occurrence (EOO) and area of occupancy (AOO) of 2 km<sup>2</sup>&#160;and is known from a single location. There&#160;are no current threats to this species.&#160;Although invasive species are present on Fregate, habitat restoration is under way and therefore, these currently do not pose a threat. However, habitat restoration depends…	This species is found in lowland woodland where it occurs under rocks.	Tourism development has resulted in modification of a small proportion of the island, and further development may continue but so far this has not significantly threatened the species.	There are no data on the current population as this species is rarely observed on Fregate island.	Unknown	This species is endemic to the Seychelles islands where it is known only from Fregate island.		Terrestrial	Fregate island is managed as a tourism and conservation site (Fregate Island Private). This has included restoration of some areas of woodland, resulting in a net increase in suitable habitat.&#160;Habitats on Fregate are maintained by conservation actions but if these were to cease then habitat deterioration, as a result of invasive plant species and climate change, could adversely affect this s…	Afrotropical		false	false	Global
2475250	196701	Cryptothele alluaudi	Least Concern		2014	2012-12-01 00:00:00 UTC	3.1	English	This species is found in habitats that are deteriorating due to the effects of invasive plant species but is found at 15 locations across nine different islands and is currently not in imminent danger of extinction. Therefore, it is assessed as Least Concern.	This species is found in woodland where it can be found in leaf litter.	This species is threatened by habitat deterioration due to the effects of invasive plants, especially <em>Cinnamomum verum.</em>	This species occurs at low population densities in most sites. It has been recorded at 2,000 individuals per hectare on Felicite, North island and in a small number of sites on Mahe (Mont Sebert) and Silhouette (from Jardin Marron to Mon Plaisir).	Stable	This species is endemic to the Seychelles islands of Mahe, St. Anne, Conception, Silhouette, Praslin, Cousine, Felicite, La Digue and Fregate. It has an area of occupancy (AOO) of 200 km<sup>2</sup>&#160;and extent of occurrence of 700 km<sup>2</sup>.		Terrestrial	This species is present in the Morne Seychellois and Silhouette National Parks but these are not managed.	Afrotropical		false	false	Global
2475257	196703	Apozomus gerlachi	Endangered	B1ab(iii)+2ab(iii)	2014	2012-12-01 00:00:00 UTC	3.1	English	This species has a restricted range; it has an extent of occurrence (EOO) of 50 km<sup>2</sup>, an area of occupancy (AOO) of 20 km<sup>2</sup>&#160;and is found at two locations.&#160;Most of the range of this species is threatened by habitat degradation caused by invasive plant species. Therefore, it is assessed as Endangered.	This species is present in leaf litter in woodland at a range of altitudes.	The main population (Silhouette island) is threatened by habitat degradation caused by invasive plants (mainly <em>Cinnamomum verum</em>). Habitats on North island are being restored but most of the island is low-lying and may be affected by sea level rise.	There are no data available on the current population.	Unknown	This species is endemic to the Seychelles islands of Silhouette and North.		Terrestrial	This species is present in the Silhouette National Park.	Afrotropical		false	false	Global
2475264	196705	Bamazomus aviculus	Vulnerable	D2	2014	2012-12-01 00:00:00 UTC	3.1	English	This species has a highly restricted range; it has an extent of occurrence (EOO) and area of occupancy (AOO) of 5 km<sup>2</sup>&#160;and is known from a single location. Although invasive species are present on Fregate, habitat restoration is under way and therefore, these currently do not pose a threat. However, habitat restoration depends entirely on the goodwill of the commercial owners and t…	This species is found in leaf litter in lowland woodland.	This species is threatened by habitat alteration as a result of climate change but the impacts of this are unknown. Additionally, if habitat restoration were to cease then invasive plant species would become a threat.	There is no information available on the current population.	Unknown	This species is endemic to the Seychelles island of Fregate.		Terrestrial	This species is restricted to Fregate island which is managed as a tourism and conservation island, but has no legal protection.	Afrotropical		false	false	Global
2475271	196707	Mahezomus apicoporus	Critically Endangered	B1ab(i,ii,iii,iv)	2014	2012-12-01 00:00:00 UTC	3.1	English	This species is restricted to a small area of primary forest. It has an extent of occurrence (EOO) of 20 km<sup>2 </sup>and is known from a single location. The forest habitat is deteriorating rapidly due to the effects of invasive plant species and climate change. Therefore, this species is assessed as Critically Endangered.	This species is found in leaf litter in high quality forest.	Invasive plants (especially <em>Cinnamomum verum</em>) are causing rapid and significant habitat deterioration throughout the range of the species. The last remaining site for the species retains the least degraded habitat within the historical range.	There are no data available on the current population.	Unknown	This species is endemic to the Seychelles island of Mahe where it is found in high primary forest. There has been a decline in the range of the species from 20 km<sup>2</sup> in 1972 to only 5 km<sup>2</sup> since 1994.		Terrestrial	This species is present in the Morne Seychellois National Park.	Afrotropical		false	false	Global
2475278	196709	Ovozomus similis	Least Concern		2014	2012-12-01 00:00:00 UTC	3.1	English	This is a widespread, probably widely introduced species and it is not known to be threatened. Therefore, it is assessed as Least Concern.	This species is found in leaf litter in coastal woodland habitat.	There are no significant threats over the range.	There are no data available on the current population.	Unknown	This species has been recorded from India, Seychelles (islands of Mahe, Long, Silhouette, Curieuse, Fregate and Alphonse), Mayotte, Reunion, Australia (Christmas island) and Cook islands. It is probably introduced to several of these localities.		Terrestrial	This species is present in the Silhouette and Christmas Island National Parks.	Afrotropical|Australasian|Indomalayan		false	false	Global
2475371	196711	Secozomus latipes	Data Deficient		2014	2012-12-01 00:00:00 UTC	3.1	English	This species is known from a single specimen in 1905 with imprecise locality data. It is assessed as Data Deficient due to unknown provenance.	This species is probably from woodland, but no details are available.	If the species survives it is probably threatened by invasive plants causing habitat degradation.	There are no data available on the current population.	Unknown	This species is endemic to the Seychelles islands and known from a single specimen described in 1905 from an unknown locality.		Terrestrial	This species is known from a single specimen described in 1905 from an unknown locality. Further research is needed to locate any possible surviving populations.	Afrotropical		false	false	Global
2475610	196745	Ariadna ustulata	Critically Endangered	B1ab(iii,v)+2ab(iii,v)	2014	2012-12-01 00:00:00 UTC	3.1	English	This species is restricted to a very small area (one location with an extent of occurrence (EOO) and area of occupancy (AOO) of less than 1 km<sup>2</sup>) of cloud forest which is deteriorating due to significant levels of alien plant invasion and drying of the habitat due to a reduction in cloud cover. There is some evidence of population decline and extinction is likely in the near future. The…	This species is restricted to cloud forest where it lives in moss.	This species is threatened by habitats deteriorating due to the effects of invasive plants, especially <em>Cinnamomum verum</em>, and climate change causing drying of the higher, cloud associated habitats. Its apparent extinction on Mahe island since 1894 is probably due to the high levels of invasion on that island. It has survived longer on Silhouette due to relatively lower (but increasing) le…	This species was recorded at a population density of 4000 individuals per hectare in 2000, of which 25% were adults. This gives an adult population size of 7,000 individuals in 2000. A survey in 2010 failed to locate the species.	Decreasing	This species is endemic to the Seychelles islands of Mahe and Silhouette. It has not been recorded on Mahe since 1894 and is apparently now restricted to Mont Dauban on Silhouette.		Terrestrial	This species is present in the Silhouette National Park but this is not managed.	Afrotropical		false	false	Global
2706709	201461	Dicrogonatus niger	Critically Endangered	B1ab(iii)+2ab(iii)	2014	2012-12-01 00:00:00 UTC	3.1	English	This species is restricted to 5 km<sup>2</sup>&#160;of&#160;a single island where it occupies habitats that are deteriorating due to the effects of invasive plant species. Therefore, it is assessed as Critically Endangered.	This species is found in leaf litter in wet primary forests.	This species is threatened by habitat deterioration caused by invasive plants.	This species was recorded at population densities of 1,000 individuals per hectare at Mon Plaisir and 2,000 individuals per hectare at Gratte Fesse on Silhouette island.	Unknown	This species is endemic to the Seychelles island of Silhuoette where it is restricted to the higher forests.		Terrestrial	This species is present in the Silhouette National Park.	Afrotropical		false	false	Global
2706716	201462	Dicrogonatus gardineri	Extinct		2014	2012-12-01 00:00:00 UTC	3.1	English	The species has not been located since 1909 despite searches in 2002 and 2011-12 and therefore, is assessed as Extinct.	This species was recorded from 'Jungle'; the habitats of the island are tropical forest.	This species was threatened by habitat deterioration caused by invasion of introduced tree species, principally <em>Cinnamomum verum</em>.	This species is assumed to be extinct as it has not been recorded since 1909 despite searches in 2002 and 2011-12.		This species was endemic to the Seychelles island of Mahe where it was recorded in 1909 from 'jungle over 1200 ft.'. It has not been recorded subsequently. The historical area of occupancy (AOO) is estimated at 50 km<sup>2</sup>.		Terrestrial		Afrotropical	1909	false	false	Global
2706723	201464	Michaelothyrus seychellensis	Critically Endangered	B1ab(iii)+2ab(iii)	2014	2012-12-01 00:00:00 UTC	3.1	English	This species has a restricted distribution on two islands, one of which may be an error. Its current estimated extent of occurrence (EOO) and area of occupancy (AOO) are both 5 km<sup>2</sup>&#160;and it is thought to occur at a single location.&#160;The habitat it occupies is deteriorating due to the effects of invasive plant species. Therefore, it is assessed as Critically Endangered.	This species is found in leaf litter in forest patches.	This species is threatened by habitat degradation caused by invasive plants and is now restricted to small patches of native forest within largely alien habitat.	This species was recorded at a population density of 3,000 per hectare at Mont Seber, Mahe. It may be extinct on Silhouette or the record on this island may have been erroneous.	Unknown	This species is endemic to the Seychelles island of Mahe (Mont Sebert), with a record from Silhouette island from 1905. It has not been recorded on Silhouette subsequently despite searches and the original specimens do not give an island locality. The Silhouette locality may therefore be erroneous.		Terrestrial	No conservation actions have been taken for this species. The Mont Sebert area should be protected and habitat restoration is needed urgently.	Afrotropical		false	false	Global
2706730	201466	Sternothyrus braueri	Endangered	B1ab(iii)+2ab(iii)	2014	2012-12-01 00:00:00 UTC	3.1	English	This species is restricted to two islands where it is found in habitats that are deteriorating due to the effects of invasive plant species. It has an extent of occurrence (EOO) of 300 km<sup>2</sup>&#160;and an area of occupancy (AOO) of 50 km<sup>2</sup>. Therefore, it is assessed as Endangered.	This species is found in relatively high quality forest.	This species is threatened throughout its range by habitat degradation caused by invasive plant species, including <em>Cinnamomum verum</em>.	This species has been recorded at population densities of 1,000 individuals per hectare on Silhouette island and is less abundant on Mahe.	Unknown	This species is endemic to the Seychelles islands of Mahe and Silhouette.		Terrestrial	This species is present in the Morne Seychellois and Silhouette National Parks.	Afrotropical		false	false	Global
3349316	12438	Lycosa ericeticola	Data Deficient		1996	1996-08-01 00:00:00 UTC	2.3	English								Terrestrial		Nearctic		false	false	Global
3368483	12649	Macrothele cretica	Data Deficient		1996	1996-08-01 00:00:00 UTC	2.3	English								Terrestrial		Palearctic		false	false	Global
3431647	13255	Meta dolloff	Vulnerable	D2	1996	1996-08-01 00:00:00 UTC	2.3	English								Terrestrial		Nearctic		false	false	Global
4442816	14529	Neoleptoneta myopica	Data Deficient		1996	1996-08-01 00:00:00 UTC	2.3	English	Only known from one cave that is threatened by local development.							Terrestrial		Nearctic		false	false	Global
5555835	16219	Pardosa diuturna	Vulnerable	D2	1996	1996-08-01 00:00:00 UTC	2.3	English								Terrestrial		Nearctic		false	false	Global
7207415	176265	Anapistula ataecina	Critically Endangered	B1ab(i,ii,iii,iv,v)+2ab(i,ii,iii,iv,v)	2010	2009-05-27 00:00:00 UTC	3.1	English	<span style="font-style: italic;">Anapistula ataecina</span> is one of the smallest spiders described to date. In spite of relatively intensive searches, this species is known only from four caves in the Frade cave system, Sesimbra, Portugal, with an estimated extent of occurrence (EOO) of less than 3 km² and an area of occupancy (AOO) around 1 km².<br/><br/>Although all four caves occupied by th…	This is one of the smallest spiders described to date (female size of 0.43 to 0.57 mm). It is a troglobiont (cave-dwelling) species, only found in calcareous formations in areas with very restricted microhabitat characteristics. Although it is a very small species, this spider can easily be seen in its web as it appears as a white spot dangling in mid-air; the web itself is invisible (Cardoso and…	The species occurs inside a Nature Park, but despite that it is not adequately protected. Limestone quarries prevail in the area and these expand mostly without reliable environmental impact assessment studies prior to exploitation inside the protected area. Approximately 20% of the cave system where the species is found has already been destroyed by nearby limestone quarries.<br/><br/>Within thi…	This spider is rare. Population size is not known, but only four subpopulations are known (occurring in four caves), with only three of those subpopulations considered to be viable; in one of the occupied caves, only one individual has been found despite several collecting trips to the cave (Cardoso and Scharff 2009).	Decreasing	This spider is known from only four caves in the Frade cave system, Sesimbra, Portugal. Relatively intensive searches in and around the region have failed to find the spider; surveys have been carried out over the last 3–4 years, and surveys of over 100 caves in the 1940s by Barros Machado, a specialist in minute spiders, did not find this species (Cardoso and Scharff 2009). Its estimated extent …		Terrestrial	Despite the cave system being located inside a Nature Park the stone quarries are expanding. Numerous conservation initiatives were proposed by a local speleology association, but these have not been implemented or authorized by the national authorities:<br/><ol><li>To force the limestone quarries to obey the existing laws imposing the minimum distance that any quarry should be from protected are…	Palearctic		false	false	Global
9196826	20421	Sosippus placidus	Vulnerable	D2	1996	1996-08-01 00:00:00 UTC	2.3	English								Terrestrial		Nearctic		false	false	Global
9202527	20463	Spelungula cavernicola	Data Deficient		1996	1996-08-01 00:00:00 UTC	2.3	English								Terrestrial		Australasian		false	false	Global
9290458	21497	Tartarocreagris texana	Data Deficient		1996	1996-08-01 00:00:00 UTC	2.3	English	Only known from two small and isolated caves that are threatened by local development.					Known from Tooth and Amber Caves in the Edwards Plateau area of Travis County, Texas.		Terrestrial		Nearctic		false	false	Global
9369284	22274	Troglohyphantes gracilis	Vulnerable	D2	1996	1996-08-01 00:00:00 UTC	2.3	English								Terrestrial		Palearctic		false	false	Global
9369404	22275	Troglohyphantes similis	Vulnerable	D2	1996	1996-08-01 00:00:00 UTC	2.3	English								Terrestrial		Palearctic		false	false	Global
9369524	22276	Troglohyphantes spinipes	Vulnerable	D2	1996	1996-08-01 00:00:00 UTC	2.3	English								Terrestrial		Palearctic		false	false	Global
9452252	2548	Banksula melones	Vulnerable	A2c	1996	1996-08-01 00:00:00 UTC	2.3	English								Terrestrial		Nearctic		false	false	Global
10762220	4291	Cesonia irvingi	Data Deficient		1996	1996-08-01 00:00:00 UTC	2.3	English								Terrestrial		Nearctic|Neotropical		false	false	Global
12230159	6008	Cyclocosmia torreya	Data Deficient		1996	1996-08-01 00:00:00 UTC	2.3	English								Terrestrial		Nearctic		false	false	Global
12681695	63562	Poecilotheria hanumavilasumica	Critically Endangered	B1ab(ii,iii,iv,v)+2ab(ii,iii,iv,v)	2008	2008-01-01 00:00:00 UTC	3.1	English	This Critically Endangered species is now restricted to a few tamarind, casuarina and mixed dry deciduous tree and palm plantations on the island of Rameshwaram and on the mainland close to the island. The entire estimated extent of occurrence is less than 100 km², with the actual area of occupancy being less than 6 km². The species has been recorded from eight subpopulations and less than 15 sev…	The species was found in plantations like tamarind, palm, coconut and casuarina. They are also frequently seen in human habitations, especially in thatch-roof houses and huts. Mature females have been observed nesting every year and the maximum number of spiderlings seen with a single mother is 52. Mortality rate amongst the spiderlings is high due to cannibalism and natural predation. The male s…	Loss of plantations due to developmental activities, small size of the habitat fragments, small population size, persecution and fragmentation are major threats. Due to increased tourism, in the course of a single year (2006) two plantations were razed of which one was observed to have at least 70 individuals. All the spiders were killed by the loggers while razing the plantation. Due to their sk…	Eight subpopulations in 13 severely fragmented locations. Subpopulation size varies from four individuals to 78 individuals depending upon the size of the plantation (Manju Siliwal pers. obs.). The densities are high in some tamarind plantations compared to casuarina or palm plantations.	Decreasing	<span style="font-style: italic;">Poecilotheria hanumavilasumica</span> is endemic to the Ramanthapuram district, southern India. It is reported from Rameshwaram Island and Mandapam area on mainland at an altitude of less than 50 m. The extent of occurrence encompassing known and inferred distribution is around 100 km², while the area of occupancy is less than 10 km².		Terrestrial	The spiders occur in private plantations only and are not subjected to any protection laws.	Indomalayan		false	false	Global
12681959	63563	Poecilotheria metallica	Critically Endangered	B1ab(iii)	2008	2008-01-01 00:00:00 UTC	3.1	English	The habitat where the species occurs is completely degraded due to lopping for firewood and cutting for timber. The habitat is under intense pressure from the surrounding villages as well as from insurgents who use forest resources for their existence and operations. It is assumed that the area of habitat has decreased over the years, but there is definitely a decline in quality of habitat for th…	The species was found in a degraded dry deciduous forest. Nothing is known of its breeding biology. The lone male in captivity lived for 2 years having matured after 18 months. This seems to be the normal among males of this genus. Longevity of the female is unknown, but if it is similar to other species, then they could survive for 10-12 years reaching maturity at the age of 5-7 years.	Habitat loss and degradation are major threats. From our understanding, if the habitat is under similar pressure of degradation, the species might be extirpated from the known location in the near future. An additional threat to the species is collection by international pet traders, which could have an impact on the population. The two threats in tandem could result in the species’ extinction fr…	Population information is not available. Since it has been recorded to date from a single location (despite surveys conducted in adjacent areas by the Andhra Pradesh Forest Department ERM Laboratory in Srisailam), it is likely that the species has a very restricted extent of occurrence, is very rare and in a single location with declining habitat quality.	Decreasing	The species is found in a single location, which is severely fragmented. The extent of occurrence is less than 100 km<sup>2</sup>. India: Andhra Pradesh: Reserve forest between Nandyal and Giddalur. <br/> <br/>The type description stated the species as occurring in Gooty, which is wrong since although the animal was caught in the railway timber yard in Gooty, the specimen could have come from the…		Terrestrial	It is not known whether the species occurs in the Gundla Brahmeshwaram Wildlife Sanctuary, which is about 20 km from the known location. Surveys and the forest department’s cooperation are needed to establish this.	Indomalayan		false	false	Global
12682203	63565	Poecilotheria nallamalaiensis	Data Deficient		2008	2008-01-01 00:00:00 UTC	3.1	English	This species is recently discovered and recorded from single location from where the type specimen was collected. Not much information is available about this species.	The forest in this area is of dry deciduous with teak monoculture. Information on ecology and habitat is yet unknown.	Although specific threat to the species is not known, the area where it occurs is under tremendous pressure from civil unrest (insurgents), habitat degradation, rebel army training camps, and being a pilgrimage and tourist centre. It is also understood that the species has already been smuggled out of the country for the pet market abroad.	Population information is not available.	Unknown	Endemic to the Eastern Ghats, India. This species is known only from the type locality in Andhra Pradesh: Nagarjunasagar-Srisailam Tiger Reserve, Prakasam District, Nallamalai hills, Eastern Ghats (Rao <em>et al.</em> 2007). The extent of occurrence could be as big as the entire Tiger Reserve and its surrounding areas of about 8,000 km², but the area of occupancy is not known.		Terrestrial	It is reported from Nagarjunasagar-Srisailam Tiger Reserve. No national or international protection legislation is in place although such legislation is very urgently required for this and all the species of genus <em>Poecilotheria</em>.	Indomalayan		false	false	Global
12682467	63564	Poecilotheria miranda	Endangered	B1ab(iii)	2008	2008-01-01 00:00:00 UTC	3.1	English	The species is recorded only from a few locations in the Chhota Nagpur region. The species is restricted in its extent of occurrence of less than 5,000 km². Threats include severe fragmentation, loss of habitat, loss of habitat quality, and indiscriminate collections by several European pet traders because of its beautiful colouration. It is therefore categorized as Endangered.	The species is found in mixed deciduous forests.	Habitat loss and degradation are major threats. Collection for international pet trade in addition to the other threats is of concern for this species.	Population information is not available. The species is rare, and is similar to other <em>Poecilotheria</em> species in its patchy distribution. Found in less than 10 locations, some of which are very severely fragmented.	Decreasing	<span style="font-style: italic;">Poecilotheria miranda</span> is endemic to the Chhota Nagpur region of eastern India up to an altitude of 800 m. The extent of occurrence encompassing known and inferred distribution is less than 5,000 km², while the area of occupancy is less than 2,000 km². In West Bengal: Kharagpur Hills (Gravely 1915); in Jharkhand: Near Chaibassa in Singbhum (Gravely 1915); C…		Terrestrial	It is likely that this species occurs in Simlipal Tiger Reserve but further surveys are required to confirm its occurrence.	Indomalayan		false	false	Global
12682744	63566	Poecilotheria regalis	Least Concern		2008	2008-01-01 00:00:00 UTC	3.1	English	The species is widely distributed in India, throughout northern Western Ghats and a few places in the Eastern Ghats. The range and area of occupancy is vast, and although the threats to the habitat and population are noticeable, the species does not come close to being threatened, hence it is classified as Least Concern.	There is some information on breeding biology from captivity. Males mature between 12 and 18 months and die after the first breeding season or within 24 months (S. Molur, B.A. Daniel &amp; M. Siliwal pers. obs.). Gabriel (2005) reports male maturity after 354 days and survival for up to 344 days after maturity. The Western Ghats males mature faster (12 months) than the Eastern Ghats males (about …	Habitat loss and degradation are major threats, and collections for pet trade and persecution are additional threats to the species.	Population information is not available. This species is the most common of all <em>Poecilotheria</em> species and is encountered frequently in different habitats. Its population is healthy in natural vegetation; some individuals have been observed in teak plantations and in some degraded areas. However, the individuals seen in degraded habitats are usually males that are migrating in search of f…	Decreasing	This species is found widely distributed from Dahanee in the north (Western Ghats) and Cochin in the south at an altitude of less than 1,000 m. The extent of occurrence encompassing known and inferred distribution is more than 50,000 km², while the area of occupancy is also likely to be more than 2,000 km². In Andhra Pradesh, Tamil Nadu, Karnataka, Maharashtra and Kerala.		Terrestrial	It is reported from Nagarjuna-Srisailam Tiger Reserve and Mudumalai Wildlife Sanctuary.	Indomalayan		false	false	Global
12683035	63567	Poecilotheria rufilata	Endangered	B1ab(ii,iii)	2008	2008-01-01 00:00:00 UTC	3.1	English	The species is restricted to fewer than five fragmented locations in the southern Western Ghats. The species suffers from the threats of habitat degradation and loss due to continuous cutting of old trees for timber and collection of minor forest produce. In Kerala, the locals kill the wandering males that venture into homes and/or found on trees out of fear. The population is also threatened sin…	The species was found in a degraded moist deciduous and evergreen forest. It has been reported from teak plantations and sometimes enters human settlements. Nothing is known of its breeding biology.	Major threats are habitat loss, degradation and pet trade. As the species is highly restricted to the Western Ghats, if the habitat loss continues then it is likely that this species could go extinct. Pet traders collect this spider from forested areas near Trivandrum.	Population information is not available. The species shows more of the same trends in patch distribution like other species of the genera. Only six subpopulations have been reported from six locations.	Decreasing	Endemic to the southern Western Ghats, this species is found in the Trivandrum area in the south at an altitude of less than 500 m. The extent of occurrence encompassing known and inferred distribution is less than 5,000 km², while the area of occupancy is less than 2,000 km². In Kerala: Trivandrum (Pocock 1899, 1900), Ponmudi, Kallar, Peppara Dam (Smith and Kirk 2001); in Tamil Nadu: Agastyavana…		Terrestrial	It is reported from in and around Agastyavanam Reserve. It is assumed that it occurs in reserve forest and private plantation near Trivandrum. Captive breeding is not very successful without continuous influx of wild individuals and thus pet trade will continue (Capannini 2003, Ezendam 2003). Therefore, the species requires protection at the national level by being included in the Indian Wildlife…	Indomalayan		false	false	Global
12690969	63558	Chilobrachys fimbriatus	Least Concern		2008	2008-01-01 00:00:00 UTC	3.1	English	The species is recorded from Western Ghats of Maharashtra and northern Karnataka. This species makes burrows in the soil on roadside bunds or flat land. The habitat where the species occurs is subjected to several threats due to periodic clearing of vegetation, soil extraction from roadside bunds, road extension, grazing and stomping by cattle and forest fires. It is assumed that the area of habi…	The species occurs in a dry deciduous forest and moist evergreen forest, usually on flat ground, but also on roadside bunds. The biology of this species is assumed to be similar to <em>Thrigmopoeus</em>, but much work is needed. This species could be easily identified in the wild due to chevron marking on the abdomen. Females are brown in colour whereas males are metallic with bluish tinge.	Habitat loss and fragmentation and collection of species for international pet trade are the major threats. These threats in tandem could result in the species’ extinction from known locations in the near future.	Population information is not available. The species shows patchy distribution due to lack of contiguous habitat. It is more common compared to <em>Thrigmopoeus</em> species, although the same patchy distribution is seen. It is found in about 10 locations with a severe degree of fragmentation.	Decreasing	<span style="font-style: italic;">Chilobrachys fimbriatus</span> is endemic to the Western Ghats of Karnataka and Maharashtra, this species is found in Borivali in the north and Hosahali in the south at an altitudinal range of 200 to 1,200 m. The extent of occurrence encompassing known and inferred distribution is around 35,000 km², while the area of occupancy is considerably less although it has…		Terrestrial	This species occurs in Phansad Wildlife Sanctuary and Borivali National Park, Maharashtra.	Indomalayan		false	false	Global
12691202	63559	Chilobrachys hardwicki	Least Concern		2008	2008-01-01 00:00:00 UTC	3.1	English	The species is widely reported from northern and eastern India. The bite of this spider has created fear amongst the locals in West Bengal, and now they are persecuted. As the habitat has degraded over the years more of these spiders are recorded from human habitations, around mines, and areas of less disturbance. Like <em>C. fimbriatus</em> this species is also found in pet trade although the nu…	The species was found in degraded dry deciduous and moist evergreen forests. There have been reports of its occurrence around coal mine areas (B.K. Biswas pers. comm.). Burrows are on flat ground. There is no information on breeding biology, behaviour and ecology of the spider. No local use is known for this species. The species is in international pet trade.	Habitat loss, fragmentation and mining are primary threats. Due to this the spider have started entering human settlements and often there have been reports of spider bites by this species in some rural areas of West Bengal, hence an increase in persecution of these spiders. Other threats are not known for this species.	Population information is not available. The species shows patchy distribution due to lack of contiguous habitat. This is less common compared to <em>Thrigmopoeus truculentus</em>, although the same patchy distribution is seen. It is found in around 10 locations with severe degree of fragmentation.	Decreasing	<span style="font-style: italic;">Chilobrachys hardwicki</span> is endemic to eastern India, this species is found in Shahjahanpur in the north and Bilaspur in the south at an altitude of less than 500 m. The extent of occurrence encompassing known and inferred distribution is around 125,000 km², while the area of occupancy is more than 20,000 km². In Bihar: Dharhara in Monghyr, Sahibgunge, Chaka…		Terrestrial	It has been not reported from any protected area so far.	Indomalayan		false	false	Global
12691453	63560	Haploclastus kayi	Endangered	B1ab(ii,iii)	2008	2008-01-01 00:00:00 UTC	3.1	English	The species is recorded from southern Western Ghats. The habitat other than the protected area where the species occurs is completely degraded due road cutting or expansion, and logging of wood. The pressure on the forest is increasing. It is assumed that the area of habitat in one known location and the inferred range has decreased over the years. The population is fragmented and found in less t…	The species was found in moist deciduous forest and evergreen rainforest. These spiders prepare burrows on roadside bunds and requires vegetation cover over the bund. Nothing is known of its breeding biology.	Habitat loss and degradation are major threats. The recent records of the species are only from protected areas. Surveys outside Parambikulam and Indira Gandhi Wildlife Sanctuaries did not reveal the presence of this species, which implies its dependence on protection and preservation of habitat. An additional threat to the species is collection by international pet traders, which could have an i…	Population information is not available. Its distribution is patchy as seen in the case of other ground theraphosids. Further surveys are required to understand abundance and population size in various areas. It is found in less than five locations with severe degree of fragmentation.	Decreasing	<span style="font-style: italic;">Haploclastus kayi</span> is endemic to the Western Ghats of India, this species is found in Indira Gandhi Wildlife Sanctuary (WLS) in the north and Tenmala in the south at an altitude of 200 to 700 m. The extent of occurrence encompassing known and inferred distribution is less than 5,000 km², while the area of occupancy is less than 2,000 km². In Kerala: Parambi…		Terrestrial	The species occurs in the Parambikulam and Indira Gandhi Wildlife Sanctuary in southern India. Further surveys are required to know their presence in other protected areas in southern India. The species requires protection at the national level by being included in the Indian Wildlife (Protection) Act. It is also important that this species is included under the CITES Appendix II to safeguard it …	Indomalayan		false	false	Global
12691712	63561	Poecilotheria formosa	Endangered	B1ab(i,ii,iii)+2ab(i,ii,iii)	2008	2008-01-01 00:00:00 UTC	3.1	English	The species is recorded from only three sites in two areas of the highly degraded Eastern Ghats. The habitat where the species occurs is completely degraded due to lopping for firewood and cutting for timber. The species is highly restricted in its extent of occurrence (less than 5,000 km²) and area of occupancy (less than 500 km²) with past and continuing decline in extent, area and quality of h…	Forests in these areas are of dry deciduous type with few patches of moist forests. No information is available on this species from the wild in last hundred years except for information on trade.	Habitat loss and degradation are major threats in the reported and inferred localities of the species. It is likely that in many localities the species would have gone locally extinct due to complete deforestation, logging of wood, forest fire and development activities. Given the habitat threats and restricted distribution, collection for international pet trade from the few remaining population…	Population information is not available. Although reported from three localities these reports are nearly a hundred years old. The locations are severely fragmented. No surveys have been conducted in these areas to establish the status, but considering the species to be closely related to other <em>Poecilotheria</em> species, their behaviours and ecology, we assume that the species has declined d…	Decreasing	<span style="font-style: italic;">Poecilotheria formosa</span> is endemic to the southern Eastern Ghats between Salem and Tirupathi in southern India; reported only from three locations, altitude of less than 1,000 m. The extent of occurrence encompassing known and inferred distribution is less than 5,000 km², while the area of occupancy is less than 500 km² and could be even less than 100 km² du…		Terrestrial	This species has not been reported from any protected area. The species requires protection at the national level by being included in the Indian Wildlife (Protection) Act. It is also important that this species and all other <em>Poecilotheria</em> species from India and Sri Lanka are included under the CITES Appendix II to safeguard them from trade.	Indomalayan		false	false	Global
12691945	63568	Poecilotheria striata	Vulnerable	B1ab(ii,iii)+2ab(ii,iii)	2008	2008-01-01 00:00:00 UTC	3.1	English	This is the second most commonly found species in the Western Ghats just north and south of the Palghat gap. It shares the same habitat with <em>Poecilotheria regalis</em> in its distributional range. Like other species of this group, it also is affected by habitat degradation and fragmentation. These spiders enter human settlements close to or in forests and usually get killed by the locals. Thi…	The species occurs in dry and moist deciduous forests. Although no specific studies have been conducted on the ecology of this species, it closely resembles that of <em>P. regalis</em>. Both <em>P. striata</em> and <em>P. regalis</em> have been found in teak monocultures, but the densities are very low compared to that of old growth forests (S. Molur and B.A. Daniel pers. obs.).	Habitat loss and degradation along with collection for international pet trade are major threats. This species is killed by locals when it enters human settlements situated in or close to its habitat. The impacts of each individual threat are not known, but combined the species faces a risk.	Population information is not available. The species shows the same trends in patchy distribution like other species of the genus. It has been reported from fewer than 10 severely fragmented locations, the abundance varying depending on the habitat. From informal observations, densities in natural forests seem higher than in plantations, but actual studies have not been conducted to establish thi…	Decreasing	The species is found adjoining the Palghat gap of the Western Ghats at an altitude ranging between 500 and 1,000 m. One report of the spider is from Trivandrum although the location is not known, and there are reports from Kannur and Calicut districts although the identity needs to be validated. The extent of occurrence from confirmed locations north and south of the Palghat gap is about 12,000 k…		Terrestrial	It is recorded from Parambikulam Wildlife Sanctuary, but is very likely to occur in the adjacent Indira Gandhi Wildlife Sanctuary which has similar vegetation and is contiguous with Parambikulam.	Indomalayan		false	false	Global
12692174	63569	Poecilotheria tigrinawesseli	Data Deficient		2008	2008-01-01 00:00:00 UTC	3.1	English	This species is recently discovered and recorded from six locations. Although the author provides information on the distribution and status (as not endangered), it is to be treated with caution as the species was collected by members of the international pet trade and the species is named after a well known tarantula trader. Unless objective studies are conducted, the species cannot be categoriz…	The forest in this area is of dry deciduous type. Information on ecology and habitat needs to be gathered.	Fragmentation in general is a threat on the Eastern Ghats. Recently, the Andhra Pradesh government has notified Anantagiri as a tourism area. This could be a threat to the habitat in the future.	Population information is not available.	Unknown	Endemic to the Eastern Ghats, India, this species is found from Jagdalpur in the north and Visakhapatnam area in the south (exact location not known) at an altitude of less than 500 m. The extent of occurrence encompassing known and inferred distribution is more than 20,000 km², while the area of occupancy is not known. In Andhra Pradesh: Jeypore highway between Anantagiri and Araku, Madugula Kon…		Terrestrial	It has not been reported from any Wildlife Sanctuaries but it occurs in reserve forests or wooded areas near Visakhapatnam, Anantagiri, Araku, Jeypur, Rayagada and Jagdalpur. This species has been collected by more than one trader. It is expected to come into the market soon.	Indomalayan		false	false	Global
12705647	63672	Thrigmopoeus insignis	Vulnerable	B1ab(ii,iii)+2ab(ii,iii)	2008	2008-01-01 00:00:00 UTC	3.1	English	The species is recorded only from the Karnataka part of the Western Ghats, where it occurs in only certain areas with a very patchy distribution within those areas. The extent of occurrence of this species has been estimated as less than 20,000 km² (approximately 12,000 km²) between the northernmost and southernmost areas of occupancy. Area of occupancy is estimated to be less than 2,000 km². The…	This ground spider is primarily found in moist deciduous and evergreen forests. In observing a closely related species, <em>Thrigmopoeus truculentus</em>, we understand that the species occurs very patchily, with burrows on soil bunds with adequate vegetation cover. Burrows occasionally occur on flat ground. In examining the burrow aggregations, we have found the composition to have one adult fem…	Habitat loss and degradation are major threats. Road widening is most common threat for these ground theraphosid spiders (S. Molur &amp; M. Siliwal pers. obs.). Many spiders get killed and their burrows get destroyed during this process. Mud bund maintenance in forested areas along with man made fires and soil erosion are other threats. In more open areas, soil extraction and erosion are the reas…	Population estimates are unknown. This species is relatively commonly found in some areas, but overall it is not so common in its distribution range. It has been recorded from fewer than 10 locations. The locations are severely fragmented due to human interference such as road widening, bund maintenance, fire, soil extraction, and related threats such as soil erosion.	Decreasing	Endemic to the Western Ghats of Karnataka, this species is found in Castle Rock in the north to Kudremukh in the south at an altitudinal range of 200 to 800 m. The extent of occurrence encompassing known and inferred distribution is less then 12,000 km², while the area of occupancy is below 2,000 km². Recorded locations include: Castle Rock in Uttara Kannada district (Pocock 1899, 1900); Kanara G…		Terrestrial	The species has been recorded in Kudremukh National Park (Molur and Siliwal 2004). More surveys are required in other protected and non-protected areas.	Indomalayan		false	false	Global
12705887	63673	Thrigmopoeus truculentus	Near Threatened		2008	2008-01-01 00:00:00 UTC	3.1	English	The species is recorded mostly from the Karnataka part of the Western Ghats and from southern Maharashtra. It could also occur in Goa. It occurs in only certain areas with a very patchy distribution. The extent of occurrence of this species has been estimated as slightly more than 20,000 km² (approximately 25,000 km²). Area of occupancy has not been estimated. The habitat where the species occurs…	This ground spider is primarily found in moist deciduous and evergreen forests. The species occurs very patchily, with burrows on soil bunds with adequate vegetation cover. Burrows occasionally occur on flat ground. In examining the burrow aggregations, we have found the composition to have one adult female with several juveniles and sub adults from different clutches in individual burrows close …	Habitat loss and degradation are major threats. Road widening is most common threat for these ground theraphosid spiders. Many spiders get killed and their burrows get destroyed during this process. Mud bund maintenance in forested areas along with man made fires and soil erosion are other threats. In more open areas, soil extraction and erosion are the reasons for disappearance of these spiders.…	Population estimates are unknown. However, this species is relatively commonly found in some areas, but overall it is not so common in its distribution range. It has been recorded from less than 10 locations. The locations are severely fragmented due to human interference such as road widening, bund maintenance, fire, soil extraction, and related threats such as soil erosion.	Decreasing	Endemic to the Western Ghats of Karnataka and Maharashtra, this species is found in Amboli in the north and Madikeri in the south at an altitudinal range of 200 to 1,000 m. The extent of occurrence encompassing known and inferred distribution is around 25,000 km², while the area of occupancy has not been estimated. In Karnataka: Karwar in Uttara Kannada district (Pocock 1899, 1900), Agumbe in Chi…		Terrestrial	The species has not been reported from protected areas.	Indomalayan		false	false	Global
12806270	6790	Dolomedes plantarius	Vulnerable	A1ace+2ce	1996	1996-08-01 00:00:00 UTC	2.3	English								Terrestrial		Palearctic		false	false	Global
12922996	8574	Fissilicreagris imperialis	Vulnerable	D2	1996	1996-08-01 00:00:00 UTC	2.3	English			The cave habitat for <em>F. imperialis </em>is threatened by vandalism, development and closure. (Muchmore and Cokendolpher, 1995)			Known from three caves in Cave Gulch, Santa Cruz County, California. (Muchmore and Cokendolpher, 1995)		Terrestrial		Nearctic		false	false	Global
13058776	513	Adelocosa anops	Endangered	B1+2c	1996	1996-08-01 00:00:00 UTC	2.3	English								Terrestrial		Nearctic		false	false	Global
18217711	18217620	Grammostola vachoni	Vulnerable	B2ab(i,ii,iii,v)	2012	2012-05-16 00:00:00 UTC	3.1	English	This species is widely distributed in Central Argentina from east to west. Although the extent of occurrence (EOO) or distributional range is vast in this country, the species' area of occupancy (AOO) is small due to its restriction mainly to hilly and rocky areas at about 500–1,500 meters above sea level. These separated populations could be regarded as seven separate locations. Moreover, the th…	This species inhabits short burrows constructed under stones in hilly and mountainous areas. Adult males do not have fixed home ranges, and move frequently in search for females. The reproductive period is restricted to the spring season (from October to December). Males can live one year in captivity. Adult females remain within or close to their burrows at all times. The female lays a single eg…	Habitat loss and fragmentation, and collection of the species for the international pet trade are the major threats. From our understanding, if the habitat is under many pressures such as habitat lost and fragmented by agriculture and grazing, urbanization, and mining activity, together with an additional threat to the species that involves collection by international pet traders (which could hav…	Population information is scarce. This species is restricted mainly to rocky and hilly areas. There is one studied population in a natural reserve from Central Argentina that showed a moderate abundance of immature specimens in an area of approximately 0.5 ha of native grassland (Ferretti <em>et al</em>. 2012). However, the actual number of mature individuals tends to be much lower, for example, …	Decreasing	This species is found in western Argentina in the provinces of La Rioja, Santiago del Estero, San Luis, Córdoba and Mendoza, in eastern Argentina in the provinces of La Pampa, Río Negro, Chubut and Buenos Aires. The inferred extent of occurrence is about 500,000 km² while the actual area of occupancy is less than 2,000 km².	<p>Members of this genus have become popular in the illegal pet trade in recent decades, for example, in Uruguay more than 300 individuals and 50 cocoons of <em>Grammostola anthracina</em> (Koch 1842) were confiscated from illegal trade (Panzera <em>et al</em>. 2009). From the internet (16 May 2012) a Google search for “<em>Grammostola vachoni</em>” found 4,160 entries including many&#160; (mainl…	Terrestrial	This species is moderately abundant in the “Ernesto Tornquist” Provincial Park and is present in the “Lihue Calel” National Park from central Argentina.	Neotropical		false	false	Global
21512957	196757	Biantes albimanus	Endangered	B1ab(iii)+2ab(iii)	2014	2012-12-01 00:00:00 UTC	3.1	English	This species has a restricted range; it has an extent of occurrence (EOO) of 500 km<sup>2</sup>, an area of occupancy (AOO) of 10 km<sup>2</sup>&#160;and occurs at two locations. The&#160;habitats that it occurs in are deteriorating due to the effects of invasive plant species. Therefore, it is assessed as Endangered.	This species is found in woodland where it occurs in leaf litter.	This species is threatened by habitat deterioration caused by invasive plant species, especially the tree <em>Cinnamomum verum</em>. Since the species was last collected in 1972 plant invasion has increased dramatically and the sites on Mahe island may no longer be suitable for this species.	There is no data on the current population as the species was last recorded in 1972 despite subsequent searches of the recorded localities and suitable habitat.	Unknown	This species is endemic to the Seychelles islands of Mahe and Praslin.		Terrestrial	This species is present in the Morne Seychellois and Praslin National Parks.	Afrotropical		false	false	Global
21513475	196758	Biantes minimus	Endangered	B1ab(iii)+2ab(iii)	2014	2012-12-01 00:00:00 UTC	3.1	English	This species has a restricted range; it has an extent of occurrence (EOO) of 100 km<sup>2</sup>, an area of occupancy (AOO) of 80 km<sup>2</sup>&#160;and is found at two locations. It&#160;occurs in habitats that are deteriorating due to the effects of invasive plant species. Therefore, it is assessed as Endangered.	This species is found in woodland where it occurs in leaf litter.	The habitats of this species are deteriorating due to the effects of invasive plant species, especially <em>Cinnamomum verum.</em>	There are no data available on the current population. This species has been recorded only at low population densities of less than 500 individuals per hectare.	Unknown	This species is endemic to the Seychelles island of Mahe.		Terrestrial	This species is present in the Morne Seychellois National Park but this is not effectively managed.	Afrotropical		false	false	Global
21513969	196756	Biantes parvulus	Critically Endangered	B2ab(iii)	2014	2012-12-01 00:00:00 UTC	3.1	English	This species has a restricted&#160;(an area of occupancy of 5 km<sup>2</sup>)&#160;and severely fragmented range&#160;and was recorded from habitats that are deteriorating due to the effects of invasive plant species<em>. </em>It was last recorded on Mahe and Silhouette in 1972 despite extensive searches of the recorded sites and similar habitat. There is only one record from Praslin island, an i…	This species is recorded from woodland habitats where it is found in leaf litter.	Habitats deterioration due to the effects of invasive plant species, especially <em>Cinnamomum verum</em>, are threatening this species.	There is no data on the current population. The species was last recorded in 1972 despite extensive searches of the recorded localities and potentially suitable habitat.	Unknown	This species is endemic to the Seychelles islands of Mahe, Silhouette and Praslin.		Terrestrial	This species is recorded from the Morne Seychellois and Silhouette National Parks but these are not effectively managed.	Afrotropical	1972	true	false	Global
21514465	21460734	Hirstienus nanus	Extinct		2014	2012-12-01 00:00:00 UTC	3.1	English	This species has not been recorded since 1908 despite extensive searches of potentially suitable habitat. Therefore, it is assessed as Extinct.<em></em>	There is no data on the habitats and ecology of <em>Hirstienus nanus</em>&#160;but is was probably collected from woodland habitat.	The habitats that this species probably occurred in are deteriorating due to the effects of invasive plant species, especially <em>Cinnamomum verum.</em>	This species is assumed to be extinct as it has not been recorded since 1908 despite extensive searches in potentially suitable areas.		This species was endemic to the Seychelles island of Mahe where it was recorded from an imprecise locality in 1908.		Terrestrial	No conservation actions were taken.	Afrotropical	1908	false	false	Global
21567809	21460801	Lychas braueri	Critically Endangered	B2ab(iii)	2014	2012-12-01 00:00:00 UTC	3.1	English	This species is restricted to a small area of woodland with&#160;an estimated area of occupancy (AOO) of 5 km<sup>2</sup>. The woodland&#160;is deteriorating due to the effects of invasive plant species, especially <em>Cinnamomum verum</em>. The species appears to be extinct on the islands of Mahe and Praslin, but survives on Silhouette where plant invasion was significantly lower until recently.…	This species is found in woodland where it occurs in leaf litter. It is restricted to the forest areas with the lowest levels of invasive plant species.	This species occurs in woodland habitats which are deteriorating due to the effects of invasive plant species, especially <em>Cinnamomum verum</em>. High levels of invasion are associated with reduced abundance of litter fauna.&#160;<em>L. braueri </em>is now restricted to the least invaded areas. One individual found in 1990 was killed by invasive <em>Technomyrmex albipes </em>ants and this coul…	This species occurs at very low population densities and has not been found in any of the quantitative surveys that have been carried out in the area where it has recently been recorded. This suggests that it occurs at densities of less than 300 per hectare.	Unknown	This species is endemic to the Seychelles islands of Mahe, Silhouette and Praslin. On Mahe and Praslin it has not been recorded since 1908 and now appears to be restricted to the higher parts of Silhouette island.		Terrestrial	This species is recorded from the Silhouette National Park but this park is not managed.	Afrotropical		false	false	Global
21568205	21460843	Feaella affinis	Least Concern		2014	2012-12-01 00:00:00 UTC	3.1	English	This species is restricted to habitats that are deteriorating in quality but it appears to be adaptable to the current high levels of degradation and therefore, is assessed as Least Concern.	This species is found in woodland habitats where it occurs in leaf litter and under tree bark.	This species occurs in woodland habitats that are deteriorating due to the effects of invasive plant species, especially <em>Cinnamomum verum</em>. However, it is still present in heavily degraded habitat on La Digue and so this threat is probably not significant at present.	No quantified historical data are available but it has been recorded from several specimens on the three islands in 1908, 1972 and 1990-2002, suggesting that there have been no major population changes.	Stable	This species is endemic to the Seychelles islands of Silhouette, Praslin and La Digue. It has an extent of occurrence (EOO) of 500 km<sup>2</sup>, an area of occupancy (AOO) of 30 km<sup>2</sup>&#160;and is known from 12 locations across these islands.		Terrestrial	This species is present in the Silhouette and Praslin National Parks.	Afrotropical		false	false	Global
21568706	196784	Chiromachus ochropus	Vulnerable	D2	2014	2012-12-01 00:00:00 UTC	3.1	English	The range of this species has contracted significantly since 1890, from being found across the Western Indian Ocean to 2-3 islands in the Seychelles group, with an extent of occurrence (EOO) of 700 km<sup>2</sup>&#160;and&#160;area of occupancy (AOO) of 7 km<sup>2</sup>. This has been as a result of habitat disturbance and degradation. The largest remaining population is on Fregate; this island r…	This species occurs in lowland woodland where it is found under large rocks and occasionally under palm leaves. It feeds on large invertebrates, such as cockroaches. Gestation takes 22-28 months, after which 60-110 offspring may be produced. Juveniles are independent from 20-40 days. Males reach physical maturity after 9 years and females after 10 years.	This species is restricted to two areas with stable habitats: Fregate island and the Vallee de Mai on Praslin. The Praslin population may be threatened by the spread of the invasive crazy ant <em>Anoplolepis gracilipes,</em> which has recently invaded its range. Its extinction on other islands is probably due to disturbance with clear felling of lowland forests on Silhouette island around the tim…	The Praslin population is known only from isolated records and it appears to occur at extremely low population densities. On Fregate the population was assessed in 1999 and in 2002, estimating the population on the island to be 17,000 and 17,700 per hectare respectively.	Unknown	This species is endemic to islands of the Western Indian Ocean where it has been recorded from Madagascar, Seychelles, Mauritius and possibly Zanzibar. On Madagascar it has only been recorded once, probably in 1890, and appears to be extinct. On Mauritius it was recorded in the 1800s and on the islet of Round Island in 1868. It has not been recorded there since and is extinct. The Zanzibar record…		Terrestrial	This species is present in the Praslin National Park and the conservation areas of privately managed Fregate island. This species has been bred in captivity although only a small number of individuals are present. These captive individuals are all descended from Fregate captured animals.	Afrotropical		false	false	Global
21573797	196771	Centrobunus braueri	Extinct		2014	2012-12-01 00:00:00 UTC	3.1	English	This species was collected in 1894 and has not been recorded since despite searches of potentially suitable habitat. Therefore, it is assessed as Extinct.	This species was probably recorded from woodland.	This species was threatened by habitat deterioration due to the effects of invasive plant species, especially the tree <em>Cinnaomomum verum</em>. Since the species was last recorded in 1894 habitat degradation has been severe on Mahe and as a result the remaining area of relatively healthy habitat is extremely small.	This species is assumed to be extinct as it has not been recorded since 1894 despite searches of potentially suitable habitat.		This species was endemic to the Seychelles island of Mahe where it was recorded in 1894 from an imprecise locality.		Terrestrial	No conservation actions were taken prior to the extinction of this species.	Afrotropical	1894	false	false	Global
21576396	196766	Holozoster ovalis	Critically Endangered	B1ab(iii)	2014	2012-12-01 00:00:00 UTC	3.1	English	The habitats of this species are deteriorating due to the effects of invasive plant species, especially the tree <em>Cinnamomum verum</em>. Since the species was last recorded in 1972 habitat degradation has been severe in the only known locality (Morne Blanc) and it may now be extinct. The area of potentially suitable habitat remaining, and potential extent of occurrence (EOO) of this species, i…	This is a woodland species found in leaf litter.	This species is threatened by habitat deterioration due to the effects of invasive plant species, especially the tree <em>Cinnamomum verum</em>. In the only known locality this deterioration has been extreme since the species was last recorded.	This species was last collected in 1972 and is possibly extinct.	Unknown	This species is endemic to the Seychelles island of Mahe where it has only been recorded from Morne Blanc.		Terrestrial	This species is present in the Morne Seychellois National Park but this is not effectively managed.	Afrotropical	1972	true	false	Global
21576772	21460622	Ibalonius bimaculatus	Endangered	B1ab(iii)+2ab(iii)	2014	2012-12-01 00:00:00 UTC	3.1	English	This species is restricted to small areas of forest where habitats are deteriorating due to the effects of invasive plant species, especially the tree <em>Cinnamomum verum</em>. It has an extent of occurrence (EOO) of 300 km<sup>2</sup>, an area of occupancy (AOO) of 50 km<sup>2 </sup>and is known from five locations. Therefore, it assessed as Endangered.	This species is found in woodland where it occurs in leaf litter.	Habitats are deteriorating due to the effects of invasive plant species, especially the tree <em>Cinnamomum verum</em>. It occurs in sites with moderate to high levels of degradation.	This species has been recorded at population densities of 1,000 individuals per hectare. No monitoring has been undertaken but observations suggest that there are no significant population changes.	Stable	This species is endemic to the Seychelles islands of Mahe and Silhouette.		Terrestrial	This species is present in the Morne Seychellois and Silhouette National Parks, but these are not effectively managed.	Afrotropical		false	false	Global
21577483	196764	Ibalonius flavopictus	Vulnerable	B1ab(iii)+2ab(iii)	2014	2012-12-01 00:00:00 UTC	3.1	English	This species is restricted to a small area of woodland in which habitat quality is deteriorating due to the effects of invasive plant species, especially the tree <em>Cinnamomum verum</em>. It has an extent of occurrence (EOO) of 300 km<sup>2</sup>, an area of occupancy (AOO) of 20 km<sup>2</sup>&#160;and is known from six locations. Therefore, it is assessed as Vulnerable.	This species is found in woodland where it occurs in leaf litter.	The habitats used by this species are deteriorating due to the effects of invasive plant species, especially the tree <em>Cinnamomum verum.</em>	This species occurs at low densities. The highest density recorded was 1,000 individuals per hectare at Gratte Fesse, Silhouette.	Unknown	This species is endemic to the Seychelles islands of Mahe and Silhouette.		Terrestrial	This species is present in the Morne Seychellois and Silhouette National Parks, but these are not effectively managed.	Afrotropical		false	false	Global
21577993	196761	Ibalonius inscriptus	Endangered	B1ab(iii)+2ab(iii)	2014	2012-12-01 00:00:00 UTC	3.1	English	This is a restricted-range species; it has an extent of occurrence (EOO) of 500 km<sup>2</sup>, an area of occupancy (AOO) of 50 km<sup>2</sup>&#160;and is known from three locations. It&#160;is found in forest habitats that are deteriorating due to the effects of invasive plant species, especially the tree<em> Cinnamomum verum. </em>It has not been recorded on the islands of Mahe and Praslin sin…	This species is found in woodland where it occurs in leaf litter.	This species is threatened by habitat deterioration caused by to the effects of invasive plant species, especially the tree<em> Cinnamomum verum.</em>	On Silhouette island this species occurs at population densities of 1,000 individuals per hectare. It has not been recorded on Mahe or Praslin since 1972 and appears to have declined to very low population densities there.	Decreasing	This species is endemic to the Seychelles islands of Mahe, Silhouette and Praslin.		Terrestrial	This species is present in the Silhouette National Park but this is not managed. In 1972 it was present in the Morne Seychellois and Praslin National Parks but has not been recorded in either subsequently.	Afrotropical		false	false	Global
21579656	196763	Ibalonius karschii	Endangered	B1ab(iii)+2ab(iii)	2014	2012-12-01 00:00:00 UTC	3.1	English	This species was recorded on two islands but appears to have been restricted to one for the past 100 years. Its extinction on Mahe island may be due to the high levels of habitat degradation caused by invasive plants. This threat has historically been less pronounced on Silhouette but degradation is now accelerating and the species is at high risk of extinction. Its current extent of occurrence (…	This species is found in woodland where it occurs in leaf litter.	This species is threatened by habitat deterioration caused by the effects of invasive plant species, especially the tree<em> Cinnamomum verum. </em>The lack of any records from Mahe since 1894 may be due to the high levels of invasion of the forests on that island.	There is no current population data on this species. It has been recorded from only two specimens: one in 1894 (Mahe) and one in 2009 (Silhouette).	Unknown	This species is endemic to the Seychelles islands of Mahe and Silhouette.		Terrestrial	This species is present in the Silhouette National Park but this is not managed.	Afrotropical		false	false	Global
21579662	196762	Ibalonius lomani	Critically Endangered	B1ab(iii)+2ab(iii)	2014	2012-12-01 00:00:00 UTC	3.1	English	The only known locality was a high altitude marsh which was drained for agriculture in the 20th century. In 1972, at the time of the last collection of the species, the Mare aux Cochons site was partly agricultural and partly native marshy woodland. Since 1972 the site has been abandoned and is now a monoculture of coffee trees resulting from the abandoned plantation. This supports a very reduced…	This species is found in woodland where it occurs in leaf litter. The only recorded locality was a high altitude marsh which is now completely degraded as a result of drainage and abandoned agriculture.	The only known locality was a high altitude marsh which was drained for agriculture in the 20th century. At the time of the last collection of the species (1972) the Mare aux Cochons site was partly agricultural and partly native marshy woodland. Since 1972 the site has been abandoned and is now a monoculture of coffee trees resulting from the abandoned plantation. This supports a very reduced fa…	There is no data on the current population. This species has not been recorded since 1972 despite extensive searches and therefore is possibly extinct.	Unknown	This species is endemic to the Seychelles island of Silhouette where it has only been recorded from Mare aux Cochons.		Terrestrial	This species is found in the Silhouette National Park but this park is not managed.	Afrotropical	1972	true	false	Global
21579734	196773	Peromona erinacea	Extinct		2014	2012-12-01 00:00:00 UTC	3.1	English	This species has not been recorded since 1892 despite extensive searches of potentially suitable areas and therefore, is assessed as Extinct.	This species was found in woodland where it occurred in leaf litter.	This species would have been threatened by habitat deterioration caused by to the effects of invasive plant species, especially the tree<em> Cinnamomum verum.</em>	This species has not been recorded since 1892 and therefore, it is assumed to be extinct.		This species was endemic to the Seychelles islands where it was recorded from one specimen from Mahe island in 1892.		Terrestrial	No conservation actions were taken.	Afrotropical	1892	false	false	Global
21579740	196768	Sitalcicus gardineri	Extinct		2014	2012-12-01 00:00:00 UTC	3.1	English	This species has not been recorded since 1908 despite searches of potentially suitable habitat and therefore, is assessed as Extinct.	This species was probably found in woodland where it occurred in leaf litter.	The&#160;apparent decline of the species since 1908 can be attributed to the extensive habitat degradation on Mahe during the 20th century.	This species has not been recorded since 1908 despite searches of potentially suitable habitat.		This species was endemic to the Seychelles island of Mahe.		Terrestrial	No conservation actions were taken.	Afrotropical	1908	false	false	Global
21579782	196769	Sitalcicus incertus	Critically Endangered	B1ab(iii)+2ab(iii)	2014	2012-12-01 00:00:00 UTC	3.1	English	This species has not been collected since 1972 despite searches of suitable habitat. This habitat&#160;is found at a single location and has an area of 5 km<sup>2</sup>.&#160;If the species survives it will be threatened by habitat deterioration caused by to the effects of invasive plant species, especially the tree<em> Cinnamomum verum.</em>&#160;Therefore, this species is assessed as Critically…	This species is recorded from forest habitats where it occurs in leaf litter.	This species is threatened by habitat deterioration caused by the effects of invasive plant species, especially the tree<em> Cinnamomum verum.</em>	There is no data on the current population as this species has not been recorded since 1972 despite searches and may be extinct. If it survives it does so at very low population densities.	Unknown	This species is endemic to the Seychelles island of Silhouette.		Terrestrial		Afrotropical	1972	true	false	Global
21579788	196781	Benoitinus elegans	Critically Endangered	B2ab(iii)	2014	2012-12-01 00:00:00 UTC	3.1	English	This species has an area of occupancy (AOO) of 5 km<sup>2</sup>&#160;and is thought to currently occur at one location. It is threatened by habitat deterioration caused by to the effects of invasive plant species, especially the tree<em> Cinnamomum verum. </em>This has probably led to its extinction on La Digue island where invasion is severe. It may survive on Silhouette where invasion has not b…	This species is found in woodlands where it occurs in leaf litter. This is an eye-less species, suggesting that it lives deep in the litter.	This species is threatened by habitat deterioration caused by to the effects of invasive plant species, especially the tree<em> Cinnamomum verum. </em>Habitat degradation is extreme on Mont La Digue and the species is probably extinct there. Degradation is less severe on Mont Dauban (Silhouette) but rapidly increasing.	This species has been recorded only in 1972 despite searches of the known range and similar habitats. It may be&#160;extinct&#160;or occur only at extremely low&#160;population&#160;densities.	Unknown	This species is endemic to the Seychelles islands of Silhouette and La Digue where it is restricted to the highest peaks of both islands.		Terrestrial	This species is present in the Silhouette National Park but this is not managed.	Afrotropical		false	false	Global
21579794	196776	Mitraceras crassipalpum	Critically Endangered	B1ab(iii)+2ab(iii)	2014	2012-12-01 00:00:00 UTC	3.1	English	This species is known from only one site which has become highly degraded by invasive plant species since <em>M. crassipalpum</em> was last collected in 1972. It has an estimated extent of occurrence (EOO) and area of occupancy (AOO) of 5 km<sup>2</sup>&#160;but recent surveys have failed to relocate the species and therefore, it may be extinct. Any surviving populations will be threatened by hab…	This species is found in woodland where it occurs in leaf litter.	This species is threatened by habitat deterioration caused by to the effects of invasive plant species, especially the tree<em> Cinnamomum verum. </em>The only recorded site has become severely degraded since the species was last recorded in 1972.	There is no data on the current population. This species was last recorded in 1972 despite surveys of the known range. It is either extinct or occurs at extremely low population densities.	Unknown	This species is endemic to the Seychelles island of Mahe where it has only been recorded from Morne Blanc.		Terrestrial	This species is present in the Morne Seychellois National Park but this is not managed effectively.	Afrotropical	1972	true	false	Global
21579811	196777	Mitraceras pulchra	Endangered	B1ab(iii)+2ab(iii)	2014	2012-12-01 00:00:00 UTC	3.1	English	This species is threatened by habitat deterioration caused by the effects of invasive plant species. It has disappeared from dryer areas and unstable cloud forest and now only survives in the wettest cloud forest as a result of climate change causing a reduction in cloud cover. It was recorded in several sites on Mahe and Silhouette in 1972. Subsequently it has only been recorded from Congo Rouge…	This species is found in woodland where it occurs in leaf litter. It is found only in the higher forests, mainly in cloud forest.	This species is threatened by habitat deterioration caused by the effects of invasive plant species, especially the tree<em> Cinnamomum verum. </em>The only recently recorded population is from the wettest area of cloud forest. Its apparent extinction from lower areas and from more vulnerable cloud forest indicates that it is also threatened by changing weather patterns which have resulted in a&#…	This species occurs at very low population densities; since 1972 it has only been recorded from one site (Congo Rouge) where it occurs at a maximum density of 1,000 individuals per hectare.	Unknown	This species is endemic to the Seychelles islands of Mahe and Silhouette where it is restricted to the higher parts of the islands.		Terrestrial	This species is present in the Morne Seychellois National Park, and historically in the Silhouette National Park.	Afrotropical		false	false	Global
21579856	196779	Samoa sechellana	Endangered	B1ab(iii)+2ab(iii)	2014	2012-12-01 00:00:00 UTC	3.1	English	This species has a restricted range; it has an extent of occurrence (EOO) of 500 km<sup>2</sup>, an area of occupancy (AOO) of 10 km<sup>2</sup>&#160;and is known from two locations. It&#160;is threatened by habitat deterioration caused by the effects of invasive plant species. Therefore, it is assessed as Endangered.	This species is found in woodland where it occurs in leaf litter.	This species is threatened by habitat deterioration caused by the effects of invasive plant species, especially the tree<em> Cinnamomum verum. </em>It only occurs in areas with very low levels of invasion.	This species has been recorded at&#160;population&#160;densities of 1,000 individuals per hectare in both of the known locations.	Unknown	This species is endemic to the Seychelles islands of Mahe and Praslin where it has been recorded from Grand Bois and the Vallee de Mai, respectively.		Terrestrial	This species is present in the Praslin National Park.	Afrotropical		false	false	Global
21579916	21460777	Metazalmoxis ferruginea	Extinct		2014	2012-12-01 00:00:00 UTC	3.1	English	This species has not been recorded since 1892 despite searches of potential habitat and therefore, it is assessed as Extinct.	There are no recorded details on the habitats and ecology of this species but it was probably found in woodland.	This species was last recorded in 1892. Since this time habitat has deteriorated significantly due to the effects of invasive plant species and this was probably the main factor leading to its extinction.	This species has not recorded since 1892 despite searches of potentially suitable habitat and therefore, is assumed to be extinct.		This species was endemic to the Seychelles island of Mahe.		Terrestrial	No conservation actions were taken.	Afrotropical	1892	false	false	Global
58060651	57791251	Araneus hortensis	Data Deficient		2018	2018-01-15 00:00:00 UTC	3.1	English	<em>Araneus hortensis</em> has not been found since its original description in 1859 (Blackwall 1859). Nothing is known about its current population, habitat requirements, or threats. Taxonomic clarification is needed for this species. If it is a valid species, basic information would then be needed on its distribution, ecology and possible threats to be able to assess its status. Therefore it is…	The habitat and ecology of this species is unknown. The only specimen was captured in a garden at 200 m altitude (Blackwall 1859). The species and other species within the family are orb weavers, feeding mostly on flying insects.	Past, current and future threats to this species are not known.	The current population size and trend for this species are unknown. It is only known from a single specimen.	Unknown	The only reference for this species is from an unspecified locality on the Island of Madeira, Portugal (Blackwall 1859).	This species is not utilized.	Terrestrial	There are no conservation actions in place for this species. Further research is needed on its taxonomy, distribution, habitats and ecology, and actual or potential threats to the species.	Palearctic		false	false	Global
58060666	57808219	Gibbaranea occidentalis	Near Threatened	B2b(i,ii,iii,iv,v)	2020	2014-11-26 00:00:00 UTC	3.1	English	<em>Gibbaranea occidentalis&#160;</em>is an orb-weaver spider&#160;species occurring in eight islands of the Azorean archipelago&#160;(Azores, Portugal). It has a relatively large Extent of Occurrence (EOO = 42,175&#160;km²) and relatively small Area of Occupancy (AOO = 404-1,940&#160;km²). This species occurs mainly in Azorean native forest, but also in shrubland, exotic forest and other disturb…	The species occurs mainly in native forests and builds its orb weaver web in the canopies of endemic trees, but can also build them in the shrubs <em>Vaccinium cylindraceum</em> and <em>Myrsine africana</em>. It is also frequently found in man-made habitats, namely exotic forests and marginal fields, but with a predominance of juvenile life-stages in these marginal habitats, which may indicate th…	In the past, the species has probably strongly declined due to changes in habitat size and quality (Triantis <em>et al.</em> 2010). However, the species seems to have survived in the remaining native forests of the Azores, as well as in some human modified habitats (still with marginal sink subpopulations, see Borges<em> et al.</em> 2008). The main current threats are <em>Cryptomeria japonica</em…	This species can be considered one of the most abundant endemic Azorean spider species, with the highest concentration found in native forest. However, in exotic fragments individuals that are found are mostly juveniles, which means that these areas may be occupied by sink subpopulations.	Decreasing	<em>Gibbaranea occidentalis</em>&#160;is an orb-weaver spider species occurring on eight islands of the Azorean archipelago (only absent in Corvo) (Azores, Portugal) (Borges <em>et al</em>. 2010). Within these eight islands it is known from 18 Natural Forest Reserves: Caldeiras Funda e Rasa and Morro Alto e Pico da Sé&#160; (Natural Park of Flores); Caldeira do Faial and Cabeço do Fogo (Natural P…		Terrestrial	The species is not protected by regional law, although its habitat is in regionally protected areas (Natural Parks of Faial, Flores, Pico, S. Jorge, Graciosa, Terceira, S. Miguel and S. Maria). Degraded habitats in some islands, degraded due to invasive plant species, should be restored and a strategy needs to be developed to address the current threat by invasive species in all islands and the f…	Palearctic		false	false	Global
58060676	57814515	Emblyna acoreensis	Near Threatened	B1b(i,ii,iii,iv,v)+2b(i,ii,iii,iv,v)	2021	2017-06-17 00:00:00 UTC	3.1	English	<em>Emblyna acoreensis</em>&#160;is a spider species mostly restricted to the lower elevations of the western (Corvo and Flores) and central islands of the Azorean archipelago (Faial, Pico, S. Jorge, Graciosa and Terceira)&#160;(Borges <em>et al.</em> 2010). It has a relatively small Area of Occupancy (AOO = 296-1,384&#160;km²) and a globally small Extent of Occurrence (EOO = ca 20,261-21,611&#16…	The species occurs mainly in low elevations in exotic forests and orchards, but is also found in the native forests of three islands at mid altitude (Faial, Pico and Terceira), mostly associated with the canopies of <em>Erica azorica </em>and <em>Morella faya</em>. It is active during the day and night, and builds a messy-looking web with zig-zag lines. The spider is frequently found in the same …	In the past, the species has probably strongly declined due to changes in habitat size and quality (Triantis<em> et al. </em>2010). However, the species seems to have survived in a few native forests of Terceira, Pico and Faial, as well as in low elevation human-modified habitats (orchards). The main current threats are the dynamics of the land-use change at low elevations in the Azores, particul…	This can be considered a relatively abundant endemic Azorean spider species, but mostly abundant at low elevation exotic forest, and rarer in orchards. A good adaptation to the human-made habitats is assumed, but current and future decreasing population densities due to pesticide pollution and continuing land-use changes at lower elevations as a consequence of using&#160;<em>Pittosporum undulaum<…	Decreasing	<em>Emblyna acoreensis</em> is restricted mostly to lower elevations, present in the western (Corvo and Flores) and central islands of the Azorean archipelago (Faial, Pico, S. Jorge, Graciosa and Terceira) (Azores, Portugal) (Borges <em>et al.</em> 2010). Within these seven islands, it is known from only three Natural Forest Reserves: Cabeço do Fogo (Natural Park of Faial); Mistério da Prainha, a…		Terrestrial	The species is not protected by regional law, but its habitat is in some regionally protected areas (Natural Parks of Faial, Pico and Terceira). Degraded habitats should be restored and a strategy needs to be developed to address the current threats from touristic activities and pesticides, and the future threat from climate change. Formal education and awareness are needed to decrease the use of…	Palearctic		false	false	Global
58060681	57822386	Lathys affinis	Least Concern		2018	2018-01-15 00:00:00 UTC	3.1	English	<em>Lathys affinis </em>is known on all islands across the Madeira archipelago (Portugal). This species is assessed as Least Concern (LC), because it is able to inhabit several habitat types, including habitats close to human settlements, there are no known threats to the species, there is no continuing decline in the population, and much of the species range is inside the Madeira Natural Park an…	This species seems to be able to live on several habitat types, even close to human settlements. It is a small, cribellate web builder occurring on vegetation or ground level and feeding mainly on small insects.	There are no known threats to this species.	Population size is not known for this species. Cardoso <em>et al</em>. (2017a) record the population as stable.	Stable	<em>Lathys affinis </em>is known on all islands across the Madeira archipelago (Portugal) and on all habitat types, from laurisilva forest to open arid areas. Multiple collection sites are recorded for this species, mostly recent (Blackwall 1862, Kulczyński 1899, Schenkel 1938, Denis 1962, Wunderlich 1992, Crespo <em>et al</em>. 2013, Crespo <em>et al</em>. 2014b). Cardoso <em>et al</em>. (2017a)…	This species is not utilized.	Terrestrial	Much of this spider's range is inside the Madeira Natural Park and in several protected areas across the archipelago.	Palearctic		false	false	Global
58060697	57842073	Dysdera coiffaiti	Least Concern		2018	2018-01-16 00:00:00 UTC	3.1	English	<em>Dysdera coiffaiti </em>is endemic to the humid Laurisilva forest of Madeira Island (Portugal). This species has a restricted geographic range (the extent of occurence (EOO) and area of occupancy (AOO) both have a maximum estimate of 780 km²). However, it is assessed as Least Concern (LC), since there are no current threats to it and the population seems to be stable throughout its range. More…	This species is a habitat specialist for the humid laurisilva forest on the northern slopes of Madeira Island, living on the soil. The diet of <em>D. coiffaiti</em> is unknown, although most congeners are specialized hunters feeding on woodlice.	There are no known threats to this species.	No population size estimates exist, but the population is assumed to be stable since there are no current threats to it.	Stable	<em>Dysdera coiffaiti</em> is known throughout the laurisilva forest that occupies about 20% of the island of Madeira (Portugal), mainly on its steep and humid northern slopes. Multiple collection sites are recorded for the species, mostly recent. It was possible to perform species distribution modeling to predict its potential range with confidence limits (Cardoso <em>et al.</em> 2017). The exte…	The species is not utilized.	Terrestrial	No specific conservation measures are in place for this species, but most of the species range is inside the Madeira Natural Park. Monitoring of population trends should be conducted to confirm species status.	Palearctic		false	false	Global
58060702	57842078	Dysdera diversa	Least Concern		2018	2018-01-16 00:00:00 UTC	3.1	English	<em>Dysdera diversa </em>is endemic to the humid, high-altitude Laurisilva forest of Madeira Island (Portugal). This species has a restricted geographic range (the extent of occurence (EOO) and area of occupancy (AOO) both have a maximum estimate of 644 km²). However, it is assessed as Least Concern (LC), since there are no current threats to it and the population seems to be stable throughout it…	<em>Dysdera diversa</em> is a habitat specialist for the high altitude laurisilva forest of Madeira Island, living on the soil. The diet of <em>D. diversa</em> is unknown, although most congeners are specialized hunters feeding on woodlice.<br/><em></em>	There are no known threats to this species.	No population size estimates exist, but the population is assumed to be stable since the preferred habitat area and quality is stable.	Stable	<em>Dysdera diversa</em> is known only from high altitude areas of laurisilva forest (above 800 m) on the island of Madeira (Portugal). A single record is published on the original description without a precise locality (Blackwall 1862). Two more records are recent and to be confirmed and were used on an attempt to model the species distribution (Cardoso <em>et al.</em> 2017).	This species is not utilized.	Terrestrial	No specific conservation measures are in place for this species, but all the species range is inside the Madeira Natural Park. As few localities are known for the species, basic research on species distribution should be made. Monitoring of population trends should be conducted to confirm species status.	Palearctic		false	false	Global
58060727	57854498	Dysdera portisancti	Critically Endangered	B1ab(i,ii,iii,v)+2ab(i,ii,iii,v)	2019	2018-01-16 00:00:00 UTC	3.1	English	<em>Dysdera portisancti </em>is endemic to the Island of Porto Santo (Portugal) where only two subpopulations are known. This species is assessed as Critically Endangered (CR) since it has a very restricted range (extent of occurrence (EOO) and area of occupancy (AOO) are both only 8 km²), the population is severely fragmented and there is a continuing decline in the EOO, AOO, quality of habitat …	The species seems to be restricted to rocky areas or areas with sparse native vegetation with&#160;<em>Erica platycodon</em> or <em>Heberdenia excelsa</em> often within exotic pine and cedar. It is found living within scarce patches of native vegetation. The diet of <em>D. portisancti</em> is unknown, although most congeners are specialized hunters feeding on woodlice.	As the species seems to be able to survive mostly among native vegetation, probably due to difficulty in finding adequate shelter within other plant species, the spread of invasive plants might jeopardize its survival. Based on this threat, the number of locations is two.	No population size estimates exist, but a continuing decline in the number of mature individuals is inferred from the decline in habitat quality due to the effects of invasive plant species that do not provide adequate shelter for the spider.&#160;As only one juvenile individual (identified through clear somatic characters) was found in Pico do Facho despite intensive sampling, it is possible tha…	Decreasing	Only two subpopulations of this species are known. These are in close proximity, on the Island of Porto Santo (Portugal), which has been extensively surveyed, therefore the entire current distribution of this species should be known. The species seems to be restricted to the northeastern part of the island. It was originally described from Pico Branco (Wunderlich 1995), the area with the most ext…	The species is not utilized.	Terrestrial	No conservation measures are in place for this species. Part of the original habitat (Pico Branco) is included in the Natura network, but both localities urgently need to be restored jointly with the neighbouring peaks. The spider would benefit from recovery and re-introduction to these new areas which should have been part of its historical range with possible ex-situ breeding for both re-introd…	Palearctic		false	false	Global
58060747	57859856	Dysdera vandeli	Data Deficient		2018	2018-01-16 00:00:00 UTC	3.1	English	<em>Dysdera vandeli </em>is only known from its type locality in Caldeirão do Inferno on Madeira Island (Portugal). This species is assessed as Data Deficient (DD) in view of the lack of data on its taxonomy, distribution, population trend and the threats to its population. Further research is needed in order to assess its extinction risk.	This species probably inhabits the laurisilva forest on the northern slopes of Madeira Island. The diet of <em>D. vandeli</em> is unknown, although most<br/>congeners are specialized hunters feeding on woodlice.	The threats to this species are unknown.	There is no information on the population size or trend of this species.	Unknown	The distribution of <em>Dysdera vandeli</em> is unknown as there is only a single record from Caldeirão do Inferno on Madeira Island (Portugal) in 1962 (Denis 1962). It has not been found since this, despite recent survey efforts.	The species is not utilized.	Terrestrial	There are no conservation actions in place for this species, but the known species range is inside the Madeira Natural Park. This species has not been found since the original description (Denis 1962) and it needs, first of all, taxonomic clarification. If valid, basic information would be needed on its distribution, ecology and possible threats.	Palearctic		false	false	Global
58060767	57883687	Drassodes rugichelis	Data Deficient		2018	2018-01-16 00:00:00 UTC	3.1	English	<em>Drassodes rugichelis </em>is endemic to the island of Madeira (Portugal) and only known from two sites on open mountain areas. This species is possibly threatened by wildfires, which have recently affected the mountain areas of Madeira island. However, due to a lack of information on its distribution, ecology, population size and threats to the species, it is assessed as Data Deficient (DD). …	The two only known sites for the species are in open, mountain areas. The ecology of this species is mostly unknown, but it is probable that they are active nocturnal hunters at ground level.	The mountain areas of Madeira Island have been affected by recent wildfires, which might have affected this species.	No population size estimates exist.	Unknown	<em>Drassodes rugichelis</em> is known from two sites, Paúl da Serra and Pico do Cidrão on Madeira Island (Portugal), both on open mountain areas&#160;(Denis 1962, Wunderlich 1992). The true range is however unknown, as these two records make it impossible to model with confidence.	This species is not utilized.	Terrestrial	No specific conservation measures are in place for this species, but part of the known range is inside the Madeira Natural Park. The distribution of the species should be researched through extensive collections on the islands' mountainous areas above the tree line. Monitoring of population trends should be conducted in the future and the negative effects of possible threats, such as wildfires, s…	Palearctic		false	false	Global
58060772	57890654	Echemus modestus	Data Deficient		2018	2018-01-16 00:00:00 UTC	3.1	English	<em>Echemus modestus </em>is endemic to Madeira, Portugal. This species was reported from an undefined locality and has not been found since its original description in 1899. It is uncertain whether it represents a unique species and due to the lack of information, it is assessed as Data Deficient. More research on its taxonomy, distribution, ecology and threats is needed in order to assess its e…	There is no available information on the habitat of this species. If similar to other congeners, it probably is an active nocturnal hunter at ground level.	The threats to this species are unknown.	There is no information available about population size or trend of this species.	Unknown	<em>Echemus modestus </em>is only mentioned from Madeira Island (Portugal), but without locality data.<br/><em></em>	This species is not utilized.	Terrestrial	No specific conservation measures are in place for this species and it is not known to occur within any protected area. The species has not been found since original description in 1899 (Kulczyński 1899) and needs, first of all, taxonomic clarification. If valid, basic information would be needed on its distribution, ecology and possible threats.	Palearctic		false	false	Global
58060797	57979652	Scotognapha paivai	Least Concern		2018	2018-01-17 00:00:00 UTC	3.1	English	<em>Scotognapha paivani </em>is endemic to the archipelago of Selvagens, Portugal. This species has a restricted geographic range (the extent of occurrence (EOO) is only 13 km² and the area of occupancy (AOO) is 12 km²). However, it is assessed as Least Concern (LC), since the species range is inside the Selvagens Nature Reserve, which seems to be stable with no signs of loss or known threats. A …	The islands and islets of Desertas have a mix of grassland and rocky outcrops within coastal cliffs. The species seems to be relatively common in grassland, it is unknown if it also occurs in other habitats. This species is probably a nocturnal hunter of small arthropods at ground level.	There are no known threats to this species.	No population size estimates exist, but the population size seems to be stable with no signs of loss or known threats.	Stable	<em>Scotognapha paivani </em>is restricted to Selvagem Grande, Selvagem Pequena and Ilhéu de Fora in the archipelago of Selvagens (Portugal). The extent of occurrence (EOO) is 13 km² and the area of occupancy (AOO) is 12 km².<br/><em></em>	This species is not utilized.	Terrestrial	No specific conservation measures are in place for this species, but the species range is inside the Selvagens Nature Reserve. A monitoring of population trends should be conducted to confirm species status.	Palearctic		false	false	Global
58060822	57979695	Hahnia insulana	Least Concern		2018	2018-01-17 00:00:00 UTC	3.1	English	<em>Hahnia insulana </em>is endemic to Madeira Island, Portugal. This species has a restricted geographic range with a maximum estimate of extent of occurrence (EOO) and area of occupancy (AOO) of <em>ca</em> 700 km². However, <em>Hahnia insulana </em>is assessed as Least Concern (LC), since the preferred habitat of the species, humid laurisilva forest, is not experiencing any decline in area or …	<em>Hahnia insulana </em>is restricted to the humid laurisilva forest on the northern slopes of Madeira Island. This species is a sheet-web builder among the leaf-litter and low vegetation feeding mainly on small insects.<br/><em></em>	There are no known threats to this species.	No population size estimates exist, but the population is assumed to be stable, since the preferred habitat of the species is not experiencing any decline in area and the invasive species present should not affect the spider populations.	Stable	<em>Hahnia insulana</em> is known throughout the laurisilva forest that occupies about 20% of the island of Madeira (Portugal), mainly on its steep and humid northern slopes. Multiple collection sites are recorded for the species, mostly recent (Schenkel 1938, Denis 1962, Crespo <em>et al.</em> 2014). It was possible to perform species distribution modelling to predict its potential range with co…	The species is not utilized.	Terrestrial	No specific conservation measures are in place for this species, but most of its range is inside the Madeira Natural Park. A monitoring of population trends should be conducted to confirm species status.	Palearctic		false	false	Global
58060832	57979728	Agyneta rugosa	Endangered	B1ab(i,ii,iii,v)+2ab(i,ii,iii,v)	2021	2017-09-26 00:00:00 UTC	3.1	English	<em>Agyneta rugosa</em>&#160;is a money spider species restricted to Faial and São Miguel islands in Azores, Portugal (Borges <em>et al.</em> 2010). It has a relatively small Extent of Occurrence (EOO = 710 km²) and very small Area of Occupancy (AOO = 20 km²). The species is rare and only known from two subpopulations in the Natural Forest Reserves of Cabeço do Fogo (Faial) and Graminhais (São Mi…	This species occurs in two fragments of native forest on Faial and S. Miguel islands (Azores). The largest one is dominated by <em>Picconia azorica, Morella faya </em>and<em> Pittosporum undulatum</em> (Cabeço do Fogo, Faial) and has a low index of habitat quality (Gaspar <em>et al.</em> 2011), the smallest one (Graminhais at S. Miguel) is dominated by <em>Juniperus brevifolia</em>&#160;and is lo…	The species has probably strongly declined due to changes in habitat size and quality (Triantis <em>et al.</em> 2010). Currently, invasive plants <em>Pittosporum undulatum, Hedychium gardnerianum</em> and <em>Rubus ulmifolius</em> are dramatically changing the structure of the forest in the species' western range (Faial island). Based on Ferreira <em>et al.</em> (2016) the habitat will further de…	The species is rare and only known from two subpopulations one on Faial and another on S. Miguel island. The largest patch (Cabeço do Fogo in Faial) is currently being invaded by three plants (<em>Pittosporum undulatum, Hedychium gardnerianum </em>and<em> Rubus ulmifolius</em>), which are changing the structure of soil moss and fern occupation, with impacts on web construction. The surrounding ar…	Decreasing	<em>Agyneta rugosa</em> is a money spider species restricted to Faial and São Miguel islands in Azores, Portugal (Borges <em>et al. </em>2010), occurring in the Natural Forest Reserves of Cabeço do Fogo (Natural Park of Faial) and Graminhais (Natural Park of São Miguel). The estimated Extent of Occurrence (EOO) is 710 km<sup>2</sup> and the estimated Area of Occupancy (AOO) is 20 km<sup>2</sup>.		Terrestrial	The species is not protected by regional law, however, its habitat is in two regionally protected areas (Natural Parks of Faial and S. Miguel). Degraded areas, degraded due to invasive plant species (particularly in Cabeço do Fogo in Faial) should be restored and a strategy needs to be developed to address the current threat from invasive species and the future threat from climate change. Formal …	Palearctic		false	false	Global
58060847	57979781	Centromerus anoculus	Critically Endangered	B1ab(i,ii,iii,v)+2ab(i,ii,iii,v)	2018	2018-01-17 00:00:00 UTC	3.1	English	<em>Centromerus anoculus </em>is only known from two lava tube systems on the island of Madeira, Portugal. This species is assessed as Critically Endangered (CR), since it has a very restricted geographic range (extent of occurence (EOO) and area of occupancy (AOO) are both only 8 km²) and there is a continuing decline in the EOO, AOO, quality of habitat and the number of mature individuals. Addi…	This species is known from two lava tube systems. Ecology and traits are largely unknown as the only references to the species are from a short taxonomic description and a checklist. Yet, congeners are known to build sheet webs and this species might build them on cave walls on the hunt for insects.	The species was probably driven away from part of its historical range by touristic activities that include digging of new tunnels, water regime modifications (artificial pools) and artificial lighting. Both current locations are threatened by use of caves by domestic animals, uncontrolled visits and accumulation of litter.	The uncontrolled visits by tourists and locals that think of caves as adventure playground, accumulation of litter and use by domestic animals cause major changes in the cave environment and consequent decrease in quality of habitat for the species. This is believed to be leading to a decrease in population numbers, although no monitoring is being made and the rates are unknown.	Decreasing	<em>Centromerus anoculus </em>is only found in the lava tubes of Gruta dos Cardais in São Vicente, on northern Madeira Island, and Furnas do Cavalum in Machico, on eastern Madeira Island, Portugal (Wunderlich 1995, Reboleira <em>et al.</em> 2011). Gruta dos Cardais is part of the largest known cave system in Madeira. The neighbouring Grutas de São Vicente, which probably were once habitat for the…	The species is not utilized.	Terrestrial	There are no specific conservation measures in place for this species. Furnas do Cavalum are considered scientific patrimony by the "Plano Director Municipal" of Machico. Yet, this cave species would benefit from effective protection with adequate legislation of the two lava tube systems where it occurs with eventual restoration of natural conditions of the environment and recovery and re-introdu…	Palearctic		false	false	Global
58060852	57979794	Centromerus sexoculatus	Critically Endangered	B1ab(i,ii,iii,v)+2ab(i,ii,iii,v)	2018	2018-01-17 00:00:00 UTC	3.1	English	<em>Centromerus sexoculatus </em>is only known from a single lava tube system on the island of Madeira, Portugal. This species is assessed as Critically Endangered (CR), since it has a very restricted geographic range (extent of occurrence (EOO) and area of occupancy (AOO) are both only 4 km²) and there is a continuing decline in the EOO, AOO and the number of mature individuals. Additionally, th…	<em>Centromerus sexoculatus</em> is known from a single lava tube system, Furnas do Cavalum, Machico. This is a troglobiont species with considerable eye reduction, depigmentation and appendage elongation. Ecology and traits are largely unknown as the only reference to the species is from a short taxonomic description. However, congeners are known to build sheet webs and this species might build …	This species is possibly threatened by uncontrolled visits to the caves and accumulation of litter (Reboleira <em>et al</em>. 2011) which decrease the habitat quality and ability of the species to occupy its full historical range. Based on this threat it only occurs in one location.	A single subpopulation exists of unknown size. The population is assumed to be decreasing, inferred by the threats of visits to the caves and accumulation of litter (Reboleira <em>et al</em>. 2011) which decrease the habitat quality and ability of the species to occupy its full historical range.	Decreasing	<em>Centromerus sexoculatus </em>is only found in the lava tubes of Furnas do Cavalum, close to Machico on eastern Madeira Island (Wunderlich 1992), although, if the synonymy with the more widespread <em>C. anoculus</em> is confirmed, it occupies two cave systems (see assessment for the latter species). Given the relative scarcity and small size of caves in Madeira, this could correspond to the e…	This species is not utilized.	Terrestrial	No specific conservation measures are in place for this species. Furnas do Cavalum are considered scientific patrimony by the "Plano Director Municipal" of Machico. Yet, this cave species would benefit from effective protection with adequate legislation of the lava tube system where it occurs with eventual restoration of natural conditions of the environment and recovery of its population. It sho…	Palearctic		false	false	Global
58060857	57979798	Centromerus variegatus	Least Concern		2018	2018-01-17 00:00:00 UTC	3.1	English	<em>Centromerus variegatus </em>is endemic to Madeira Island, Portugal. This species has a restricted geographic range with a maximum estimate of extent of occurrence (EOO) and area of occupancy (AOO) of <em>ca</em> 700 km². However, <em>Centromerus variegatus </em>is assessed as Least Concern (LC), since the preferred habitat of the species, humid laurisilva forest, is not experiencing any decli…	<em>Centromerus variegatus</em> is restricted to the humid laurisilva forest on the northern slopes of Madeira Island. This species is a sheet-web builder on the tree branches and under stones, feeding mainly on small insects.	There are no known threats to this species.	No population size estimates exist, but the population is assumed to be stable, since the preferred habitat of the species is not experiencing a decline in area and the invasive species present seem not to affect the spider population.	Stable	<em>Centromerus variegatus</em> is known throughout the laurisilva forest that occupies about 20% of the island of Madeira (Portugal), mainly on the steep and humid northern slopes. Multiple collection sites are recorded for this species, mostly recent (Denis 1962, Wunderlich 1987, Crespo <em>et al.</em> 2014). It was possible to perform species distribution modelling to predict its potential ran…	The species is not utilized.	Terrestrial	No specific conservation measures are in place for this species, but most of the species range lies inside the Madeira Natural Park. Monitoring of population trends should be conducted to confirm species status.	Palearctic		false	false	Global
58060862	57979897	Ceratinopsis infuscata	Least Concern		2018	2018-01-17 00:00:00 UTC	3.1	English	<em>Ceratinopsis infuscata </em>is endemic to Madeira Island, Portugal. This species has a restricted geographic range with a maximum estimate of extent of occurrence (EOO) and area of occupancy (AOO) of <em>ca</em> 600 km². However, <em>Ceratinopsis infuscata </em>is assessed as Least Concern (LC), since the preferred habitat of the species, humid laurisilva forest, is not experiencing any decli…	<em>Ceratinopsis infuscata</em> is restricted to the humid laurisilva forest on the northern slopes of Madeira Island. This species is a sheet-web builder of the canopy stratum, feeding on small insects.	There are no known threats to this species.	No population size estimates exist, but the population is assumed to be stable, since the preferred habitat of the species is not experiencing a decline in area and the invasive species present seem not to affect the spider population.	Stable	<em>Ceratinopsis infuscata</em> is known throughout the laurisilva forest that occupies about 20% of the island of Madeira (Portugal), mainly the steep and humid northern slopes. Multiple collection sites are recorded for the species, mostly recent and in laurisilva forest (Denis 1962, Wunderlich 1987, Crespo <em>et al</em>. 2014). It was possible to perform species distribution modelling to pred…	The species is not utilized.	Terrestrial	No specific conservation measures are in place for this species, but most of the species range is inside the Madeira Natural Park. Monitoring of population trends should be conducted to confirm species status.	Palearctic		false	false	Global
58060867	57980037	Frontinellina dearmata	Least Concern		2018	2018-01-17 00:00:00 UTC	3.1	English	<em>Frontinellina dearmata </em>is endemic to Madeira Island, Portugal. This species has a restricted geographic range with a maximum estimate of extent of occurence (EOO) and area of occupancy (AOO) of <em>ca</em> 700 km². However,&#160;<em><em>Frontinellina dearmata</em> </em>is assessed as Least Concern (LC), since the preferred habitat of the species, humid laurisilva forest, is not experienc…	<em>Frontinellina dearmata</em> is restricted to the humid laurisilva forest on the northern slopes of Madeira Island. This species is a sheet-web builder at the canopy of native trees feeding mainly on small insects.	There are no known threats to this species.	No population size estimates exist, but the population is assumed to be stable, since the preferred habitat of the species is not experiencing a decline in area and the invasive species present seem not to affect the spider population.	Stable	<em>Frontinellina dearmata</em> is known throughout the laurisilva forest that occupies about 20% of the island of Madeira (Portugal), mainly on its steep and humid northern slopes. Multiple collection sites are recorded for the species, mostly recent (Kulczyński 1899, Crespo <em>et al.</em> 2014). From previous data collection it was possible to perform species distribution modelling to predict …	This species is not utilized.	Terrestrial	No specific conservation measures are in place for this species, but most of the species range is inside the Madeira Natural Park. Monitoring of population trends should be conducted to confirm species status.	Palearctic		false	false	Global
58060872	57980080	Frontiphantes fulgurenotatus	Least Concern		2018	2018-01-17 00:00:00 UTC	3.1	English	<em>Frontiphantes fulgurenotatus </em>is endemic to Madeira Island, Portugal. This species has a restricted geographic range with a maximum estimate of extent of occurrence (EOO) and area of occupancy (AOO) of <em>ca</em> 700 km². However, <em><em>Frontiphantes fulgurenotatus</em> </em>is assessed as Least Concern (LC), since the preferred habitat of the species, humid laurisilva forest, is not e…	<em>Frontiphantes fulgurenotatus</em> is restricted to the humid laurisilva forest on the northern slopes of Madeira Island. This species is a sheet-web builder on the tree branches feeding mainly on small insects.	There are no known threats to this species.	No population size estimates exist, but the population is assumed to be stable, since the preferred habitat of the species is not experiencing a decline in area and the invasive species present seem not to affect the spider population.	Stable	<em>Frontiphantes fulgurenotatus</em> is known throughout the laurisilva forest that occupies about 20% of the island of Madeira (Portugal), mainly on its steep and humid northern slopes. Multiple collection sites have been recorded for the species, mostly recent (Schenkel 1938, Denis 1962, Wunderlich 1987, Crespo<em> et al.</em> 2014). It was possible to perform species distribution modelling to…	The species is not utilized.	Terrestrial	No specific conservation measures are in place for this species, but most of the species range is inside the Madeira Natural Park. Monitoring of population trends should be conducted to confirm species status.	Palearctic		false	false	Global
58060882	58020645	Canariphantes acoreensis	Vulnerable	B2ab(i,ii,iii,iv,v)	2021	2017-10-14 00:00:00 UTC	3.1	English	<em>Canariphantes acoreensis</em>&#160;is a money spider species that occurs on four islands of the Azorean archipelago: Faial, Pico, São Jorge and Terceira (Azores, Portugal) (Borges&#160;<em>et al.</em>&#160;2010, Crespo&#160;<em>et al.</em>&#160; 2014).&#160;It has a large Extent of Occurrence (EOO =&#160;<em>ca</em>. 36,838 km²) and a relatively small Area of Occupancy (AOO = 196 km²). The sp…	Despite the fact that this species has been recorded between 352 and 1,051 m elevation, <em>Canariphantes acoreensis</em> is particularly abundant only between 700 and 1,051 m in very pristine sites (see Gaspar <em>et al</em>. 2011).&#160;This species builds typical sheet-webs at ground level, usually using small holes in places with high humidity in dense forest.	In the past, the species has probably strongly declined due to changes in habitat size and quality (Triantis <em>et al.</em> 2010). Currently, the rapid advance and expansion of invasive plant species is a major threat, particularly <em>Hedychium gardnerianum</em> but also <em>Pittosporum undulatum</em>, which are changing the structure of the forest and the cover of bryophytes and ferns in the s…	The species is only abundant in very pristine sites (e.g. sites with a high habitat quality index <em>sensu</em> Gaspar <em>et al. </em>2011) and rare in most of these. Despite the fact that <em>Canariphantes acoreensis</em>&#160;has been recorded between 352 and 1,051 m elevation, the species is particularly abundant only between 700 and 1,051 m, although many of the known sites are currently be…	Decreasing	<em>Canariphantes acoreensis</em> is a money spider species occurring on four islands of the Azorean archipelago: Faial, Pico, São Jorge and Terceira (Azores, Portugal) (Borges <em>et al.</em> 2010, Crespo <em>et al.</em>&#160; 2014). On these four islands it is known from twelve Natural Forest Reserves: Caldeira do Faial and Cabeço do Fogo (Natural Park of Faial); Mistério da Prainha, Caveiro an…		Terrestrial	The species is not protected by regional law, but its habitat is in several regionally protected areas (Natural Parks of Faial, Pico, São Jorge and Terceira). Degraded areas, degraded due to invasive plant species should be restored and a strategy needs to be developed to address the current threat from invasive species and the future threat from climate change. Formal education and awareness is …	Palearctic		false	false	Global
58060887	58020649	Lepthyphantes impudicus	Least Concern		2018	2018-01-17 00:00:00 UTC	3.1	English	<em>Lepthyphantes impudicus </em>is endemic to Madeira Island, Portugal. This species has a restricted geographic range with a maximum estimate of extent of occurrence (EOO) and area of occupancy (AOO) of <em>ca</em> 700 km². However, <em><em><em>Lepthyphantes impudicus</em></em> </em>is assessed as Least Concern (LC), since the preferred habitat of the species, humid laurisilva forest, is not ex…	<em>Leptyphantes impudicus</em> is restricted to the humid laurisilva forest on the northern slopes of Madeira Island. This species is a sheet-web builder on the tree branches feeding mainly on small insects.	There are no known threats to this species.	No population size estimates exist, but the population is assumed to be stable, since the preferred habitat of the species is not experiencing a decline in area and the invasive species present seem not to affect the spider population.	Stable	<em>Lepthyphantes impudicus</em> is known throughout the laurisilva forest that occupies about 20% of the island of Madeira (Portugal), mainly on its steep and humid northern slopes. Multiple collection sites are recorded for the species, mostly recent (Kulczyński 1909, Denis 1962, Crespo <em>et al</em>. 2014). It was possible to perform species distribution modelling to predict its potential ran…	This species is not utilized.	Terrestrial	No specific conservation measures are in place for this species, but most of the species range is inside the Madeira Natural Park. Monitoring of population trends should be conducted to confirm species status.	Palearctic		false	false	Global
58060892	58020677	Lepthyphantes lundbladi	Least Concern		2018	2018-01-17 00:00:00 UTC	3.1	English	<em>Lepthyphantes lundbladi </em>is endemic to Madeira Island, Portugal. This species has a restricted geographic range with a maximum estimate of extent of occurrence (EOO) and area of occupancy (AOO) of 600 km². However, <em><em><em>Leptyphantes lundbladi</em></em> </em>is assessed as Least Concern (LC), since the preferred habitat of the species, humid laurisilva forest, is not experiencing an…	<em>Lepthyphantes lundbladi</em> is restricted to the humid laurisilva forest on the northern slopes of Madeira Island. This species is a sheet-web builder close to the soil, being first described from the entrance of a lava tube (Gruta da Ribeira do Inferno).	There are no known threats to this species.	No population size estimates exist, but the population is assumed to be stable, since the preferred habitat of the species is not experiencing a decline in area and the invasive species present seem not to affect the spider population.	Stable	<em>Lepthyphantes lundbladi</em> is predicted to be present throughout the laurisilva forest that occupies about 20% of the island of Madeira (Portugal), mainly on its steep and humid northern slopes. Multiple collection sites are recorded for the species in laurisilva forest (Schenkel 1938, Wunderlich 1987). It was possible to perform species distribution modelling to predict its potential range…	This species is not utilized.	Terrestrial	No specific conservation measures are in place for this species, but most of the species range is inside the Madeira Natural Park. Monitoring of population trends should be conducted to confirm species status.	Palearctic		false	false	Global
58060897	58020687	Lepthyphantes mauli	Least Concern		2018	2018-01-17 00:00:00 UTC	3.1	English	<em>Lepthyphantes mauli </em>is endemic to Madeira Island, Portugal. This species has a restricted geographic range with a maximum estimate of extent of occurrence (EOO) and area of occupancy (AOO) of <em>ca </em>500 km². However, <em><em><em>Lepthyphantes mauli</em></em> </em>is assessed as Least Concern (LC), since the preferred habitat of the species, humid laurisilva forest, is not experienci…	<em>Lepthyphantes mauli</em>&#160;is restricted to the humid laurisilva forest on the northern slopes of Madeira Island. This species is a sheet-web builder close to the soil, being first described from the entrance of a lava tube (Grutas de São Vicente).	There are no known threats to this species.	No population size estimates exist, but the population is assumed to be stable, since the preferred habitat of the species is not experiencing a decline in area and the invasive species present seem not to affect the spider population.	Stable	<em>Lepthyphantes mauli</em> is known from different sites in laurisilva forest that occupies about 20% of the island of Madeira (Portugal), mainly on its steep and humid northern slopes. Multiple collection sites are recorded for the species, mostly recent (Wunderlich 1992, Crespo <em>et al.</em> 2014). It was possible to perform species distribution modelling to predict its potential range with…	This species is not utilized.	Terrestrial	No specific conservation measures are in place for this species, but most of the species range is inside the Madeira Natural Park. Monitoring of population trends should be conducted to confirm species status.	Palearctic		false	false	Global
58060907	58020787	Minicia floresensis	Vulnerable	B2ab(i,ii,iii,v)	2021	2017-10-14 00:00:00 UTC	3.1	English	<em>Minicia floresensis</em>&#160;is an endemic money spider species occurring on five islands of the Azorean archipelago (Azores, Portugal) (Flores, Pico, S. Jorge, Terceira and S. Miguel) (Borges<em> et al.</em> 2010).&#160;It has an Extent of Occurrence (EOO) of ca. 20,000-20,598 km² and a small Area of Occupancy (AOO) of 152-224 km². The species is only abundant in very pristine sites (e.g. s…	Despite the fact that this species has been recorded between 340 and 1,092 m elevation, <em>Minicia floresensis</em> is particularly abundant only between 700 and 1,092 m in very pristine sites (see Gaspar <em>et al.</em> 2011). This species builds its typical sheet-webs in association with herbaceous vegetation and is particularly abundant in <em>Calluna vulgaris</em>. It is frequent in open spa…	In the past, the species has probably strongly declined due to changes in habitat size and quality (Triantis <em>et al.</em> 2010). Currently, the rapid advance and expansion of invasive plants species is the major threat (particularly <em>Hedychium gardnerianum</em>), which is changing the structure of the forest and natural grasslands and the cover of bryophytes and ferns in the soil, which wil…	The species is only abundant in very pristine sites (e.g. sites with a high habitat quality index <em>sensu</em> Gaspar <em>et al. </em>2011) and is rare in most sites. Despite the fact that <em>Minicia floresensis</em>&#160;has been recorded between 340 and 1,092 m elevation, the species is particularly abundant only between 700 and 1,092 m. Many of the known sites are currently being invaded by…	Decreasing	<em>Minicia floresensis</em> is an endemic money spider species occurring on five islands of the Azorean archipelago (Azores, Portugal) (Flores, Pico, S. Jorge, Terceira and S. Miguel) (Borges <em>et al. </em>2010). Within these five islands it is known from thirteen Natural Forest Reserves: Caldeiras Funda e Rasa and Morro Alto e Pico da Sé (Natural Park of Flores); Mistério da Prainha, Caveiro …		Terrestrial	The species is not protected by regional law, but its habitat is in several regionally protected areas (Natural Parks of&#160; Flores, Pico, São Jorge, Terceira and S. Miguel). Degraded areas, degraded due to invasive plant species, should be restored and a strategy needs to be developed to address the current threats posed by invasive species and trampling by dairy cattle,&#160;as well the futur…	Palearctic		false	false	Global
58060922	58021346	Prinerigone pigra	Data Deficient		2018	2018-01-17 00:00:00 UTC	3.1	English	<em>Prinerigone pigra </em>seems to be restricted to high-altitude forest (above 600 m) in Madeira Island (Portugal), but is only known from three collection sites. This species has a restricted geographic range with a maximum estimated extent of occurrence (EOO) and area of occupancy (AOO) of 872 km². Due to the lack of information on its distribution, ecology and possible threats, this species …	The species seems to be mostly found in high-altitude laurisilva forest but possibly also in other habitats above 600 m. The ecology is unknown, but sister taxa such as <em>Prinerigone vagans</em> (Audouin, 1826) are sheet-web weavers at ground and low vegetation levels.	The threats to this species are unknown.	No population size estimates exist. There are no recent collections of the species. It does not seem to be common given the scarce number of records, but it is impossible to infer on the current trend.	Unknown	<em>Prinerigone pigra</em> seems to be restricted to high-altitude forest (above 600 m) in Madeira Island, Portugal. Only three collection sites have ever been recorded for this species, mostly from laurisilva forest (Blackwall 1862, Schenkel 1938, Wunderlich 1995). It was possible to perform species distribution modelling to predict its potential range with confidence limits, although it must be…	This species is not utilized.	Terrestrial	No specific conservation measures are in place for this species, but part of the range is inside the Madeira Natural Park. Basic information is needed on its distribution, ecology and possible threats.	Palearctic		false	false	Global
58060927	58021404	Savigniorrhipis acoreensis	Vulnerable	B2ab(ii,iii,iv,v)	2021	2017-11-19 00:00:00 UTC	3.1	English	<em>Savigniorrhipis acoreensis</em>&#160;is an endemic money spider species occurring on seven islands of the Azorean archipelago (Azores, Portugal) (only absent in Corvo and Graciosa) (Borges&#160;<em>et al.</em>&#160;2010). It has a relatively large Extent of Occurrence (EOO = ca. 39,209 km²) and relatively small Area of Occupancy (AOO = 224-268&#160; km²). This species occurs mainly in Azorean…	The species occurs mainly in native forests and builds a sheet weaver web in the canopies of endemic trees, particularly <em>Juniperus brevifolia</em>, but also in all the other endemic trees. This is a generalist predator that is also frequently found in marginal habitats, such as the canopies of <em>Cryptomeria japonica</em>. It is active during the night and based on long-term data with SLAM t…	In the past, the species has probably strongly declined due to changes in habitat size and quality (Triantis <em>et al</em>. 2010). However, the species seems to have survived in the remaining native forests of &#160;Azores, mostly at high elevation pristine forests. The main current threat is&#160;the spread of invasive plant species namely<em>&#160;Hedychium gardnerianum&#160;</em>and&#160;<em>…	This can be considered one of the most abundant endemic Azorean spider species, but it is most abundant in native forest.	Decreasing	<em>Savigniorrhipis acoreensis</em> is an endemic money spider species occurring on seven islands of the Azorean archipelago (Azores, Portugal) (only absent in Corvo and Graciosa) (Borges <em>et al.</em> 2010). Within these seven islands it is known from eighteen Natural Forest Reserves: Caldeiras Funda e Rasa and Morro Alto e Pico da Sé (Natural Park of Flores); Caldeira do Faial and Cabeço do F…		Terrestrial	The species is not protected by regional law, but its habitat is in regionally protected areas (Natural Parks of Faial, Flores, Pico, S. Jorge, Terceira, S. Miguel and S. Maria). Degraded habitats on some islands, degraded due to invasive plant species, should be restored (e.g. S. Maria) and a strategy needs to be developed to address the current threat by invasive species on all islands as well …	Palearctic		false	false	Global
58060947	58048181	Turinyphia maderiana	Least Concern		2018	2018-01-17 00:00:00 UTC	3.1	English	<em>Turinyphia maderiana </em>is endemic to Madeira Island, Portugal. This species has a restricted geographic range with a maximum estimate of extent of occurrence (EOO) and area of occupancy (AOO) of<em> </em>700 km². However, <em><em><em>Turinyphia maderiana</em></em> </em>is assessed as Least Concern (LC), since the preferred habitat of the species, humid laurisilva forest, is not experiencin…	<em>Turinyphia maderiana</em> is restricted to the humid laurisilva forest on the northern slopes of Madeira Island. This species is a sheet-web builder at different vegetation levels feeding mainly on small insects.	There are no known threats to the species.	No population size estimates exist, but the population is assumed to be stable, since the preferred habitat of the species is not experiencing a decline in area and the invasive species present seem not to affect the spider population.	Stable	<em>Turinyphia maderiana</em> is known throughout the laurisilva forest that occupies about 20% of the island of Madeira (Portugal), mainly on its steep and humid northern slopes. Multiple collection sites are recorded for the species, mostly recent (Schenkel 1938, Denis 1962, Wunderlich 1987, Crespo <em>et al</em>. 2014). It was possible to perform species distribution modelling to predict its p…	This species is not utilized.	Terrestrial	No specific conservation measures are in place for this species, but all of the species range is inside the Madeira Natural Park. Monitoring of population trends should be conducted to confirm species status.	Palearctic		false	false	Global
58060952	58048304	Typhochrestus acoreensis	Critically Endangered	B1ab(i,ii,iii,v)	2020	2017-09-28 00:00:00 UTC	3.1	English	<em>Typhochrestus acoreensis</em>&#160;is a single-island endemic species, restricted to Terceira Island (Azores, Portugal) (Borges<em> et al.</em> 2010). It is a rare species, with a restricted Extent of Occurrence (EOO) (4-24 km<sup>2</sup>) and Area of Occupancy (AOO) (4-24 km²), but it is likely to be at the upper end of this estimate. The species occurs in a single patch of native forest (at…	The species is restricted to a hyper-humid native forest, building the sheet weaver web in the ground between holes and the trunks of <em>Juniperus brevifolia</em> and <em>Laurus azorica</em>. The ground is also covered with mosses (with the dominance of&#160;<em>Sphagnum</em> spp. in some areas) and ferns. The species is active during the night.	In the past, the species has probably strongly declined due to changes in habitat size and quality (Triantis <em>et al.</em> 2010). Currently, invasive plants <em>Hedychium gardnerianum </em>and <em>Rubus ulmifolius</em> are dramatically changing the structure of the forest. Based on Ferreira <em>et al.</em> (2016) the habitat will further decline as a consequence of climate change (increasing nu…	This is a very rare species and only known from a single sustainable subpopulation. After its scientific description, no individuals were found during BALA project intensive sampling between 1999 and 2010 (Borges <em>et al.</em> 2016) and SLAM traps (2012-2016) (Borges <em>et al. </em>2017). Therefore, a continuing decline in the number of mature individuals is inferred from monitoring schemes an…	Decreasing	<em>Typhochrestus acoreensis</em> is a single-island endemic species restricted to Terceira island (Azores, Portugal) (Borges <em>et al.</em> 2010), known from Natural Forest Reserve of Biscoito da Ferraria (Natural Park of Terceira). The Extent of Occurrence (EOO) is 4-24 km<sup>2</sup> and the maximum estimated Area of Occupancy (AOO) is 4-24 km<sup>2</sup>.		Terrestrial	The species is not protected by regional law. However, its habitat is in a regionally protected area (Natural Park of&#160;Terceira). Degraded areas, degraded due to invasive plant species should be restored and a strategy needs to be developed to address the current threats from invasive species, and&#160;<em>Cryptomeria japonica</em>&#160;plantations in the Pico Alto area, and the future threat…	Palearctic		false	false	Global
58060972	58048491	Mesiotelus maderianus	Endangered	B1ab(i,ii,iii,v)+2ab(i,ii,iii,v)	2018	2018-01-17 00:00:00 UTC	3.1	English	<em>Mesiotelus maderianus </em>is known from high-altitude laurisilva forest and above tree-line on Madeira Island, Portugal. This species has a restricted geographic range, with a maximum estimated extent of occurrence (EOO) and area of occupancy (AOO) of <em>ca</em> 700 km². Wildfires might have negatively impacted the subpopulations above treeline in the past and may do it again in the future.…	The only records of the species are from both laurisilva (Queimadas) and the mountain peaks (Pico do Cidrão). <em>Mesiotelus maderianus </em>is an active ground hunter feeding mainly on small size arthropods.	Although the laurisilva areas are extensive and mostly well preserved, the mountain areas above the tree-line have suffered recent (2010) extensive wildfires that destroyed much of the native habitat. It is unknown whether these events have affected the species and to what proportion of its range, although this can be inferred.	No population size estimates exist, but the population is inferred to be declining due to the loss of habitat.	Decreasing	<em>Mesiotelus maderianus </em>is known from few sites at high altitude, in laurisilva forest or above treeline on Madeira Island, Portugal. There are only three records for the species, mostly old (Kulczyński 1899) plus a new record from Pico do Cidrão (unpublished). We still performed species distribution modelling to predict its potential range with confidence limits, although these should be …	The species is not utilized.	Terrestrial	No specific conservation measures are in place for this species, but most of the species range is predicted to be inside the Madeira Natural Park. Given the high uncertainty the species range should be extensively studied. Furthermore, studies on the ecology of the species and how it was affected by wildfire is necessary. Afterwards, monitoring of population and habitat trends should be conducted…	Palearctic		false	false	Global
58060992	58048540	Arctosa maderana	Data Deficient		2018	2018-01-18 00:00:00 UTC	3.1	English	<em>Arctosa maderana </em>was recorded from Madeira Island and Porto Santo (Portugal), from unspecified localities. This species is assessed as Data Deficient (DD) due to the lack of knowledge on its taxonomy, distribution, ecology and threats. More research is needed in order to assess its extinction risk.	There is poor information on species habitat, although the second record was from a sandy beach (Schmidt 1990). The species ecology is unknown. Species of the same family and genus are active epigean hunters of insects and other arthropods.	The threats to this species are unknown.	The population size and trend are unknown.	Unknown	<em>Arctosa maderana </em>was recorded from both Madeira Island and Porto Santo (Portugal), from unspecified localities (Roewer 1960, Schmidt 1990). This species EOO and AOO are unknown.<br/><em></em>	This species is not utilized.	Terrestrial	No specific conservation measures are in place for this species and it is unknown whether it occurs in any protected area. Adults of this species have not been found since the original description (Roewer 1960) and it needs, first of all, taxonomic clarification. If valid, basic information would be needed on its distribution, ecology and possible threats.	Palearctic		false	false	Global
58060997	58048548	Hogna biscoitoi	Data Deficient		2018	2018-01-18 00:00:00 UTC	3.1	English	The Biscoito Wolf Spider (<em><em>Hogna biscoitoi</em></em>)<em><em> </em></em>was recorded from Porto Santo (Portugal), from an unspecified locality. This species is assessed as Data Deficient (DD) due to the lack of knowledge on its taxonomy, distribution, ecology and threats. More research is needed in order to assess its extinction risk.	The species habitat is unknown. If a valid species, the Biscoito Wolf Spider should be an active ground hunter feeding mainly on small/medium size arthropods.	The threats to this species are unknown.	There is no information available about population size or trends for this species.	Unknown	<em>Hogna biscoitoi </em>was only recorded from the Island of Porto Santo, from undetermined locality. The species EOO and AOO are unknown.<br/><em></em>	The species is not utilized.	Terrestrial	No specific conservation measures are in place for this species and it is unknown whether it occurs in any protected area. It needs, first of all, taxonomic clarification. If valid, basic information would be needed on its distribution, ecology and possible threats.	Palearctic		false	false	Global
58061002	58048559	Hogna heeri	Least Concern		2018	2018-01-18 00:00:00 UTC	3.1	English	The Heer Wolf Spider (<em>Hogna heeri</em>)<em>&#160;</em>is known from varied and contrasting habitats on Deserta Grande and Madeira Islands (Portugal). This species has a restricted geographic range with a maximum estimate of extent of occurrence (EOO) of <em>ca</em> 1,400 km² and area of occupancy (AOO) of<em> ca </em>800 km². However, <em><em>Hogna heeri</em> </em>is assessed as Least Concern…	The species seems to be able to live in all kinds of habitat, from barren areas to laurisilva forest. The Heer Wolf Spider is an active ground hunter feeding mainly on small/medium size arthropods.	There are no known threats to the species.	No population size estimates exist, but the species seems to be able to live in all kinds of habitat, even close to human settlements and the population is therefore assumed to be stable.	Stable	<em>Hogna heeri</em> is known from varied and contrasting habitats, from open barren areas in Bugio (Desertas) to laurisilva forest in Madeira Island (Portugal). Multiple collection sites are recorded for the species, many of them recent and in a number of different habitats (Thorell 1875, Warburton 1892, Simon 1897, Kulczyński 1899, Schenkel 1938, Denis 1962, Denis 1963, Wunderlich 1992, Crespo …	The species is not utilized.	Terrestrial	No specific conservation measures are in place for this species, but part of the species range is inside the Madeira Natural Park and in the Desertas Nature Reserve. The disjunct distribution of the species is currently being researched and might lead to a change in the current estimated maps. Monitoring of population trends should be conducted to confirm species status.	Palearctic		false	false	Global
58061007	58048571	Hogna ingens	Critically Endangered	B1ab(ii,iii,v)+2ab(ii,iii,v)	2014	2014-04-07 00:00:00 UTC	3.1	English	<p>The Desertas Islands (Madeira, Portugal) are the sole home of one of the largest and rarest wolf spider species worldwide, <em>Hogna ingens</em> (Blackwall, 1857) (Araneae, Lycosidae). Despite its size, it inhabits a single valley in the north of the Deserta Grande Island, Vale da Castanheira, currently invaded by the non-native grass <em>Phalaris aquatica</em>. This invasive species competes …	<p>The Vale da Castanheira, single site of occurrence of the species, was originally occupied by a mix of native grasses and bare rock/soil. Most of it is now occupied by <em>Phalaris aquatica</em>, an invasive grass that recently expanded (expansion detected in 2005). This invasive plant covers the entire surface of the soil and crevices, preventing the accessibility to shelters that are usually…	The Vale da Castanheira is currently mostly covered by a non-native invasive grass, <em>Phalaris aquatica </em>L.. The settlement of this grass was hidden for some years, due to the presence of rabbits (<em>Oryctolagus cuniculus </em>L.), who grazed and stalled the proliferation of the grass. Given that rabbits were eradicated from the Vale da Castanheira in 1996, <em>P. aquatica </em>lost its ma…	The estimated population size of <em>H. ingens</em> was 4,447 adult specimens in 2011 and 4,086 in 2012.	Decreasing	<em>Hogna ingens</em> is known to historically occur only in a valley at the northern end of Deserta Grande Island (Desertas, Madeira, Portugal).&#160;The Vale da Castanheira is approximately 2.8 km long and its width varies between 180 m to 400 m. The estimated area is 83 ha. The elevation of the valley ranges from 150 up to 350 m asl.	The species is not known to be in the pet trade, but individuals are collected from the site to photograph and/or keep in private collections.	Terrestrial	We suggest as future conservation measures: <br/>(1) Regular monitoring of the trends of the distribution and population size of the species. This will provide more robust data for ecological and conservation studies. Although this is already done on a voluntary basis, it is not regular or exhaustive.<br/>(2) Taking into account possible side-effects on other species (an aspect which needs to be …	Palearctic		false	false	Global
58061012	58048609	Hogna insularum	Least Concern		2018	2018-01-18 00:00:00 UTC	3.1	English	<em>Hogna insularum</em><em> </em>is known in open habitats across all Madeiran islands (Portugal) at low altitudes. This species has a restricted geographic range with a maximum estimate of extent of occurrence (EOO) of <em>ca</em> 3,500 km² and area of occupancy (AOO) of<em> ca </em>600 km². However, <em><em>Hogna insularum</em> </em>is assessed as Least Concern (LC), since the preferred habita…	<em>Hogna insularum </em>lives on open grassland or shrubland with frequent rock outcrops, which are very common in the eastern part of the archipelago at low altitudes. This species is an active ground hunter feeding mainly on small/medium size arthropods.<br/><em></em>	There are no known threats to the species.	No population size estimates exist, but the preferred habitat of the species is not experiencing any decline in area and therefore the population is assumed to be stable.	Stable	<em>Hogna insularum</em> is known in open habitats across all Madeiran islands (Portugal) at low altitudes. On Madeira Island it only occupies the eastern region. Multiple collection sites have been recorded for the species, mostly recent (Kulczyński 1899, Denis 1962, Denis 1963, Schmidt 1990, Wunderlich 1992, Crespo <em>et al.</em> 2013). It was possible to perform species distribution modelling…	This species is not utilized.	Terrestrial	No specific conservation measures are in place for this species, but part of the species range is inside several protected areas including the Ponta de São Lourenco Special Protection Area and Desertas Nature Reserve. Monitoring of population trends should be conducted to confirm species status.	Palearctic		false	false	Global
58061017	58048618	Hogna maderiana	Least Concern		2018	2018-01-18 00:00:00 UTC	3.1	English	The Madeira Wolf Spider (<em>Hogna maderiana</em>)<em> </em>is known throughout the island of Madeira (Portugal) in open habitats. This species has a restricted geographic range with a maximum estimate of extent of occurrence (EOO) and area of occupancy (AOO) of<em> ca </em>900 km². However, <em><em>Hogna maderiana</em> </em>is assessed as Least Concern (LC), since the species seems to be able to…	The Madeira Wolf Spider seems to be able to live in several open habitat types, including coastal areas and high-altitude plateaus dominated by grasses. The species is an active ground hunter feeding mainly on small/medium size arthropods.	There are no known threats to the species.	No population size estimates exist, but the species seems to be able to live in several habitat types, even close to human settlements and the population is therefore assumed to be stable.	Stable	<em>Hogna maderiana</em> is known throughout the island of Madeira (Portugal) in open habitats. Multiple collection sites are recorded for the species, usually in open areas but at all altitudes, from coastal areas to the plateau of Paúl da Serra (Walckenaer 1837, Johnson 1863, Thorell 1875, Warburton 1892, Simon 1897, Kulczyński 1899, Schenkel 1938, Roewer 1960, Denis 1962, Denis 1963, Wunderlic…	The species is not utilized.	Terrestrial	No specific conservation measures are in place for this species. The disjunct distribution of the species is currently being researched and might lead to a change in the current estimated maps. Monitoring of population trends should be conducted to confirm species status.	Palearctic		false	false	Global
58061022	58048634	Hogna nonannulata	Data Deficient		2018	2018-01-18 00:00:00 UTC	3.1	English	<em>Hogna nonannulata </em>is only known from one locality in the laurisilva forest of Madeira Island, Portugal. This species is assessed as Data Deficient (DD) due to the lack of knowledge on its distribution, ecology and possible threats. More research is needed in order to assess its extinction risk.	The species was found from few sites in humid laurisilva forest (Ribeiro Frio) on the northern slopes of Madeira Island. It is an active ground hunter feeding mainly on small/medium size arthropods.	The threats to this species are unknown.	The population size and trends are unknown.	Unknown	The true distribution of <em>Hogna nonannulata</em> is unknown (Roewer 1960, Wunderlich 1995), although it might be present exclusively in laurisilva forest on Madeira Island, Portugal. The species EOO and AOO are unknown.	This species is not utilized.	Terrestrial	No specific conservation measures are in place for this species, but the known locality is inside the Madeira Natural Park. Basic information is needed on its distribution, ecology and possible threats.	Palearctic		false	false	Global
58061027	58048645	Hogna schmitzi	Least Concern		2018	2018-01-18 00:00:00 UTC	3.1	English	The Porto Santo Wolf Spider (<em>Hogna schmitzi</em>)<em> </em>is known across the entire island of Porto Santo and its small islets (Madeira, Portugal). This species has a restricted geographic range with a maximum estimate of extent of occurrence (EOO) and area of occupancy (AOO) of<em> </em>68 km². However, <em><em>Hogna schmitzi</em> </em>is assessed as Least Concern (LC), since the species s…	The Porto Santo Wolf Spider seems to be able to live on several habitat types, even close to human settlements. It only avoids densely forested areas. The species is an active ground hunter feeding mainly on medium/large size arthropods.	There are no known threats to the species.	No population size estimates exist, but the population is assumed to be stable.	Stable	<em>Hogna schmitzi </em>is known across the entire island of Porto Santo and its small islets (Portugal). Habitats include areas close to human settlements but exclude densely forested areas. Multiple collection sites are recorded for the species (Blackwall 1857, Johnson 1863, Schmitz 1895, Kulczyński 1899, Cockerell 1924, Denis 1962, Schmidt 1990, Wunderlich 1992). It was possible to perform spe…	The species is not utilized.	Terrestrial	No specific conservation measures are in place for this species, but a small part of the species range is inside the Porto Santo Network of Marine Protected Areas (which include islets). Monitoring of population trends should be conducted to confirm species status.	Palearctic		false	false	Global
58061032	58048677	Pardosa acorensis	Least Concern		2020	2017-10-01 00:00:00 UTC	3.1	English	<em>Pardosa acorensis</em>&#160;is a wolf spider species occurring on all nine islands of the Azorean archipelago (Azores, Portugal) (Borges <em>et al.</em> 2010). It has a large Extent of Occurrence (EOO = 43,265&#160;&#160;km²) and a relatively large Area of Occupancy (AOO = 636-2,228&#160;km²). This species is the most widespread Azorean endemic spider and is particularly abundant from mid to …	This is the most generalist Azorean endemic spider, occurring in almost all known Azorean native and arthropogenic habitats (Borges and Wunderlich 2008, Borges <em>et al</em>. 2008). However, the species is particularly abundant from mid to high elevations in bogs, semi-natural pastures and a rare habitat at high elevations, the natural grasslands. The species is also able to occur in intensively…	In the past, the species has probably strongly declined due to changes in habitat size and quality (Triantis <em>et al.</em> 2010). Despite major ongoing changes in many of the habitats in which the species occurs, the populations now seem to be stable with no known threats. However, based on Ferreira <em>et al.</em> (2016) the habitat will decline as a consequence of climate change (increasing n…	<em>Pardosa acorensis</em> is a widespread and highly abundant species (Borges and Wunderlich 2008). The species has a stable population and occurs on all nine islands of the Azores, in almost all habitats. We assume no threats for the population since the species is able to occur even in high intensively managed pastures for dairy cattle.	Stable	<em>Pardosa acorensis</em> is a wolf spider species occurring in all the nine islands of the Azorean archipelago (Azores, Portugal) (Borges <em>et al. </em>2010). Within these nine islands it is known from eighteen Natural Forest Reserves: Caldeiras Funda e Rasa and Morro Alto e Pico da Sé (Natural Park of Flores); Caldeira do Faial and Cabeço do Fogo (Natural Park of Faial); Mistério da Prainha,…		Terrestrial	The species is not protected by regional law, but its habitat is in regionally protected areas (Natural Parks of all nine Azorean islands). Degraded bog areas, degraded due to invasive plant species (particularly <em>Hedychium gardnerianum</em>) and pastures should be restored and a strategy needs to be developed to address the future threat by climate change. Formal education and awareness are n…	Palearctic		false	false	Global
58061047	58048804	Trogloneta madeirensis	Least Concern		2018	2018-01-18 00:00:00 UTC	3.1	English	<em>Trogloneta madeirensis</em><em>&#160;</em>is one of the most common species in Madeira Island (Portugal), known throughout the laurisilva forest and also other habitats. This species has a restricted geographic range with a maximum estimate of extent of occurrence (EOO) and area of occupancy (AOO) of<em> ca </em>800 km². However, <em><em><em>Trogloneta madeirensis</em></em> </em>is assessed a…	This species is most common in humid laurisilva forest but recorded from several habitat types. This tiny spider has been found living among the rocks and trees, shrubs and herbs and also in moss on tree trunks (Wunderlich 1987). It possibly builds three-dimensional webs (Hajer 2000).	There are no known threats to the species.	No population size estimates exist, but the population is assumed to be stable.	Stable	<em>Trogloneta madeirensis</em> is one of the most common species in Madeira Island, known throughout the laurisilva forest and also other habitats including caves and close to urban areas. Multiple collection sites are recorded for the species, mostly recent and in laurisilva forest (Wunderlich 1987, Wunderlich 1992, Crespo <em>et al.</em> 2014). It was possible to perform species distribution m…	This species is not utilized.	Terrestrial	No specific conservation measures are in place for this species, but most of the species range is inside the Madeira Natural Park. Monitoring of population trends should be conducted to confirm species status.	Palearctic		false	false	Global
58061072	58048890	Oecobius minor	Data Deficient		2018	2018-01-18 00:00:00 UTC	3.1	English	<em>Oecobius minor </em>is only known from one locality in the laurisilva forest of Madeira Island, Portugal. This species is assessed as Data Deficient (DD) due to the lack of knowledge on its distribution, ecology and possible threats. More research is needed in order to assess its extinction risk.	The only known locality probably is in laurisilva forest. The ecology of <em>Oecobius minor</em> is unknown, but congeners build small flat webs over rocks or trunks where they hunt for small insects.	The threats to this species are unknown.	There is no available information about population size or trend.	Unknown	<em>Oecobius minor</em> is known only from the mountainous area south of Faial on the northern coast of Madeira Island (Portugal), captured in undefined date (Wunderlich 1992). The only other record is from the same island in undefined locality (Kulczyński 1909). The species EOO and AOO are therefore unknown.	This species is not utilized.	Terrestrial	No specific conservation measures are in place for this species, but the known species range is inside the Madeira Natural Park. The true distribution of the species should be assessed along with possible threats along its range.	Palearctic		false	false	Global
58061082	58048910	Oecobius selvagensis	Critically Endangered	B1ab(i,ii,iii,v)+2ab(i,ii,iii,v)	2018	2018-01-18 00:00:00 UTC	3.1	English	<em>Oecobius selvagensis </em>is probably restricted to two caves on the Selvagem Grande Island (Portugal). This species has a restricted geographic range, with an extent of occurrence (EOO) and area of occupancy (AOO) of only 4 km². The major threat is the spread of the invasive congener <em>O. navus</em>, which may be outcompeting the species in part of its range. Due to this threat, <em>Oecobi…	This species is only known from two caves. It is probable that this is a species that lives underground due to the two known localities being inside of caves and it being largely depigmented. Congeners build small flat webs where they hunt for small insects.	The cosmopolitan congener <em>O. navus</em> is now commonly seen, even in caves, after being detected on the island for the first time before 1978. It is possible that there is a gradual replacement of one species by the other, although this, for now, is only suspected. Therefore the cosmopolitan <em>O. navus</em> may be outcompeting the species in part of its range.	No population size estimates exist, but the population is assumed to be declining due to the threat of invasive species.	Decreasing	The species is probably restricted to the Selvagem Grande Island (Portugal) between Madeira and the Canary Islands, where it was found in an unnamed erosion coastal cave in 1958 (Denis 1963, Rambla 1978, Wunderlich 1992). Two caves are now the entire known range of the species. The extent of occurrence (EOO) and area of occupancy (AOO) are both 4 km².	This species is not utilized.	Terrestrial	No specific conservation measures are in place for this species, but the island of Selvagem Grande is part of the Selvagens Nature Reserve. If competition is confirmed, the invasive <em>O. navus</em> should be controlled. As this task is probably impossible, ex-situ conservation with eventual reintroduction and recovery might be the only feasible measure to prevent further reduction of <em>O. sel…	Palearctic		false	false	Global
58061107	58049175	Philodromus insulanus	Least Concern		2018	2018-01-18 00:00:00 UTC	3.1	English	<em>Philodromus insulanus </em>is endemic to Madeira Island, Portugal. This species has a restricted geographic range with a maximum estimate of extent of occurence (EOO) and area of occupancy (AOO) of<em> ca</em> 800 km². However, <em><em>Philodromus insulanus</em> </em>is assessed as Least Concern (LC), since the preferred habitat of the species, humid laurisilva forest, is not experiencing any…	<em>Philodromus insulanus</em> is restricted to the humid laurisilva forest on the northern slopes of Madeira Island. The species is an active hunter at low to high vegetation feeding mainly on small size arthropods.	There are no known threats to the species.	No population size estimates exist, but the population is assumed to be stable.	Stable	<em>Philodromus insulanus</em> is known throughout the laurisilva forest that occupies about 20% of the island of Madeira (Portugal), mainly on its steep and humid northern slopes. Multiple collection sites are recorded for the species, mostly recent and in laurisilva forest (Kulczyński 1905, Schenkel 1938, Denis 1962, Crespo <em>et al.</em> 2014). It was possible to perform species distribution …	The species is not utilized.	Terrestrial	No specific conservation measures are in place for the species, but most of the species range is inside the Madeira Natural Park.&#160;Monitoring of population trends should be conducted to confirm species status.	Palearctic		false	false	Global
58061112	58049180	Philodromus simillimus	Data Deficient		2018	2018-01-18 00:00:00 UTC	3.1	English	<em>Philodromus simillimus </em>is only known from its type locality on the highest mountain in Madeira Island, Portugal. This species is assessed as Data Deficient (DD) due to the lack of knowledge on its taxonomy, distribution, ecology and possible threats. More research is needed in order to assess its extinction risk.	The single site where the species was sampled is in high mountain above tree-line. Nothing is known about the species but congeners are active hunters mainly feeding on small arthropods.	If this species is restricted to the high peaks of Madeira, recent wildfires may have affected its population. Given the lack of information this is purely speculative.	There is no information available about population size or trends for the species.	Unknown	<em>Philodromus simillimus </em>is only known from Pico Ruivo, the highest mountain in Madeira Island with 1861 m altitude (Denis 1962). A single female was captured in April 1957. The species EOO and AOO are unknown.	This species is not utilized.	Terrestrial	No specific conservation measures are in place for the species, but if it only lives in the mountain peaks of Madeira, this species habitat is protected by the Madeira Natural Park. Individuals of this species have not been found since the original description (Denis 1962) and it needs, first of all, taxonomic clarification. If valid, basic information would be needed on its distribution, ecology…	Palearctic		false	false	Global
58061137	58049419	Pholcus dentatus	Data Deficient		2018	2018-01-19 00:00:00 UTC	3.1	English	<em>Pholcus dentatus</em> is only known from two sites separated by 25 km in the northern coast of Madeira Island, Portugal. This species is assessed as Data Deficient (DD) due to the lack of knowledge on its distribution, ecology and possible threats. More research is needed in order to assess its extinction risk.	The habitat of the species was never specified and is therefore unknown. The ecology of <em>Pholcus dentatus</em> is unknown but it is almost certainly a tangle-web builder feeding on small arthropods.	Possible threats to this species are unknown.	There is no information available about population size or trends for the species.	Unknown	<em>Pholcus dentatus</em> is known from only two sites separated by 25 km in the northern coast of Madeira Island (Portugal) between 300 and 450 meters elevation, Fonte da Pedra and Ribeira da Janela (Wunderlich 1995). The species EOO and AOO are unknown.	This species is not utilized.	Terrestrial	No specific conservation measures are in place for the species and it is not known to occur in any protected area. Basic information is needed on its distribution, ecology and possible threats.	Palearctic		false	false	Global
58061142	58049423	Pholcus madeirensis	Least Concern		2018	2018-01-19 00:00:00 UTC	3.1	English	<em>Pholcus madeirensis </em>is endemic to Madeira Island, Portugal. This species has a restricted geographic range with a maximum estimate of extent of occurrence (EOO) and area of occupancy (AOO) of<em> ca</em> 800 km². However, <em><em>Pholcus madeirensis</em> </em>is assessed as Least Concern (LC), since the known, preferred habitat of the species, humid laurisilva forest, is not experiencing…	<em>Pholcus madeirensis</em> inhabits mainly humid laurisilva forest on the northern slopes of Madeira Island, but also known from the southern slopes in undescribed habitat. The ecology of this species is unknown but it is almost certainly a tangle-web builder feeding on small arthropods.	There are no known threats to the species.	No population size estimates exist, but the population is assumed to be stable.	Stable	<em>Pholcus madeirensis</em> was first described from the southern slopes of Madeira (Portugal), including near Funchal, in undescribed habitat (Wunderlich 1987). More recently it was found in several laurisilva forest sites of the northern slopes. Multiple collection sites are recorded for the species, mostly recent and in laurisilva forest (Wunderlich, 1987, unpublished). It was possible to per…	This species is not utilized.	Terrestrial	No specific conservation measures are in place for the species, but part of its range is inside the Madeira Natural Park. Monitoring of population trends should be conducted to confirm species status. As the preferred habitat outside laurisilva forest is unknown, research on distribution and preferred habitats should be a priority.	Palearctic		false	false	Global
58061147	58049427	Pholcus magnus	Data Deficient		2018	2018-01-19 00:00:00 UTC	3.1	English	<em>Pholcus magnus i</em>s only known from Portela, on eastern Madeira Island (Portugal). This species is assessed as Data Deficient (DD) due to the lack of knowledge on its distribution, ecology and possible threats. More research is needed in order to assess its extinction risk.	<em>Pholcus magnus</em> is only known from under a bridge surrounded by undescribed habitat (Wunderlich 1987). The ecology of the species is unknown but it is almost certainly a tangle-web builder feeding on small arthropods.	The threats to this species are unknown.	There is no information available about population size or trends for the species.	Unknown	<em>Pholcus magnus</em> is only known from Portela, on eastern Madeira Island (Portugal) (Wunderlich 1987), captured under a bridge before 1987. The EOO and AOO of this species are unknown.	The species is not utilized.	Terrestrial	No specific conservation measures are in place for the species and it is not known to occur within any protected area. Basic information is needed on its distribution, ecology and possible threats.	Palearctic		false	false	Global
58061152	58049431	Pholcus parvus	Least Concern		2018	2018-01-19 00:00:00 UTC	3.1	English	<em>Pholcus parvus </em>is endemic to Madeira Island, Portugal. This species has a restricted geographic range with a maximum estimate of extent of occurrence (EOO) and area of occupancy (AOO) of<em> ca</em> 900 km². However, <em><em>Pholcus parvus</em> </em>is assessed as Least Concern (LC), since the preferred habitat of the species, humid laurisilva forest, is not experiencing any decline in a…	<em>Pholcus parvus </em>is restricted to the humid laurisilva forest on the northern valleys of Madeira Island. The ecology of the species is unknown but it is almost certainly a tangle-web builder feeding on small arthropods.<br/><em></em>	There are no known threats to the species.	No population size estimates exist, but the preferred habitat of the species is not experiencing any decline in area and the invasive species present should not affect the spider populations, and therefore the population is assumed to be stable.	Stable	<em>Pholcus parvus</em> is known from a few sites in laurisilva forest or nearby, always in valleys close to the northern coast of Madeira Island, Portugal. Four collection sites are recorded for the species, most recently in laurisilva forest (Wunderlich 1987, Wunderlich 1995). It was possible to perform species distribution modelling to predict its potential range with confidence limits (Cardos…	This species is not utilized.	Terrestrial	No specific conservation measures are in place for the species, but most of the species range is inside the Madeira Natural Park. Monitoring of population trends should be conducted to confirm species status.	Palearctic		false	false	Global
58061162	58049631	Pholcus silvai	Least Concern		2018	2018-01-19 00:00:00 UTC	3.1	English	<em>Pholcus silvai</em> is endemic to Madeira Island, Portugal. This species has a restricted geographic range with a maximum estimate of extent of occurrence (EOO) and area of occupancy (AOO) of<em> ca</em> 900 km². However, <em><em>Pholcus silvai</em> </em>is assessed as Least Concern (LC), since the preferred habitat of the species, humid laurisilva forest, is not experiencing any decline in a…	The species occurs in both laurisilva forest and open areas on the western side of the island. The ecology of this species is unknown but it is almost certainly a tangle-web builder feeding on small arthropods.	There are no known threats to the species.	No population size estimates exist, but the preferred habitat of the species is not experiencing any decline in area and the invasive species present should not affect the spider populations, and therefore the population is assumed to be stable.	Stable	<em>Pholcus silvai</em> is known on the western side of Madeira Island, from both laurisilva forest and open areas above 450 m altitude. Multiple collection sites are recorded for the species (Wunderlich 1995). It was possible to perform species distribution modelling to predict its potential range with confidence limits (Cardoso <em>et al</em>. 2017). The extent of occurrence (EOO) and area of o…	The species is not utilized.	Terrestrial	No specific conservation measures are in place for the species, but most of the species range is inside the Madeira Natural Park. Monitoring of population trends should be conducted to confirm this species' status.	Palearctic		false	false	Global
58061212	58051156	Spermophorides selvagensis	Least Concern		2018	2018-01-19 00:00:00 UTC	3.1	English	<em>Spermophorides selvagensis </em>is only known from Selvagem Grande (Portugal). This species has a very restricted geographic range with an extent of occurrence (EOO) and area of occupancy (AOO) of<em> </em>4 km². However, <em><em>Pholcus silvai</em> </em>is assessed as Least Concern (LC), since the habitat of the species is not experiencing any decline in area or quality and the population is…	<em>Spermophorides selvagensis </em>was found both in a coastal cave and rocky outcrops. This is a tangle-web spider hunting for small arthropods on rock walls.	There are no known threats to the species.	No population size estimates exist, but the population size seems to be stable with no signs of loss or known threats.	Stable	<em>Spermophorides selvagensis </em>is only known from Selvagem Grande (Portugal), from both a small coastal cave (Gruta das Pardelas) and rocky areas (Denis 1963, Wunderlich 1992, Crespo <em>et al.</em> 2009). The extent of occurrence (EOO) and area of occupancy (AOO) are both only 4 km².<br/><em></em>	The species is not utilized.	Terrestrial	No specific conservation measures are in place for the species, but the species range is inside the Selvagens Nature Reserve. Monitoring of population trends should be conducted to confirm species status.	Palearctic		false	false	Global
58061217	58051475	Pisaura acoreensis	Near Threatened	B2ab(ii,iii,iv,v)	2021	2017-12-19 00:00:00 UTC	3.1	English	<em>Pisaura acoreensis</em> is an Azorean-endemic nursery web spider species that occurs on eight islands of the Azorean archipelago (Azores, Portugal) (only absent in Corvo)&#160;(Borges <em>et al.</em> 2010). It has a relatively large Extent of Occurrence (EOO = ca. 40,514 km²) and a small Area of Occupancy (AOO = 228-336 km²). The species is only abundant in very pristine sites (e.g. sites wit…	Despite the fact that this species has been recorded between 340 and 1,092 m elevation, <em>Pisaura acoreensis</em> is particularly abundant only between 700 and 1,092 m in very pristine sites (see Gaspar <em>et al.</em> 2011). This species builds a typical nursery web in association with herbaceous vegetation and is particularly abundant in <em>Calluna vulgaris</em>. It is frequent in open space…	Currently, the rapid advance and expansion of invasive plants species is the major threat (particularly <em>Hedychium gardnerianum</em>), which is leading to a change in the structure of the forest and natural grasslands and the cover of bryophytes and ferns in the soil, which impact the species' habitat quality. Ongoing soil erosion due to trampling by dairy cattle (cattle are entering the nativ…	The species is only abundant in very pristine sites (e.g. sites with a high habitat quality index <em>sensu</em> Gaspar <em>et al. </em>2011) and is rare in most sites. Despite the fact that <em>Pisaura acoreensis</em>&#160;has been recorded between 340 and 1,092 m elevation, the species is particularly abundant only between 700 and 1,092 m. Many of the known sites are currently being invaded by …	Decreasing	<em>Pisaura acoreensis</em> is a nursery web spider species that occurs on eight islands of the Azorean archipelago (Azores, Portugal) (only absent on Corvo) (Borges <em>et al.</em> 2010). Within these eight islands it is known from seventeen Natural Forest Reserves: Caldeiras Funda e Rasa and Morro Alto e Pico da Sé (Natural Park of Flores); Caldeira do Faial and Cabeço do Fogo (Natural Park of …		Terrestrial	The species is not protected by regional law, but its habitat is in regionally protected areas (Natural Parks of Faial, Flores, Pico, S. Jorge, Terceira, S. Miguel and S. Maria). Degraded habitats on some islands, degraded due to invasive plant species, should be restored (e.g. S. Maria) and a strategy needs to be developed to address the current threat posed by invasive species on all islands as…	Palearctic		false	false	Global
58061232	58051517	Zimirina lepida	Least Concern		2018	2018-01-21 00:00:00 UTC	3.1	English	<em>Zimirina lepida </em>is known from all islands and few islets of Madeira and Selvagens archipelagos, Portugal. This species has a restricted geographic range with a maximum estimate of extent of occurrence (EOO) of <em>ca</em> 13,000 km² and area of occupancy (AOO) of<em> ca</em> 400 km². However, <em><em>Zimirina lepida</em> </em>is assessed as Least Concern (LC), since the species seems to …	<em>Zimirina lepida </em>inhabits open grassland and shrubland, often in disturbed areas, close to or even inside houses. This species is most probably an active hunter at ground level feeding on small size arthropods.<br/><em></em>	There are no known threats to the species.	No population size estimates exist, but the population is assumed to be stable, since the species seems to be able to live on several habitat types, even close to human settlements.	Stable	<em>Zimirina lepida </em>is known from all islands and few islets of Madeira and Selvagens archipelagos, always at low altitude in open habitats such as grassland or shrubland. Multiple collection sites are recorded for the species, mostly recent (Wunderlich 1987, Wunderlich 1992, Crespo <em>et al</em>. 2009a, Crespo <em>et al</em>. 2009b, Crespo <em>et al</em>. 2013). It was possible to perform …	The species is not utilized.	Terrestrial	No specific conservation measures are in place for the species, but part of the species range is inside several protected areas. Monitoring of population trends should be conducted to confirm species status.	Palearctic		false	false	Global
58061257	58052642	Macaroeris desertensis	Least Concern		2018	2018-01-21 00:00:00 UTC	3.1	English	<em>Macaroeris desertensis&#160;</em>is known throughout the islands and islets of Porto Santo and Desertas, Portugal. This species has a restricted geographic range with a maximum estimate of extent of occurrence (EOO) of <em>ca</em> 600 km² and area of occupancy (AOO) of<em> ca</em> 100 km². However, <em>Macaroeris desertensis<em></em> </em>is assessed as Least Concern (LC), since the species s…	<em>Macaroeris desertensis</em> is known throughout the islands and islets of Porto Santo and Desertas, mainly on open grassland, scrubland and rocky areas. It is an active hunter on low vegetation feeding mainly on small/medium size arthropods.	There are no known threats to the species.	No population size estimates exist, but the species seems to be common in open areas of several islands and islets and the population is assumed to be stable.	Stable	<em>Macaroeris desertensis</em> is known throughout the islands and islets of Porto Santo and Desertas, mainly on open grassland, scrubland and rocky areas. Multiple collection sites have been recorded for the species (Wunderlich 1992, Crespo <em>et al.</em> 2013). It was possible to perform species distribution modelling to predict its potential range with confidence limits (Cardoso <em>et al.</…	This species is not utilized.	Terrestrial	No specific conservation measures are in place for the species, but part of the species range lies inside the Desertas Nature Reserve and in the Porto Santo Network of Marine Protected Areas (which includes islets). Monitoring of population trends should be conducted to confirm species status.	Palearctic		false	false	Global
58061267	58052741	Meta barreti	Critically Endangered	B1ab(i,ii,iii,v)+2ab(i,ii,iii,v)	2018	2018-01-21 00:00:00 UTC	3.1	English	<em>Meta barreti </em>is endemic to Madeira Island, Portugal. This species was not found since 1987, despite extensive sampling, possibly due to the replacement by the endemic congener <em>M. stridulans</em>. Based on this threat, a continuing decline has probably affected the number of mature individuals, the extent of occurrence, area of occupancy and habitat extent and quality and the number o…	<em>Meta barreti</em> is restricted to the humid laurisilva forest on the northern slopes of Madeira Island. This species is an orb-web builder, possibly on the tree branches, feeding mainly on small insects. The congener <em>M. stridulans</em> is much larger (up to 11 mm), possibly giving it a competitive advantage.	The endemic congener <em>M. stridulans</em> is now commonly seen after description in 1987, about the same time as <em>M. barreti</em> was last recorded. It is possible there was replacement of one species by the other, both single island endemics, although this is for now only suspected. Based on this threat, the number of locations is assumed to be one.	No population size estimates exist, but the population is assumed to be declining based on the ongoing threats.	Decreasing	<em>Meta barreti</em> is (or was) known throughout the laurisilva forest that occupies about 20% of the island of Madeira (Portugal), mainly on its steep and humid northern slopes. Multiple collection sites are recorded for the species mostly in laurisilva forest, although none recently (Warburton 1892, Schmitz 1895, Kulczyński 1899, Bristowe 1925, Bacelar 1937, Schenkel 1938, Denis 1962, Wunderl…	The species is not utilized.	Terrestrial	No specific conservation measures are in place for the species, but all the species range is inside the Madeira Natural Park. If its apparent disappearance from the native range is confirmed some measures targeting species recovery should be implemented. The true distribution of the species and possible confusion with <em>Meta stridulans</em> should be clarified. Also research on the possible tem…	Palearctic	1987	true	false	Global
58061277	58052776	Meta stridulans	Least Concern		2018	2018-01-21 00:00:00 UTC	3.1	English	<em>Meta stridulans </em>is restricted to the laurisilva forest on Madeira Island, Portugal. This species has a restricted geographic range with an extent of occurrence (EOO) and area of occupancy (AOO) of<em> ca</em> 800 km². However, <em><em>Meta stridulans</em> </em>is assessed as Least Concern (LC), since the habitat of the species is not experiencing any decline in area or quality and the po…	<em>Meta stridulans </em>is restricted to the humid laurisilva forest on the northern slopes of Madeira Island. This species is an orb-web builder, possibly on the tree branches, feeding mainly on small-medium sized insects.<br/><em></em>	There are no known threats to the species.	No population size estimates exist, but the preferred habitat of the species is not experiencing any decline in area and the population is assumed to be stable.	Stable	<em>Meta stridulans</em> is known throughout the laurisilva forest that occupies about 20% of the island of Madeira (Portugal), mainly on its steep and humid northern slopes. Multiple collection sites are recorded for the species, mostly recent (Wunderlich 1987, Crespo <em>et al</em>. 2014). It was possible to perform species distribution modelling to predict its potential range with confidence l…	This species is not utilized.	Terrestrial	No specific conservation measures are in place for the species, but most of the species range is inside the Madeira Natural Park. Monitoring of population trends should be conducted to confirm species status.	Palearctic		false	false	Global
58061282	58052793	Sancus acoreensis	Vulnerable	B2ab(ii,iii,iv,v)	2021	2017-12-04 00:00:00 UTC	3.1	English	<em>Sancus acoreensis</em>&#160;is an endemic long-jawed orb weaver spider species occurring in seven islands of the Azorean archipelago (Azores, Portugal) (only absent in Graciosa and Corvo) (Borges&#160;<em>et al</em>. 2010). It has a relatively large Extent of Occurrence (EOO = 38,863 km²) and a small Area of Occupancy (AOO = 216-752 km²). This species occurs mainly in Azorean pristine native …	The species&#160;occurs mainly in native forests and builds its web in the canopies of endemic trees and shrubs, although also associated with herbaceous vegetation, such as small individuals of&#160;<em>Vaccinium cylindraceum </em>and <em>Myrsine</em> spp. This generalist predator is active during the night and, based on long-term data with SLAM traps (Borges <em>et al</em>. 2017), it occurs in …	In the past, the species has probably strongly declined due to changes in habitat size and quality (Triantis <em>et al.</em> 2010). However, the species seems to have survived in the remaining native forests of the Azores, mostly at mid and high elevation pristine forests. The main current threat is the spread of invasive plant species namely <em>Hedychium gardnerianum </em>and <em>Pittosporum un…	This can be considered one of the most abundant endemic Azorean spider species, but it is most abundant in native forest.	Decreasing	<em>Sancus acoreensis</em> is an endemic long-jawed orb weaver spider species occurring on seven islands of the Azorean archipelago (Azores, Portugal) (only absent in Graciosa and Corvo) (Borges <em>et al</em>. 2010). Within these seven islands it is known from eighteen Natural Forest Reserves: Caldeiras Funda e Rasa and Morro Alto e Pico da Sé (Natural Park of Flores); Caldeira do Faial and Cabe…		Terrestrial	The species is not protected by regional law, but its habitat is in regionally protected areas (Natural Parks of Faial, Flores, Pico, S. Jorge, Terceira, S. Miguel and S. Maria). Degraded habitats in some islands, degraded due to invasive plant species, should be restored (e.g. S. Maria) and a strategy needs to be developed to address the current threat posed by invasive species on all islands, a…	Palearctic		false	false	Global
58061297	58052874	Dipoenata longitarsis	Least Concern		2018	2018-01-21 00:00:00 UTC	3.1	English	<em>Dipoenata longitarsis </em>is restricted to the laurisilva forest on Madeira Island, Portugal. This species has a restricted geographic range with a maximum estimated extent of occurrence (EOO) and area of occupancy (AOO) of<em> ca</em> 700 km². However, <em><em>Dipoenata longitarsis</em> </em>is assessed as Least Concern (LC), since the habitat of the species is not experiencing any decline …	<em>Dipoenata longitarsis </em>is restricted to the humid laurisilva forest on the northern slopes of Madeira Island. As other species in the genus, <em>D. longitarsis</em> may feed mostly on ants at ground level and low vegetation.	There are no known threats to the species.	No population size estimates exist, but the preferred habitat of the species is not experiencing any decline in area and the population is assumed to be stable.	Stable	<em>Dipoenata longitarsis</em> is known from a few sites in laurisilva forest that occupies about 20% of the island of Madeira (Portugal), mainly on its steep and humid northern slopes. Only four records for this species exist, mostly recent and all in laurisilva forest (Denis 1962, Crespo <em>et al.</em> 2014). It was possible to perform species distribution modelling to predict its potential ra…	The species is not utilized.	Terrestrial	No specific conservation measures are in place for the species, but most of the species range is inside the Madeira Natural Park. Monitoring of population trends should be conducted to confirm species status.	Palearctic		false	false	Global
58061302	58052925	Lasaeola oceanica	Least Concern		2020	2017-10-02 00:00:00 UTC	3.1	English	<em>Lasaeola oceanica</em>&#160;is a spider species occurring on all the nine islands of the Azorean archipelago (Azores, Portugal) (Borges <em>et al.</em> 2010). It has a large Extent of Occurrence (EOO = 43,454-44,172&#160;&#160;km²) and a relatively large Area of Occupancy (AOO = 244-1,356 km²).&#160; The species is abundant in both endemic (e.g.&#160;<em>Juniperus brevifolia</em>,&#160;<em>Il…	<em>Lasaeola oceanica </em>is a canopy species&#160;occurring in many trees and shrubs both endemic and exotic (Borges and Wunderlich 2008, Borges <em>et al. </em>2008). The species is more abundant in the following plants: <em>Juniperus brevifolia</em>, <em>Ilex perado</em> subsp. <em>azorica</em> (both Azorean endemics) and in <em>Cryptomeria japonica</em> and <em>Pittosporum undulatum</em> (bo…	In the past, the species has probably strongly declined due to changes in habitat size and quality (Triantis <em>et al.</em> 2010). Despite major ongoing changes in many of the habitats in which the species occurs, the subpopulations now seem to be stable with no known current threats. However, based on Ferreira <em>et al. </em>(2016) the habitat will further decline as a consequence of climate c…	<em>Lasaeola oceanica</em> is a widespread and highly abundant species (Borges and Wunderlich 2008). The species has a stable population and occurs on all nine islands of the Azores, mostly associated with the canopy of endemic and exotic trees. We assume no threats for the species since the species is able to occur even in disturbed habitats.	Stable	<em>Lasaeola oceanica</em> is a spider species occurring in all nine islands of the Azorean archipelago (Azores, Portugal) (Borges<em> et al. </em>2010). Within these nine islands it is known from eighteen Natural Forest Reserves: Caldeiras Funda e Rasa and Morro Alto e Pico da Sé (Natural Park of Flores); Caldeira do Faial and Cabeço do Fogo (Natural Park of Faial); Mistério da Prainha, Caveiro …		Terrestrial	The species is not protected by regional law, although its habitat is in regionally protected areas (Natural Parks of all nine Azorean islands). A strategy needs to be developed to address the future threat by climate change. Further research is needed into its ecology and life history to obtain adequate information on population size, distribution and trends. It is also necessary to develop a mo…	Palearctic		false	false	Global
58061307	58053021	Rugathodes acoreensis	Near Threatened	B2ab(ii,iii,iv,v)	2021	2017-11-20 00:00:00 UTC	3.1	English	<em>Rugathodes acoreensis</em>&#160;is an endemic comb-footed spider species occurring on eight islands of the Azorean archipelago (Azores, Portugal) (only absent in Corvo) (Borges <em>et al.</em> 2010).&#160;It has a relatively large Extent of Occurrence (EOO =&#160; 42,873&#160;km²) and a small Area of Occupancy (AOO = 320-372&#160; km²). This species occurs mainly in Azorean pristine native fo…	The species occurs mainly in native forests and builds its web in the canopies of endemic trees and shrubs, but also occurs in some herbaceous vegetation. This generalist predator is active during the night and based on long-term data with SLAM traps (Borges&#160;<em>et al.</em>&#160;2017) it occurs in all seasons, but with adults being dominant in late spring and summer. The species tends to be …	In the past, the species has probably strongly declined due to changes in habitat size and quality (Triantis <em>et al</em>. 2010). However, the species seems to have survived in the remaining native forests of the Azores, mostly at mid and high elevation pristine forests. The main current threat is the spread of invasive plant species, namely <em>Hedychium gardnerianum</em> and <em>Pittosporum u…	This can be considered one of the most abundant endemic Azorean spider species, but it is most abundant in native forest.&#160;In at least eight locations the subpopulations are threatened due to the ongoing spread of invasive plants, which are changing the structure of the habitat.	Decreasing	<em>Rugathodes acoreensis</em> is a comb-footed spider species that only occurs on eight islands of the Azorean archipelago (Azores, Portugal) (absent in Corvo) (Borges <em>et al.</em> 2010). Within these eight islands it is known from eighteen Natural Forest Reserves: Caldeiras Funda e Rasa and Morro Alto e Pico da Sé (Natural Park of Flores); Caldeira do Faial and Cabeço do Fogo (Natural Park o…		Terrestrial	The species is not protected by regional law, but its habitat is in regionally protected areas (Natural Parks of Faial, Flores, Pico, S. Jorge, Terceira, S. Miguel and S. Maria). Degraded habitats on some islands, degraded due to invasive plant species, should be restored (e.g. S. Maria) and a strategy needs to be developed to address the current threat posed by invasive species on all islands as…			false	false	Global
58061312	58053028	Rugathodes madeirensis	Least Concern		2018	2018-01-21 00:00:00 UTC	3.1	English	<em>Rugathodes madeirensis </em>is endemic to Madeira Island, Portugal. This species has a restricted geographic range with a maximum estimated extent of occurrence (EOO) and area of occupancy (AOO) of<em> ca</em> 800 km². However, <em><em>Rugathodes madeirensis</em> </em>is assessed as Least Concern (LC), since the habitat of the species is not experiencing any decline in area or quality and the…	<em>Rugathodes madeirensis</em> is one of the most common species in Madeira Island, known throughout the laurisilva forest and also other habitats including pine plantations and close to urban areas. This species is a cobweb spider at all vegetation layers feeding on small arthropods.	There are no known threats to the species.	No population size estimates exist, but the species seems to be able to live within several habitat types and the population is therefore assumed to be stable.	Stable	<em>Rugathodes madeirensis</em> is one of the most common species in Madeira Island, known throughout the laurisilva forest and also other habitats including pine plantations and close to urban areas. Multiple collection sites are recorded for the species, mostly recent and in laurisilva forest (Schenkel 1938, Denis 1962, Wunderlich 1987, Wunderlich 1992, Crespo <em>et al</em>. 2014). It was poss…	The species is not utilized.	Terrestrial	No specific conservation measures are in place for the species, but most of the species range is inside the Madeira Natural Park. Monitoring of population trends should be conducted to confirm species status.	Palearctic		false	false	Global
58061317	58053050	Rugathodes pico	Vulnerable	B1ab(i,ii,iii,iv,v)+2ab(i,ii,iii,iv,v)	2021	2017-06-25 00:00:00 UTC	3.1	English	<em>Rugathodes pico</em>&#160;is a cave adapted Azorean-endemic species known from Pico and Faial&#160;(Azores, Portugal). It has a small extent of occurrence (EOO = 302 km²) and area of occupancy (AOO = 24-28 km²). The species is particularly rare in most caves and only known from seven isolated natural subpopulations. The main current threat to this species is the impact of agriculture activiti…	The species is a troglobite specialist, occurring only in humid lava tubes and volcanic pits. <em>Rugathodes</em><em>&#160;pico</em>'s adaptations related to cave life are the very pale colour, the long spines and hairs, and the extreme length of the legs (Merrett and Ashmole 1989). The species builds cobwebs in open spaces and across small holes in the volcanic basaltic rock. Usually it occurs i…	The main current threats to this species are domestic pollution in caves near houses and the impact of agricultural activities (namely the expansion of wine production and cattle management). However, there are several future potential threats: climatic changes (see Ferreira <em>et al.</em> 2016) that can change the conditions inside the caves; urban development in coastal areas, changes in the r…	Seven subpopulations of this species can be found across two islands, but most of them are very small and located in disturbed lava tubes. A single large subpopulation is located in Gruta da Agostinha, which is under future threat due to increasing possibility of land-use changes for wine production.	Decreasing	<em>Rugathodes pico</em> is a cave-adapted species known from Pico and Faial (Azores, Portugal) (Borges <em>et al. </em>2010), occurring in seven volcanic caves in Faial (Furna Ruim) and Pico (Furna dos Montanheiros, Gruta das Canárias, Gruta da Agostinha, Gruta do Henrique Maciel, Gruta do Mistério da Silveira I, Gruta do Soldão) (Pereira <em>et al.</em> 2016). The Extent of Occurrence (EOO) is …		Terrestrial	The species is not protected by regional law. Some of the caves are included in the Natural Park of Faial and Pico. Since land-use changes (for <em>Pittosporum undulatum</em> removal, urban development, wine production) is the main current and future threat, it might be important to safeguard the species survival in the future and conservation should be extended beyond the current area, possibly …	Palearctic		false	false	Global
58061322	58053093	Steatoda distincta	Data Deficient		2018	2018-01-21 00:00:00 UTC	3.1	English	<em>Steatoda distincta </em>is only known from Madeira Island (Portugal). It possibly is a junior synonym of a widespread species. <em>Steatoda distincta</em> is assessed as Data Deficient (DD) due to the lack of knowledge on its taxonomy, distribution, ecology and possible threats. More research is needed in order to assess its extinction risk.	The habitat of <em>Steatoda distincta</em> is unknown. Not much is known about this species ecology except it should be a cobweb builder (if the species is valid).	The threats to this species are unknown.	There is no information available about population size or trends.	Unknown	<em>Steatoda distincta </em>is only mentioned for "Madeira" (Blackwall 1859, Warburton 1892), with no locality data. The EOO and AOO of this species are unknown.	This species is not utilized.	Terrestrial	No specific conservation measures are in place for this species and it is unknown whether it occurs in any protected area. <em>S. distincta</em> probably is a synonym of a widespread species (Denis 1962) and needs, first of all, taxonomic clarification. If valid, basic information would be needed on its distribution, ecology and possible threats.	Palearctic		false	false	Global
58061347	58053406	Misumena nigromaculata	Data Deficient		2018	2018-01-21 00:00:00 UTC	3.1	English	<em>Misumena nigromaculata </em>is only known from Funchal and another unconfirmed locality on Madeira Island, Portugal. This species is assessed as Data Deficient (DD) due to the lack of knowledge on its distribution, ecology and possible threats. More research is needed in order to assess its extinction risk.	The only place of confirmed presence in Funchal was largely occupied by farms and gardens at the time. The unconfirmed identification in Ponta de São Lourenco is on a semi-arid grassland. The ecology of <em>Misumena nigromaculata</em> is unknown, but congeners are ambush hunters in low vegetation, often seen waiting for prey on flowers.	The only confirmed locality and location is now mostly residential area in the outskirts of Funchal.	There is no information available about population size or trends.	Unknown	<em>Misumena nigromaculata</em> is known only from Funchal, south coast of Madeira Island, captured in October 1940 (Denis 1963) and was recently found with doubts in identification at Dunas da Piedade, Ponta de São Lourenco (unpublished). The species EOO and AOO are unknown.	This species is not utilized.	Terrestrial	No specific conservation measures are in place for this species and it is not known to occur within any protected area. If a small range is confirmed in the future the species should benefit from a recovery plan. However, the scarce information available precludes from advising on any concrete measures. The true distribution of the species should be assessed along with possible threats along its …	Palearctic		false	false	Global
58061357	58053533	Xysticus grohi	Critically Endangered	B1ab(iii,v)	2018	2018-01-21 00:00:00 UTC	3.1	English	<em>Xysticus grohi </em>is known from the islands of Deserta Grande and Bugio, Portugal. This species is assessed as Critically Endangered (CR) since it has a very restricted geographic range (extent of occurrence (EOO) and area of occupancy (AOO) are both only 24 km²) and there is a continuing decline in the number of mature individuals and habitat area and quality, based on the introduction of …	This species is possibly restricted to rocky areas, now only on coastal slopes. <em>Xysticus grohi</em> is an ambush hunter of small insects over rocks and possibly low vegetation.	The introduction of the invasive species <em>X. nubilus</em>, first detected in 2011, seems to have originated the extirpation of <em>X. grohi</em> from most of the islands. This invasive process may continue in the future to the current refuge of the endemic species, the steep coastal slopes. The number of locations is therefore estimated to be only one.	No population size estimates exist. The introduction of the invasive <em>X. nubilus</em> seems to have originated the extirpation of <em>X. grohi</em> from most of the islands. This invasive process may continue in the future to the current refuge of the endemic species, the steep coastal slopes, and the population is therefore assumed to be declining.	Decreasing	This species is possibly restricted to the islands of Deserta Grande and Bugio (Wunderlich 1987, Wunderlich 1992, Crespo <em>et al.</em> 2013, unpublished) where it is known from three sites but probably extends across the entire islands given the adequate microhabitat (steep slopes). The extent of occurrence (EOO) can be calculated with reasonable confidence.	The species is not utilized.	Terrestrial	No specific conservation measures are in place for this species, but all of the species range is inside the Desertas Nature Reserve. The invasive <em>X. nubilus</em> should be eradicated from the island. As this task is probably impossible, ex-situ conservation with eventual re-introduction and recovery might be the only feasible measure to prevent the species extinction. The current distribution…	Palearctic		false	false	Global
58061362	58053588	Xysticus madeirensis	Data Deficient		2018	2018-01-21 00:00:00 UTC	3.1	English	<em>Xysticus madeirensis </em>is endemic to Madeira Island, Portugal, and only known from its type locality. This species is assessed as Data Deficient (DD) due to the lack of knowledge on its distribution, ecology and possible threats. More research is needed in order to assess its extinction risk.	<em>Xysticus madeirensis</em> is only known from laurisilva forest. As all congeners, it is certainly an ambush hunter feeding on small insects.	The threats to this species are unknown.	There is no information available about population size or trends.	Unknown	<em>Xysticus madeirensis</em> is only known from Fajã da Nogueira at the northeastern region of Madeira Island (Portugal) in laurisilva forest. A single female was recorded in November 1980. As this is an unusual season for most species it is possible the species was missed in recent collections due to its phenology. This species EOO and AOO are unknown.	This species is not utilized.	Terrestrial	No specific conservation measures are in place for this species, but the known species range is inside the Madeira Natural Park. Basic research is needed on its distribution, ecology and possible threats throughout the range.	Palearctic		false	false	Global
58063265	58063163	Canariphantes junipericola	Critically Endangered	B1ab(i,ii,iii,v)	2020	2017-10-14 00:00:00 UTC	3.1	English	<em>Canariphantes junipericola</em>&#160;is a single-island endemic species restricted to Flores (Azores, Portugal) (Crespo <em>et al.</em> 2014). It has a very small Extent of Occurrence (EOO = 4-12 km²) and Area of Occupancy (AOO = 4-12 km²), but the value is assumed to be at the upper end of this estimate. The species is rare and only known from a single subpopulation in the Natural Forest Res…	This species occurs in very a small fragment of native forest on Flores island (Azores), dominated by <em>Juniperus brevifolia </em>(Crespo <em>et al.</em> 2014)&#160;with an altitudinal range between 367 and 659 m. Adults were collected in summer (Crespo <em>et al.</em> 2014). This species builds typical sheet-webs at ground level, with few or little herbaceous cover, due to a closed canopy.	In the past, the species has probably strongly declined due to changes in habitat size and quality (Triantis <em>et al.</em> 2010). Currently, invasive plants (<em>Hydrangea macrophylla,</em>&#160;<em>Hedychium gardnerianum</em>&#160;and <em>Rubus ulmifolius</em>) are changing the structure of the forest and the cover of bryophytes and ferns in the soil which will impact the species' habitat qual…	The species is rare, and only known from a single subpopulation on Flores island. The main patch is very small and currently being invaded by invasive plants (<em>Hedychium gardnerianum</em>&#160;and&#160;<em>Hydrangea macrophylla</em>). The surrounding area is already heavily invaded by the same invasive plants and parts are occupied by <em>Cryptomeria japonica</em> plantations. A continuing dec…	Decreasing	<em>Canariphantes junipericola</em> is a single-island endemic species restricted to Flores (Azores, Portugal) (Crespo<em> et al.</em> 2014), known from Natural Forest Reserve of Caldeiras Funda e Rasa (Natural Park of Flores). The Extent of Occurrence (EOO) is 4-12 km<sup>2</sup> and the maximum estimated Area of Occupancy (AOO) is 12 km<sup>2</sup>.		Terrestrial	The species is not protected by regional law, however, suitable habitat is in four regionally protected areas (Natural Parks of&#160; Faial, Pico, São Jorge and Terceira). Degraded areas, degraded due to invasive plant species should be restored and a strategy needs to be developed to address the current threat by invasive species and the future threat by climate change. Formal education and awar…	Palearctic		false	false	Global
58063710	58063699	Canariphantes relictus	Critically Endangered	B1ab(i,ii,iii,v)+2ab(i,ii,iii,v)	2021	2017-09-11 00:00:00 UTC	3.1	English	<em>Canariphantes relictus</em>&#160;is a single-island endemic species restricted to S. Maria island (Azores, Portugal) (Crespo <em>et al.</em> 2014). It is a very rare species, with a restricted Extent of Occurrence (EOO) (8 km<sup>2</sup>) and Area of Occupancy (AOO) (8 km²). The species only occurs in a small patch of exotic modified forest, dominated by &#160;<em>Cryptomeria japonica</em>,&#…	The species only occurs in a marginal small patch of exotic forest (dominated by <em>Cryptomeria japonica </em>and the invasive species <em>Acacia </em>spp. and <em>Pittosporum undulatum</em>) included in a Natural forest Reserve of S. Maria island (Crespo <em>et al.</em> 2014). It has an altitudinal range between 400 and 560 m. Adults were collected from June to August (Crespo <em>et al.</em> 20…	In the past, the species has probably strongly declined due to changes in habitat size and quality (Triantis <em>et al.</em> 2010). Currently, the rapid advance and expansion of invasive plants species is the major threat, particularly <em>Hedychium gardnerianum </em>but also <em>Pittosporum undulatum, </em>which are<em>&#160;</em>changing the structure of the forest and the cover of bryophytes a…	The species is very rare and only occurs in a marginal small patch of exotic forest (dominated by <em>Cryptomeria japonica</em> and the invasive species <em>Acacia</em> spp. and <em>Pittosporum undulatum</em>) included in a Natural forest Reserve of S. Maria island (Crespo <em>et al.</em> 2014). A continuing decline in the number of mature individuals is inferred from monitoring schemes (Borges <…	Decreasing	<em>Canariphantes relictus</em> is a single-island endemic species restricted to S. Maria island (Azores, Portugal) (Crespo <em>et al.</em> 2014), known from Natural Forest Reserve of Pico Alto (Natural Park of S. Maria). The Extent of Occurrence (EOO) is 8 km<sup>2</sup> and the maximum estimated Area of Occupancy (AOO) is 8 km<sup>2</sup>.		Terrestrial	The species is not protected by regional law, however, its habitat is in a regionally protected area (Natural Park of &#160;S. Maria). Despite this, the Pico Alto Forest Reserve has an intermediate level of protection (currently classified in category III) and we strongly recommend a future change to category I, a wilderness area managed mainly for wilderness protection, so that its natural featu…	Palearctic		false	false	Global
58064510	58064398	Savigniorrhipis topographicus	Critically Endangered	B1ab(i,ii,iii,v)	2020	2017-10-19 00:00:00 UTC	3.1	English	<em>Savigniorrhipis topographicus</em>&#160;is a single-island endemic money spider species restricted to São Jorge island in Azores, Portugal (Crespo<em> et al.</em> 2013). It is a rare species, with a restricted Extent of Occurrence (EOO) (4-20 km<sup>2</sup>) and Area of Occupancy (AOO) (4-20 km²), although it is likely towards the higher end of this estimate. In the past, the species has prob…	The species is restricted to a hyper-humid native forest and builds a sheet weaver web in the ground between holes and the trunks of <em>Juniperus brevifolia</em> and <em>Ilex perado</em> subsp. <em>azorica</em>. The ground is also covered with mosses (<em>Sphagnum</em> spp.) and ferns (Crespo <em>et al.</em> 2013). The species occurs in the same habitat of another single-island endemic Linyphid …	In the past, the species has probably strongly declined due to changes in habitat size and quality (Triantis <em>et al.</em> 2010), and the species seems to have survived only at a single site at high elevation native forest of S. Jorge island. The main current threats are: a) the spread of an invasive plant species, <em>Hedychium gardnerianum</em>, which is changing the structure of the forest a…	This is a very rare species, only known from a single sustainable subpopulation with very few individuals found during BALA project intensive sampling (Borges <em>et al. </em>2016). A continuing decline in the number of mature individuals is inferred from monitoring schemes and from the ongoing habitat degradation due to invasions of alien plants (namely <em>Hedychium gardnerianum</em>) and soil …	Decreasing	<em>Savigniorrhipis topographicus</em> is a single-island endemic money spider species restricted to São Jorge island in Azores, Portugal (Crespo <em>et al.</em> 2013), occurring in the Natural Forest Reserve of Topo (Natural Park of S. Jorge). The estimated Extent of Occurrence (EOO) is 4-20 km<sup>2</sup> and the estimated Area of Occupancy (AOO) is 4-20 km<sup>2</sup>.		Terrestrial	The species is not protected by regional law, however, its habitat is in a regionally protected area (Natural Park of &#160;S. Jorge). However, the Topo Natural Forest Reserve has a low level of protection (currently classified in category V of the IUCN) and is managed mainly for landscape conservation and recreation, one of the lowest protection levels. As also indicated by Crespo <em>et al.</em…	Palearctic		false	false	Global
58077426	58076171	Macarophaeus cultior	Least Concern		2018	2018-01-17 00:00:00 UTC	3.1	English	<em>Macarophaeus cultior </em>is endemic to Madeira Island (Portugal). This species has a restricted geographic range with a maximum estimate of extent of occurrence (EOO) and area of occupancy (AOO) of 688 km². However, <em>Macarophaeus cultior </em>is assessed as Least Concern (LC), since the preferred habitat of the species, humid laurisilva forest, is not experiencing any decline in area or q…	<em>Macarophaeus cultior </em>is restricted to the humid laurisilva forest on the northern slopes of Madeira Island. This species is an active nocturnal ground hunter feeding mainly on small/medium size arthropods.<br/><em></em>	There are no known threats to this species.	No population size estimates exist, but the population is assumed to be stable, since the preferred habitat of the species, humid laurisilva forest, is not experiencing any decline in area and the invasive species present should not affect the spider populations.	Stable	<em>Macarophaeus cultior</em> is known throughout the laurisilva forest that occupies about 20% of the island of Madeira (Portugal), mainly on its steep and humid northern slopes. Multiple collection sites are recorded for the species, mostly recent (Kulczyński 1899, Denis 1962, Crespo <em>et al.</em> 2014b). It was possible to perform species distribution modelling to predict its potential range…	The species is not utilized.	Terrestrial	No specific conservation measures are in place for this species, but most of its range is inside the Madeira Natural Park. Monitoring of population trends should be conducted to confirm species status.	Palearctic		false	false	Global
58077461	58076796	Acorigone acoreensis	Vulnerable	B2ab(ii,iii,iv,v)	2021	2017-09-05 00:00:00 UTC	3.1	English	<em>Acorigone acoreensis</em>&#160;is a money spider occurring on seven islands of the Azorean archipelago (Azores, Portugal) (only absent in Corvo and Graciosa) (Borges <em>et al.</em> 2010). It has a relatively large Extent of Occurrence (EOO = 37,399&#160;km²) and a small Area of Occupancy (AOO = 140-256 &#160;km²). This species occurs mainly in Azorean pristine native forest at high elevation…	The species occurs mainly in native forests, building their sheet weaver webs in the canopies of endemic trees. This is a generalist predator that is also frequently found on the trunks of trees associated with mosses and lichens, together with another small generalist beetle predator, the endemic rove beetle, <em>Atheta dryochares</em> (Coleoptera, Staphylinidae). It is active during the night a…	In the past, the species has probably strongly declined due to changes in habitat size and quality (Triantis<em> et al</em>. 2010). However, the species seems to have survived in the remaining native forests of the Azores, mostly in high elevation pristine forests. The current main threats are from&#160;<em>Cryptomeria japonica</em> wood and pulp plantations (mostly in S. Maria island), and the s…	This can be considered one of the most abundant endemic Azorean spider species, but it is most abundant in native forest.&#160;Due to the ongoing spread of invasive plants, which are changing the structure of the habitat to be unsuitable for this species, there is an inferred decline in mature individuals.	Decreasing	<em>Acorigone acoreensis</em> is a money spider species occurring on seven islands of the Azorean archipelago (Azores, Portugal) (only absent in Corvo and Graciosa) (Borges <em>et al</em>. 2010). Within these seven islands it is known from sixteen Natural Forest Reserves: Caldeiras Funda e Rasa and Morro Alto e Pico da Sé (Natural Park of Flores); Caldeira do Faial &#160;(Natural Park of Faial); …		Terrestrial	The species is not protected by regional law, but its habitat is in regionally protected areas (Natural Parks of Faial, Flores, Pico, S. Jorge, Terceira, S. Miguel and S. Maria). Degraded habitats in some islands, degraded due to invasive plant species, should be restored (e.g. S. Maria) and a strategy needs to be developed to address the current threat posed by invasive species on all islands, a…	Palearctic		false	false	Global
58077467	58077015	Acorigone zebraneus	Critically Endangered	B1ab(i,ii,iii,v)	2020	2017-09-06 00:00:00 UTC	3.1	English	<em>Acorigone zebraneus</em>&#160;is a single-island endemic money spider species restricted to São Jorge island in Azores, Portugal (Borges <em>et al.</em> 2010). It is a rare species, with a restricted Extent of Occurrence (EOO) (4-20 km<sup>2</sup>) and Area of Occupancy (AOO) (4-20 km²), but these values are suspected to be at the upper end of these estimates. There is a continuing decline in…	The species is restricted to a hyper-humid native forest and builds the sheet weaver web in the ground between holes and the trunks of <em>Juniperus brevifolia </em>and<em> Ilex perado </em>subsp.<em> azorica. </em>The ground is also covered with mosses (<em>Sphagnum</em> spp.) and ferns (Borges and Wunderlich 2008). The species occurs in the same habitat of another single-island endemic Linyphid…	In the past, the species has probably strongly declined due to a reduction in habitat size and quality (Triantis <em>et al. </em>2010), and the species seems to have survived only at a single site at high elevation native forest of S. Jorge island. The main current threats are: the spread of an invasive plant species, <em>Hedychium gardnerianum</em>, which is changing the structure of the forest …	This is a very rare species, only known from a single sustainable subpopulation with very few individuals found during BALA project intensive sampling (Borges <em>et al.</em> 2016). A continuing decline in the number of mature individuals is inferred from monitoring schemes and from the ongoing habitat degradation due to invasions of alien plants (namely <em>Hedychium gardnerianum</em>) and soil …	Decreasing	<em>Acorigone zebraneus</em> is a single-island endemic money spider species restricted to São Jorge island in Azores, Portugal (Borges <em>et al. </em>2010), occurring in the Natural Forest Reserve of Topo (Natural Park of S. Jorge). The estimated Extent of Occurrence (EOO) is 4-20 km<sup>2</sup> and the estimated Area of Occupancy (AOO) is 4-20 km<sup>2</sup>.		Terrestrial	<p>The species is not protected by regional law. Its habitat is in a regionally protected area (Natural Park of &#160;S. Jorge). However, the Topo Natural Forest Reserve has a low level of protection (currently classified in category V of the IUCN) and is managed mainly for landscape conservation and recreation, one of the lowest protection levels. As also indicated by Crespo <em>et al.</em> (201…	Palearctic		false	false	Global
58079889	58079814	Agyneta depigmentata	Critically Endangered	B1ab(i,ii,iii,v)	2021	2017-09-20 00:00:00 UTC	3.1	English	<em>Agyneta depigmentata</em>&#160;is a single-island endemic money spider species restricted to Flores Island in Azores, Portugal (Borges <em>et al.</em> 2010). It has a small Extent of Occurrence (EOO = 32-56 km²) and Area of Occupancy (AOO = 32-56 km²). The species is rare and only known from two subpopulations on Flores island, at the Natural Forest Reserves of Caldeiras Funda e Rasa and Morr…	This species occurs in two fragments of native forest in Flores island (Azores). The largest one is dominated by&#160;<em>Juniperus brevifolia</em>&#160;(Morro Alto e Pico da Sé) (Gaspar <em>et al.</em> 2011), and the smallest one (Caldeira Funda e Rasa) is dominated by&#160;<em>Juniperus brevifolia&#160;</em>and&#160;<em>Ilex perado&#160;</em>subsp.<em>&#160;azorica&#160;</em>and is currently he…	In the past, the species has probably strongly declined due to changes in habitat size and quality (Triantis <em>et al.</em> 2010). Currently, invasive plants&#160;<em>Hydrangea macrophylla,&#160;Hedychium gardnerianum</em>&#160;and&#160;<em>Rubus ulmifolius</em>&#160;are dramatically changing the structure of the forest in the species' southern range. Based on Ferreira <em>et al.</em> (2016) the…	The species is rare and only known from two subpopulations on Flores island. The smallest patch (Caldeira Funda e Rasa) is currently being invaded by invasive plants (<em>Hedychium gardnerianum</em>&#160;and<em> Hydrangea macrophylla</em>), which are changing the structure of soil moss occupation (<em>Sphagnum</em> spp.) with impacts on web construction. The surrounding area is already heavily in…	Decreasing	<em>Agyneta depigmentata</em> is a single-island endemic money spider species restricted to Flores island in Azores, Portugal (Borges <em>et al. </em>2010), occurring in the Natural Forest Reserves of Caldeiras Funda e Rasa and Morro Alto e Pico da Sé (Natural Park of Flores). The estimated Extent of Occurrence (EOO) and Area of Occupancy are 32-56 km<sup>2</sup>.		Terrestrial	The species is not protected by regional law. Its habitat is, however, in a regionally protected area (Natural Park of &#160;Flores). Degraded areas, degraded due to invasive plant species (particularly in Caldeira Funda e Rasa) should be restored, and a strategy needs to be developed to address the current threat by invasive species and the future threat from climate change. Formal education and…	Palearctic		false	false	Global
58080730	58080119	Porrhomma borgesi	Vulnerable	B1ab(i,ii,iii,iv,v)+2ab(i,ii,iii,iv,v)	2020	2017-10-18 00:00:00 UTC	3.1	English	<em>Porrhomma borgesi</em>&#160;is an endemic money spider species occurring on three islands of the Azorean archipelago: Pico, Terceira and S. Miguel (Azores, Portugal) (Borges <em>et al.</em> 2010).&#160;It has a small Extent of Occurrence (EOO = <em>ca</em>. 8,312-8,500 km²) and a very small area of occupancy (AOO = 72-124 km²). The species is only abundant in very pristine sites (e.g. sites w…	Despite the fact that this species was recorded between 352 and 1,051 m elevation, <em>Porrhomma borgesi</em> is particularly abundant only between 700 and 1,051 m in very pristine sites (see Gaspar <em>et al</em>. 2011). This species builds its typical sheet-webs at ground level, usually using small holes in places with high humidity in dense forest.	In the past, the species has probably strongly declined due to changes in habitat size and quality (Triantis <em>et al. </em>2010). Currently, the rapid advance and expansion of invasive plants species is the major threat, particularly <em>Hedychium gardnerianum</em> but also <em>Pittosporum undulatum</em>, which are changing the structure of the forest and the cover of bryophytes and ferns in th…	The species is only abundant in very pristine sites (e.g. sites with a high habitat quality index <em>sensu</em> Gaspar <em>et al</em>. 2011) and rare in most sites. Despite the fact that <em>Porrhomma borgesi</em>&#160;has recorded between 352 and 1,051 m in elevation, the species is particularly abundant only between 700 and 1,051 m. Many of the known sites are currently being invaded by invasi…	Decreasing	<em>Porrhomma borgesi</em> is an endemic money spider species occurring on three islands of the Azorean archipelago: Pico, Terceira and S. Miguel (Azores, Portugal) (Borges <em>et al.</em> 2010). Within these three islands it is known from eight Natural Forest Reserves: Mistério da Prainha, Caveiro and Caiado (Natural Park of Pico); Biscoito da Ferraria, Pico Galhardo, Caldeira Sta. Bárbara e Mis…		Terrestrial	The species is not protected by regional law, but its habitat is in regionally protected areas (Natural Parks of&#160; Pico, Terceira and S. Miguel). Degraded areas, degraded due to invasive plant species, should be restored and a strategy needs to be developed to address the current threat posed by invasive species as well as the future threat of climate change. Formal education and awareness ar…	Palearctic		false	false	Global
58081428	58080969	Turinyphia cavernicola	Endangered	B1ab(i,ii,iii,iv,v)+2ab(i,ii,iii,iv,v)	2021	2017-10-19 00:00:00 UTC	3.1	English	<em>Turinyphia cavernicola</em> is a single island endemic restricted to the Island of Terceira (Azores, Portugal). It has a very small Extent of Occurrence (EOO = 8 km²) and Area of Occupancy (AOO = 8 km²). The species is very rare and only known from three isolated natural subpopulations. The main current threats to this species are cave visitation by tourists and the impact of agriculture acti…	The species is a troglobite specialist occuring only in humid lava tubes and volcanic pits. The species builds sheet-webs across small holes in volcanic basaltic rock. It usually occurs from twilight conditions near cave openings to deep parts of the caves (Borges and Wunderlich 2008). In the main pit-cave of Algar do Carvão, the construction of the lateral walls of the stairs with stones from th…	The main current threats to this species are cave visitation by tourists and the impact of agriculture activities. However, there are several future potential threats: climatic changes (see Ferreira <em>et al</em>. 2016) that can change the conditions inside the caves; spread of plantations of <em>Cryptomeria japonica</em>; change in the road infrastructure around the caves; potential human recre…	Three subpopulations are known on the island, but two of them are very small and located in disturbed lava tubes. The single large subpopulation is located in the show cave Algar do Carvão, which is under intensive pressure due to increasing levels of visitation in the last ten years.	Decreasing	This is a single island endemic restricted to the Island of Terceira, Azores, Portugal (Borges <em>et al.</em> 2010). The species was originally described from a single cave, the volcanic show pit Algar do Carvão, and later also found in two lava tubes, Gruta da Malha and Furna de Santa Maria, that are located nearby (Pereira <em>et al.</em> 2016).&#160;The Extent of Occurrence (EOO) is 8 km<sup>…		Terrestrial	The species is protected by regional law (RAA 2008). An area of 40.5 &#160;ha around Algar do Carvão was classified as “Regional Natural Monument” by the Regional Decree nr 9/2004/A, of March 23<sup>rd</sup> 2004, due to its unique volcanic features and its environmental importance. Since pasture intensification is one main threat, it might be important to safeguard the species' survival in the f…	Palearctic		false	false	Global
58081483	58081425	Typhochrestus madeirensis	Least Concern		2018	2018-01-17 00:00:00 UTC	3.1	English	<em>Typhochrestus madeirensis&#160;</em>is living on relatively high-altitude open areas across Madeira, Deserta Grande and Bugio (Portugal). This species has a restricted geographic range with a maximum estimate of extent of occurrence (EOO) of <em>ca</em> 1,400 km² and area of occupancy (AOO) of<em> ca </em>700 km². However, <em><em>Typhochrestus madeirensis</em> </em>is assessed as Least Conce…	The species seems to be able to live within different open habitat types, including grassland and rocky mountain peaks. <em>Typhochrestus madeirensis </em>lives at ground level, probably actively hunting for small insects.	There are no known threats to the species.	No population size estimates exist, but the population is assumed to be stable.	Stable	<em>Typhochrestus madeirensis </em>lives&#160;on relatively high-altitude open areas across Madeira (Paúl da Serra and the region between the highest mountain peaks), Deserta Grande (south plateau) and Bugio (south and north plateaus), Portugal (Crespo <em>et al.</em> 2013, Crespo <em>et al.</em> 2014). It was possible to perform species distribution modelling to predict its potential range with …	The species is not utilized.	Terrestrial	No specific conservation measures are in place for this species, but most of the known species range is inside protected areas. Monitoring of population trends should be conducted to confirm species status.	Palearctic		false	false	Global
58082423	58082390	Cheiracanthium floresense	Critically Endangered	B1ab(i,ii,iii,v)	2021	2017-09-20 00:00:00 UTC	3.1	English	<em>Cheiracanthium floresense</em>&#160;is a single-island endemic species restricted to Flores island in Azores, Portugal (Borges <em>et al. </em>2010). It has a small Extent of Occurrence (EOO = 20-56 km²) and Area of Occupancy (AOO = 20-56 km²). The species is rare and only known from two subpopulations, at Natural Forest Reserves of Caldeiras Funda e Rasa and Morro Alto e Pico da Sé.&#160;The…	This species occurs in two fragments of native forest in Flores island (Azores). The largest one is dominated by <em>Juniperus brevifolia</em> (Morro Alto e Pico da Sé) (Gaspar <em>et al.</em> 2011), but the smallest one (Caldeira Funda e Rasa) is dominated by&#160;<em>Juniperus brevifolia </em>and <em>Ilex perado </em>subsp.<em> azorica </em>and is currently heavily invaded by <em>Hedychium gard…	In the past, the species has probably strongly declined due to changes in habitat size and quality (Triantis <em>et al.</em> 2010). Currently, invasive plants <em>Hydrangea macrophylla,&#160;Hedychium gardnerianum</em> and <em>Rubus ulmifolius</em> are dramatically changing the structure of the forest in the species' southern range. Based on Ferreira <em>et al.</em> (2016) the habitat will furthe…	The species is rare and only known from two subpopulations on Flores island. The smallest patch (Caldeira Funda e Rasa) is currently being invaded by invasive plants (<em>Hedychium gardnerianum </em>and<em> Hydrangea macrophylla</em>). The surrounding area is already heavily invaded by the same invasive plants and parts are occupied by <em>Cryptomeria japonica</em> plantations. A continuing decli…	Decreasing	<em>Cheiracanthium floresense</em> is a single-island endemic species restricted to Flores island in Azores, Portugal (Borges<em> et al. </em>2010), occurring in the Natural Forest Reserves of Caldeiras Funda e Rasa and Morro Alto e Pico da Sé (Natural Park of Flores). The estimated Extent of Occurrence (EOO) is 20-56 km<sup>2</sup> and the estimated Area of Occupancy (AOO) is 20-56 km<sup>2</sup…		Terrestrial	The species is not protected by regional law, but its habitat is in regionally protected areas. Degraded areas, degraded due to invasive plant species (particularly in Caldeira Funda e Rasa) should be restored and a strategy needs to be developed to address the current threat from invasive species, and the future threat from climate change. Formal education and awareness are needed to allow futur…	Palearctic		false	false	Global
58082627	58082591	Cheiracanthium jorgeense	Endangered	B1ab(i,ii,iii,iv,v)+2ab(i,ii,iii,iv,v)	2021	2017-09-27 00:00:00 UTC	3.1	English	<em>Cheiracanthium jorgeenses</em>&#160;is a single-island endemic spider species restricted to São Jorge island in Azores, Portugal (Borges <em>et al</em>. 2010).&#160;It has a small Extent of Occurrence (EOO = 14-28 km²) and Area of Occupancy (AOO = 8-28 km²). The species is rare and is only known from two subpopulations in S. Jorge island, at Natural Forest Reserves of Topo and Pico Pinheiro, …	This species occurs in two fragments of native forest in S. Jorge island (Azores), with an altitudinal range between 585 and 941 m. The largest one is dominated by <em>Juniperus brevifolia</em>&#160;and&#160;<em>Ilex perado</em>&#160;subsp.&#160;<em>azorica</em>&#160;(Topo) and keeps some pristine state (Gaspar <em>et al.</em> 2011), but&#160; the smallest one (Pico Pinheiro) is dominated by <em>…	In the past, the species has probably strongly declined due to changes in habitat size and quality (Triantis<em> et al. </em>2010), and the species seems to have survived only at two sites at mid and high elevation native forest of S. Jorge island. The main current threats are: a) the spread of an invasive plant species, <em>Hedychium gardnerianum</em>, which is changing the structure of the fore…	This is a very rare species and is only known from two sustainable subpopulations with very few individuals found during BALA project intensive sampling (Borges <em>et al.</em> 2016). A continuing decline in the number of mature individuals is inferred from monitoring schemes and from the ongoing habitat degradation due to invasions of alien plants (namely <em>Hedychium gardnerianum</em>) and deg…	Decreasing	<em>Cheiracanthium jorgeenses</em> is a single-island endemic spider species restricted to São Jorge island in Azores, Portugal (Borges <em>et al.</em> 2010), occurring in the Natural Forest Reserves of Topo and Pico Pinheiro (Natural Park of S. Jorge). The estimated Extent of Occurrence (EOO) is 14-28 km<sup>2</sup> and the estimated Area of Occupancy (AOO) is 8-28 km<sup>2</sup>.		Terrestrial	The species is not protected by regional law, but its habitat is in Natural Forest Reserves. Degraded areas, degraded due to invasive plant species (particularly in Pico Pinheiro) should be restored and a strategy needs to be developed to address the current threats from invasive species and habitat disturbance by cattle, and the future threat from climate change. Formal education and awareness a…	Palearctic		false	false	Global
58082911	58082902	Neon acoreensis	Vulnerable	B2ab(ii,iii,iv,v)	2021	2018-01-19 00:00:00 UTC	3.1	English	<em>Neon acoreensis</em>&#160;is a salticid spider species occurring on seven islands of the Azorean archipelago (Azores, Portugal) (only absent from Graciosa and Corvo)&#160;(Borges <em>et al</em>. 2010). It has a large Extent of Occurrence (EOO = ca. 37,107 km²), but a relatively small Area of Occupancy (AOO = 112-220 km²). The species is only present in very pristine sites (e.g. sites with a h…	Despite the fact that this species has been recorded between 320 and 1,051 m elevation, <em>Neon acoreensis</em> is particularly abundant only between 700 and 1,051 m in very pristine sites (see Gaspar <em>et al</em>. 2011). This species lives in the ground, and is associated with herbaceous vegetation, but can also be found in the canopies of several endemic trees. It is frequent in open spaces …	Currently, the rapid advance and expansion of invasive plants species is the major threat (particularly&#160;<em>Hedychium gardnerianum</em>), which is changing the structure of the forest and natural grasslands, as well as the cover of bryophytes and ferns in the soil, which will impact the species' habitat quality. Ongoing soil erosion due to trampling by dairy cattle (cattle are entering the n…	The species is only abundant in very pristine sites (e.g. sites with a high habitat quality index <em>sensu</em> Gaspar <em>et al</em>. 2011) and rare at most sites. Despite the fact that <em>Neon acoreensis </em>has been recorded between 320 and 1,051 m elevation, the species is particularly abundant only between 700 and 1,051 m. Many of the known sites are currently being invaded by invasive pl…	Decreasing	<em>Neon acoreensis</em> is a jumping spider species occurring on seven islands of the Azorean archipelago (Azores, Portugal) (only absent in Graciosa and Corvo) (Borges <em>et al.</em> 2010). Within these seven islands it is known from twelve Natural Forest Reserves: Caldeiras Funda e Rasa and Morro Alto e Pico da Sé (Natural Park of Flores);&#160; Cabeço do Fogo (Natural Park of Faial); Mistéri…		Terrestrial	The species is not protected by regional law, but its habitat is in regionally protected areas (Natural Parks of Faial, Flores, Pico, S. Jorge, Terceira, S. Miguel and S. Maria). Degraded habitats on some islands, degraded due to invasive plant species, should be restored (e.g. S. Maria) and a strategy needs to be developed to address the current threat from invasive species in all islands, and t…	Palearctic		false	false	Global
64303414	64303398	Paraheliophanus subinstructus	Vulnerable	B1ab(iii)+2ab(iii)	2014	2014-08-22 00:00:00 UTC	3.1	English	This species was common at intermediate and higher elevations in the mid- to late-1960s (Clark and Benoit 1977). The most recent island-wide survey (Mendel, Ashmole and Ashmole 2008) found the species still to be common in the higher parts of its range; however, it was only found at one site at intermediate levels from which it is inferred that the species is declining. It has an extent of occurr…	The species is mostly associated with intermediate and especially the higher elevations on the island but has also been found once at Lemon Grove in the lower Sandy Bay valley (Clark and Benoit 1977). It appears to have a preference for more moist habitats at middle levels; otherwise its ecology is unknown.	Habitat quality decline due to the spread of invasive non-native plant species and an increase in non-native predators that will also be competing for resources threaten this species.	During the Peaks survey of 2005-6 (Mendel, Ashmole and Ashmole 2008) this species was found to be quite widespread in the highest portions of the island. However, this species was found only twice at lower elevations where it had been found to be much more widespread during the two Belgian expeditions to the island in the mid- to late-1960s (Clark and Benoit 1977). With the spread of invasive non…	Decreasing	This species is endemic to the island of St Helena, in the South Atlantic Ocean,&#160;where it is mostly present at intermediate levels and the uplands.		Terrestrial	Any research and monitoring of this species would be of value. Of critical importance is the continued expansion and linking of habitat fragments as well as removal of invasive non-native species where this is possible.	Afrotropical		false	false	Global
64303436	64303420	Paraheliophanus jeanae	Vulnerable	B1ab(iii)+2ab(iii)	2014	2014-08-22 00:00:00 UTC	3.1	English	This species is known from ten locations, four and three of which respectively form two loose clusters in the interior of the island; the three remaining locations are more peripheral and separated from the clusters by a minimum of two kilometres. This species has an extent of occurrence (EOO) of 48 km²&#160;and an area of occupancy (AOO) of 24 km².&#160;While not meeting the criteria for severel…	This species appears to prefer intermediate elevations, being nearly absent from the very highest portions of the island but with all records from within the 'Green Heartland' area. It appears to be able to survive in both native and non-native habitat; however its precise habitat requirements are unknown.	<p>There is increasing pressure from invasive non-native predatory species including ants and other spider species. </p>	Of the&#160;ten locations that the species has been found in, six are in areas with endemic vegetation (Clark and Benoit 1977; Mendel, Ashmole and Ashmole 2008). The quality of habitat has been declining across these sites and there is increasing pressure from invasive non-native predatory species such as the spider&#160;<em>Latrodectus tredecimguttatus&#160;</em>(Rossi, 1790). It is therefore in…	Decreasing	Endemic to the island of St Helena, in the South Atlantic Ocean,&#160;with all records from the ‘Green Heartland’ area of the island; the distribution data available indicate that it is present across quite a wide area but at fairly scattered sites.		Terrestrial	Research should be undertaken to identify the precise habitat requirements of this species; any research and monitoring of it would be of value.	Afrotropical		false	false	Global
64303469	64303448	Paraheliophanus sanctaehelenae	Vulnerable	B1ab(iii)+2ab(iii)	2014	2014-08-22 00:00:00 UTC	3.1	English	This species was common at intermediate and higher elevations in the mid- to late-1960s (Clark and Benoit 1977). The most recent island-wide survey (Mendel, Ashmole and Ashmole 2008) found the species still to be common in the higher parts of its range; however, it was only found at two sites at intermediate levels from which it is inferred that the species is declining. It has an extent of occur…	The species is mostly associated with intermediate and especially the higher elevations on the island but has also been found once at Lemon Grove in the lower Sandy Bay valley (Clark and Benoit 1977). It appears to have a preference for more moist habitats at middle levels; otherwise its ecology is unknown.	Habitat quality decline due to the spread of invasive non-native plant species and an increase in non-native predators that will also be competing for resources threaten this species.	During the Peaks survey of 2005-6 (Mendel, Ashmole and Ashmole 2008) this species was found to be quite widespread in the highest portions of the island. However, this species was found only twice at lower elevations where it had been found to be much more widespread during the two Belgian expeditions to the island in the mid- to late-1960s (Clark and Benoit 1977). With the spread of invasive non…	Decreasing	This species is endemic to the island of St Helena, in the South Atlantic Ocean,&#160;where it is mostly present at intermediate levels and in the uplands.		Terrestrial	Any research and monitoring of this species would be of value. Of critical importance is the continued expansion and linking of habitat fragments as well as removal of invasive non-native species where this is possible.	Afrotropical		false	false	Global
64303526	64303482	Paraheliophanus napoleon	Critically Endangered	B1ab(iii)	2014	2014-08-22 00:00:00 UTC	3.1	English	This species is present at four locations on the outermost fringe of the island where it is associated with the endemic Scrubwood (<em>Commidendrum rugosum&#160;</em>(Dryland) DC.) (Clark and Benoit 1977; Mendel, Ashmole and Ashmole 2008). The habitat quality is certainly declining at two of the sites (Turk's Cap and Great Stone Top) as a result of alien invasive plants (<em>e.g.</em> <em>Schinus…	This species is restricted to the arid outer fringes of the island. Three of its sites are classified as desert, the fourth is low mixed scrub surrounded on three sides by desert. Endemic Scrubwood (<em>Commidendrum rugosum</em>&#160;(Dryland) DC.) is present at all four sites and St Helena Tea Plant (<em>Frankenia portulacifolia</em>&#160;(Roxb.) Spreng.) is also present at the Turk's Cap site. …	<p>Habitat quality at two sites is decreasing due to the spread of alien invasive plant species arriving as seed in bird droppings; these sites are also very difficult to access for maintenance. The habitat quality at Blue Point is dependent on continued conservation work and would deteriorate rapidly if this ceased. Several invasive, non-native predatory species including the spider <em>Xeropigo…	Habitat quality at two sites (Signal House cliff top Scrubwood site and Great Stone Top) is decreasing due to the spread of alien invasive plant species arriving as seed in bird droppings; these sites are also very difficult to access. The habitat quality at Blue Point is dependent on continued conservation work and would deteriorate rapidly if this ceased. Several invasive, non-native predatory …	Decreasing	Endemic to the island of St Helena where it occurs in the east and far south of the island; all four&#160;sites are within one kilometre of the coastline.		Terrestrial	Research should be undertaken to identify the precise habitat requirements of this species; indeed any research and monitoring of it would be of value.	Afrotropical		false	false	Global
64304387	64304382	Scheloribates evanescens	Endangered	B1ab(iii)+2ab(iii)	2014	2014-08-22 00:00:00 UTC	3.1	English	This species was described from eight specimens collected at two sites in the highest parts of the central ridge of the island in 1967 (Wallwork 1978); there was no indication of the precise habitat. No survey work for this group has been undertaken since this time so there is no information on its continued presence. Based on these records, it has an extent of occurrence (EOO) and area of occupa…	The species is confined to the higher elevations on the island where it probably inhabits soil leaf litter, humus or rotting wood (Wallwork 1978).	Habitat quality decline due to the spread of invasive non-native plant species (e.g. <em>Phormium tenax </em>J.R. Forst. &amp; G. Forst.) and an increase in non-native predators (e.g. Formicidae) that will also be competing for resources threaten this species.	This species was described from a total of eight specimens, seven from the Cabbage Tree Road and one from High Peak. No recent surveys have been conducted to establish current population size.	Decreasing	Endemic to the island of St Helena, in the South Atlantic Ocean,&#160;where it is confined to the highest parts of the central ridge (Wallwork 1978).		Terrestrial	This is a poorly known taxon; any further research and monitoring would be of value. Of critical importance is the continued expansion and linking of habitat fragments as well as removal of invasive non-native species where this is possible.	Afrotropical		false	false	Global
65545918	65545914	Zimirina relegata	Endangered	B1ab(i,ii,iii)+2ab(i,ii,iii)	2019	2017-03-31 00:00:00 UTC	3.1	English	<p>This species is endemic to the small and remote island of St Helena, in the South Atlantic Ocean, where it is found in four distinct areas across the island; however, it has most commonly been found in the Eastern Arid Area. A previous threat to this species was from development&#160;within its area of occupancy for the construction of an airport, completed in 2016 and past removal of surface …	<p>This species has a wide distribution, but is most commonly found in the Eastern Arid Area of the island, a dry desert habitat,&#160;at elevations between 300 and 420 metres. However, it has also been recorded from another dry, barren habitats Lower Rupert's&#160;Valley in the north of the island, elevation 15 metres,&#160;and Lower House Plain in the southwest, an open woodland at an elevation…	<p>At Prosperous Bay Plain, where this species is found most commonly, it was previously threatened by habitat destruction through the construction of an airport range that was completed in 2016. Past habitat decline has also been recorded by the removal of surface stone in this area for building. The primary current threat is habitat decline through increasing predator burdens, due to invasive n…	<p>This species was initially found during the two expeditions from&#160;the Royal Museum for Central Africa (Tervuren, Belgium) in 1965-6 and 1967 when eight specimens were found at a three&#160;locations, two in the Eastern Arid Area and one in another dryland site, Lower Rupert's Valley (Cooke 1977). More recently, it has been collected in&#160;2003 and 2006 where it was again found in the Eas…	Decreasing	<p><em>Zimirina relegata</em>&#160;is endemic to the island of St Helena, in the South Atlantic Ocean, where it is known from&#160;five sites widely spread across the island, but mainly concentrated to the east.</p>		Terrestrial	<p>Any research and monitoring of this species would be of value. This species is protected under the island's 2016 Environmental Protection Ordnance and it is covered by the 2016-21 St Helena Invertebrate Conservation Strategy (Cairns-Wicks&#160;<em>et al</em>. 2016).</p>	Afrotropical		false	false	Global
65699996	65699992	Oonops erinaceus	Data Deficient		2019	2017-03-31 00:00:00 UTC	3.1	English	<p>This species is endemic to the small and remote island of St Helena, in the South Atlantic Ocean, where it is known from three sites, each with different habitat types. It was first recorded from the Flagstaff area to the north, that comprises artificial pasture and introduced and native dryland vegetation, and from Prosperous Bay Plain to the east, a dry desert area. The third site it has bee…	<p>This species has been recorded from three sites, each with different habitat types. It was first recorded from the Flagstaff area to the north, that includes artificial pasture and introduced and native dryland habitats, and from Prosperous Bay Plain to the east, a dry desert area. The third site it has been recorded from is near Prince Andrew School&#160;in the central part of the island, a s…	<p>At Prosperous Bay Plain, where this species is found, the major threat is from habitat destruction through the construction of an airport which is due to be completed in 2016. On the plain, past habitat decline has been through the removal of surface stone in this area for building. In this and wider areas the primary threat is from invasive non-native competitor and predator species, includin…	<p>This species has been collected on three occasions. It was first collected by the&#160;second expedition from&#160;the Royal Museum for Central Africa in Belgium in May 1967 when two females were found at Prosperous Bay Plain and Flagstaff, interestingly within two days of each other (Benoit 1977). More recently, Philip and Myrtle Ashmole recorded this species from the St Paul's area of the is…	Decreasing	<p><em>Oonops erinaceus</em>&#160;is endemic to the island of St Helena, in the South Atlantic Ocean, where it is has been found at three sub-populations, Flagstaff, Propersous Bay Plain and Prince Andrews School in the northern area of the island.</p>		Terrestrial	Additional research and monitoring of this species would be of particular value especially in determining if it is more widespread than the present records suggests. Understanding its precise habitat requirements is also an important aspect of the species ecology. This species is protected under the island's 2016 Environmental Protection Ordnance and it is covered by the 2016-21 St Helena Inverte…	Afrotropical		false	false	Global
67527494	67527490	Gnaphosa funerea	Critically Endangered	B1ab(iii)+2ab(iii)	2019	2017-03-31 00:00:00 UTC	3.1	English	<p>This species is endemic to the small and remote island of St Helena, in the South Atlantic Ocean, where it is known from a single area; only two specimens have ever been collected of this species, one without distributional data. The species has been probably been affected considerably by habitat decline in open pasture, as well as by the arrival and spread of invasive non-native species in th…	<p>This species is only known from the northern end of Deadwood Plain, an open pasture area to the&#160;north of the island; nothing further is known of its preferred habitat or ecology. </p>	<p>There is a potential threat to this species, due to it being restricted to a single location, through the increase in and accidental introduction of new predatory non-native species to the island, which could severely impact the population. The island has been prone to accidental introductions in the past through shipping and this has happened repeatedly with predators and competitors such as …	<p>No specimens of this species have been collected since December 1965 when one female was collected at Deadwood Plain (Benoit 1977). Previous to this, a single male specimen had been collected between 1860 and 1871 but the only distributional information published was 'St Helena' (Pickard-Cambridge 1873). If the species is still extant, with an increasing predator burden from the continuing spr…	Decreasing	<p><em>Gnaphosa funerea&#160;</em>is endemic to the island of St Helena, in the South Atlantic Ocean, where it is only known from the northern end of Deadwood Plain in the north of the island. </p>		Terrestrial	<p>Any research and monitoring of this species would be of value. This species is protected under the island's 2016 Environmental Protection Ordnance and is it is covered by the 2016-21 St Helena Invertebrate Conservation Strategy (Cairns-Wicks&#160;<em>et al.&#160;</em>2016).</p>	Afrotropical	01 December 1965	true	false	Global
67528088	65892641	Clubiona dubia	Least Concern		2019	2017-03-31 00:00:00 UTC	3.1	English	This species is endemic to the island of St Helena in the South Atlantic Ocean. While the extent of occurrence (EOO) and area of occupation (AOO) are both small (73 km² and 68 km² respectively), the species fairly common and widespread across the island, it has been found at 23 localities and does not appear to be currently under threat; the species is therefore assessed as Least Concern.	This species is found widely across the island of St Helena, in both native and non-native habitats at various elevations, although it is more commonly found at lower levels (Mendel <em>et al.&#160;</em>2008). It has been recorded as being often found inside of arum lily (<em>Zantedeschia aethiopica&#160;</em>(L.) Spreng.) and other flowers, and generally amongst plants in gardens, where it seems…	This species has no threats from current invasive invertebrate species. While there appears to be no current particular threat to it, a watching brief should be maintained for new invasive species that may be of particular threat to spiders, for example new large predators like praying mantises, other new spiders and spider wasps (Hymenoptera: Pompilidae).	<p>Since its discovery in Jamestown by John Charles Melliss (Mellis pre 1869) and consequent description (Pickard-Cambridge 1870), several specimens were collected during the two expeditions from the Royal Museum for Central Africa (Tervuren, Belgium) in 1965-6 and 1967 (Benoit 1977), and during the survey of the Central Peaks in 2006 (Mendel <em>et al</em>. 2008). It has also recently been seen …	Stable	<em>Clubiona dubia</em> is endemic to the island of St Helena, in the South Atlantic Ocean, where it is widely distributed over&#160;a range of&#160;elevations and habitat types.		Terrestrial	Any research and monitoring of this species would be of value.&#160;The species is protected under the island's 2016 Environmental Protection Ordnance and is it is covered by the 2016-21 St Helena Invertebrate Conservation Strategy (Cairns-Wicks <em>et al. </em>2016).	Afrotropical		false	false	Global
67528094	65881182	Benoitodes caheni	Critically Endangered	B1ab(iii)+2ab(iii)	2019	2017-03-31 00:00:00 UTC	3.1	English	<p>This species is endemic to the small and remote island of St Helena, in the South Atlantic Ocean, where it has only been found at Prosperous Bay Plain in the east of the island. The species was discovered in 1965, and a total of 91 specimens were collected: however, the species has not been found since this time, despite two invertebrate surveys on the Plain itself in 2003 and 2005-6 and anoth…	This species is restricted to Prosperous Bay Plain, an arid desert area to the east of the island. Spiders in this family do not produce prey-capture webs; they usually run prey down on the ground.	Habitat decline and destruction&#160;are major threats to this species. The eastern edge of the area that this species inhabits has recently been impacted by the construction of a new airport, was completed in 2016. Past threats to its habitat have also involved removal of surface stones for building material. Current threats include that of invasive non-native predator species such as rats, mice…	This species was first collected during the two expeditions from the Royal Museum for Central Africa (Tervuren, Belgium) in 1965-6 and 1967 when a total of 91 specimens were collected (Benoit 1977). No specimens have been collected since, despite more recent survey work in this area in 2003 (Ashmole and Ashmole 2004), 2005-6 (Mendel <em>et al. </em>2008) and 2014 (Pryce and Paajanen 2014). The pr…	Decreasing	<p>This species<em>&#160;</em>is endemic to the island of St Helena, in the South Atlantic Ocean, where it is restricted to the Prosperous Bay Plain area in the east of the island.</p>		Terrestrial	<p>Further research to determine if this species is still present is of key importance. Should the species be found again, its distribution, abundance and habitat should all be carefully recorded. Further survey work using the same techniques should then be used in similar areas of habitat to further clarify its status. The species is protected under the island's 2016 Environmental Protection Ord…	Afrotropical	12-19 March 1967	true	false	Global
[truncated: 105 more rows]
