# Supplementary material for: Searching the web builds fuller picture of arachnid trade
Source: Commun Biol. 2022 May 19;5:448. doi: 10.1038/s42003-022-03374-0 (PMC9120460; doi:10.1038/s42003-022-03374-0)
Supplement: Supplementary file 11 — Data S9 [file 42003_2022_3374_MOESM11_ESM.csv]

X	speciesId	clade	family	genus	species	author	year	parentheses	distribution	invalid	source	accName	allNames	allGenera	onlineTradeSnap	onlineTradeSnap_Any	onlineTradeSnap_genus	onlineTradeSnap_genusAny	onlineTradeTemp	onlineTradeTemp_Any	onlineTradeTemp_genus	onlineTradeTemp_genusAny	onlineTradeEither	onlineTradeEither_Any	LEMIStrade	LEMIStrade_Any	LEMIStrade_genus	LEMIStrade_genusAny	CITEStrade	CITEStrade_Any	CITEStrade_genus	CITEStrade_genusAny	CITESapp	CITESapp_Any	redlist	redlist_Any	extactMatchTraded	anyMatchTraded
1	1	Spider	Actinopodidae	Actinopus	caraiba	Simon	1889	1	Venezuela		WSC	Actinopus caraiba	Actinopus caraiba;Pachyloscelis caraiba	Actinopus;Pachyloscelis	FALSE	FALSE	FALSE	FALSE	FALSE	FALSE	FALSE	FALSE	FALSE	FALSE	FALSE	FALSE	FALSE	FALSE	FALSE	FALSE	FALSE	FALSE	Not listed	Not listed	Not assessed	Not assessed	FALSE	FALSE
2	2	Spider	Actinopodidae	Actinopus	crassipes	Keyserling	1891	1	Brazil, Paraguay, Argentina		WSC	Actinopus crassipes	Actinopus crassipes;Pachyloscelis crassipes;Pachyloscelis luteipes;Actinopus luteipes;Actinopus ceciliae;Actinopus tarsalis;Actinopus niger;Actinopus c.	Actinopus;Pachyloscelis	FALSE	FALSE	FALSE	FALSE	FALSE	FALSE	FALSE	FALSE	FALSE	FALSE	FALSE	FALSE	FALSE	FALSE	FALSE	FALSE	FALSE	FALSE	Not listed	Not listed	Not assessed	Not assessed	FALSE	FALSE
3	3	Spider	Actinopodidae	Actinopus	cucutaensis	Mello-Leitão	1941	0	Colombia, Venezuela, Brazil		WSC	Actinopus cucutaensis	Actinopus cucutaensis	Actinopus	FALSE	FALSE	FALSE	FALSE	FALSE	FALSE	FALSE	FALSE	FALSE	FALSE	FALSE	FALSE	FALSE	FALSE	FALSE	FALSE	FALSE	FALSE	Not listed	Not listed	Not assessed	Not assessed	FALSE	FALSE
4	4	Spider	Actinopodidae	Actinopus	dubiomaculatus	Mello-Leitão	1923	0	Brazil		WSC	Actinopus dubiomaculatus	Actinopus dubiomaculatus	Actinopus	FALSE	FALSE	FALSE	FALSE	FALSE	FALSE	FALSE	FALSE	FALSE	FALSE	FALSE	FALSE	FALSE	FALSE	FALSE	FALSE	FALSE	FALSE	Not listed	Not listed	Not assessed	Not assessed	FALSE	FALSE
5	5	Spider	Actinopodidae	Actinopus	echinus	Mello-Leitão	1949	0	Brazil		WSC	Actinopus echinus	Actinopus echinus	Actinopus	FALSE	FALSE	FALSE	FALSE	FALSE	FALSE	FALSE	FALSE	FALSE	FALSE	FALSE	FALSE	FALSE	FALSE	FALSE	FALSE	FALSE	FALSE	Not listed	Not listed	Not assessed	Not assessed	FALSE	FALSE
6	6	Spider	Actinopodidae	Actinopus	fractus	Mello-Leitão	1920	0	Brazil		WSC	Actinopus fractus	Actinopus fractus	Actinopus	FALSE	FALSE	FALSE	FALSE	FALSE	FALSE	FALSE	FALSE	FALSE	FALSE	FALSE	FALSE	FALSE	FALSE	FALSE	FALSE	FALSE	FALSE	Not listed	Not listed	Not assessed	Not assessed	FALSE	FALSE
7	7	Spider	Actinopodidae	Actinopus	harti	Pocock	1895	0	Trinidad		WSC	Actinopus harti	Actinopus harti;Actinopus hartii	Actinopus	FALSE	FALSE	FALSE	FALSE	FALSE	FALSE	FALSE	FALSE	FALSE	FALSE	FALSE	FALSE	FALSE	FALSE	FALSE	FALSE	FALSE	FALSE	Not listed	Not listed	Not assessed	Not assessed	FALSE	FALSE
8	8	Spider	Actinopodidae	Actinopus	insignis	Holmberg	1881	1	Uruguay, Argentina		WSC	Actinopus insignis	Actinopus insignis;Aussereria insignis	Actinopus;Aussereria	FALSE	FALSE	FALSE	FALSE	FALSE	FALSE	FALSE	FALSE	FALSE	FALSE	FALSE	FALSE	FALSE	FALSE	FALSE	FALSE	FALSE	FALSE	Not listed	Not listed	Not assessed	Not assessed	FALSE	FALSE
9	9	Spider	Actinopodidae	Actinopus	liodon	Ausserer	1875	1	Uruguay		WSC	Actinopus liodon	Actinopus liodon;Pachyloscelis liodon	Actinopus;Pachyloscelis	FALSE	FALSE	FALSE	FALSE	FALSE	FALSE	FALSE	FALSE	FALSE	FALSE	FALSE	FALSE	FALSE	FALSE	FALSE	FALSE	FALSE	FALSE	Not listed	Not listed	Not assessed	Not assessed	FALSE	FALSE
10	10	Spider	Actinopodidae	Actinopus	longipalpis	C. L. Koch	1842	0	Uruguay, Argentina		WSC	Actinopus longipalpis	Actinopus longipalpis	Actinopus	FALSE	FALSE	FALSE	FALSE	FALSE	FALSE	FALSE	FALSE	FALSE	FALSE	FALSE	FALSE	FALSE	FALSE	FALSE	FALSE	FALSE	FALSE	Not listed	Not listed	Not assessed	Not assessed	FALSE	FALSE
11	11	Spider	Actinopodidae	Actinopus	nattereri	Doleschall	1871	1	Brazil		WSC	Actinopus nattereri	Actinopus nattereri;Pachyloscelis nattereri	Actinopus;Pachyloscelis	FALSE	FALSE	FALSE	FALSE	FALSE	FALSE	FALSE	FALSE	FALSE	FALSE	FALSE	FALSE	FALSE	FALSE	FALSE	FALSE	FALSE	FALSE	Not listed	Not listed	Not assessed	Not assessed	FALSE	FALSE
12	12	Spider	Actinopodidae	Actinopus	nigripes	Lucas	1834	1	Brazil		WSC	Actinopus nigripes	Actinopus nigripes;Pachiloscelis nigripes;Pachyloscelis nigripes;Actinopus walckenaerii;Theragretes walckenaeri;Closterochilus nigripes;Eriodon nigripes	Actinopus;Pachiloscelis;Pachyloscelis;Theragretes;Closterochilus;Eriodon	FALSE	FALSE	FALSE	FALSE	FALSE	FALSE	FALSE	FALSE	FALSE	FALSE	FALSE	FALSE	FALSE	FALSE	FALSE	FALSE	FALSE	FALSE	Not listed	Not listed	Not assessed	Not assessed	FALSE	FALSE
13	13	Spider	Actinopodidae	Actinopus	paranensis	Mello-Leitão	1920	0	Brazil		WSC	Actinopus paranensis	Actinopus paranensis	Actinopus	FALSE	FALSE	FALSE	FALSE	FALSE	FALSE	FALSE	FALSE	FALSE	FALSE	FALSE	FALSE	FALSE	FALSE	FALSE	FALSE	FALSE	FALSE	Not listed	Not listed	Not assessed	Not assessed	FALSE	FALSE
14	14	Spider	Actinopodidae	Actinopus	pertyi	Lucas	1843	0	South America		WSC	Actinopus pertyi	Actinopus pertyi;Sphodros pertyi	Actinopus;Sphodros	FALSE	FALSE	FALSE	TRUE	FALSE	FALSE	FALSE	FALSE	FALSE	FALSE	FALSE	FALSE	FALSE	FALSE	FALSE	FALSE	FALSE	FALSE	Not listed	Not listed	Not assessed	Not assessed	FALSE	FALSE
15	15	Spider	Actinopodidae	Actinopus	piceus	Ausserer	1871	1	Brazil		WSC	Actinopus piceus	Actinopus piceus;Pachyloscelis picea	Actinopus;Pachyloscelis	FALSE	FALSE	FALSE	FALSE	FALSE	FALSE	FALSE	FALSE	FALSE	FALSE	FALSE	FALSE	FALSE	FALSE	FALSE	FALSE	FALSE	FALSE	Not listed	Not listed	Not assessed	Not assessed	FALSE	FALSE
16	16	Spider	Actinopodidae	Actinopus	princeps	Chamberlin	1917	0	Brazil		WSC	Actinopus princeps	Actinopus princeps	Actinopus	FALSE	FALSE	FALSE	FALSE	FALSE	FALSE	FALSE	FALSE	FALSE	FALSE	FALSE	FALSE	FALSE	FALSE	FALSE	FALSE	FALSE	FALSE	Not listed	Not listed	Not assessed	Not assessed	FALSE	FALSE
17	17	Spider	Actinopodidae	Actinopus	pusillus	Mello-Leitão	1920	0	Brazil		WSC	Actinopus pusillus	Actinopus pusillus	Actinopus	FALSE	FALSE	FALSE	FALSE	FALSE	FALSE	FALSE	FALSE	FALSE	FALSE	FALSE	FALSE	FALSE	FALSE	FALSE	FALSE	FALSE	FALSE	Not listed	Not listed	Not assessed	Not assessed	FALSE	FALSE
18	18	Spider	Actinopodidae	Actinopus	robustus	O. Pickard-Cambridge	1892	1	Panama		WSC	Actinopus robustus	Actinopus robustus;Pachyloscelis robustus	Actinopus;Pachyloscelis	FALSE	FALSE	FALSE	FALSE	FALSE	FALSE	FALSE	FALSE	FALSE	FALSE	FALSE	FALSE	FALSE	FALSE	FALSE	FALSE	FALSE	FALSE	Not listed	Not listed	Not assessed	Not assessed	FALSE	FALSE
19	19	Spider	Actinopodidae	Actinopus	rojasi	Simon	1889	1	Venezuela		WSC	Actinopus rojasi	Actinopus rojasi;Pachyloscelis rojasi	Actinopus;Pachyloscelis	FALSE	FALSE	FALSE	FALSE	FALSE	FALSE	FALSE	FALSE	FALSE	FALSE	FALSE	FALSE	FALSE	FALSE	FALSE	FALSE	FALSE	FALSE	Not listed	Not listed	Not assessed	Not assessed	FALSE	FALSE
20	20	Spider	Actinopodidae	Actinopus	rufibarbis	Mello-Leitão	1930	0	Brazil		WSC	Actinopus rufibarbis	Actinopus rufibarbis	Actinopus	FALSE	FALSE	FALSE	FALSE	FALSE	FALSE	FALSE	FALSE	FALSE	FALSE	FALSE	FALSE	FALSE	FALSE	FALSE	FALSE	FALSE	FALSE	Not listed	Not listed	Not assessed	Not assessed	FALSE	FALSE
21	21	Spider	Actinopodidae	Actinopus	rufipes	Lucas	1834	1	Brazil		WSC	Actinopus rufipes	Actinopus rufipes;Pachiloscelis rufipes;Pachyloscelis rufipes;Sphodros lucasi	Actinopus;Pachiloscelis;Pachyloscelis;Sphodros	FALSE	FALSE	FALSE	TRUE	FALSE	FALSE	FALSE	FALSE	FALSE	FALSE	FALSE	FALSE	FALSE	FALSE	FALSE	FALSE	FALSE	FALSE	Not listed	Not listed	Not assessed	Not assessed	FALSE	FALSE
22	22	Spider	Actinopodidae	Actinopus	scalops	Simon	1889	1	Venezuela		WSC	Actinopus scalops	Actinopus scalops;Pachyloscelis scalops	Actinopus;Pachyloscelis	FALSE	FALSE	FALSE	FALSE	FALSE	FALSE	FALSE	FALSE	FALSE	FALSE	FALSE	FALSE	FALSE	FALSE	FALSE	FALSE	FALSE	FALSE	Not listed	Not listed	Not assessed	Not assessed	FALSE	FALSE
23	23	Spider	Actinopodidae	Actinopus	tarsalis	Perty	1833	0	Brazil		WSC	Actinopus tarsalis	Actinopus tarsalis;Pachyloscelis tarsalis;Sphodros tarsalis	Actinopus;Pachyloscelis;Sphodros	FALSE	FALSE	FALSE	TRUE	FALSE	FALSE	FALSE	FALSE	FALSE	FALSE	FALSE	FALSE	FALSE	FALSE	FALSE	FALSE	FALSE	FALSE	Not listed	Not listed	Not assessed	Not assessed	FALSE	FALSE
24	24	Spider	Actinopodidae	Actinopus	trinotatus	Mello-Leitão	1938	0	Brazil		WSC	Actinopus trinotatus	Actinopus trinotatus	Actinopus	FALSE	FALSE	FALSE	FALSE	FALSE	FALSE	FALSE	FALSE	FALSE	FALSE	FALSE	FALSE	FALSE	FALSE	FALSE	FALSE	FALSE	FALSE	Not listed	Not listed	Not assessed	Not assessed	FALSE	FALSE
25	25	Spider	Actinopodidae	Actinopus	valencianus	Simon	1889	1	Venezuela		WSC	Actinopus valencianus	Actinopus valencianus;Pachyloscelis valenciana;Actinopus valentianus	Actinopus;Pachyloscelis	FALSE	FALSE	FALSE	FALSE	FALSE	FALSE	FALSE	FALSE	FALSE	FALSE	FALSE	FALSE	FALSE	FALSE	FALSE	FALSE	FALSE	FALSE	Not listed	Not listed	Not assessed	Not assessed	FALSE	FALSE
26	26	Spider	Actinopodidae	Actinopus	wallacei	F. O. Pickard-Cambridge	1896	0	Brazil		WSC	Actinopus wallacei	Actinopus wallacei	Actinopus	FALSE	FALSE	FALSE	FALSE	FALSE	FALSE	FALSE	FALSE	FALSE	FALSE	FALSE	FALSE	FALSE	FALSE	FALSE	FALSE	FALSE	FALSE	Not listed	Not listed	Not assessed	Not assessed	FALSE	FALSE
27	27	Spider	Actinopodidae	Actinopus	xenus	Chamberlin	1917	0	South America		WSC	Actinopus xenus	Actinopus xenus	Actinopus	FALSE	FALSE	FALSE	FALSE	FALSE	FALSE	FALSE	FALSE	FALSE	FALSE	FALSE	FALSE	FALSE	FALSE	FALSE	FALSE	FALSE	FALSE	Not listed	Not listed	Not assessed	Not assessed	FALSE	FALSE
28	28	Spider	Actinopodidae	Missulena	bradleyi	Rainbow	1914	0	Australia (New South Wales)		WSC	Missulena bradleyi	Missulena bradleyi	Missulena	FALSE	FALSE	TRUE	TRUE	FALSE	FALSE	FALSE	FALSE	FALSE	FALSE	FALSE	FALSE	FALSE	FALSE	FALSE	FALSE	FALSE	FALSE	Not listed	Not listed	Not assessed	Not assessed	FALSE	FALSE
29	29	Spider	Actinopodidae	Missulena	dipsaca	Faulder	1995	0	Australia		WSC	Missulena dipsaca	Missulena dipsaca	Missulena	FALSE	FALSE	TRUE	TRUE	FALSE	FALSE	FALSE	FALSE	FALSE	FALSE	FALSE	FALSE	FALSE	FALSE	FALSE	FALSE	FALSE	FALSE	Not listed	Not listed	Not assessed	Not assessed	FALSE	FALSE
30	30	Spider	Actinopodidae	Missulena	faulderi	Harms & Framenau	2013	0	Australia (Western Australia)		WSC	Missulena faulderi	Missulena faulderi	Missulena	FALSE	FALSE	TRUE	TRUE	FALSE	FALSE	FALSE	FALSE	FALSE	FALSE	FALSE	FALSE	FALSE	FALSE	FALSE	FALSE	FALSE	FALSE	Not listed	Not listed	Not assessed	Not assessed	FALSE	FALSE
31	31	Spider	Actinopodidae	Missulena	granulosa	O. Pickard-Cambridge	1869	1	Australia (Western Australia)		WSC	Missulena granulosa	Missulena granulosa;Eriodon granulosum;Eriodon crassum;Eriodon incertus;Eriodon granulosa;Eriodon incerta	Missulena;Eriodon	FALSE	FALSE	TRUE	TRUE	FALSE	FALSE	FALSE	FALSE	FALSE	FALSE	FALSE	FALSE	FALSE	FALSE	FALSE	FALSE	FALSE	FALSE	Not listed	Not listed	Not assessed	Not assessed	FALSE	FALSE
32	32	Spider	Actinopodidae	Missulena	hoggi	Womersley	1943	0	Australia (Western Australia)		WSC	Missulena hoggi	Missulena hoggi	Missulena	FALSE	FALSE	TRUE	TRUE	FALSE	FALSE	FALSE	FALSE	FALSE	FALSE	FALSE	FALSE	FALSE	FALSE	FALSE	FALSE	FALSE	FALSE	Not listed	Not listed	Not assessed	Not assessed	FALSE	FALSE
33	33	Spider	Actinopodidae	Missulena	insignis	O. Pickard-Cambridge	1877	1	Australia		WSC	Missulena insignis	Missulena insignis;Eriodon insigne;Actinopus formosus;Eriodon semicoccineum;Eriodon insignis;Eriodon rubrocapitata;Missulena formosa;Missulena insigne	Missulena;Eriodon;Actinopus	FALSE	FALSE	TRUE	TRUE	FALSE	FALSE	FALSE	FALSE	FALSE	FALSE	FALSE	FALSE	FALSE	FALSE	FALSE	FALSE	FALSE	FALSE	Not listed	Not listed	Not assessed	Not assessed	FALSE	FALSE
34	34	Spider	Actinopodidae	Missulena	langlandsi	Harms & Framenau	2013	0	Australia (Western Australia)		WSC	Missulena langlandsi	Missulena langlandsi	Missulena	FALSE	FALSE	TRUE	TRUE	FALSE	FALSE	FALSE	FALSE	FALSE	FALSE	FALSE	FALSE	FALSE	FALSE	FALSE	FALSE	FALSE	FALSE	Not listed	Not listed	Not assessed	Not assessed	FALSE	FALSE
35	35	Spider	Actinopodidae	Missulena	occatoria	Walckenaer	1805	0	Southern Australia		WSC	Missulena occatoria	Missulena occatoria;Eriodon occatorium;Eriodon formidabile;Eriodon rubrocapitatum;Eriodon rugosum;Eriodon formidabilis;Eriodon rugosa;Eriodon rubrocapitata;Eriodon occatoria;Missulena rubriceps	Missulena;Eriodon	TRUE	TRUE	TRUE	TRUE	FALSE	FALSE	FALSE	FALSE	TRUE	TRUE	FALSE	FALSE	FALSE	FALSE	FALSE	FALSE	FALSE	FALSE	Not listed	Not listed	Not assessed	Not assessed	TRUE	TRUE
36	36	Spider	Actinopodidae	Missulena	pruinosa	Levitt-Gregg	1966	0	Australia (Western Australia, Northern Territory)		WSC	Missulena pruinosa	Missulena pruinosa	Missulena	FALSE	FALSE	TRUE	TRUE	FALSE	FALSE	FALSE	FALSE	FALSE	FALSE	FALSE	FALSE	FALSE	FALSE	FALSE	FALSE	FALSE	FALSE	Not listed	Not listed	Not assessed	Not assessed	FALSE	FALSE
37	37	Spider	Actinopodidae	Missulena	reflexa	Rainbow & Pulleine	1918	0	Australia (South Australia)		WSC	Missulena reflexa	Missulena reflexa	Missulena	FALSE	FALSE	TRUE	TRUE	FALSE	FALSE	FALSE	FALSE	FALSE	FALSE	FALSE	FALSE	FALSE	FALSE	FALSE	FALSE	FALSE	FALSE	Not listed	Not listed	Not assessed	Not assessed	FALSE	FALSE
38	38	Spider	Actinopodidae	Missulena	rutraspina	Faulder	1995	0	Australia (Western Australia, South Australia, Victoria)		WSC	Missulena rutraspina	Missulena rutraspina	Missulena	FALSE	FALSE	TRUE	TRUE	FALSE	FALSE	FALSE	FALSE	FALSE	FALSE	FALSE	FALSE	FALSE	FALSE	FALSE	FALSE	FALSE	FALSE	Not listed	Not listed	Not assessed	Not assessed	FALSE	FALSE
39	39	Spider	Actinopodidae	Missulena	torbayensis	Main	1996	0	Australia (Western Australia)		WSC	Missulena torbayensis	Missulena torbayensis	Missulena	FALSE	FALSE	TRUE	TRUE	FALSE	FALSE	FALSE	FALSE	FALSE	FALSE	FALSE	FALSE	FALSE	FALSE	FALSE	FALSE	FALSE	FALSE	Not listed	Not listed	Not assessed	Not assessed	FALSE	FALSE
40	40	Spider	Actinopodidae	Missulena	tussulena	Goloboff	1994	0	Chile		WSC	Missulena tussulena	Missulena tussulena;Plesiolena bonneti	Missulena;Plesiolena	FALSE	FALSE	TRUE	TRUE	FALSE	FALSE	FALSE	FALSE	FALSE	FALSE	FALSE	FALSE	FALSE	FALSE	FALSE	FALSE	FALSE	FALSE	Not listed	Not listed	Not assessed	Not assessed	FALSE	FALSE
41	41	Spider	Actinopodidae	Plesiolena	bonneti	Zapfe	1961	1	Chile		WSC	Plesiolena bonneti	Plesiolena bonneti;Heteromigas bonneti;Actinopus bonneti;Missulena bonneti;Missulena tussulena	Plesiolena;Heteromigas;Actinopus;Missulena	FALSE	FALSE	FALSE	TRUE	FALSE	FALSE	FALSE	FALSE	FALSE	FALSE	FALSE	FALSE	FALSE	FALSE	FALSE	FALSE	FALSE	FALSE	Not listed	Not listed	Not assessed	Not assessed	FALSE	FALSE
42	42	Spider	Actinopodidae	Plesiolena	jorgelina	Goloboff	1994	0	Chile		WSC	Plesiolena jorgelina	Plesiolena jorgelina	Plesiolena	FALSE	FALSE	FALSE	FALSE	FALSE	FALSE	FALSE	FALSE	FALSE	FALSE	FALSE	FALSE	FALSE	FALSE	FALSE	FALSE	FALSE	FALSE	Not listed	Not listed	Not assessed	Not assessed	FALSE	FALSE
43	43	Spider	Agelenidae	Acutipetala	donglini	Dankittipakul & Zhang	2008	0	Thailand		WSC	Acutipetala donglini	Acutipetala donglini	Acutipetala	FALSE	FALSE	FALSE	FALSE	FALSE	FALSE	FALSE	FALSE	FALSE	FALSE	FALSE	FALSE	FALSE	FALSE	FALSE	FALSE	FALSE	FALSE	Not listed	Not listed	Not assessed	Not assessed	FALSE	FALSE
44	44	Spider	Agelenidae	Acutipetala	octoginta	Dankittipakul & Zhang	2008	0	Thailand		WSC	Acutipetala octoginta	Acutipetala octoginta	Acutipetala	FALSE	FALSE	FALSE	FALSE	FALSE	FALSE	FALSE	FALSE	FALSE	FALSE	FALSE	FALSE	FALSE	FALSE	FALSE	FALSE	FALSE	FALSE	Not listed	Not listed	Not assessed	Not assessed	FALSE	FALSE
45	45	Spider	Agelenidae	Gorbiscape	agelenoides	Walckenaer	1841	1	Western Mediterranean		WSC	Gorbiscape agelenoides	Gorbiscape agelenoides;Dolomedes agelenoides;Agelena angustifrons;Agelena agelenoides	Gorbiscape;Dolomedes;Agelena	FALSE	FALSE	FALSE	TRUE	FALSE	FALSE	FALSE	TRUE	FALSE	FALSE	FALSE	FALSE	FALSE	FALSE	FALSE	FALSE	FALSE	FALSE	Not listed	Not listed	Not assessed	Not assessed	FALSE	FALSE
46	46	Spider	Agelenidae	Agelena	annulipedella	Strand	1913	0	Uganda or DR Congo		WSC	Agelena annulipedella	Agelena annulipedella	Agelena	FALSE	FALSE	FALSE	FALSE	FALSE	FALSE	TRUE	TRUE	FALSE	FALSE	FALSE	FALSE	FALSE	FALSE	FALSE	FALSE	FALSE	FALSE	Not listed	Not listed	Not assessed	Not assessed	FALSE	FALSE
47	47	Spider	Agelenidae	Agelena	atlantea	Fage	1938	0	Morocco		WSC	Agelena atlantea	Agelena atlantea	Agelena	FALSE	FALSE	FALSE	FALSE	FALSE	FALSE	TRUE	TRUE	FALSE	FALSE	FALSE	FALSE	FALSE	FALSE	FALSE	FALSE	FALSE	FALSE	Not listed	Not listed	Not assessed	Not assessed	FALSE	FALSE
48	48	Spider	Agelenidae	Agelena	australis	Simon	1896	0	South Africa		WSC	Agelena australis	Agelena australis	Agelena	FALSE	FALSE	FALSE	FALSE	FALSE	FALSE	TRUE	TRUE	FALSE	FALSE	FALSE	FALSE	FALSE	FALSE	FALSE	FALSE	FALSE	FALSE	Not listed	Not listed	Not assessed	Not assessed	FALSE	FALSE
49	49	Spider	Agelenidae	Agelena	babai	Tanikawa	2005	0	Japan		WSC	Agelena babai	Agelena babai	Agelena	FALSE	FALSE	FALSE	FALSE	FALSE	FALSE	TRUE	TRUE	FALSE	FALSE	FALSE	FALSE	FALSE	FALSE	FALSE	FALSE	FALSE	FALSE	Not listed	Not listed	Not assessed	Not assessed	FALSE	FALSE
50	50	Spider	Agelenidae	Agelena	barunae	Tikader	1970	0	India		WSC	Agelena barunae	Agelena barunae	Agelena	FALSE	FALSE	FALSE	FALSE	FALSE	FALSE	TRUE	TRUE	FALSE	FALSE	FALSE	FALSE	FALSE	FALSE	FALSE	FALSE	FALSE	FALSE	Not listed	Not listed	Not assessed	Not assessed	FALSE	FALSE
51	51	Spider	Agelenidae	Allagelena	bifida	Wang	1997	1	China		WSC	Allagelena bifida	Allagelena bifida;Agelena aglaosa;Agelena bifida;Agelena agraulosa	Allagelena;Agelena	FALSE	FALSE	FALSE	FALSE	FALSE	FALSE	FALSE	TRUE	FALSE	FALSE	FALSE	FALSE	FALSE	FALSE	FALSE	FALSE	FALSE	FALSE	Not listed	Not listed	Not assessed	Not assessed	FALSE	FALSE
52	52	Spider	Agelenidae	Agelena	borbonica	Vinson	1863	0	Réunion		WSC	Agelena borbonica	Agelena borbonica	Agelena	FALSE	FALSE	FALSE	FALSE	FALSE	FALSE	TRUE	TRUE	FALSE	FALSE	FALSE	FALSE	FALSE	FALSE	FALSE	FALSE	FALSE	FALSE	Not listed	Not listed	Not assessed	Not assessed	FALSE	FALSE
53	53	Spider	Agelenidae	Agelena	canariensis	Lucas	1838	0	Canary Is., Morocco, Algeria		WSC	Agelena canariensis	Agelena canariensis;Nyssa canariensis	Agelena;Nyssa	FALSE	FALSE	FALSE	FALSE	FALSE	FALSE	TRUE	TRUE	FALSE	FALSE	FALSE	FALSE	FALSE	FALSE	FALSE	FALSE	FALSE	FALSE	Not listed	Not listed	Not assessed	Not assessed	FALSE	FALSE
54	54	Spider	Agelenidae	Agelena	chayu	Zhang, Zhu & Song	2005	0	China		WSC	Agelena chayu	Agelena chayu	Agelena	FALSE	FALSE	FALSE	FALSE	FALSE	FALSE	TRUE	TRUE	FALSE	FALSE	FALSE	FALSE	FALSE	FALSE	FALSE	FALSE	FALSE	FALSE	Not listed	Not listed	Not assessed	Not assessed	FALSE	FALSE
55	55	Spider	Agelenidae	Agelena	choi	Paik	1965	0	Korea		WSC	Agelena choi	Agelena choi;Agelena opulenta	Agelena	FALSE	FALSE	FALSE	FALSE	FALSE	FALSE	TRUE	TRUE	FALSE	FALSE	FALSE	FALSE	FALSE	FALSE	FALSE	FALSE	FALSE	FALSE	Not listed	Not listed	Not assessed	Not assessed	FALSE	FALSE
56	56	Spider	Agelenidae	Agelena	consociata	Denis	1965	0	Gabon		WSC	Agelena consociata	Agelena consociata	Agelena	FALSE	FALSE	FALSE	FALSE	FALSE	FALSE	TRUE	TRUE	FALSE	FALSE	FALSE	FALSE	FALSE	FALSE	FALSE	FALSE	FALSE	FALSE	Not listed	Not listed	Not assessed	Not assessed	FALSE	FALSE
57	57	Spider	Agelenidae	Agelena	cuspidata	Zhang, Zhu & Song	2005	0	China		WSC	Agelena cuspidata	Agelena cuspidata	Agelena	FALSE	FALSE	FALSE	FALSE	FALSE	FALSE	TRUE	TRUE	FALSE	FALSE	FALSE	FALSE	FALSE	FALSE	FALSE	FALSE	FALSE	FALSE	Not listed	Not listed	Not assessed	Not assessed	FALSE	FALSE
58	58	Spider	Agelenidae	Agelena	doris	Hogg	1922	0	Vietnam		WSC	Agelena doris	Agelena doris	Agelena	FALSE	FALSE	FALSE	FALSE	FALSE	FALSE	TRUE	TRUE	FALSE	FALSE	FALSE	FALSE	FALSE	FALSE	FALSE	FALSE	FALSE	FALSE	Not listed	Not listed	Not assessed	Not assessed	FALSE	FALSE
59	59	Spider	Agelenidae	Agelena	dubiosa	Strand	1908	0	Ethiopia, Rwanda		WSC	Agelena dubiosa	Agelena dubiosa	Agelena	FALSE	FALSE	FALSE	FALSE	FALSE	FALSE	TRUE	TRUE	FALSE	FALSE	FALSE	FALSE	FALSE	FALSE	FALSE	FALSE	FALSE	FALSE	Not listed	Not listed	Not assessed	Not assessed	FALSE	FALSE
60	60	Spider	Agelenidae	Mistaria	fagei	Caporiacco	1949	1	Kenya		WSC	Mistaria fagei	Mistaria fagei;Agelena fagei	Mistaria;Agelena	FALSE	FALSE	FALSE	FALSE	FALSE	FALSE	FALSE	TRUE	FALSE	FALSE	FALSE	FALSE	FALSE	FALSE	FALSE	FALSE	FALSE	FALSE	Not listed	Not listed	Not assessed	Not assessed	FALSE	FALSE
61	61	Spider	Agelenidae	Agelena	funerea	Simon	1909	0	East Africa		WSC	Agelena funerea	Agelena funerea	Agelena	FALSE	FALSE	FALSE	FALSE	FALSE	FALSE	TRUE	TRUE	FALSE	FALSE	FALSE	FALSE	FALSE	FALSE	FALSE	FALSE	FALSE	FALSE	Not listed	Not listed	Not assessed	Not assessed	FALSE	FALSE
62	62	Spider	Agelenidae	Agelena	gaerdesi	Roewer	1955	0	Namibia		WSC	Agelena gaerdesi	Agelena gaerdesi	Agelena	FALSE	FALSE	FALSE	FALSE	FALSE	FALSE	TRUE	TRUE	FALSE	FALSE	FALSE	FALSE	FALSE	FALSE	FALSE	FALSE	FALSE	FALSE	Not listed	Not listed	Not assessed	Not assessed	FALSE	FALSE
63	63	Spider	Agelenidae	Agelena	gautami	Tikader	1962	0	India		WSC	Agelena gautami	Agelena gautami	Agelena	FALSE	FALSE	FALSE	FALSE	FALSE	FALSE	TRUE	TRUE	FALSE	FALSE	FALSE	FALSE	FALSE	FALSE	FALSE	FALSE	FALSE	FALSE	Not listed	Not listed	Not assessed	Not assessed	FALSE	FALSE
64	64	Spider	Agelenidae	Agelena	gomerensis	Wunderlich	1992	0	Canary Is.		WSC	Agelena gomerensis	Agelena gomerensis	Agelena	FALSE	FALSE	FALSE	FALSE	FALSE	FALSE	TRUE	TRUE	FALSE	FALSE	FALSE	FALSE	FALSE	FALSE	FALSE	FALSE	FALSE	FALSE	Not listed	Not listed	Not assessed	Not assessed	FALSE	FALSE
65	65	Spider	Agelenidae	Agelena	gonzalezi	Schmidt	1980	0	Canary Is.		WSC	Agelena gonzalezi	Agelena gonzalezi	Agelena	FALSE	FALSE	FALSE	FALSE	FALSE	FALSE	TRUE	TRUE	FALSE	FALSE	FALSE	FALSE	FALSE	FALSE	FALSE	FALSE	FALSE	FALSE	Not listed	Not listed	Not assessed	Not assessed	FALSE	FALSE
66	66	Spider	Agelenidae	Agelena	hirsutissima	Caporiacco	1940	0	Ethiopia		WSC	Agelena hirsutissima	Agelena hirsutissima	Agelena	FALSE	FALSE	FALSE	FALSE	FALSE	FALSE	TRUE	TRUE	FALSE	FALSE	FALSE	FALSE	FALSE	FALSE	FALSE	FALSE	FALSE	FALSE	Not listed	Not listed	Not assessed	Not assessed	FALSE	FALSE
67	67	Spider	Agelenidae	Agelena	howelli	Benoit	1978	0	Tanzania		WSC	Agelena howelli	Agelena howelli	Agelena	FALSE	FALSE	FALSE	FALSE	FALSE	FALSE	TRUE	TRUE	FALSE	FALSE	FALSE	FALSE	FALSE	FALSE	FALSE	FALSE	FALSE	FALSE	Not listed	Not listed	Not assessed	Not assessed	FALSE	FALSE
68	68	Spider	Agelenidae	Agelena	incertissima	Caporiacco	1939	0	Ethiopia		WSC	Agelena incertissima	Agelena incertissima	Agelena	FALSE	FALSE	FALSE	FALSE	FALSE	FALSE	TRUE	TRUE	FALSE	FALSE	FALSE	FALSE	FALSE	FALSE	FALSE	FALSE	FALSE	FALSE	Not listed	Not listed	Not assessed	Not assessed	FALSE	FALSE
69	69	Spider	Agelenidae	Agelena	inda	Simon	1897	0	India		WSC	Agelena inda	Agelena inda	Agelena	FALSE	FALSE	FALSE	FALSE	FALSE	FALSE	TRUE	TRUE	FALSE	FALSE	FALSE	FALSE	FALSE	FALSE	FALSE	FALSE	FALSE	FALSE	Not listed	Not listed	Not assessed	Not assessed	FALSE	FALSE
70	70	Spider	Agelenidae	Agelena	injuria	Fox	1936	0	China		WSC	Agelena injuria	Agelena injuria	Agelena	FALSE	FALSE	FALSE	FALSE	FALSE	FALSE	TRUE	TRUE	FALSE	FALSE	FALSE	FALSE	FALSE	FALSE	FALSE	FALSE	FALSE	FALSE	Not listed	Not listed	Not assessed	Not assessed	FALSE	FALSE
71	71	Spider	Agelenidae	Mistaria	jaundea	Roewer	1955	1	Cameroon		WSC	Mistaria jaundea	Mistaria jaundea;Agelena jaundea	Mistaria;Agelena	FALSE	FALSE	FALSE	FALSE	FALSE	FALSE	FALSE	TRUE	FALSE	FALSE	FALSE	FALSE	FALSE	FALSE	FALSE	FALSE	FALSE	FALSE	Not listed	Not listed	Not assessed	Not assessed	FALSE	FALSE
72	72	Spider	Agelenidae	Agelena	jirisanensis	Paik	1965	0	Korea		WSC	Agelena jirisanensis	Agelena jirisanensis	Agelena	FALSE	FALSE	FALSE	FALSE	FALSE	FALSE	TRUE	TRUE	FALSE	FALSE	FALSE	FALSE	FALSE	FALSE	FALSE	FALSE	FALSE	FALSE	Not listed	Not listed	Not assessed	Not assessed	FALSE	FALSE
73	73	Spider	Agelenidae	Mistaria	jumbo	Strand	1913	1	DR Congo, Rwanda		WSC	Mistaria jumbo	Mistaria jumbo;Agelena jumbo	Mistaria;Agelena	FALSE	FALSE	FALSE	FALSE	FALSE	FALSE	FALSE	TRUE	FALSE	FALSE	FALSE	FALSE	FALSE	FALSE	FALSE	FALSE	FALSE	FALSE	Not listed	Not listed	Not assessed	Not assessed	FALSE	FALSE
74	74	Spider	Agelenidae	Mistaria	kiwuensis	Strand	1913	1	DR Congo		WSC	Mistaria kiwuensis	Mistaria kiwuensis;Agelena jumbo kiwuensis;Mistaria jumbo kiwuensis	Mistaria;Agelena	FALSE	FALSE	FALSE	FALSE	FALSE	FALSE	FALSE	TRUE	FALSE	FALSE	FALSE	FALSE	FALSE	FALSE	FALSE	FALSE	FALSE	FALSE	Not listed	Not listed	Not assessed	Not assessed	FALSE	FALSE
75	75	Spider	Agelenidae	Mistaria	keniana	Roewer	1955	1	Kenya		WSC	Mistaria keniana	Mistaria keniana;Agelena keniana	Mistaria;Agelena	FALSE	FALSE	FALSE	FALSE	FALSE	FALSE	FALSE	TRUE	FALSE	FALSE	FALSE	FALSE	FALSE	FALSE	FALSE	FALSE	FALSE	FALSE	Not listed	Not listed	Not assessed	Not assessed	FALSE	FALSE
76	76	Spider	Agelenidae	Mistaria	kiboschensis	Lessert	1915	1	Central, East Africa		WSC	Mistaria kiboschensis	Mistaria kiboschensis;Agelena leucopyga kiboschensis;Agelena kiboschensis	Mistaria;Agelena	FALSE	FALSE	FALSE	FALSE	FALSE	FALSE	FALSE	TRUE	FALSE	FALSE	FALSE	FALSE	FALSE	FALSE	FALSE	FALSE	FALSE	FALSE	Not listed	Not listed	Not assessed	Not assessed	FALSE	FALSE
77	77	Spider	Agelenidae	Agelena	labyrinthica	Clerck	1757	1	Europe to Central Asia, Mongolia, China, Korea, Japan		WSC	Agelena labyrinthica	Agelena labyrinthica;Araneus labyrinthicus;Aranea labyrinthica;Aranea riparia;Aranea r�selii;Aranea furcata;Aranea liliigera;Dolomeda montana;Theridium maxillare;Agalena labyrinthica;Agelena pinetorum;Agelena tubicola;Agelena labyrinthiea	Agelena;Araneus;Aranea;Dolomeda;Theridium;Agalena	FALSE	FALSE	FALSE	TRUE	FALSE	FALSE	TRUE	TRUE	FALSE	FALSE	FALSE	FALSE	FALSE	TRUE	FALSE	FALSE	FALSE	FALSE	Not listed	Not listed	Not assessed	Not assessed	FALSE	FALSE
78	78	Spider	Agelenidae	Mistaria	lawrencei	Roewer	1955	1	Zimbabwe		WSC	Mistaria lawrencei	Mistaria lawrencei;Agelena lawrencei	Mistaria;Agelena	FALSE	FALSE	FALSE	FALSE	FALSE	FALSE	FALSE	TRUE	FALSE	FALSE	FALSE	FALSE	FALSE	FALSE	FALSE	FALSE	FALSE	FALSE	Not listed	Not listed	Not assessed	Not assessed	FALSE	FALSE
79	79	Spider	Agelenidae	Agelena	limbata	Thorell	1897	0	China, Myanmar, Laos		WSC	Agelena limbata	Agelena limbata;Agalena limbata;Agelena sublimbata;Agelena silvatica	Agelena;Agalena	FALSE	FALSE	FALSE	FALSE	FALSE	FALSE	TRUE	TRUE	FALSE	FALSE	FALSE	FALSE	FALSE	FALSE	FALSE	FALSE	FALSE	FALSE	Not listed	Not listed	Not assessed	Not assessed	FALSE	FALSE
80	80	Spider	Agelenidae	Agelena	lingua	Strand	1913	0	Central Africa		WSC	Agelena lingua	Agelena lingua	Agelena	FALSE	FALSE	FALSE	FALSE	FALSE	FALSE	TRUE	TRUE	FALSE	FALSE	FALSE	FALSE	FALSE	FALSE	FALSE	FALSE	FALSE	FALSE	Not listed	Not listed	Not assessed	Not assessed	FALSE	FALSE
81	81	Spider	Agelenidae	Agelena	littoricola	Strand	1913	0	Central Africa		WSC	Agelena littoricola	Agelena littoricola	Agelena	FALSE	FALSE	FALSE	FALSE	FALSE	FALSE	TRUE	TRUE	FALSE	FALSE	FALSE	FALSE	FALSE	FALSE	FALSE	FALSE	FALSE	FALSE	Not listed	Not listed	Not assessed	Not assessed	FALSE	FALSE
82	82	Spider	Agelenidae	Mistaria	longimamillata	Roewer	1955	1	Mozambique		WSC	Mistaria longimamillata	Mistaria longimamillata;Agelena longimamillata	Mistaria;Agelena	FALSE	FALSE	FALSE	FALSE	FALSE	FALSE	FALSE	TRUE	FALSE	FALSE	FALSE	FALSE	FALSE	FALSE	FALSE	FALSE	FALSE	FALSE	Not listed	Not listed	Not assessed	Not assessed	FALSE	FALSE
83	83	Spider	Agelenidae	Agelena	longipes	Carpenter	1900	0	Britain		WSC	Agelena longipes	Agelena longipes	Agelena	FALSE	FALSE	FALSE	FALSE	FALSE	FALSE	TRUE	TRUE	FALSE	FALSE	FALSE	FALSE	FALSE	FALSE	FALSE	FALSE	FALSE	FALSE	Not listed	Not listed	Not assessed	Not assessed	FALSE	FALSE
84	84	Spider	Agelenidae	Agelena	lukla	Nishikawa	1980	0	Nepal, China		WSC	Agelena lukla	Agelena lukla	Agelena	FALSE	FALSE	FALSE	FALSE	FALSE	FALSE	TRUE	TRUE	FALSE	FALSE	FALSE	FALSE	FALSE	FALSE	FALSE	FALSE	FALSE	FALSE	Not listed	Not listed	Not assessed	Not assessed	FALSE	FALSE
85	85	Spider	Agelenidae	Agelena	maracandensis	Charitonov	1946	1	Central Asia		WSC	Agelena maracandensis	Agelena maracandensis;Tegenaria maracandensis	Agelena;Tegenaria	FALSE	FALSE	FALSE	FALSE	FALSE	FALSE	TRUE	TRUE	FALSE	FALSE	FALSE	FALSE	FALSE	FALSE	FALSE	FALSE	FALSE	FALSE	Not listed	Not listed	Not assessed	Not assessed	FALSE	FALSE
86	88	Spider	Agelenidae	Mistaria	moschiensis	Roewer	1955	1	Tanzania		WSC	Mistaria moschiensis	Mistaria moschiensis;Agelena moschiensis	Mistaria;Agelena	FALSE	FALSE	FALSE	FALSE	FALSE	FALSE	FALSE	TRUE	FALSE	FALSE	FALSE	FALSE	FALSE	FALSE	FALSE	FALSE	FALSE	FALSE	Not listed	Not listed	Not assessed	Not assessed	FALSE	FALSE
87	89	Spider	Agelenidae	Mistaria	mossambica	Roewer	1955	1	Mozambique		WSC	Mistaria mossambica	Mistaria mossambica;Agelena mossambica	Mistaria;Agelena	FALSE	FALSE	FALSE	FALSE	FALSE	FALSE	FALSE	TRUE	FALSE	FALSE	FALSE	FALSE	FALSE	FALSE	FALSE	FALSE	FALSE	FALSE	Not listed	Not listed	Not assessed	Not assessed	FALSE	FALSE
88	90	Spider	Agelenidae	Mistaria	nairobii	Caporiacco	1949	1	Central, East Africa		WSC	Mistaria nairobii	Mistaria nairobii;Agelena leucopyga nairobii;Agelena nairobii	Mistaria;Agelena	FALSE	FALSE	FALSE	FALSE	FALSE	FALSE	FALSE	TRUE	FALSE	FALSE	FALSE	FALSE	FALSE	FALSE	FALSE	FALSE	FALSE	FALSE	Not listed	Not listed	Not assessed	Not assessed	FALSE	FALSE
89	91	Spider	Agelenidae	Agelena	nigra	Caporiacco	1940	0	Ethiopia		WSC	Agelena nigra	Agelena nigra	Agelena	FALSE	FALSE	FALSE	FALSE	FALSE	FALSE	TRUE	TRUE	FALSE	FALSE	FALSE	FALSE	FALSE	FALSE	FALSE	FALSE	FALSE	FALSE	Not listed	Not listed	Not assessed	Not assessed	FALSE	FALSE
90	92	Spider	Agelenidae	Mistaria	nyassana	Roewer	1955	1	Malawi		WSC	Mistaria nyassana	Mistaria nyassana;Agelena nyassana	Mistaria;Agelena	FALSE	FALSE	FALSE	FALSE	FALSE	FALSE	FALSE	TRUE	FALSE	FALSE	FALSE	FALSE	FALSE	FALSE	FALSE	FALSE	FALSE	FALSE	Not listed	Not listed	Not assessed	Not assessed	FALSE	FALSE
91	93	Spider	Agelenidae	Agelena	oaklandensis	Barman	1979	0	India		WSC	Agelena oaklandensis	Agelena oaklandensis	Agelena	FALSE	FALSE	FALSE	FALSE	FALSE	FALSE	TRUE	TRUE	FALSE	FALSE	FALSE	FALSE	FALSE	FALSE	FALSE	FALSE	FALSE	FALSE	Not listed	Not listed	Not assessed	Not assessed	FALSE	FALSE
92	94	Spider	Agelenidae	Agelena	orientalis	C. L. Koch	1837	0	Italy to Central Asia, Iran		WSC	Agelena orientalis	Agelena orientalis;Agelena syriaca;Agelena taurica;Agelena gracilens taurica;Agelena labyrinthica orientalis;Agelena similis taurica	Agelena	FALSE	FALSE	FALSE	FALSE	TRUE	TRUE	TRUE	TRUE	TRUE	TRUE	FALSE	FALSE	FALSE	FALSE	FALSE	FALSE	FALSE	FALSE	Not listed	Not listed	Not assessed	Not assessed	TRUE	TRUE
93	95	Spider	Agelenidae	Agelena	poliosata	Wang	1991	0	China		WSC	Agelena poliosata	Agelena poliosata;Agelena micropunctulata	Agelena	FALSE	FALSE	FALSE	FALSE	FALSE	FALSE	TRUE	TRUE	FALSE	FALSE	FALSE	FALSE	FALSE	FALSE	FALSE	FALSE	FALSE	FALSE	Not listed	Not listed	Not assessed	Not assessed	FALSE	FALSE
94	96	Spider	Agelenidae	Agelena	republicana	Darchen	1967	0	Gabon		WSC	Agelena republicana	Agelena republicana	Agelena	FALSE	FALSE	FALSE	FALSE	FALSE	FALSE	TRUE	TRUE	FALSE	FALSE	FALSE	FALSE	FALSE	FALSE	FALSE	FALSE	FALSE	FALSE	Not listed	Not listed	Not assessed	Not assessed	FALSE	FALSE
95	97	Spider	Agelenidae	Agelena	satmila	Tikader	1970	0	India		WSC	Agelena satmila	Agelena satmila	Agelena	FALSE	FALSE	FALSE	FALSE	FALSE	FALSE	TRUE	TRUE	FALSE	FALSE	FALSE	FALSE	FALSE	FALSE	FALSE	FALSE	FALSE	FALSE	Not listed	Not listed	Not assessed	Not assessed	FALSE	FALSE
96	98	Spider	Agelenidae	Allagelena	scopulata	Wang	1991	1	China		WSC	Allagelena scopulata	Allagelena scopulata;Agelena scopulata	Allagelena;Agelena	FALSE	FALSE	FALSE	FALSE	FALSE	FALSE	FALSE	TRUE	FALSE	FALSE	FALSE	FALSE	FALSE	FALSE	FALSE	FALSE	FALSE	FALSE	Not listed	Not listed	Not assessed	Not assessed	FALSE	FALSE
97	99	Spider	Agelenidae	Agelena	secsuensis	Lendl	1898	0	China		WSC	Agelena secsuensis	Agelena secsuensis;Agalena secsuensis	Agelena;Agalena	FALSE	FALSE	FALSE	FALSE	FALSE	FALSE	TRUE	TRUE	FALSE	FALSE	FALSE	FALSE	FALSE	FALSE	FALSE	FALSE	FALSE	FALSE	Not listed	Not listed	Not assessed	Not assessed	FALSE	FALSE
98	100	Spider	Agelenidae	Agelena	sherpa	Nishikawa	1980	0	Nepal		WSC	Agelena sherpa	Agelena sherpa	Agelena	FALSE	FALSE	FALSE	FALSE	FALSE	FALSE	TRUE	TRUE	FALSE	FALSE	FALSE	FALSE	FALSE	FALSE	FALSE	FALSE	FALSE	FALSE	Not listed	Not listed	Not assessed	Not assessed	FALSE	FALSE
99	101	Spider	Agelenidae	Agelena	shillongensis	Tikader	1969	0	India		WSC	Agelena shillongensis	Agelena shillongensis	Agelena	FALSE	FALSE	FALSE	FALSE	FALSE	FALSE	TRUE	TRUE	FALSE	FALSE	FALSE	FALSE	FALSE	FALSE	FALSE	FALSE	FALSE	FALSE	Not listed	Not listed	Not assessed	Not assessed	FALSE	FALSE
100	102	Spider	Agelenidae	Agelena	silvatica	Oliger	1983	0	Russia (Far East), Korea, Japan, China, Taiwan		WSC	Agelena silvatica	Agelena silvatica;Agelena limbata;Agelena aglaosa;Agelena daoxianensis;Agelena agraulosa	Agelena	FALSE	FALSE	FALSE	FALSE	FALSE	FALSE	TRUE	TRUE	FALSE	FALSE	FALSE	FALSE	FALSE	FALSE	FALSE	FALSE	FALSE	FALSE	Not listed	Not listed	Not assessed	Not assessed	FALSE	FALSE
101	103	Spider	Agelenidae	Agelena	suboculata	Simon	1910	0	Botswana		WSC	Agelena suboculata	Agelena suboculata	Agelena	FALSE	FALSE	FALSE	FALSE	FALSE	FALSE	TRUE	TRUE	FALSE	FALSE	FALSE	FALSE	FALSE	FALSE	FALSE	FALSE	FALSE	FALSE	Not listed	Not listed	Not assessed	Not assessed	FALSE	FALSE
102	104	Spider	Agelenidae	Benoitia	tadzhika	Andreeva	1976	1	Russia (Europe) to Central Asia		WSC	Benoitia tadzhika	Benoitia tadzhika;Agelena tadzhika	Benoitia;Agelena	FALSE	FALSE	FALSE	FALSE	FALSE	FALSE	FALSE	TRUE	FALSE	FALSE	FALSE	FALSE	FALSE	FALSE	FALSE	FALSE	FALSE	FALSE	Not listed	Not listed	Not assessed	Not assessed	FALSE	FALSE
103	105	Spider	Agelenidae	Agelena	tenerifensis	Wunderlich	1992	0	Canary Is.		WSC	Agelena tenerifensis	Agelena tenerifensis	Agelena	FALSE	FALSE	FALSE	FALSE	FALSE	FALSE	TRUE	TRUE	FALSE	FALSE	FALSE	FALSE	FALSE	FALSE	FALSE	FALSE	FALSE	FALSE	Not listed	Not listed	Not assessed	Not assessed	FALSE	FALSE
104	106	Spider	Agelenidae	Agelena	tenuella	Roewer	1955	0	Cameroon		WSC	Agelena tenuella	Agelena tenuella	Agelena	FALSE	FALSE	FALSE	FALSE	FALSE	FALSE	TRUE	TRUE	FALSE	FALSE	FALSE	FALSE	FALSE	FALSE	FALSE	FALSE	FALSE	FALSE	Not listed	Not listed	Not assessed	Not assessed	FALSE	FALSE
105	107	Spider	Agelenidae	Agelena	tenuis	Hogg	1922	0	Vietnam		WSC	Agelena tenuis	Agelena tenuis	Agelena	FALSE	FALSE	FALSE	FALSE	FALSE	FALSE	TRUE	TRUE	FALSE	FALSE	FALSE	FALSE	FALSE	FALSE	FALSE	FALSE	FALSE	FALSE	Not listed	Not listed	Not assessed	Not assessed	FALSE	FALSE
106	108	Spider	Agelenidae	Mistaria	teteana	Roewer	1955	1	Mozambique		WSC	Mistaria teteana	Mistaria teteana;Agelena teteana	Mistaria;Agelena	FALSE	FALSE	FALSE	FALSE	FALSE	FALSE	FALSE	TRUE	FALSE	FALSE	FALSE	FALSE	FALSE	FALSE	FALSE	FALSE	FALSE	FALSE	Not listed	Not listed	Not assessed	Not assessed	FALSE	FALSE
107	109	Spider	Agelenidae	Agelena	tungchis	Lee	1998	0	Taiwan		WSC	Agelena tungchis	Agelena tungchis	Agelena	FALSE	FALSE	FALSE	FALSE	FALSE	FALSE	TRUE	TRUE	FALSE	FALSE	FALSE	FALSE	FALSE	FALSE	FALSE	FALSE	FALSE	FALSE	Not listed	Not listed	Not assessed	Not assessed	FALSE	FALSE
108	110	Spider	Agelenidae	Mistaria	zorica	Strand	1913	1	Central, East Africa		WSC	Mistaria zorica	Mistaria zorica;Agelena zorica	Mistaria;Agelena	FALSE	FALSE	FALSE	FALSE	FALSE	FALSE	FALSE	TRUE	FALSE	FALSE	FALSE	FALSE	FALSE	FALSE	FALSE	FALSE	FALSE	FALSE	Not listed	Not listed	Not assessed	Not assessed	FALSE	FALSE
109	111	Spider	Agelenidae	Mistaria	zuluana	Roewer	1955	1	South Africa		WSC	Mistaria zuluana	Mistaria zuluana;Agelena zuluana	Mistaria;Agelena	FALSE	FALSE	FALSE	FALSE	FALSE	FALSE	FALSE	TRUE	FALSE	FALSE	FALSE	FALSE	FALSE	FALSE	FALSE	FALSE	FALSE	FALSE	Not listed	Not listed	Not assessed	Not assessed	FALSE	FALSE
110	112	Spider	Agelenidae	Agelenella	pusilla	Pocock	1903	1	Yemen (mainland, Socotra)		WSC	Agelenella pusilla	Agelenella pusilla;Agelena pusilla	Agelenella;Agelena	FALSE	FALSE	FALSE	FALSE	FALSE	FALSE	FALSE	TRUE	FALSE	FALSE	FALSE	FALSE	FALSE	FALSE	FALSE	FALSE	FALSE	FALSE	Not listed	Not listed	Not assessed	Not assessed	FALSE	FALSE
111	113	Spider	Agelenidae	Agelenopsis	actuosa	Gertsch & Ivie	1936	1	USA, Canada		WSC	Agelenopsis actuosa	Agelenopsis actuosa;Agelena actuosa;Agelena arctuosa	Agelenopsis;Agelena	FALSE	FALSE	FALSE	FALSE	FALSE	FALSE	FALSE	TRUE	FALSE	FALSE	FALSE	FALSE	FALSE	FALSE	FALSE	FALSE	FALSE	FALSE	Not listed	Not listed	Not assessed	Not assessed	FALSE	FALSE
112	114	Spider	Agelenidae	Agelenopsis	aleenae	Chamberlin & Ivie	1935	0	USA		WSC	Agelenopsis aleenae	Agelenopsis aleenae	Agelenopsis	FALSE	FALSE	FALSE	FALSE	FALSE	FALSE	FALSE	FALSE	FALSE	FALSE	FALSE	FALSE	FALSE	FALSE	FALSE	FALSE	FALSE	FALSE	Not listed	Not listed	Not assessed	Not assessed	FALSE	FALSE
113	115	Spider	Agelenidae	Agelenopsis	aperta	Gertsch	1934	1	USA, Mexico		WSC	Agelenopsis aperta	Agelenopsis aperta;Agelena aperta;Agelenopsis aperta guttata;Agelenopsis gertschi	Agelenopsis;Agelena	FALSE	FALSE	FALSE	FALSE	FALSE	FALSE	FALSE	TRUE	FALSE	FALSE	FALSE	FALSE	FALSE	FALSE	FALSE	FALSE	FALSE	FALSE	Not listed	Not listed	Not assessed	Not assessed	FALSE	FALSE
114	116	Spider	Agelenidae	Agelenopsis	emertoni	Chamberlin & Ivie	1935	0	USA		WSC	Agelenopsis emertoni	Agelenopsis emertoni	Agelenopsis	FALSE	FALSE	FALSE	FALSE	FALSE	FALSE	FALSE	FALSE	FALSE	FALSE	FALSE	FALSE	FALSE	FALSE	FALSE	FALSE	FALSE	FALSE	Not listed	Not listed	Not assessed	Not assessed	FALSE	FALSE
115	117	Spider	Agelenidae	Agelenopsis	kastoni	Chamberlin & Ivie	1941	0	USA		WSC	Agelenopsis kastoni	Agelenopsis kastoni	Agelenopsis	FALSE	FALSE	FALSE	FALSE	FALSE	FALSE	FALSE	FALSE	FALSE	FALSE	FALSE	FALSE	FALSE	FALSE	FALSE	FALSE	FALSE	FALSE	Not listed	Not listed	Not assessed	Not assessed	FALSE	FALSE
116	118	Spider	Agelenidae	Agelenopsis	longistyla	Banks	1901	1	USA		WSC	Agelenopsis longistyla	Agelenopsis longistyla;Agelena longystylus;Agelenopsis longistylus	Agelenopsis;Agelena	FALSE	FALSE	FALSE	FALSE	FALSE	FALSE	FALSE	TRUE	FALSE	FALSE	FALSE	FALSE	FALSE	FALSE	FALSE	FALSE	FALSE	FALSE	Not listed	Not listed	Not assessed	Not assessed	FALSE	FALSE
117	119	Spider	Agelenidae	Agelenopsis	naevia	Walckenaer	1841	1	USA, Canada		WSC	Agelenopsis naevia	Agelenopsis naevia;Agelena naevia;Nyssa naevia;Agelena hentzii;Agalena naevia	Agelenopsis;Agelena;Nyssa;Agalena	FALSE	FALSE	FALSE	FALSE	FALSE	FALSE	FALSE	TRUE	FALSE	FALSE	FALSE	FALSE	FALSE	FALSE	FALSE	FALSE	FALSE	FALSE	Not listed	Not listed	Not assessed	Not assessed	FALSE	FALSE
118	120	Spider	Agelenidae	Agelenopsis	oklahoma	Gertsch	1936	1	USA, Canada		WSC	Agelenopsis oklahoma	Agelenopsis oklahoma;Agelena oklahoma	Agelenopsis;Agelena	FALSE	FALSE	FALSE	FALSE	FALSE	FALSE	FALSE	TRUE	FALSE	FALSE	FALSE	FALSE	FALSE	FALSE	FALSE	FALSE	FALSE	FALSE	Not listed	Not listed	Not assessed	Not assessed	FALSE	FALSE
119	121	Spider	Agelenidae	Agelenopsis	oregonensis	Chamberlin & Ivie	1935	0	USA, Canada		WSC	Agelenopsis oregonensis	Agelenopsis oregonensis;Agelena oregonensis	Agelenopsis;Agelena	FALSE	FALSE	FALSE	FALSE	FALSE	FALSE	FALSE	TRUE	FALSE	FALSE	FALSE	FALSE	FALSE	FALSE	FALSE	FALSE	FALSE	FALSE	Not listed	Not listed	Not assessed	Not assessed	FALSE	FALSE
120	122	Spider	Agelenidae	Agelenopsis	pennsylvanica	C. L. Koch	1843	1	USA		WSC	Agelenopsis pennsylvanica	Agelenopsis pennsylvanica;Agelena pensylvanica;Agelena americana;Agelena naevia (var.);Agelena pennsylvanica;Agelenopsis americana	Agelenopsis;Agelena	FALSE	FALSE	FALSE	FALSE	FALSE	FALSE	FALSE	TRUE	FALSE	FALSE	FALSE	FALSE	FALSE	FALSE	FALSE	FALSE	FALSE	FALSE	Not listed	Not listed	Not assessed	Not assessed	FALSE	FALSE
121	123	Spider	Agelenidae	Agelenopsis	potteri	Blackwall	1846	1	North America. Introduced to Ukraine, Russia (Europe, Far East), Kirgizstan		WSC	Agelenopsis potteri	Agelenopsis potteri;Agelena potteri;Agelenopsis albipilis	Agelenopsis;Agelena	FALSE	FALSE	FALSE	FALSE	FALSE	FALSE	FALSE	TRUE	FALSE	FALSE	FALSE	FALSE	FALSE	FALSE	FALSE	FALSE	FALSE	FALSE	Not listed	Not listed	Not assessed	Not assessed	FALSE	FALSE
122	124	Spider	Agelenidae	Agelenopsis	spatula	Chamberlin & Ivie	1935	0	USA		WSC	Agelenopsis spatula	Agelenopsis spatula	Agelenopsis	FALSE	FALSE	FALSE	FALSE	FALSE	FALSE	FALSE	FALSE	FALSE	FALSE	FALSE	FALSE	FALSE	FALSE	FALSE	FALSE	FALSE	FALSE	Not listed	Not listed	Not assessed	Not assessed	FALSE	FALSE
123	125	Spider	Agelenidae	Agelenopsis	utahana	Chamberlin & Ivie	1933	1	USA, Canada		WSC	Agelenopsis utahana	Agelenopsis utahana;Agelena utahana	Agelenopsis;Agelena	FALSE	FALSE	FALSE	FALSE	FALSE	FALSE	FALSE	TRUE	FALSE	FALSE	FALSE	FALSE	FALSE	FALSE	FALSE	FALSE	FALSE	FALSE	Not listed	Not listed	Not assessed	Not assessed	FALSE	FALSE
124	126	Spider	Agelenidae	Ageleradix	cymbiforma	Wang	1991	1	China		WSC	Ageleradix cymbiforma	Ageleradix cymbiforma;Agelena cymbiforma;Ageleradix zhishengi	Ageleradix;Agelena	FALSE	FALSE	FALSE	FALSE	FALSE	FALSE	FALSE	TRUE	FALSE	FALSE	FALSE	FALSE	FALSE	FALSE	FALSE	FALSE	FALSE	FALSE	Not listed	Not listed	Not assessed	Not assessed	FALSE	FALSE
125	127	Spider	Agelenidae	Ageleradix	otiforma	Wang	1991	1	China		WSC	Ageleradix otiforma	Ageleradix otiforma;Agelena otiforma	Ageleradix;Agelena	FALSE	FALSE	FALSE	FALSE	FALSE	FALSE	FALSE	TRUE	FALSE	FALSE	FALSE	FALSE	FALSE	FALSE	FALSE	FALSE	FALSE	FALSE	Not listed	Not listed	Not assessed	Not assessed	FALSE	FALSE
126	128	Spider	Agelenidae	Ageleradix	sichuanensis	Xu & Li	2007	0	China		WSC	Ageleradix sichuanensis	Ageleradix sichuanensis	Ageleradix	FALSE	FALSE	FALSE	FALSE	FALSE	FALSE	FALSE	FALSE	FALSE	FALSE	FALSE	FALSE	FALSE	FALSE	FALSE	FALSE	FALSE	FALSE	Not listed	Not listed	Not assessed	Not assessed	FALSE	FALSE
127	129	Spider	Agelenidae	Ageleradix	schwendingeri	Zhang, Li & Xu	2008	0	China		WSC	Ageleradix schwendingeri	Ageleradix schwendingeri	Ageleradix	FALSE	FALSE	FALSE	FALSE	FALSE	FALSE	FALSE	FALSE	FALSE	FALSE	FALSE	FALSE	FALSE	FALSE	FALSE	FALSE	FALSE	FALSE	Not listed	Not listed	Not assessed	Not assessed	FALSE	FALSE
128	130	Spider	Agelenidae	Ageleradix	sternseptum	Zhang, Li & Xu	2008	0	China		WSC	Ageleradix sternseptum	Ageleradix sternseptum	Ageleradix	FALSE	FALSE	FALSE	FALSE	FALSE	FALSE	FALSE	FALSE	FALSE	FALSE	FALSE	FALSE	FALSE	FALSE	FALSE	FALSE	FALSE	FALSE	Not listed	Not listed	Not assessed	Not assessed	FALSE	FALSE
129	131	Spider	Agelenidae	Ageleradix	zhishengi	Zhang, Li & Xu	2008	0	China		WSC	Ageleradix zhishengi	Ageleradix zhishengi;Agelena cymbiforma	Ageleradix;Agelena	FALSE	FALSE	FALSE	FALSE	FALSE	FALSE	FALSE	TRUE	FALSE	FALSE	FALSE	FALSE	FALSE	FALSE	FALSE	FALSE	FALSE	FALSE	Not listed	Not listed	Not assessed	Not assessed	FALSE	FALSE
130	132	Spider	Agelenidae	Agelescape	affinis	Kulczyński	1911	1	Syria, Israel, Lebanon?		WSC	Agelescape affinis	Agelescape affinis;Agelena affinis	Agelescape;Agelena	FALSE	FALSE	FALSE	FALSE	FALSE	FALSE	FALSE	TRUE	FALSE	FALSE	FALSE	FALSE	FALSE	FALSE	FALSE	FALSE	FALSE	FALSE	Not listed	Not listed	Not assessed	Not assessed	FALSE	FALSE
131	133	Spider	Agelenidae	Persiscape	caucasica	Guseinov, Marusik & Koponen	2005	1	Greece, Turkey, Georgia, Azerbaijan		WSC	Persiscape caucasica	Persiscape caucasica;Agelescape caucasica	Persiscape;Agelescape	FALSE	FALSE	FALSE	FALSE	FALSE	FALSE	FALSE	FALSE	FALSE	FALSE	FALSE	FALSE	FALSE	FALSE	FALSE	FALSE	FALSE	FALSE	Not listed	Not listed	Not assessed	Not assessed	FALSE	FALSE
132	135	Spider	Agelenidae	Persiscape	gideoni	Levy	1996	1	Turkey, Georgia, Azerbaijan, Israel, Iran		WSC	Persiscape gideoni	Persiscape gideoni;Agelena affinis;Agelescape gideoni;Agelescape dunini	Persiscape;Agelena;Agelescape	FALSE	FALSE	FALSE	FALSE	FALSE	FALSE	FALSE	TRUE	FALSE	FALSE	FALSE	FALSE	FALSE	FALSE	FALSE	FALSE	FALSE	FALSE	Not listed	Not listed	Not assessed	Not assessed	FALSE	FALSE
133	136	Spider	Agelenidae	Persiscape	levyi	Guseinov, Marusik & Koponen	2005	1	Azerbaijan, Iran		WSC	Persiscape levyi	Persiscape levyi;Agelescape levyi;Agelescape talyshica;Agelescape	Persiscape;Agelescape	FALSE	FALSE	FALSE	FALSE	FALSE	FALSE	FALSE	FALSE	FALSE	FALSE	FALSE	FALSE	FALSE	FALSE	FALSE	FALSE	FALSE	FALSE	Not listed	Not listed	Not assessed	Not assessed	FALSE	FALSE
134	137	Spider	Agelenidae	Agelescape	livida	Simon	1875	1	Mediterranean		WSC	Agelescape livida	Agelescape livida;Agelena livida	Agelescape;Agelena	FALSE	FALSE	FALSE	FALSE	FALSE	FALSE	FALSE	TRUE	FALSE	FALSE	FALSE	FALSE	FALSE	FALSE	FALSE	FALSE	FALSE	FALSE	Not listed	Not listed	Not assessed	Not assessed	FALSE	FALSE
135	139	Spider	Agelenidae	Ahua	dentata	Forster & Wilton	1973	0	New Zealand		WSC	Ahua dentata	Ahua dentata	Ahua	FALSE	FALSE	FALSE	FALSE	FALSE	FALSE	FALSE	FALSE	FALSE	FALSE	FALSE	FALSE	FALSE	FALSE	FALSE	FALSE	FALSE	FALSE	Not listed	Not listed	Not assessed	Not assessed	FALSE	FALSE
136	140	Spider	Agelenidae	Ahua	insula	Forster & Wilton	1973	0	New Zealand		WSC	Ahua insula	Ahua insula	Ahua	FALSE	FALSE	FALSE	FALSE	FALSE	FALSE	FALSE	FALSE	FALSE	FALSE	FALSE	FALSE	FALSE	FALSE	FALSE	FALSE	FALSE	FALSE	Not listed	Not listed	Not assessed	Not assessed	FALSE	FALSE
137	141	Spider	Agelenidae	Ahua	kaituna	Forster & Wilton	1973	0	New Zealand		WSC	Ahua kaituna	Ahua kaituna	Ahua	FALSE	FALSE	FALSE	FALSE	FALSE	FALSE	FALSE	FALSE	FALSE	FALSE	FALSE	FALSE	FALSE	FALSE	FALSE	FALSE	FALSE	FALSE	Not listed	Not listed	Not assessed	Not assessed	FALSE	FALSE
138	142	Spider	Agelenidae	Ahua	vulgaris	Forster & Wilton	1973	0	New Zealand		WSC	Ahua vulgaris	Ahua vulgaris	Ahua	FALSE	FALSE	FALSE	FALSE	FALSE	FALSE	FALSE	FALSE	FALSE	FALSE	FALSE	FALSE	FALSE	FALSE	FALSE	FALSE	FALSE	FALSE	Not listed	Not listed	Not assessed	Not assessed	FALSE	FALSE
139	143	Spider	Agelenidae	Allagelena	bistriata	Grube	1861	1	Russia (Far East), China		WSC	Allagelena bistriata	Allagelena bistriata;Agelena bistriata;Agelena opulenta	Allagelena;Agelena	FALSE	FALSE	FALSE	FALSE	FALSE	FALSE	FALSE	TRUE	FALSE	FALSE	FALSE	FALSE	FALSE	FALSE	FALSE	FALSE	FALSE	FALSE	Not listed	Not listed	Not assessed	Not assessed	FALSE	FALSE
140	144	Spider	Agelenidae	Allagelena	difficilis	Fox	1936	1	China, Korea		WSC	Allagelena difficilis	Allagelena difficilis;Agelena difficilis;Agelena opulenta	Allagelena;Agelena	FALSE	FALSE	FALSE	FALSE	FALSE	FALSE	FALSE	TRUE	FALSE	FALSE	FALSE	FALSE	FALSE	FALSE	FALSE	FALSE	FALSE	FALSE	Not listed	Not listed	Not assessed	Not assessed	FALSE	FALSE
141	145	Spider	Agelenidae	Allagelena	donggukensis	Kim	1996	1	Korea, Japan		WSC	Allagelena donggukensis	Allagelena donggukensis;Agelena donggukensis	Allagelena;Agelena	FALSE	FALSE	FALSE	FALSE	FALSE	FALSE	FALSE	TRUE	FALSE	FALSE	FALSE	FALSE	FALSE	FALSE	FALSE	FALSE	FALSE	FALSE	Not listed	Not listed	Not assessed	Not assessed	FALSE	FALSE
142	146	Spider	Agelenidae	Allagelena	gracilens	C. L. Koch	1841	1	Europe to Central Asia		WSC	Allagelena gracilens	Allagelena gracilens;Agelena gracilens;Agelena similis;Agelena gracilis;Agalena brunea;Agalena similis;Agelena mengeella;Allagelena syriaca	Allagelena;Agelena;Agalena	FALSE	FALSE	FALSE	FALSE	FALSE	FALSE	FALSE	TRUE	FALSE	FALSE	FALSE	FALSE	FALSE	FALSE	FALSE	FALSE	FALSE	FALSE	Not listed	Not listed	Not assessed	Not assessed	FALSE	FALSE
143	147	Spider	Agelenidae	Allagelena	koreana	Paik	1965	1	China, Korea		WSC	Allagelena koreana	Allagelena koreana;Agelena koreana;Agelena opulenta;Agelena sangzhiensis	Allagelena;Agelena	FALSE	FALSE	FALSE	FALSE	FALSE	FALSE	FALSE	TRUE	FALSE	FALSE	FALSE	FALSE	FALSE	FALSE	FALSE	FALSE	FALSE	FALSE	Not listed	Not listed	Not assessed	Not assessed	FALSE	FALSE
144	148	Spider	Agelenidae	Allagelena	monticola	Chami-Kranon, Likhitrakarn & Dankittipakul	2007	0	Thailand		WSC	Allagelena monticola	Allagelena monticola	Allagelena	FALSE	FALSE	FALSE	FALSE	FALSE	FALSE	FALSE	FALSE	FALSE	FALSE	FALSE	FALSE	FALSE	FALSE	FALSE	FALSE	FALSE	FALSE	Not listed	Not listed	Not assessed	Not assessed	FALSE	FALSE
145	149	Spider	Agelenidae	Allagelena	opulenta	L. Koch	1878	1	Korea, Japan		WSC	Allagelena opulenta	Allagelena opulenta;Agalena opulenta;Agalena japonica;Agelena japonica;Agelena opulenta;Tegenaria dia;Allagelena difficilis;Allagelena bistriata	Allagelena;Agalena;Agelena;Tegenaria	FALSE	FALSE	FALSE	FALSE	FALSE	FALSE	FALSE	TRUE	FALSE	FALSE	FALSE	FALSE	FALSE	FALSE	FALSE	FALSE	FALSE	FALSE	Not listed	Not listed	Not assessed	Not assessed	FALSE	FALSE
146	150	Spider	Agelenidae	Alloclubionoides	amurensis	Ovtchinnikov	1999	1	Russia (Far East)		WSC	Alloclubionoides amurensis	Alloclubionoides amurensis;Ambanus amurensis	Alloclubionoides;Ambanus	FALSE	FALSE	FALSE	FALSE	FALSE	FALSE	FALSE	FALSE	FALSE	FALSE	FALSE	FALSE	FALSE	FALSE	FALSE	FALSE	FALSE	FALSE	Not listed	Not listed	Not assessed	Not assessed	FALSE	FALSE
147	151	Spider	Agelenidae	Alloclubionoides	bifidus	Paik	1976	1	Korea		WSC	Alloclubionoides bifidus	Alloclubionoides bifidus;Coelotes bifidus;Ambanus bifidus	Alloclubionoides;Coelotes;Ambanus	FALSE	FALSE	FALSE	FALSE	FALSE	FALSE	FALSE	FALSE	FALSE	FALSE	FALSE	FALSE	FALSE	FALSE	FALSE	FALSE	FALSE	FALSE	Not listed	Not listed	Not assessed	Not assessed	FALSE	FALSE
148	154	Spider	Agelenidae	Alloclubionoides	cochlea	Kim, Lee & Kwon	2007	1	Korea		WSC	Alloclubionoides cochlea	Alloclubionoides cochlea;Ambanus cochlea;Alloclubionoides gajiensis	Alloclubionoides;Ambanus	FALSE	FALSE	FALSE	FALSE	FALSE	FALSE	FALSE	FALSE	FALSE	FALSE	FALSE	FALSE	FALSE	FALSE	FALSE	FALSE	FALSE	FALSE	Not listed	Not listed	Not assessed	Not assessed	FALSE	FALSE
149	155	Spider	Agelenidae	Alloclubionoides	coreanus	Paik	1992	0	Korea		WSC	Alloclubionoides coreanus	Alloclubionoides coreanus;Alloclubionoides coreana;Coelotes paikwunensis;Ambanus lunatus;Ambanus paikwunensis;Ambanus coreana;Alloclubionoides boryeongensis	Alloclubionoides;Coelotes;Ambanus	FALSE	FALSE	FALSE	FALSE	FALSE	FALSE	FALSE	FALSE	FALSE	FALSE	FALSE	FALSE	FALSE	FALSE	FALSE	FALSE	FALSE	FALSE	Not listed	Not listed	Not assessed	Not assessed	FALSE	FALSE
150	156	Spider	Agelenidae	Alloclubionoides	dimidiatus	Paik	1974	1	Korea		WSC	Alloclubionoides dimidiatus	Alloclubionoides dimidiatus;Coelotes dimidiatus;Ambanus dimidiatus;Ambanus kimi	Alloclubionoides;Coelotes;Ambanus	FALSE	FALSE	FALSE	FALSE	FALSE	FALSE	FALSE	FALSE	FALSE	FALSE	FALSE	FALSE	FALSE	FALSE	FALSE	FALSE	FALSE	FALSE	Not listed	Not listed	Not assessed	Not assessed	FALSE	FALSE
151	157	Spider	Agelenidae	Alloclubionoides	euini	Paik	1976	1	Korea		WSC	Alloclubionoides euini	Alloclubionoides euini;Coelotes euini;Ambanus euini	Alloclubionoides;Coelotes;Ambanus	FALSE	FALSE	FALSE	FALSE	FALSE	FALSE	FALSE	FALSE	FALSE	FALSE	FALSE	FALSE	FALSE	FALSE	FALSE	FALSE	FALSE	FALSE	Not listed	Not listed	Not assessed	Not assessed	FALSE	FALSE
152	158	Spider	Agelenidae	Alloclubionoides	grandivulvus	Yaginuma	1969	1	Japan		WSC	Alloclubionoides grandivulvus	Alloclubionoides grandivulvus;Coelotes grandivulva;Ambanus grandivulvus;Alloclubionoides grandivulva	Alloclubionoides;Coelotes;Ambanus	FALSE	FALSE	FALSE	FALSE	FALSE	FALSE	FALSE	FALSE	FALSE	FALSE	FALSE	FALSE	FALSE	FALSE	FALSE	FALSE	FALSE	FALSE	Not listed	Not listed	Not assessed	Not assessed	FALSE	FALSE
153	159	Spider	Agelenidae	Alloclubionoides	jaegeri	Kim	2007	1	Korea		WSC	Alloclubionoides jaegeri	Alloclubionoides jaegeri;Ambanus jaegeri	Alloclubionoides;Ambanus	FALSE	FALSE	FALSE	FALSE	FALSE	FALSE	FALSE	FALSE	FALSE	FALSE	FALSE	FALSE	FALSE	FALSE	FALSE	FALSE	FALSE	FALSE	Not listed	Not listed	Not assessed	Not assessed	FALSE	FALSE
154	160	Spider	Agelenidae	Alloclubionoides	jirisanensis	Kim	2009	0	Korea		WSC	Alloclubionoides jirisanensis	Alloclubionoides jirisanensis	Alloclubionoides	FALSE	FALSE	FALSE	FALSE	FALSE	FALSE	FALSE	FALSE	FALSE	FALSE	FALSE	FALSE	FALSE	FALSE	FALSE	FALSE	FALSE	FALSE	Not listed	Not listed	Not assessed	Not assessed	FALSE	FALSE
155	161	Spider	Agelenidae	Alloclubionoides	kimi	Paik	1974	1	Korea		WSC	Alloclubionoides kimi	Alloclubionoides kimi;Coelotes kimi;Ambanus kimi;Alloclubionoides dimidiatus	Alloclubionoides;Coelotes;Ambanus	FALSE	FALSE	FALSE	FALSE	FALSE	FALSE	FALSE	FALSE	FALSE	FALSE	FALSE	FALSE	FALSE	FALSE	FALSE	FALSE	FALSE	FALSE	Not listed	Not listed	Not assessed	Not assessed	FALSE	FALSE
156	162	Spider	Agelenidae	Alloclubionoides	lunatus	Paik	1976	1	Korea		WSC	Alloclubionoides lunatus	Alloclubionoides lunatus;Coelotes lunatus;Ambanus lunatus;Alloclubionoides coreanus	Alloclubionoides;Coelotes;Ambanus	FALSE	FALSE	FALSE	FALSE	FALSE	FALSE	FALSE	FALSE	FALSE	FALSE	FALSE	FALSE	FALSE	FALSE	FALSE	FALSE	FALSE	FALSE	Not listed	Not listed	Not assessed	Not assessed	FALSE	FALSE
157	163	Spider	Agelenidae	Alloclubionoides	mandzhuricus	Ovtchinnikov	1999	1	Russia (Far East)		WSC	Alloclubionoides mandzhuricus	Alloclubionoides mandzhuricus;Ambanus mandzhuricus	Alloclubionoides;Ambanus	FALSE	FALSE	FALSE	FALSE	FALSE	FALSE	FALSE	FALSE	FALSE	FALSE	FALSE	FALSE	FALSE	FALSE	FALSE	FALSE	FALSE	FALSE	Not listed	Not listed	Not assessed	Not assessed	FALSE	FALSE
158	164	Spider	Agelenidae	Alloclubionoides	meniscatus	Zhu & Wang	1991	1	China		WSC	Alloclubionoides meniscatus	Alloclubionoides meniscatus;Coelotes meniscatus;Ambanus meniscatus	Alloclubionoides;Coelotes;Ambanus	FALSE	FALSE	FALSE	FALSE	FALSE	FALSE	FALSE	FALSE	FALSE	FALSE	FALSE	FALSE	FALSE	FALSE	FALSE	FALSE	FALSE	FALSE	Not listed	Not listed	Not assessed	Not assessed	FALSE	FALSE
159	165	Spider	Agelenidae	Alloclubionoides	napolovi	Ovtchinnikov	1999	1	Russia (Far East)		WSC	Alloclubionoides napolovi	Alloclubionoides napolovi;Ambanus napolovi	Alloclubionoides;Ambanus	FALSE	FALSE	FALSE	FALSE	FALSE	FALSE	FALSE	FALSE	FALSE	FALSE	FALSE	FALSE	FALSE	FALSE	FALSE	FALSE	FALSE	FALSE	Not listed	Not listed	Not assessed	Not assessed	FALSE	FALSE
160	166	Spider	Agelenidae	Alloclubionoides	nariceus	Zhu & Wang	1994	1	China		WSC	Alloclubionoides nariceus	Alloclubionoides nariceus;Coelotes nariceus;Ambanus nariceus	Alloclubionoides;Coelotes;Ambanus	FALSE	FALSE	FALSE	FALSE	FALSE	FALSE	FALSE	FALSE	FALSE	FALSE	FALSE	FALSE	FALSE	FALSE	FALSE	FALSE	FALSE	FALSE	Not listed	Not listed	Not assessed	Not assessed	FALSE	FALSE
161	167	Spider	Agelenidae	Alloclubionoides	ovatus	Paik	1976	1	Korea		WSC	Alloclubionoides ovatus	Alloclubionoides ovatus;Coelotes ovatus;Ambanus ovatus	Alloclubionoides;Coelotes;Ambanus	FALSE	FALSE	FALSE	FALSE	FALSE	FALSE	FALSE	FALSE	FALSE	FALSE	FALSE	FALSE	FALSE	FALSE	FALSE	FALSE	FALSE	FALSE	Not listed	Not listed	Not assessed	Not assessed	FALSE	FALSE
162	168	Spider	Agelenidae	Alloclubionoides	paiki	Ovtchinnikov	1999	1	Russia (Far East)		WSC	Alloclubionoides paiki	Alloclubionoides paiki;Ambanus paiki	Alloclubionoides;Ambanus	FALSE	FALSE	FALSE	FALSE	FALSE	FALSE	FALSE	FALSE	FALSE	FALSE	FALSE	FALSE	FALSE	FALSE	FALSE	FALSE	FALSE	FALSE	Not listed	Not listed	Not assessed	Not assessed	FALSE	FALSE
163	169	Spider	Agelenidae	Alloclubionoides	paikwunensis	Kim & Jung	1993	1	Korea		WSC	Alloclubionoides paikwunensis	Alloclubionoides paikwunensis;Coelotes paikwunensis;Alloclubionoides coreanus;Ambanus paikwunensis;Coelotes samaksanensis	Alloclubionoides;Coelotes;Ambanus	FALSE	FALSE	FALSE	FALSE	FALSE	FALSE	FALSE	FALSE	FALSE	FALSE	FALSE	FALSE	FALSE	FALSE	FALSE	FALSE	FALSE	FALSE	Not listed	Not listed	Not assessed	Not assessed	FALSE	FALSE
164	170	Spider	Agelenidae	Alloclubionoides	pseudonariceus	Zhang, Zhu & Song	2007	1	China		WSC	Alloclubionoides pseudonariceus	Alloclubionoides pseudonariceus;Ambanus pseudonariceus	Alloclubionoides;Ambanus	FALSE	FALSE	FALSE	FALSE	FALSE	FALSE	FALSE	FALSE	FALSE	FALSE	FALSE	FALSE	FALSE	FALSE	FALSE	FALSE	FALSE	FALSE	Not listed	Not listed	Not assessed	Not assessed	FALSE	FALSE
165	171	Spider	Agelenidae	Alloclubionoides	quadrativulvus	Paik	1974	1	Korea		WSC	Alloclubionoides quadrativulvus	Alloclubionoides quadrativulvus;Coelotes quadrativulvus;Ambanus quadrativulvus	Alloclubionoides;Coelotes;Ambanus	FALSE	FALSE	FALSE	FALSE	FALSE	FALSE	FALSE	FALSE	FALSE	FALSE	FALSE	FALSE	FALSE	FALSE	FALSE	FALSE	FALSE	FALSE	Not listed	Not listed	Not assessed	Not assessed	FALSE	FALSE
166	172	Spider	Agelenidae	Alloclubionoides	rostratus	Song, Zhu, Gao & Guan	1993	1	China		WSC	Alloclubionoides rostratus	Alloclubionoides rostratus;Coelotes circinalis;Coelotes rostratus;Alloclubionides huanren;Ambanus circinalis;Ambanus rostratus	Alloclubionoides;Coelotes;Alloclubionides;Ambanus	FALSE	FALSE	FALSE	FALSE	FALSE	FALSE	FALSE	FALSE	FALSE	FALSE	FALSE	FALSE	FALSE	FALSE	FALSE	FALSE	FALSE	FALSE	Not listed	Not listed	Not assessed	Not assessed	FALSE	FALSE
167	173	Spider	Agelenidae	Alloclubionoides	solea	Kim & Kim	2012	0	Korea		WSC	Alloclubionoides solea	Alloclubionoides solea	Alloclubionoides	FALSE	FALSE	FALSE	FALSE	FALSE	FALSE	FALSE	FALSE	FALSE	FALSE	FALSE	FALSE	FALSE	FALSE	FALSE	FALSE	FALSE	FALSE	Not listed	Not listed	Not assessed	Not assessed	FALSE	FALSE
168	174	Spider	Agelenidae	Alloclubionoides	terdecimus	Paik	1978	1	Korea		WSC	Alloclubionoides terdecimus	Alloclubionoides terdecimus;Coelotes terdecimus;Ambanus terdecimus	Alloclubionoides;Coelotes;Ambanus	FALSE	FALSE	FALSE	FALSE	FALSE	FALSE	FALSE	FALSE	FALSE	FALSE	FALSE	FALSE	FALSE	FALSE	FALSE	FALSE	FALSE	FALSE	Not listed	Not listed	Not assessed	Not assessed	FALSE	FALSE
169	175	Spider	Agelenidae	Alloclubionoides	triangulatus	Zhang, Zhu & Song	2007	1	China		WSC	Alloclubionoides triangulatus	Alloclubionoides triangulatus;Ambanus triangulatus	Alloclubionoides;Ambanus	FALSE	FALSE	FALSE	FALSE	FALSE	FALSE	FALSE	FALSE	FALSE	FALSE	FALSE	FALSE	FALSE	FALSE	FALSE	FALSE	FALSE	FALSE	Not listed	Not listed	Not assessed	Not assessed	FALSE	FALSE
170	176	Spider	Agelenidae	Alloclubionoides	trisaccatus	Zhang, Zhu & Song	2007	1	China		WSC	Alloclubionoides trisaccatus	Alloclubionoides trisaccatus;Ambanus trisaccatus	Alloclubionoides;Ambanus	FALSE	FALSE	FALSE	FALSE	FALSE	FALSE	FALSE	FALSE	FALSE	FALSE	FALSE	FALSE	FALSE	FALSE	FALSE	FALSE	FALSE	FALSE	Not listed	Not listed	Not assessed	Not assessed	FALSE	FALSE
171	177	Spider	Agelenidae	Alloclubionoides	wolchulsanensis	Kim	2009	0	Korea		WSC	Alloclubionoides wolchulsanensis	Alloclubionoides wolchulsanensis	Alloclubionoides	FALSE	FALSE	FALSE	FALSE	FALSE	FALSE	FALSE	FALSE	FALSE	FALSE	FALSE	FALSE	FALSE	FALSE	FALSE	FALSE	FALSE	FALSE	Not listed	Not listed	Not assessed	Not assessed	FALSE	FALSE
172	178	Spider	Agelenidae	Aterigena	aculeata	Wang	1992	1	China		WSC	Aterigena aculeata	Aterigena aculeata;Tegenaria aculeata	Aterigena;Tegenaria	FALSE	FALSE	FALSE	FALSE	FALSE	FALSE	FALSE	TRUE	FALSE	FALSE	FALSE	FALSE	FALSE	FALSE	FALSE	FALSE	FALSE	FALSE	Not listed	Not listed	Not assessed	Not assessed	FALSE	FALSE
173	179	Spider	Agelenidae	Aterigena	aliquoi	Brignoli	1971	1	Italy		WSC	Aterigena aliquoi	Aterigena aliquoi;Tegenaria aliquoi;Malthonica aliquoi	Aterigena;Tegenaria;Malthonica	FALSE	FALSE	FALSE	FALSE	FALSE	FALSE	FALSE	TRUE	FALSE	FALSE	FALSE	FALSE	FALSE	FALSE	FALSE	FALSE	FALSE	FALSE	Not listed	Not listed	Not assessed	Not assessed	FALSE	FALSE
174	180	Spider	Agelenidae	Aterigena	aspromontensis	Bolzern, Hänggi & Burckhardt	2010	0	Italy		WSC	Aterigena aspromontensis	Aterigena aspromontensis	Aterigena	FALSE	FALSE	FALSE	FALSE	FALSE	FALSE	FALSE	FALSE	FALSE	FALSE	FALSE	FALSE	FALSE	FALSE	FALSE	FALSE	FALSE	FALSE	Not listed	Not listed	Not assessed	Not assessed	FALSE	FALSE
175	181	Spider	Agelenidae	Aterigena	ligurica	Simon	1916	1	France, Italy		WSC	Aterigena ligurica	Aterigena ligurica;Tegenaria ligurica	Aterigena;Tegenaria	FALSE	FALSE	FALSE	FALSE	FALSE	FALSE	FALSE	TRUE	FALSE	FALSE	FALSE	FALSE	FALSE	FALSE	FALSE	FALSE	FALSE	FALSE	Not listed	Not listed	Not assessed	Not assessed	FALSE	FALSE
176	182	Spider	Agelenidae	Aterigena	soriculata	Simon	1873	1	France (Corsica), Italy (Sardinia)		WSC	Aterigena soriculata	Aterigena soriculata;Tegenaria soriculata;Tegenaria cyrnea;Malthonica soriculata	Aterigena;Tegenaria;Malthonica	FALSE	FALSE	FALSE	FALSE	FALSE	FALSE	FALSE	TRUE	FALSE	FALSE	FALSE	FALSE	FALSE	FALSE	FALSE	FALSE	FALSE	FALSE	Not listed	Not listed	Not assessed	Not assessed	FALSE	FALSE
177	183	Spider	Agelenidae	Azerithonica	hyrcanica	Guseinov, Marusik & Koponen	2005	0	Azerbaijan, Iran		WSC	Azerithonica hyrcanica	Azerithonica hyrcanica	Azerithonica	FALSE	FALSE	FALSE	FALSE	FALSE	FALSE	FALSE	FALSE	FALSE	FALSE	FALSE	FALSE	FALSE	FALSE	FALSE	FALSE	FALSE	FALSE	Not listed	Not listed	Not assessed	Not assessed	FALSE	FALSE
178	184	Spider	Agelenidae	Barronopsis	arturoi	Alayón	1993	0	Cuba		WSC	Barronopsis arturoi	Barronopsis arturoi	Barronopsis	FALSE	FALSE	FALSE	FALSE	FALSE	FALSE	FALSE	FALSE	FALSE	FALSE	FALSE	FALSE	FALSE	FALSE	FALSE	FALSE	FALSE	FALSE	Not listed	Not listed	Not assessed	Not assessed	FALSE	FALSE
179	185	Spider	Agelenidae	Barronopsis	barrowsi	Gertsch	1934	1	USA, Cuba, Hispaniola		WSC	Barronopsis barrowsi	Barronopsis barrowsi;Agelena barrowsi;Agelenopsis (B.) barrowsi;Barronopsis campephila	Barronopsis;Agelena;Agelenopsis	FALSE	FALSE	FALSE	FALSE	FALSE	FALSE	FALSE	TRUE	FALSE	FALSE	FALSE	FALSE	FALSE	FALSE	FALSE	FALSE	FALSE	FALSE	Not listed	Not listed	Not assessed	Not assessed	FALSE	FALSE
180	186	Spider	Agelenidae	Barronopsis	floridensis	Roth	1954	1	USA, Bahama Is.		WSC	Barronopsis floridensis	Barronopsis floridensis;Agelenopsis (B.) barrowsi;Agelenopsis (B.) floridensis	Barronopsis;Agelenopsis	FALSE	FALSE	FALSE	FALSE	FALSE	FALSE	FALSE	FALSE	FALSE	FALSE	FALSE	FALSE	FALSE	FALSE	FALSE	FALSE	FALSE	FALSE	Not listed	Not listed	Not assessed	Not assessed	FALSE	FALSE
181	187	Spider	Agelenidae	Barronopsis	jeffersi	Muma	1945	1	USA, Cuba		WSC	Barronopsis jeffersi	Barronopsis jeffersi;Agelenopsis jeffersi;Agelenopsis (B.) jeffersi;Barronopsis cesari	Barronopsis;Agelenopsis	FALSE	FALSE	FALSE	FALSE	FALSE	FALSE	FALSE	FALSE	FALSE	FALSE	FALSE	FALSE	FALSE	FALSE	FALSE	FALSE	FALSE	FALSE	Not listed	Not listed	Not assessed	Not assessed	FALSE	FALSE
182	188	Spider	Agelenidae	Barronopsis	pelempito	Alayón	2012	0	Hispaniola		WSC	Barronopsis pelempito	Barronopsis pelempito	Barronopsis	FALSE	FALSE	FALSE	FALSE	FALSE	FALSE	FALSE	FALSE	FALSE	FALSE	FALSE	FALSE	FALSE	FALSE	FALSE	FALSE	FALSE	FALSE	Not listed	Not listed	Not assessed	Not assessed	FALSE	FALSE
183	189	Spider	Agelenidae	Barronopsis	stephaniae	Stocks	2009	0	USA		WSC	Barronopsis stephaniae	Barronopsis stephaniae	Barronopsis	FALSE	FALSE	FALSE	FALSE	FALSE	FALSE	FALSE	FALSE	FALSE	FALSE	FALSE	FALSE	FALSE	FALSE	FALSE	FALSE	FALSE	FALSE	Not listed	Not listed	Not assessed	Not assessed	FALSE	FALSE
184	190	Spider	Agelenidae	Barronopsis	texana	Gertsch	1934	1	USA		WSC	Barronopsis texana	Barronopsis texana;Agelena texana;Agelenopsis (B.) texana	Barronopsis;Agelena;Agelenopsis	FALSE	FALSE	FALSE	FALSE	FALSE	FALSE	FALSE	TRUE	FALSE	FALSE	FALSE	FALSE	FALSE	FALSE	FALSE	FALSE	FALSE	FALSE	Not listed	Not listed	Not assessed	Not assessed	FALSE	FALSE
185	191	Spider	Agelenidae	Benoitia	agraulosa	Wang & Wang	1991	1	China		WSC	Benoitia agraulosa	Benoitia agraulosa;Agelena agraulosa	Benoitia;Agelena	FALSE	FALSE	FALSE	FALSE	FALSE	FALSE	FALSE	TRUE	FALSE	FALSE	FALSE	FALSE	FALSE	FALSE	FALSE	FALSE	FALSE	FALSE	Not listed	Not listed	Not assessed	Not assessed	FALSE	FALSE
186	192	Spider	Agelenidae	Benoitia	bornemiszai	Caporiacco	1947	1	East Africa		WSC	Benoitia bornemiszai	Benoitia bornemiszai;Agelena bornemiszai	Benoitia;Agelena	FALSE	FALSE	FALSE	FALSE	FALSE	FALSE	FALSE	TRUE	FALSE	FALSE	FALSE	FALSE	FALSE	FALSE	FALSE	FALSE	FALSE	FALSE	Not listed	Not listed	Not assessed	Not assessed	FALSE	FALSE
187	193	Spider	Agelenidae	Benoitia	deserticola	Simon	1910	1	Namibia, South Africa		WSC	Benoitia deserticola	Benoitia deserticola;Agelena deserticola;Maimuna deserticola	Benoitia;Agelena;Maimuna	FALSE	FALSE	FALSE	FALSE	FALSE	FALSE	FALSE	TRUE	FALSE	FALSE	FALSE	FALSE	FALSE	FALSE	FALSE	FALSE	FALSE	FALSE	Not listed	Not listed	Not assessed	Not assessed	FALSE	FALSE
188	194	Spider	Agelenidae	Benoitia	lepida	O. Pickard-Cambridge	1876	1	Spain, North Africa, Turkey, Cyprus, Israel, Yemen, Saudi-Arabia, Kuwait, Iraq, Iran		WSC	Benoitia lepida	Benoitia lepida;Agelena lepida;Agalena pupia;Agelena maculinotum;Agelena lepida deserta	Benoitia;Agelena;Agalena	FALSE	FALSE	FALSE	FALSE	FALSE	FALSE	FALSE	TRUE	FALSE	FALSE	FALSE	FALSE	FALSE	FALSE	FALSE	FALSE	FALSE	FALSE	Not listed	Not listed	Not assessed	Not assessed	FALSE	FALSE
189	195	Spider	Agelenidae	Benoitia	ocellata	Pocock	1900	1	South Africa		WSC	Benoitia ocellata	Benoitia ocellata;Agelena ocellata;Olorunia ocellata	Benoitia;Agelena;Olorunia	FALSE	FALSE	FALSE	FALSE	FALSE	FALSE	FALSE	TRUE	FALSE	FALSE	FALSE	FALSE	FALSE	FALSE	FALSE	FALSE	FALSE	FALSE	Not listed	Not listed	Not assessed	Not assessed	FALSE	FALSE
190	196	Spider	Agelenidae	Benoitia	raymondeae	Lessert	1915	1	East Africa		WSC	Benoitia raymondeae	Benoitia raymondeae;Agelena raymondeae;Benoitia raymondae	Benoitia;Agelena	FALSE	FALSE	FALSE	FALSE	FALSE	FALSE	FALSE	TRUE	FALSE	FALSE	FALSE	FALSE	FALSE	FALSE	FALSE	FALSE	FALSE	FALSE	Not listed	Not listed	Not assessed	Not assessed	FALSE	FALSE
191	197	Spider	Agelenidae	Benoitia	rhodesiae	Pocock	1901	1	Southern Africa		WSC	Benoitia rhodesiae	Benoitia rhodesiae;Agelena rhodesiae;Agelena australis	Benoitia;Agelena	FALSE	FALSE	FALSE	FALSE	FALSE	FALSE	FALSE	TRUE	FALSE	FALSE	FALSE	FALSE	FALSE	FALSE	FALSE	FALSE	FALSE	FALSE	Not listed	Not listed	Not assessed	Not assessed	FALSE	FALSE
192	198	Spider	Agelenidae	Benoitia	timida	Audouin	1826	1	Egypt, Israel		WSC	Benoitia timida	Benoitia timida;Arachne timida;Agelena timida;Nyssa timida	Benoitia;Arachne;Agelena;Nyssa	FALSE	FALSE	FALSE	FALSE	FALSE	FALSE	FALSE	TRUE	FALSE	FALSE	FALSE	FALSE	FALSE	FALSE	FALSE	FALSE	FALSE	FALSE	Not listed	Not listed	Not assessed	Not assessed	FALSE	FALSE
193	199	Spider	Agelenidae	Benoitia	upembana	Roewer	1955	1	Congo		WSC	Benoitia upembana	Benoitia upembana;Agelena upembana	Benoitia;Agelena	FALSE	FALSE	FALSE	FALSE	FALSE	FALSE	FALSE	TRUE	FALSE	FALSE	FALSE	FALSE	FALSE	FALSE	FALSE	FALSE	FALSE	FALSE	Not listed	Not listed	Not assessed	Not assessed	FALSE	FALSE
194	201	Spider	Agelenidae	Bifidocoelotes	primus	Fox	1937	1	China (Hong Kong)		WSC	Bifidocoelotes primus	Bifidocoelotes primus;Wadotes primus;Coelotes primus	Bifidocoelotes;Wadotes;Coelotes	FALSE	FALSE	FALSE	FALSE	FALSE	FALSE	FALSE	FALSE	FALSE	FALSE	FALSE	FALSE	FALSE	FALSE	FALSE	FALSE	FALSE	FALSE	Not listed	Not listed	Not assessed	Not assessed	FALSE	FALSE
195	202	Spider	Agelenidae	Calilena	absoluta	Gertsch	1936	1	USA		WSC	Calilena absoluta	Calilena absoluta;Agelena absoluta	Calilena;Agelena	FALSE	FALSE	FALSE	FALSE	FALSE	FALSE	FALSE	TRUE	FALSE	FALSE	FALSE	FALSE	FALSE	FALSE	FALSE	FALSE	FALSE	FALSE	Not listed	Not listed	Not assessed	Not assessed	FALSE	FALSE
196	203	Spider	Agelenidae	Calilena	adna	Chamberlin & Ivie	1941	0	USA		WSC	Calilena adna	Calilena adna	Calilena	FALSE	FALSE	FALSE	FALSE	FALSE	FALSE	FALSE	FALSE	FALSE	FALSE	FALSE	FALSE	FALSE	FALSE	FALSE	FALSE	FALSE	FALSE	Not listed	Not listed	Not assessed	Not assessed	FALSE	FALSE
197	204	Spider	Agelenidae	Calilena	angelena	Chamberlin & Ivie	1941	0	USA, Mexico		WSC	Calilena angelena	Calilena angelena	Calilena	FALSE	FALSE	FALSE	FALSE	FALSE	FALSE	FALSE	FALSE	FALSE	FALSE	FALSE	FALSE	FALSE	FALSE	FALSE	FALSE	FALSE	FALSE	Not listed	Not listed	Not assessed	Not assessed	FALSE	FALSE
198	205	Spider	Agelenidae	Calilena	arizonica	Chamberlin & Ivie	1941	0	USA		WSC	Calilena arizonica	Calilena arizonica	Calilena	FALSE	FALSE	FALSE	FALSE	FALSE	FALSE	FALSE	FALSE	FALSE	FALSE	FALSE	FALSE	FALSE	FALSE	FALSE	FALSE	FALSE	FALSE	Not listed	Not listed	Not assessed	Not assessed	FALSE	FALSE
199	206	Spider	Agelenidae	Calilena	californica	Banks	1896	1	USA		WSC	Calilena californica	Calilena californica;Agelena californica;Agelenopsis californica	Calilena;Agelena;Agelenopsis	FALSE	FALSE	FALSE	FALSE	FALSE	FALSE	FALSE	TRUE	FALSE	FALSE	FALSE	FALSE	FALSE	FALSE	FALSE	FALSE	FALSE	FALSE	Not listed	Not listed	Not assessed	Not assessed	FALSE	FALSE
200	207	Spider	Agelenidae	Calilena	gertschi	Chamberlin & Ivie	1941	0	USA		WSC	Calilena gertschi	Calilena gertschi	Calilena	FALSE	FALSE	FALSE	FALSE	FALSE	FALSE	FALSE	FALSE	FALSE	FALSE	FALSE	FALSE	FALSE	FALSE	FALSE	FALSE	FALSE	FALSE	Not listed	Not listed	Not assessed	Not assessed	FALSE	FALSE
201	208	Spider	Agelenidae	Calilena	gosoga	Chamberlin & Ivie	1941	0	USA		WSC	Calilena gosoga	Calilena gosoga	Calilena	FALSE	FALSE	FALSE	FALSE	FALSE	FALSE	FALSE	FALSE	FALSE	FALSE	FALSE	FALSE	FALSE	FALSE	FALSE	FALSE	FALSE	FALSE	Not listed	Not listed	Not assessed	Not assessed	FALSE	FALSE
202	209	Spider	Agelenidae	Calilena	magna	Chamberlin & Ivie	1941	0	USA		WSC	Calilena magna	Calilena magna	Calilena	FALSE	FALSE	FALSE	FALSE	FALSE	FALSE	FALSE	FALSE	FALSE	FALSE	FALSE	FALSE	FALSE	FALSE	FALSE	FALSE	FALSE	FALSE	Not listed	Not listed	Not assessed	Not assessed	FALSE	FALSE
203	210	Spider	Agelenidae	Calilena	nita	Chamberlin & Ivie	1941	0	USA		WSC	Calilena nita	Calilena nita	Calilena	FALSE	FALSE	FALSE	FALSE	FALSE	FALSE	FALSE	FALSE	FALSE	FALSE	FALSE	FALSE	FALSE	FALSE	FALSE	FALSE	FALSE	FALSE	Not listed	Not listed	Not assessed	Not assessed	FALSE	FALSE
204	211	Spider	Agelenidae	Calilena	peninsulana	Banks	1898	1	Mexico		WSC	Calilena peninsulana	Calilena peninsulana;Agelena peninsulana	Calilena;Agelena	FALSE	FALSE	FALSE	FALSE	FALSE	FALSE	FALSE	TRUE	FALSE	FALSE	FALSE	FALSE	FALSE	FALSE	FALSE	FALSE	FALSE	FALSE	Not listed	Not listed	Not assessed	Not assessed	FALSE	FALSE
205	212	Spider	Agelenidae	Calilena	restricta	Chamberlin & Ivie	1941	0	USA		WSC	Calilena restricta	Calilena restricta	Calilena	FALSE	FALSE	FALSE	FALSE	FALSE	FALSE	FALSE	FALSE	FALSE	FALSE	FALSE	FALSE	FALSE	FALSE	FALSE	FALSE	FALSE	FALSE	Not listed	Not listed	Not assessed	Not assessed	FALSE	FALSE
206	214	Spider	Agelenidae	Calilena	saylori	Chamberlin & Ivie	1941	0	USA		WSC	Calilena saylori	Calilena saylori	Calilena	FALSE	FALSE	FALSE	FALSE	FALSE	FALSE	FALSE	FALSE	FALSE	FALSE	FALSE	FALSE	FALSE	FALSE	FALSE	FALSE	FALSE	FALSE	Not listed	Not listed	Not assessed	Not assessed	FALSE	FALSE
207	215	Spider	Agelenidae	Calilena	siva	Chamberlin & Ivie	1941	0	USA		WSC	Calilena siva	Calilena siva	Calilena	FALSE	FALSE	FALSE	FALSE	FALSE	FALSE	FALSE	FALSE	FALSE	FALSE	FALSE	FALSE	FALSE	FALSE	FALSE	FALSE	FALSE	FALSE	Not listed	Not listed	Not assessed	Not assessed	FALSE	FALSE
208	216	Spider	Agelenidae	Calilena	stylophora	Chamberlin & Ivie	1941	0	USA		WSC	Calilena stylophora	Calilena stylophora	Calilena	FALSE	FALSE	FALSE	FALSE	FALSE	FALSE	FALSE	FALSE	FALSE	FALSE	FALSE	FALSE	FALSE	FALSE	FALSE	FALSE	FALSE	FALSE	Not listed	Not listed	Not assessed	Not assessed	FALSE	FALSE
209	220	Spider	Agelenidae	Calilena	umatilla	Chamberlin & Ivie	1941	0	USA		WSC	Calilena umatilla	Calilena umatilla;Calilena umatila	Calilena	FALSE	FALSE	FALSE	FALSE	FALSE	FALSE	FALSE	FALSE	FALSE	FALSE	FALSE	FALSE	FALSE	FALSE	FALSE	FALSE	FALSE	FALSE	Not listed	Not listed	Not assessed	Not assessed	FALSE	FALSE
210	222	Spider	Agelenidae	Calilena	yosemita	Chamberlin & Ivie	1941	0	USA		WSC	Calilena yosemita	Calilena yosemita	Calilena	FALSE	FALSE	FALSE	FALSE	FALSE	FALSE	FALSE	FALSE	FALSE	FALSE	FALSE	FALSE	FALSE	FALSE	FALSE	FALSE	FALSE	FALSE	Not listed	Not listed	Not assessed	Not assessed	FALSE	FALSE
211	223	Spider	Agelenidae	Coelotes	acerbus	Liu, Li & Pham	2010	0	Vietnam		WSC	Coelotes acerbus	Coelotes acerbus	Coelotes	FALSE	FALSE	FALSE	FALSE	FALSE	FALSE	FALSE	FALSE	FALSE	FALSE	FALSE	FALSE	FALSE	FALSE	FALSE	FALSE	FALSE	FALSE	Not listed	Not listed	Not assessed	Not assessed	FALSE	FALSE
212	224	Spider	Agelenidae	Sinocoelotes	acicularis	Wang, Griswold & Ubick	2009	1	China		WSC	Sinocoelotes acicularis	Sinocoelotes acicularis;Coelotes acicularis	Sinocoelotes;Coelotes	FALSE	FALSE	FALSE	FALSE	FALSE	FALSE	FALSE	FALSE	FALSE	FALSE	FALSE	FALSE	FALSE	FALSE	FALSE	FALSE	FALSE	FALSE	Not listed	Not listed	Not assessed	Not assessed	FALSE	FALSE
213	225	Spider	Agelenidae	Coelotes	aguniensis	Shimojana	2000	0	Japan (Ryukyu Is.)		WSC	Coelotes aguniensis	Coelotes aguniensis	Coelotes	FALSE	FALSE	FALSE	FALSE	FALSE	FALSE	FALSE	FALSE	FALSE	FALSE	FALSE	FALSE	FALSE	FALSE	FALSE	FALSE	FALSE	FALSE	Not listed	Not listed	Not assessed	Not assessed	FALSE	FALSE
214	226	Spider	Agelenidae	Griseidraconarius	akakinaensis	Shimojana	2000	1	Japan (Ryukyu Is.)		WSC	Griseidraconarius akakinaensis	Griseidraconarius akakinaensis;Coelotes akakinaensis	Griseidraconarius;Coelotes	FALSE	FALSE	FALSE	FALSE	FALSE	FALSE	FALSE	FALSE	FALSE	FALSE	FALSE	FALSE	FALSE	FALSE	FALSE	FALSE	FALSE	FALSE	Not listed	Not listed	Not assessed	Not assessed	FALSE	FALSE
215	227	Spider	Agelenidae	Coelotes	albimontanus	Nishikawa	2009	0	Japan		WSC	Coelotes albimontanus	Coelotes albimontanus	Coelotes	FALSE	FALSE	FALSE	FALSE	FALSE	FALSE	FALSE	FALSE	FALSE	FALSE	FALSE	FALSE	FALSE	FALSE	FALSE	FALSE	FALSE	FALSE	Not listed	Not listed	Not assessed	Not assessed	FALSE	FALSE
216	228	Spider	Agelenidae	Coelotes	alpinus	Polenec	1972	0	Italy, Austria, Slovenia		WSC	Coelotes alpinus	Coelotes alpinus	Coelotes	FALSE	FALSE	FALSE	FALSE	FALSE	FALSE	FALSE	FALSE	FALSE	FALSE	FALSE	FALSE	FALSE	FALSE	FALSE	FALSE	FALSE	FALSE	Not listed	Not listed	Not assessed	Not assessed	FALSE	FALSE
217	229	Spider	Agelenidae	Coelotes	amamiensis	Shimojana	1989	0	Japan (Ryukyu Is.)		WSC	Coelotes amamiensis	Coelotes amamiensis	Coelotes	FALSE	FALSE	FALSE	FALSE	FALSE	FALSE	FALSE	FALSE	FALSE	FALSE	FALSE	FALSE	FALSE	FALSE	FALSE	FALSE	FALSE	FALSE	Not listed	Not listed	Not assessed	Not assessed	FALSE	FALSE
218	230	Spider	Agelenidae	Coelotes	amplilamnis	Saito	1936	0	China		WSC	Coelotes amplilamnis	Coelotes amplilamnis	Coelotes	FALSE	FALSE	FALSE	FALSE	FALSE	FALSE	FALSE	FALSE	FALSE	FALSE	FALSE	FALSE	FALSE	FALSE	FALSE	FALSE	FALSE	FALSE	Not listed	Not listed	Not assessed	Not assessed	FALSE	FALSE
219	231	Spider	Agelenidae	Coelotes	antri	Komatsu	1961	1	Japan		WSC	Coelotes antri	Coelotes antri;Coelotes micado;Speleocicurina antri	Coelotes;Speleocicurina	FALSE	FALSE	FALSE	FALSE	FALSE	FALSE	FALSE	FALSE	FALSE	FALSE	FALSE	FALSE	FALSE	FALSE	FALSE	FALSE	FALSE	FALSE	Not listed	Not listed	Not assessed	Not assessed	FALSE	FALSE
220	232	Spider	Agelenidae	Coelotes	arganoi	Brignoli	1978	0	Turkey		WSC	Coelotes arganoi	Coelotes arganoi	Coelotes	FALSE	FALSE	FALSE	FALSE	FALSE	FALSE	FALSE	FALSE	FALSE	FALSE	FALSE	FALSE	FALSE	FALSE	FALSE	FALSE	FALSE	FALSE	Not listed	Not listed	Not assessed	Not assessed	FALSE	FALSE
221	233	Spider	Agelenidae	Coelotes	aritai	Nishikawa	2009	0	Japan		WSC	Coelotes aritai	Coelotes aritai	Coelotes	FALSE	FALSE	FALSE	FALSE	FALSE	FALSE	FALSE	FALSE	FALSE	FALSE	FALSE	FALSE	FALSE	FALSE	FALSE	FALSE	FALSE	FALSE	Not listed	Not listed	Not assessed	Not assessed	FALSE	FALSE
222	234	Spider	Agelenidae	Coelotes	atropos	Walckenaer	1830	1	Europe		WSC	Coelotes atropos	Coelotes atropos;Drassus atropos;Drassus trucidator;Clubiona saxatilis;Coelotes saxatilis;Cavator s.;Clubiona tigrina;Amaurobius atropos;Amaurobius saxatilis;Amaurobius trucidator;Coelotes atropos anomalus;Coelotes atropos silvestris;Coelotes a.;Coelotes atropos	Coelotes;Drassus;Clubiona;Cavator;Amaurobius	FALSE	FALSE	FALSE	TRUE	FALSE	FALSE	FALSE	FALSE	FALSE	FALSE	FALSE	FALSE	FALSE	TRUE	FALSE	FALSE	FALSE	FALSE	Not listed	Not listed	Not assessed	Not assessed	FALSE	FALSE
223	237	Spider	Agelenidae	Aeolocoelotes	bifurcatus	Okumura & Ono	2006	1	Japan		WSC	Aeolocoelotes bifurcatus	Aeolocoelotes bifurcatus;Coelotes bifurcatus	Aeolocoelotes;Coelotes	FALSE	FALSE	FALSE	FALSE	FALSE	FALSE	FALSE	FALSE	FALSE	FALSE	FALSE	FALSE	FALSE	FALSE	FALSE	FALSE	FALSE	FALSE	Not listed	Not listed	Not assessed	Not assessed	FALSE	FALSE
224	238	Spider	Agelenidae	Coelotes	brachiatus	Wang, Yin, Peng & Xie	1990	0	China		WSC	Coelotes brachiatus	Coelotes brachiatus	Coelotes	FALSE	FALSE	FALSE	FALSE	FALSE	FALSE	FALSE	FALSE	FALSE	FALSE	FALSE	FALSE	FALSE	FALSE	FALSE	FALSE	FALSE	FALSE	Not listed	Not listed	Not assessed	Not assessed	FALSE	FALSE
225	239	Spider	Agelenidae	Coelotes	brevis	Xu & Li	2007	0	China		WSC	Coelotes brevis	Coelotes brevis	Coelotes	FALSE	FALSE	FALSE	FALSE	FALSE	FALSE	FALSE	FALSE	FALSE	FALSE	FALSE	FALSE	FALSE	FALSE	FALSE	FALSE	FALSE	FALSE	Not listed	Not listed	Not assessed	Not assessed	FALSE	FALSE
226	240	Spider	Agelenidae	Coelotes	capacilimbus	Xu & Li	2006	0	China		WSC	Coelotes capacilimbus	Coelotes capacilimbus	Coelotes	FALSE	FALSE	FALSE	FALSE	FALSE	FALSE	FALSE	FALSE	FALSE	FALSE	FALSE	FALSE	FALSE	FALSE	FALSE	FALSE	FALSE	FALSE	Not listed	Not listed	Not assessed	Not assessed	FALSE	FALSE
227	241	Spider	Agelenidae	Coelotes	caudatus	de Blauwe	1973	0	Lebanon		WSC	Coelotes caudatus	Coelotes caudatus	Coelotes	FALSE	FALSE	FALSE	FALSE	FALSE	FALSE	FALSE	FALSE	FALSE	FALSE	FALSE	FALSE	FALSE	FALSE	FALSE	FALSE	FALSE	FALSE	Not listed	Not listed	Not assessed	Not assessed	FALSE	FALSE
228	242	Spider	Agelenidae	Draconarius	cavernalis	Huang, Peng & Li	2002	1	China		WSC	Draconarius cavernalis	Draconarius cavernalis;Coelotes cavernalis	Draconarius;Coelotes	FALSE	FALSE	FALSE	FALSE	FALSE	FALSE	FALSE	FALSE	FALSE	FALSE	FALSE	FALSE	FALSE	FALSE	FALSE	FALSE	FALSE	FALSE	Not listed	Not listed	Not assessed	Not assessed	FALSE	FALSE
229	243	Spider	Agelenidae	Coelotes	cavicola	Komatsu	1961	1	Japan		WSC	Coelotes cavicola	Coelotes cavicola;Speleocicurina cavicola;Speleocicurina antri	Coelotes;Speleocicurina	FALSE	FALSE	FALSE	FALSE	FALSE	FALSE	FALSE	FALSE	FALSE	FALSE	FALSE	FALSE	FALSE	FALSE	FALSE	FALSE	FALSE	FALSE	Not listed	Not listed	Not assessed	Not assessed	FALSE	FALSE
230	244	Spider	Agelenidae	Coelotes	charitonovi	Spassky	1939	0	Central Asia		WSC	Coelotes charitonovi	Coelotes charitonovi;Agelena bucharensis;Coelotes bucharensis	Coelotes;Agelena	FALSE	FALSE	FALSE	FALSE	FALSE	FALSE	FALSE	TRUE	FALSE	FALSE	FALSE	FALSE	FALSE	FALSE	FALSE	FALSE	FALSE	FALSE	Not listed	Not listed	Not assessed	Not assessed	FALSE	FALSE
231	245	Spider	Agelenidae	Coelotes	chenzhou	Zhang & Yin	2001	0	China		WSC	Coelotes chenzhou	Coelotes chenzhou	Coelotes	FALSE	FALSE	FALSE	FALSE	FALSE	FALSE	FALSE	FALSE	FALSE	FALSE	FALSE	FALSE	FALSE	FALSE	FALSE	FALSE	FALSE	FALSE	Not listed	Not listed	Not assessed	Not assessed	FALSE	FALSE
232	246	Spider	Agelenidae	Coelotes	coenobita	Brignoli	1978	0	Turkey		WSC	Coelotes coenobita	Coelotes coenobita	Coelotes	FALSE	FALSE	FALSE	FALSE	FALSE	FALSE	FALSE	FALSE	FALSE	FALSE	FALSE	FALSE	FALSE	FALSE	FALSE	FALSE	FALSE	FALSE	Not listed	Not listed	Not assessed	Not assessed	FALSE	FALSE
233	247	Spider	Agelenidae	Coelotes	colosseus	Xu & Li	2007	0	China		WSC	Coelotes colosseus	Coelotes colosseus	Coelotes	FALSE	FALSE	FALSE	FALSE	FALSE	FALSE	FALSE	FALSE	FALSE	FALSE	FALSE	FALSE	FALSE	FALSE	FALSE	FALSE	FALSE	FALSE	Not listed	Not listed	Not assessed	Not assessed	FALSE	FALSE
234	248	Spider	Agelenidae	Coelotes	conversus	Xu & Li	2006	0	China		WSC	Coelotes conversus	Coelotes conversus	Coelotes	FALSE	FALSE	FALSE	FALSE	FALSE	FALSE	FALSE	FALSE	FALSE	FALSE	FALSE	FALSE	FALSE	FALSE	FALSE	FALSE	FALSE	FALSE	Not listed	Not listed	Not assessed	Not assessed	FALSE	FALSE
235	249	Spider	Agelenidae	Aeolocoelotes	cornutus	Nishikawa	2009	1	Japan		WSC	Aeolocoelotes cornutus	Aeolocoelotes cornutus;Coelotes cornutus	Aeolocoelotes;Coelotes	FALSE	FALSE	FALSE	FALSE	FALSE	FALSE	FALSE	FALSE	FALSE	FALSE	FALSE	FALSE	FALSE	FALSE	FALSE	FALSE	FALSE	FALSE	Not listed	Not listed	Not assessed	Not assessed	FALSE	FALSE
236	250	Spider	Agelenidae	Coelotes	curvilamnis	Ovtchinnikov	2000	0	Kyrgyzstan		WSC	Coelotes curvilamnis	Coelotes curvilamnis	Coelotes	FALSE	FALSE	FALSE	FALSE	FALSE	FALSE	FALSE	FALSE	FALSE	FALSE	FALSE	FALSE	FALSE	FALSE	FALSE	FALSE	FALSE	FALSE	Not listed	Not listed	Not assessed	Not assessed	FALSE	FALSE
237	253	Spider	Agelenidae	Coelotes	cylistus	Peng & Wang	1997	0	China		WSC	Coelotes cylistus	Coelotes cylistus	Coelotes	FALSE	FALSE	FALSE	FALSE	FALSE	FALSE	FALSE	FALSE	FALSE	FALSE	FALSE	FALSE	FALSE	FALSE	FALSE	FALSE	FALSE	FALSE	Not listed	Not listed	Not assessed	Not assessed	FALSE	FALSE
238	254	Spider	Agelenidae	Griseidraconarius	decolor	Nishikawa	1973	1	Japan		WSC	Griseidraconarius decolor	Griseidraconarius decolor;Coelotes decolor	Griseidraconarius;Coelotes	FALSE	FALSE	FALSE	FALSE	FALSE	FALSE	FALSE	FALSE	FALSE	FALSE	FALSE	FALSE	FALSE	FALSE	FALSE	FALSE	FALSE	FALSE	Not listed	Not listed	Not assessed	Not assessed	FALSE	FALSE
239	255	Spider	Agelenidae	Coelotes	doii	Nishikawa	2009	0	Japan		WSC	Coelotes doii	Coelotes doii	Coelotes	FALSE	FALSE	FALSE	FALSE	FALSE	FALSE	FALSE	FALSE	FALSE	FALSE	FALSE	FALSE	FALSE	FALSE	FALSE	FALSE	FALSE	FALSE	Not listed	Not listed	Not assessed	Not assessed	FALSE	FALSE
240	256	Spider	Agelenidae	Coelotes	dormans	Nishikawa	2009	0	Japan		WSC	Coelotes dormans	Coelotes dormans	Coelotes	FALSE	FALSE	FALSE	FALSE	FALSE	FALSE	FALSE	FALSE	FALSE	FALSE	FALSE	FALSE	FALSE	FALSE	FALSE	FALSE	FALSE	FALSE	Not listed	Not listed	Not assessed	Not assessed	FALSE	FALSE
241	257	Spider	Agelenidae	Coelotes	eharai	Arita	1976	0	Japan		WSC	Coelotes eharai	Coelotes eharai	Coelotes	FALSE	FALSE	FALSE	FALSE	FALSE	FALSE	FALSE	FALSE	FALSE	FALSE	FALSE	FALSE	FALSE	FALSE	FALSE	FALSE	FALSE	FALSE	Not listed	Not listed	Not assessed	Not assessed	FALSE	FALSE
242	258	Spider	Agelenidae	Coelotes	enasanus	Nishikawa	2009	0	Japan		WSC	Coelotes enasanus	Coelotes enasanus	Coelotes	FALSE	FALSE	FALSE	FALSE	FALSE	FALSE	FALSE	FALSE	FALSE	FALSE	FALSE	FALSE	FALSE	FALSE	FALSE	FALSE	FALSE	FALSE	Not listed	Not listed	Not assessed	Not assessed	FALSE	FALSE
243	259	Spider	Agelenidae	Coelotes	exilis	Nishikawa	2009	0	Japan		WSC	Coelotes exilis	Coelotes exilis	Coelotes	FALSE	FALSE	FALSE	FALSE	FALSE	FALSE	FALSE	FALSE	FALSE	FALSE	FALSE	FALSE	FALSE	FALSE	FALSE	FALSE	FALSE	FALSE	Not listed	Not listed	Not assessed	Not assessed	FALSE	FALSE
244	260	Spider	Agelenidae	Coelotes	exitialis	L. Koch	1878	0	Japan		WSC	Coelotes exitialis	Coelotes exitialis;Caelotes exitialis	Coelotes;Caelotes	FALSE	FALSE	FALSE	FALSE	FALSE	FALSE	FALSE	FALSE	FALSE	FALSE	FALSE	FALSE	FALSE	FALSE	FALSE	FALSE	FALSE	FALSE	Not listed	Not listed	Not assessed	Not assessed	FALSE	FALSE
245	261	Spider	Agelenidae	Iwogumoa	filamentacea	Tang, Yin & Zhang	2002	1	China		WSC	Iwogumoa filamentacea	Iwogumoa filamentacea;Coelotes filamentaceus	Iwogumoa;Coelotes	FALSE	FALSE	FALSE	FALSE	FALSE	FALSE	FALSE	FALSE	FALSE	FALSE	FALSE	FALSE	FALSE	FALSE	FALSE	FALSE	FALSE	FALSE	Not listed	Not listed	Not assessed	Not assessed	FALSE	FALSE
246	262	Spider	Agelenidae	Sinocoelotes	forficatus	Liu & Li	2010	1	China		WSC	Sinocoelotes forficatus	Sinocoelotes forficatus;Coelotes forficatus	Sinocoelotes;Coelotes	FALSE	FALSE	FALSE	FALSE	FALSE	FALSE	FALSE	FALSE	FALSE	FALSE	FALSE	FALSE	FALSE	FALSE	FALSE	FALSE	FALSE	FALSE	Not listed	Not listed	Not assessed	Not assessed	FALSE	FALSE
247	263	Spider	Agelenidae	Coelotes	furvus	Liu, Li & Pham	2010	0	Vietnam		WSC	Coelotes furvus	Coelotes furvus	Coelotes	FALSE	FALSE	FALSE	FALSE	FALSE	FALSE	FALSE	FALSE	FALSE	FALSE	FALSE	FALSE	FALSE	FALSE	FALSE	FALSE	FALSE	FALSE	Not listed	Not listed	Not assessed	Not assessed	FALSE	FALSE
248	264	Spider	Agelenidae	Coelotes	galeiformis	Wang, Yin, Peng & Xie	1990	0	China		WSC	Coelotes galeiformis	Coelotes galeiformis	Coelotes	FALSE	FALSE	FALSE	FALSE	FALSE	FALSE	FALSE	FALSE	FALSE	FALSE	FALSE	FALSE	FALSE	FALSE	FALSE	FALSE	FALSE	FALSE	Not listed	Not listed	Not assessed	Not assessed	FALSE	FALSE
249	265	Spider	Agelenidae	Coelotes	gifuensis	Nishikawa	2009	0	Japan		WSC	Coelotes gifuensis	Coelotes gifuensis	Coelotes	FALSE	FALSE	FALSE	FALSE	FALSE	FALSE	FALSE	FALSE	FALSE	FALSE	FALSE	FALSE	FALSE	FALSE	FALSE	FALSE	FALSE	FALSE	Not listed	Not listed	Not assessed	Not assessed	FALSE	FALSE
250	266	Spider	Agelenidae	Coelotes	globasus	Wang, Peng & Kim	1996	1	China		WSC	Coelotes globasus	Coelotes globasus;Coras globasus	Coelotes;Coras	FALSE	FALSE	FALSE	FALSE	FALSE	FALSE	FALSE	FALSE	FALSE	FALSE	FALSE	FALSE	FALSE	FALSE	FALSE	FALSE	FALSE	FALSE	Not listed	Not listed	Not assessed	Not assessed	FALSE	FALSE
251	267	Spider	Agelenidae	Coelotes	gotoensis	Okumura	2007	0	Japan		WSC	Coelotes gotoensis	Coelotes gotoensis	Coelotes	FALSE	FALSE	FALSE	FALSE	FALSE	FALSE	FALSE	FALSE	FALSE	FALSE	FALSE	FALSE	FALSE	FALSE	FALSE	FALSE	FALSE	FALSE	Not listed	Not listed	Not assessed	Not assessed	FALSE	FALSE
252	268	Spider	Agelenidae	Sinocoelotes	guangxian	Zhang, Yang, Zhu & Song	2003	1	China		WSC	Sinocoelotes guangxian	Sinocoelotes guangxian;Coelotes guangxian	Sinocoelotes;Coelotes	FALSE	FALSE	FALSE	FALSE	FALSE	FALSE	FALSE	FALSE	FALSE	FALSE	FALSE	FALSE	FALSE	FALSE	FALSE	FALSE	FALSE	FALSE	Not listed	Not listed	Not assessed	Not assessed	FALSE	FALSE
253	269	Spider	Agelenidae	Coelotes	guttatus	Wang, Yin, Peng & Xie	1990	0	China		WSC	Coelotes guttatus	Coelotes guttatus	Coelotes	FALSE	FALSE	FALSE	FALSE	FALSE	FALSE	FALSE	FALSE	FALSE	FALSE	FALSE	FALSE	FALSE	FALSE	FALSE	FALSE	FALSE	FALSE	Not listed	Not listed	Not assessed	Not assessed	FALSE	FALSE
254	270	Spider	Agelenidae	Coelotes	hachijoensis	Ono	2008	0	Japan		WSC	Coelotes hachijoensis	Coelotes hachijoensis	Coelotes	FALSE	FALSE	FALSE	FALSE	FALSE	FALSE	FALSE	FALSE	FALSE	FALSE	FALSE	FALSE	FALSE	FALSE	FALSE	FALSE	FALSE	FALSE	Not listed	Not listed	Not assessed	Not assessed	FALSE	FALSE
255	271	Spider	Agelenidae	Curticoelotes	hamamurai	Yaginuma	1967	1	Japan		WSC	Curticoelotes hamamurai	Curticoelotes hamamurai;Coelotes hamamurai	Curticoelotes;Coelotes	FALSE	FALSE	FALSE	FALSE	FALSE	FALSE	FALSE	FALSE	FALSE	FALSE	FALSE	FALSE	FALSE	FALSE	FALSE	FALSE	FALSE	FALSE	Not listed	Not listed	Not assessed	Not assessed	FALSE	FALSE
256	272	Spider	Agelenidae	Coelotes	hataensis	Nishikawa	2009	0	Japan		WSC	Coelotes hataensis	Coelotes hataensis	Coelotes	FALSE	FALSE	FALSE	FALSE	FALSE	FALSE	FALSE	FALSE	FALSE	FALSE	FALSE	FALSE	FALSE	FALSE	FALSE	FALSE	FALSE	FALSE	Not listed	Not listed	Not assessed	Not assessed	FALSE	FALSE
257	273	Spider	Agelenidae	Draconarius	hengshanensis	Tang & Yin	2003	1	China		WSC	Draconarius hengshanensis	Draconarius hengshanensis;Coelotes nanyuensis;Coelotes hengshanensis	Draconarius;Coelotes	FALSE	FALSE	FALSE	FALSE	FALSE	FALSE	FALSE	FALSE	FALSE	FALSE	FALSE	FALSE	FALSE	FALSE	FALSE	FALSE	FALSE	FALSE	Not listed	Not listed	Not assessed	Not assessed	FALSE	FALSE
258	274	Spider	Agelenidae	Coelotes	hexommatus	Komatsu	1957	1	Japan		WSC	Coelotes hexommatus	Coelotes hexommatus;Urobia hexommata	Coelotes;Urobia	FALSE	FALSE	FALSE	FALSE	FALSE	FALSE	FALSE	FALSE	FALSE	FALSE	FALSE	FALSE	FALSE	FALSE	FALSE	FALSE	FALSE	FALSE	Not listed	Not listed	Not assessed	Not assessed	FALSE	FALSE
259	275	Spider	Agelenidae	Coelotes	hikonensis	Nishikawa	2009	0	Japan		WSC	Coelotes hikonensis	Coelotes hikonensis	Coelotes	FALSE	FALSE	FALSE	FALSE	FALSE	FALSE	FALSE	FALSE	FALSE	FALSE	FALSE	FALSE	FALSE	FALSE	FALSE	FALSE	FALSE	FALSE	Not listed	Not listed	Not assessed	Not assessed	FALSE	FALSE
260	276	Spider	Agelenidae	Curticoelotes	hiradoensis	Okumura & Ono	2006	1	Japan		WSC	Curticoelotes hiradoensis	Curticoelotes hiradoensis;Coelotes hiradoensis	Curticoelotes;Coelotes	FALSE	FALSE	FALSE	FALSE	FALSE	FALSE	FALSE	FALSE	FALSE	FALSE	FALSE	FALSE	FALSE	FALSE	FALSE	FALSE	FALSE	FALSE	Not listed	Not listed	Not assessed	Not assessed	FALSE	FALSE
261	277	Spider	Agelenidae	Coelotes	hiratsukai	Arita	1976	0	Japan		WSC	Coelotes hiratsukai	Coelotes hiratsukai	Coelotes	FALSE	FALSE	FALSE	FALSE	FALSE	FALSE	FALSE	FALSE	FALSE	FALSE	FALSE	FALSE	FALSE	FALSE	FALSE	FALSE	FALSE	FALSE	Not listed	Not listed	Not assessed	Not assessed	FALSE	FALSE
262	278	Spider	Agelenidae	Coelotes	hiruzenensis	Nishikawa	2009	0	Japan		WSC	Coelotes hiruzenensis	Coelotes hiruzenensis	Coelotes	FALSE	FALSE	FALSE	FALSE	FALSE	FALSE	FALSE	FALSE	FALSE	FALSE	FALSE	FALSE	FALSE	FALSE	FALSE	FALSE	FALSE	FALSE	Not listed	Not listed	Not assessed	Not assessed	FALSE	FALSE
263	279	Spider	Agelenidae	Coelotes	hiurai	Nishikawa	2009	0	Japan		WSC	Coelotes hiurai	Coelotes hiurai	Coelotes	FALSE	FALSE	FALSE	FALSE	FALSE	FALSE	FALSE	FALSE	FALSE	FALSE	FALSE	FALSE	FALSE	FALSE	FALSE	FALSE	FALSE	FALSE	Not listed	Not listed	Not assessed	Not assessed	FALSE	FALSE
264	280	Spider	Agelenidae	Coelotes	ibukiensis	Nishikawa	2009	0	Japan		WSC	Coelotes ibukiensis	Coelotes ibukiensis	Coelotes	FALSE	FALSE	FALSE	FALSE	FALSE	FALSE	FALSE	FALSE	FALSE	FALSE	FALSE	FALSE	FALSE	FALSE	FALSE	FALSE	FALSE	FALSE	Not listed	Not listed	Not assessed	Not assessed	FALSE	FALSE
265	281	Spider	Agelenidae	Coelotes	icohamatus	Zhu & Wang	1991	0	China		WSC	Coelotes icohamatus	Coelotes icohamatus;Platocoelotes icohamatus	Coelotes;Platocoelotes	FALSE	FALSE	FALSE	FALSE	FALSE	FALSE	FALSE	FALSE	FALSE	FALSE	FALSE	FALSE	FALSE	FALSE	FALSE	FALSE	FALSE	FALSE	Not listed	Not listed	Not assessed	Not assessed	FALSE	FALSE
266	282	Spider	Agelenidae	Coelotes	iharai	Okumura	2007	0	Japan		WSC	Coelotes iharai	Coelotes iharai	Coelotes	FALSE	FALSE	FALSE	FALSE	FALSE	FALSE	FALSE	FALSE	FALSE	FALSE	FALSE	FALSE	FALSE	FALSE	FALSE	FALSE	FALSE	FALSE	Not listed	Not listed	Not assessed	Not assessed	FALSE	FALSE
267	283	Spider	Agelenidae	Coelotes	iheyaensis	Shimojana	2000	0	Japan (Ryukyu Is.)		WSC	Coelotes iheyaensis	Coelotes iheyaensis	Coelotes	FALSE	FALSE	FALSE	FALSE	FALSE	FALSE	FALSE	FALSE	FALSE	FALSE	FALSE	FALSE	FALSE	FALSE	FALSE	FALSE	FALSE	FALSE	Not listed	Not listed	Not assessed	Not assessed	FALSE	FALSE
268	284	Spider	Agelenidae	Coelotes	ikiensis	Nishikawa	2009	0	Japan		WSC	Coelotes ikiensis	Coelotes ikiensis	Coelotes	FALSE	FALSE	FALSE	FALSE	FALSE	FALSE	FALSE	FALSE	FALSE	FALSE	FALSE	FALSE	FALSE	FALSE	FALSE	FALSE	FALSE	FALSE	Not listed	Not listed	Not assessed	Not assessed	FALSE	FALSE
269	285	Spider	Agelenidae	Dichodactylus	inabaensis	Arita	1974	1	Japan		WSC	Dichodactylus inabaensis	Dichodactylus inabaensis;Coelotes inabaensis	Dichodactylus;Coelotes	FALSE	FALSE	FALSE	FALSE	FALSE	FALSE	FALSE	FALSE	FALSE	FALSE	FALSE	FALSE	FALSE	FALSE	FALSE	FALSE	FALSE	FALSE	Not listed	Not listed	Not assessed	Not assessed	FALSE	FALSE
270	286	Spider	Agelenidae	Draconarius	indistinctus	Xu & Li	2006	1	China		WSC	Draconarius indistinctus	Draconarius indistinctus;Coelotes indistinctus	Draconarius;Coelotes	FALSE	FALSE	FALSE	FALSE	FALSE	FALSE	FALSE	FALSE	FALSE	FALSE	FALSE	FALSE	FALSE	FALSE	FALSE	FALSE	FALSE	FALSE	Not listed	Not listed	Not assessed	Not assessed	FALSE	FALSE
271	287	Spider	Agelenidae	Coelotes	insulanus	Shimojana	2000	0	Japan (Ryukyu Is.)		WSC	Coelotes insulanus	Coelotes insulanus	Coelotes	FALSE	FALSE	FALSE	FALSE	FALSE	FALSE	FALSE	FALSE	FALSE	FALSE	FALSE	FALSE	FALSE	FALSE	FALSE	FALSE	FALSE	FALSE	Not listed	Not listed	Not assessed	Not assessed	FALSE	FALSE
272	288	Spider	Agelenidae	Griseidraconarius	iriei	Okumura	2013	1	Japan		WSC	Griseidraconarius iriei	Griseidraconarius iriei;Coelotes iriei	Griseidraconarius;Coelotes	FALSE	FALSE	FALSE	FALSE	FALSE	FALSE	FALSE	FALSE	FALSE	FALSE	FALSE	FALSE	FALSE	FALSE	FALSE	FALSE	FALSE	FALSE	Not listed	Not listed	Not assessed	Not assessed	FALSE	FALSE
273	289	Spider	Agelenidae	Coelotes	italicus	Kritscher	1956	0	Italy		WSC	Coelotes italicus	Coelotes italicus	Coelotes	FALSE	FALSE	FALSE	FALSE	FALSE	FALSE	FALSE	FALSE	FALSE	FALSE	FALSE	FALSE	FALSE	FALSE	FALSE	FALSE	FALSE	FALSE	Not listed	Not listed	Not assessed	Not assessed	FALSE	FALSE
274	291	Spider	Agelenidae	Coelotes	izenaensis	Shimojana	2000	0	Japan (Ryukyu Is.)		WSC	Coelotes izenaensis	Coelotes izenaensis	Coelotes	FALSE	FALSE	FALSE	FALSE	FALSE	FALSE	FALSE	FALSE	FALSE	FALSE	FALSE	FALSE	FALSE	FALSE	FALSE	FALSE	FALSE	FALSE	Not listed	Not listed	Not assessed	Not assessed	FALSE	FALSE
275	293	Spider	Agelenidae	Coelotes	juglandicola	Ovtchinnikov	1984	0	Kyrgyzstan		WSC	Coelotes juglandicola	Coelotes juglandicola	Coelotes	FALSE	FALSE	FALSE	FALSE	FALSE	FALSE	FALSE	FALSE	FALSE	FALSE	FALSE	FALSE	FALSE	FALSE	FALSE	FALSE	FALSE	FALSE	Not listed	Not listed	Not assessed	Not assessed	FALSE	FALSE
276	294	Spider	Agelenidae	Coelotes	kagaensis	Nishikawa	2009	0	Japan		WSC	Coelotes kagaensis	Coelotes kagaensis	Coelotes	FALSE	FALSE	FALSE	FALSE	FALSE	FALSE	FALSE	FALSE	FALSE	FALSE	FALSE	FALSE	FALSE	FALSE	FALSE	FALSE	FALSE	FALSE	Not listed	Not listed	Not assessed	Not assessed	FALSE	FALSE
277	295	Spider	Agelenidae	Coelotes	kakeromaensis	Shimojana	2000	0	Japan (Ryukyu Is.)		WSC	Coelotes kakeromaensis	Coelotes kakeromaensis	Coelotes	FALSE	FALSE	FALSE	FALSE	FALSE	FALSE	FALSE	FALSE	FALSE	FALSE	FALSE	FALSE	FALSE	FALSE	FALSE	FALSE	FALSE	FALSE	Not listed	Not listed	Not assessed	Not assessed	FALSE	FALSE
278	296	Spider	Agelenidae	Coelotes	katsurai	Nishikawa	2009	0	Japan		WSC	Coelotes katsurai	Coelotes katsurai	Coelotes	FALSE	FALSE	FALSE	FALSE	FALSE	FALSE	FALSE	FALSE	FALSE	FALSE	FALSE	FALSE	FALSE	FALSE	FALSE	FALSE	FALSE	FALSE	Not listed	Not listed	Not assessed	Not assessed	FALSE	FALSE
279	297	Spider	Agelenidae	Coelotes	keramaensis	Shimojana	2000	0	Japan (Ryukyu Is.)		WSC	Coelotes keramaensis	Coelotes keramaensis	Coelotes	FALSE	FALSE	FALSE	FALSE	FALSE	FALSE	FALSE	FALSE	FALSE	FALSE	FALSE	FALSE	FALSE	FALSE	FALSE	FALSE	FALSE	FALSE	Not listed	Not listed	Not assessed	Not assessed	FALSE	FALSE
280	298	Spider	Agelenidae	Coelotes	kimi	Kim & Park	2009	0	Korea		WSC	Coelotes kimi	Coelotes kimi	Coelotes	FALSE	FALSE	FALSE	FALSE	FALSE	FALSE	FALSE	FALSE	FALSE	FALSE	FALSE	FALSE	FALSE	FALSE	FALSE	FALSE	FALSE	FALSE	Not listed	Not listed	Not assessed	Not assessed	FALSE	FALSE
281	299	Spider	Agelenidae	Curticoelotes	kintaroi	Nishikawa	1983	1	Japan		WSC	Curticoelotes kintaroi	Curticoelotes kintaroi;Coelotes kintaroi	Curticoelotes;Coelotes	FALSE	FALSE	FALSE	FALSE	FALSE	FALSE	FALSE	FALSE	FALSE	FALSE	FALSE	FALSE	FALSE	FALSE	FALSE	FALSE	FALSE	FALSE	Not listed	Not listed	Not assessed	Not assessed	FALSE	FALSE
282	300	Spider	Agelenidae	Coelotes	kirgisicus	Ovtchinnikov	2000	0	Kyrgyzstan		WSC	Coelotes kirgisicus	Coelotes kirgisicus	Coelotes	FALSE	FALSE	FALSE	FALSE	FALSE	FALSE	FALSE	FALSE	FALSE	FALSE	FALSE	FALSE	FALSE	FALSE	FALSE	FALSE	FALSE	FALSE	Not listed	Not listed	Not assessed	Not assessed	FALSE	FALSE
283	301	Spider	Agelenidae	Coelotes	kitazawai	Yaginuma	1972	0	Japan		WSC	Coelotes kitazawai	Coelotes kitazawai	Coelotes	FALSE	FALSE	FALSE	FALSE	FALSE	FALSE	FALSE	FALSE	FALSE	FALSE	FALSE	FALSE	FALSE	FALSE	FALSE	FALSE	FALSE	FALSE	Not listed	Not listed	Not assessed	Not assessed	FALSE	FALSE
284	302	Spider	Agelenidae	Coelotes	koshikiensis	Okumura	2013	0	Japan		WSC	Coelotes koshikiensis	Coelotes koshikiensis	Coelotes	FALSE	FALSE	FALSE	FALSE	FALSE	FALSE	FALSE	FALSE	FALSE	FALSE	FALSE	FALSE	FALSE	FALSE	FALSE	FALSE	FALSE	FALSE	Not listed	Not listed	Not assessed	Not assessed	FALSE	FALSE
285	303	Spider	Agelenidae	Coelotes	kumejimanus	Shimojana	2000	0	Japan (Ryukyu Is.)		WSC	Coelotes kumejimanus	Coelotes kumejimanus	Coelotes	FALSE	FALSE	FALSE	FALSE	FALSE	FALSE	FALSE	FALSE	FALSE	FALSE	FALSE	FALSE	FALSE	FALSE	FALSE	FALSE	FALSE	FALSE	Not listed	Not listed	Not assessed	Not assessed	FALSE	FALSE
286	304	Spider	Agelenidae	Coelotes	kumensis	Shimojana	1989	0	Japan (Ryukyu Is.)		WSC	Coelotes kumensis	Coelotes kumensis	Coelotes	FALSE	FALSE	FALSE	FALSE	FALSE	FALSE	FALSE	FALSE	FALSE	FALSE	FALSE	FALSE	FALSE	FALSE	FALSE	FALSE	FALSE	FALSE	Not listed	Not listed	Not assessed	Not assessed	FALSE	FALSE
287	305	Spider	Agelenidae	Coelotes	lamellatus	Nishikawa	2009	0	Japan		WSC	Coelotes lamellatus	Coelotes lamellatus	Coelotes	FALSE	FALSE	FALSE	FALSE	FALSE	FALSE	FALSE	FALSE	FALSE	FALSE	FALSE	FALSE	FALSE	FALSE	FALSE	FALSE	FALSE	FALSE	Not listed	Not listed	Not assessed	Not assessed	FALSE	FALSE
288	306	Spider	Agelenidae	Coelotes	luculli	Brignoli	1978	0	Turkey		WSC	Coelotes luculli	Coelotes luculli	Coelotes	FALSE	FALSE	FALSE	FALSE	FALSE	FALSE	FALSE	FALSE	FALSE	FALSE	FALSE	FALSE	FALSE	FALSE	FALSE	FALSE	FALSE	FALSE	Not listed	Not listed	Not assessed	Not assessed	FALSE	FALSE
289	307	Spider	Agelenidae	Coelotes	maculatus	Zhang, Peng & Kim	1997	0	China		WSC	Coelotes maculatus	Coelotes maculatus	Coelotes	FALSE	FALSE	FALSE	FALSE	FALSE	FALSE	FALSE	FALSE	FALSE	FALSE	FALSE	FALSE	FALSE	FALSE	FALSE	FALSE	FALSE	FALSE	Not listed	Not listed	Not assessed	Not assessed	FALSE	FALSE
290	308	Spider	Agelenidae	Coelotes	mastrucatus	Wang, Yin, Peng & Xie	1990	0	China		WSC	Coelotes mastrucatus	Coelotes mastrucatus	Coelotes	FALSE	FALSE	FALSE	FALSE	FALSE	FALSE	FALSE	FALSE	FALSE	FALSE	FALSE	FALSE	FALSE	FALSE	FALSE	FALSE	FALSE	FALSE	Not listed	Not listed	Not assessed	Not assessed	FALSE	FALSE
291	309	Spider	Agelenidae	Coelotes	mediocris	Kulczyński	1887	0	Switzerland, Italy, Ukraine?		WSC	Coelotes mediocris	Coelotes mediocris;Amaurobius mediocris;Coelotes zangherii;Coelotes ruffoi	Coelotes;Amaurobius	FALSE	FALSE	FALSE	FALSE	FALSE	FALSE	FALSE	FALSE	FALSE	FALSE	FALSE	FALSE	FALSE	FALSE	FALSE	FALSE	FALSE	FALSE	Not listed	Not listed	Not assessed	Not assessed	FALSE	FALSE
292	310	Spider	Agelenidae	Coelotes	micado	Strand	1907	0	Japan		WSC	Coelotes micado	Coelotes micado;Coelotes moellendorffi;Cedicus moellendorffi;Coelotes spinivulva	Coelotes;Cedicus	FALSE	FALSE	FALSE	FALSE	FALSE	FALSE	FALSE	FALSE	FALSE	FALSE	FALSE	FALSE	FALSE	FALSE	FALSE	FALSE	FALSE	FALSE	Not listed	Not listed	Not assessed	Not assessed	FALSE	FALSE
293	311	Spider	Agelenidae	Coelotes	microps	Schenkel	1963	0	China		WSC	Coelotes microps	Coelotes microps;Coelotes magnidentatus	Coelotes	FALSE	FALSE	FALSE	FALSE	FALSE	FALSE	FALSE	FALSE	FALSE	FALSE	FALSE	FALSE	FALSE	FALSE	FALSE	FALSE	FALSE	FALSE	Not listed	Not listed	Not assessed	Not assessed	FALSE	FALSE
294	312	Spider	Agelenidae	Coelotes	minobusanus	Nishikawa	2009	0	Japan		WSC	Coelotes minobusanus	Coelotes minobusanus	Coelotes	FALSE	FALSE	FALSE	FALSE	FALSE	FALSE	FALSE	FALSE	FALSE	FALSE	FALSE	FALSE	FALSE	FALSE	FALSE	FALSE	FALSE	FALSE	Not listed	Not listed	Not assessed	Not assessed	FALSE	FALSE
295	313	Spider	Agelenidae	Coelotes	minoensis	Nishikawa	2009	0	Japan		WSC	Coelotes minoensis	Coelotes minoensis	Coelotes	FALSE	FALSE	FALSE	FALSE	FALSE	FALSE	FALSE	FALSE	FALSE	FALSE	FALSE	FALSE	FALSE	FALSE	FALSE	FALSE	FALSE	FALSE	Not listed	Not listed	Not assessed	Not assessed	FALSE	FALSE
296	314	Spider	Agelenidae	Coelotes	miyakoensis	Shimojana	2000	0	Japan (Ryukyu Is.)		WSC	Coelotes miyakoensis	Coelotes miyakoensis	Coelotes	FALSE	FALSE	FALSE	FALSE	FALSE	FALSE	FALSE	FALSE	FALSE	FALSE	FALSE	FALSE	FALSE	FALSE	FALSE	FALSE	FALSE	FALSE	Not listed	Not listed	Not assessed	Not assessed	FALSE	FALSE
297	315	Spider	Agelenidae	Coelotes	modestus	Simon	1880	0	China, Japan		WSC	Coelotes modestus	Coelotes modestus;Coelotes corasides;Coelotes gypsarpageus	Coelotes	FALSE	FALSE	FALSE	FALSE	FALSE	FALSE	FALSE	FALSE	FALSE	FALSE	FALSE	FALSE	FALSE	FALSE	FALSE	FALSE	FALSE	FALSE	Not listed	Not listed	Not assessed	Not assessed	FALSE	FALSE
298	316	Spider	Agelenidae	Aeolocoelotes	mohrii	Nishikawa	2009	1	Japan		WSC	Aeolocoelotes mohrii	Aeolocoelotes mohrii;Coelotes iyoensis;Coelotes mohrii	Aeolocoelotes;Coelotes	FALSE	FALSE	FALSE	FALSE	FALSE	FALSE	FALSE	FALSE	FALSE	FALSE	FALSE	FALSE	FALSE	FALSE	FALSE	FALSE	FALSE	FALSE	Not listed	Not listed	Not assessed	Not assessed	FALSE	FALSE
299	317	Spider	Agelenidae	Coelotes	motobuensis	Shimojana	2000	0	Japan (Ryukyu Is.)		WSC	Coelotes motobuensis	Coelotes motobuensis	Coelotes	FALSE	FALSE	FALSE	FALSE	FALSE	FALSE	FALSE	FALSE	FALSE	FALSE	FALSE	FALSE	FALSE	FALSE	FALSE	FALSE	FALSE	FALSE	Not listed	Not listed	Not assessed	Not assessed	FALSE	FALSE
300	318	Spider	Agelenidae	Coelotes	multannulatus	Zhang, Zhu, Sun & Song	2006	0	China		WSC	Coelotes multannulatus	Coelotes multannulatus	Coelotes	FALSE	FALSE	FALSE	FALSE	FALSE	FALSE	FALSE	FALSE	FALSE	FALSE	FALSE	FALSE	FALSE	FALSE	FALSE	FALSE	FALSE	FALSE	Not listed	Not listed	Not assessed	Not assessed	FALSE	FALSE
301	319	Spider	Agelenidae	Coelotes	musashiensis	Nishikawa	1989	0	Japan		WSC	Coelotes musashiensis	Coelotes musashiensis	Coelotes	FALSE	FALSE	FALSE	FALSE	FALSE	FALSE	FALSE	FALSE	FALSE	FALSE	FALSE	FALSE	FALSE	FALSE	FALSE	FALSE	FALSE	FALSE	Not listed	Not listed	Not assessed	Not assessed	FALSE	FALSE
302	320	Spider	Agelenidae	Coelotes	nagaraensis	Nishikawa	2009	0	Japan		WSC	Coelotes nagaraensis	Coelotes nagaraensis	Coelotes	FALSE	FALSE	FALSE	FALSE	FALSE	FALSE	FALSE	FALSE	FALSE	FALSE	FALSE	FALSE	FALSE	FALSE	FALSE	FALSE	FALSE	FALSE	Not listed	Not listed	Not assessed	Not assessed	FALSE	FALSE
303	321	Spider	Agelenidae	Coelotes	nasensis	Shimojana	2000	0	Japan (Ryukyu Is.)		WSC	Coelotes nasensis	Coelotes nasensis	Coelotes	FALSE	FALSE	FALSE	FALSE	FALSE	FALSE	FALSE	FALSE	FALSE	FALSE	FALSE	FALSE	FALSE	FALSE	FALSE	FALSE	FALSE	FALSE	Not listed	Not listed	Not assessed	Not assessed	FALSE	FALSE
304	322	Spider	Agelenidae	Coelotes	nazuna	Nishikawa	2009	0	Japan		WSC	Coelotes nazuna	Coelotes nazuna	Coelotes	FALSE	FALSE	FALSE	FALSE	FALSE	FALSE	FALSE	FALSE	FALSE	FALSE	FALSE	FALSE	FALSE	FALSE	FALSE	FALSE	FALSE	FALSE	Not listed	Not listed	Not assessed	Not assessed	FALSE	FALSE
305	323	Spider	Agelenidae	Coelotes	nenilini	Ovtchinnikov	1999	0	Uzbekistan		WSC	Coelotes nenilini	Coelotes nenilini	Coelotes	FALSE	FALSE	FALSE	FALSE	FALSE	FALSE	FALSE	FALSE	FALSE	FALSE	FALSE	FALSE	FALSE	FALSE	FALSE	FALSE	FALSE	FALSE	Not listed	Not listed	Not assessed	Not assessed	FALSE	FALSE
306	324	Spider	Agelenidae	Coelotes	ningmingensis	Peng, Yan, Liu & Kim	1998	0	China		WSC	Coelotes ningmingensis	Coelotes ningmingensis	Coelotes	FALSE	FALSE	FALSE	FALSE	FALSE	FALSE	FALSE	FALSE	FALSE	FALSE	FALSE	FALSE	FALSE	FALSE	FALSE	FALSE	FALSE	FALSE	Not listed	Not listed	Not assessed	Not assessed	FALSE	FALSE
307	325	Spider	Agelenidae	Coelotes	notoensis	Nishikawa	2009	0	Japan		WSC	Coelotes notoensis	Coelotes notoensis	Coelotes	FALSE	FALSE	FALSE	FALSE	FALSE	FALSE	FALSE	FALSE	FALSE	FALSE	FALSE	FALSE	FALSE	FALSE	FALSE	FALSE	FALSE	FALSE	Not listed	Not listed	Not assessed	Not assessed	FALSE	FALSE
308	326	Spider	Agelenidae	Coelotes	obako	Nishikawa	1983	0	Japan		WSC	Coelotes obako	Coelotes obako	Coelotes	FALSE	FALSE	FALSE	FALSE	FALSE	FALSE	FALSE	FALSE	FALSE	FALSE	FALSE	FALSE	FALSE	FALSE	FALSE	FALSE	FALSE	FALSE	Not listed	Not listed	Not assessed	Not assessed	FALSE	FALSE
309	328	Spider	Agelenidae	Coelotes	ogatai	Nishikawa	2009	0	Japan		WSC	Coelotes ogatai	Coelotes ogatai	Coelotes	FALSE	FALSE	FALSE	FALSE	FALSE	FALSE	FALSE	FALSE	FALSE	FALSE	FALSE	FALSE	FALSE	FALSE	FALSE	FALSE	FALSE	FALSE	Not listed	Not listed	Not assessed	Not assessed	FALSE	FALSE
310	329	Spider	Agelenidae	Coelotes	okinawensis	Shimojana	1989	0	Japan (Ryukyu Is.)		WSC	Coelotes okinawensis	Coelotes okinawensis	Coelotes	FALSE	FALSE	FALSE	FALSE	FALSE	FALSE	FALSE	FALSE	FALSE	FALSE	FALSE	FALSE	FALSE	FALSE	FALSE	FALSE	FALSE	FALSE	Not listed	Not listed	Not assessed	Not assessed	FALSE	FALSE
311	330	Spider	Agelenidae	Coelotes	osamui	Nishikawa	2009	0	Japan		WSC	Coelotes osamui	Coelotes osamui	Coelotes	FALSE	FALSE	FALSE	FALSE	FALSE	FALSE	FALSE	FALSE	FALSE	FALSE	FALSE	FALSE	FALSE	FALSE	FALSE	FALSE	FALSE	FALSE	Not listed	Not listed	Not assessed	Not assessed	FALSE	FALSE
312	331	Spider	Agelenidae	Coelotes	osellai	de Blauwe	1973	0	Italy		WSC	Coelotes osellai	Coelotes osellai	Coelotes	FALSE	FALSE	FALSE	FALSE	FALSE	FALSE	FALSE	FALSE	FALSE	FALSE	FALSE	FALSE	FALSE	FALSE	FALSE	FALSE	FALSE	FALSE	Not listed	Not listed	Not assessed	Not assessed	FALSE	FALSE
313	332	Spider	Agelenidae	Coelotes	oshimaensis	Shimojana	2000	0	Japan (Ryukyu Is.)		WSC	Coelotes oshimaensis	Coelotes oshimaensis	Coelotes	FALSE	FALSE	FALSE	FALSE	FALSE	FALSE	FALSE	FALSE	FALSE	FALSE	FALSE	FALSE	FALSE	FALSE	FALSE	FALSE	FALSE	FALSE	Not listed	Not listed	Not assessed	Not assessed	FALSE	FALSE
314	333	Spider	Agelenidae	Curticoelotes	oxyacanthus	Okumura	2013	1	Japan		WSC	Curticoelotes oxyacanthus	Curticoelotes oxyacanthus;Coelotes oxyacanthus	Curticoelotes;Coelotes	FALSE	FALSE	FALSE	FALSE	FALSE	FALSE	FALSE	FALSE	FALSE	FALSE	FALSE	FALSE	FALSE	FALSE	FALSE	FALSE	FALSE	FALSE	Not listed	Not listed	Not assessed	Not assessed	FALSE	FALSE
315	334	Spider	Agelenidae	Coelotes	pabulator	Simon	1875	0	France, Switzerland, Italy		WSC	Coelotes pabulator	Coelotes pabulator;Amaurobius pabulator	Coelotes;Amaurobius	FALSE	FALSE	FALSE	FALSE	FALSE	FALSE	FALSE	FALSE	FALSE	FALSE	FALSE	FALSE	FALSE	FALSE	FALSE	FALSE	FALSE	FALSE	Not listed	Not listed	Not assessed	Not assessed	FALSE	FALSE
316	335	Spider	Agelenidae	Coelotes	pastoralis	Ovtchinnikov	2000	0	Kazakhstan, Kyrgyzstan		WSC	Coelotes pastoralis	Coelotes pastoralis	Coelotes	FALSE	FALSE	FALSE	FALSE	FALSE	FALSE	FALSE	FALSE	FALSE	FALSE	FALSE	FALSE	FALSE	FALSE	FALSE	FALSE	FALSE	FALSE	Not listed	Not listed	Not assessed	Not assessed	FALSE	FALSE
317	336	Spider	Agelenidae	Coelotes	pedodentalis	Zhang, Zhu, Sun & Song	2006	0	China		WSC	Coelotes pedodentalis	Coelotes pedodentalis	Coelotes	FALSE	FALSE	FALSE	FALSE	FALSE	FALSE	FALSE	FALSE	FALSE	FALSE	FALSE	FALSE	FALSE	FALSE	FALSE	FALSE	FALSE	FALSE	Not listed	Not listed	Not assessed	Not assessed	FALSE	FALSE
318	337	Spider	Agelenidae	Coelotes	perbrevis	Liu, Li & Pham	2010	0	Vietnam		WSC	Coelotes perbrevis	Coelotes perbrevis	Coelotes	FALSE	FALSE	FALSE	FALSE	FALSE	FALSE	FALSE	FALSE	FALSE	FALSE	FALSE	FALSE	FALSE	FALSE	FALSE	FALSE	FALSE	FALSE	Not listed	Not listed	Not assessed	Not assessed	FALSE	FALSE
319	338	Spider	Agelenidae	Aeolocoelotes	personatus	Nishikawa	1973	1	Japan		WSC	Aeolocoelotes personatus	Aeolocoelotes personatus;Coelotes personatus	Aeolocoelotes;Coelotes	FALSE	FALSE	FALSE	FALSE	FALSE	FALSE	FALSE	FALSE	FALSE	FALSE	FALSE	FALSE	FALSE	FALSE	FALSE	FALSE	FALSE	FALSE	Not listed	Not listed	Not assessed	Not assessed	FALSE	FALSE
320	339	Spider	Agelenidae	Coelotes	phthisicus	Brignoli	1978	0	Turkey		WSC	Coelotes phthisicus	Coelotes phthisicus;Urocoras phthisicus	Coelotes;Urocoras	FALSE	FALSE	FALSE	FALSE	FALSE	FALSE	FALSE	FALSE	FALSE	FALSE	FALSE	FALSE	FALSE	FALSE	FALSE	FALSE	FALSE	FALSE	Not listed	Not listed	Not assessed	Not assessed	FALSE	FALSE
321	340	Spider	Agelenidae	Coelotes	pickardi	O. Pickard-Cambridge	1873	0	Switzerland, Italy		WSC	Coelotes pickardi	Coelotes pickardi;Amaurobius pickardi;Coelotes cooremani;Coelotes rudolfi;Coelotes pastor pickardi;Coelotes pastor cooremani	Coelotes;Amaurobius	FALSE	FALSE	FALSE	FALSE	FALSE	FALSE	FALSE	FALSE	FALSE	FALSE	FALSE	FALSE	FALSE	FALSE	FALSE	FALSE	FALSE	FALSE	Not listed	Not listed	Not assessed	Not assessed	FALSE	FALSE
322	344	Spider	Agelenidae	Iwogumoa	plancyi	Simon	1880	1	China, Japan		WSC	Iwogumoa plancyi	Iwogumoa plancyi;Coelotes plancyi;Coras plancyi;Coelotes insidiosus;Coelotes jucundus;Iwogumoa portus	Iwogumoa;Coelotes;Coras	FALSE	FALSE	FALSE	FALSE	FALSE	FALSE	FALSE	FALSE	FALSE	FALSE	FALSE	FALSE	FALSE	FALSE	FALSE	FALSE	FALSE	FALSE	Not listed	Not listed	Not assessed	Not assessed	FALSE	FALSE
323	345	Spider	Agelenidae	Coelotes	poleneci	Wiehle	1964	0	Austria, Slovenia		WSC	Coelotes poleneci	Coelotes poleneci	Coelotes	FALSE	FALSE	FALSE	FALSE	FALSE	FALSE	FALSE	FALSE	FALSE	FALSE	FALSE	FALSE	FALSE	FALSE	FALSE	FALSE	FALSE	FALSE	Not listed	Not listed	Not assessed	Not assessed	FALSE	FALSE
324	346	Spider	Agelenidae	Coelotes	polyedricus	Liu, Li & Pham	2010	0	Vietnam		WSC	Coelotes polyedricus	Coelotes polyedricus	Coelotes	FALSE	FALSE	FALSE	FALSE	FALSE	FALSE	FALSE	FALSE	FALSE	FALSE	FALSE	FALSE	FALSE	FALSE	FALSE	FALSE	FALSE	FALSE	Not listed	Not listed	Not assessed	Not assessed	FALSE	FALSE
325	347	Spider	Agelenidae	Coelotes	poweri	Simon	1875	0	France		WSC	Coelotes poweri	Coelotes poweri;Amaurobius poweri	Coelotes;Amaurobius	FALSE	FALSE	FALSE	FALSE	FALSE	FALSE	FALSE	FALSE	FALSE	FALSE	FALSE	FALSE	FALSE	FALSE	FALSE	FALSE	FALSE	FALSE	Not listed	Not listed	Not assessed	Not assessed	FALSE	FALSE
326	348	Spider	Agelenidae	Coelotes	processus	Xu & Li	2007	0	China		WSC	Coelotes processus	Coelotes processus	Coelotes	FALSE	FALSE	FALSE	FALSE	FALSE	FALSE	FALSE	FALSE	FALSE	FALSE	FALSE	FALSE	FALSE	FALSE	FALSE	FALSE	FALSE	FALSE	Not listed	Not listed	Not assessed	Not assessed	FALSE	FALSE
327	349	Spider	Agelenidae	Coelotes	progressoridentes	Ovtchinnikov	2000	0	Kyrgyzstan		WSC	Coelotes progressoridentes	Coelotes progressoridentes	Coelotes	FALSE	FALSE	FALSE	FALSE	FALSE	FALSE	FALSE	FALSE	FALSE	FALSE	FALSE	FALSE	FALSE	FALSE	FALSE	FALSE	FALSE	FALSE	Not listed	Not listed	Not assessed	Not assessed	FALSE	FALSE
328	350	Spider	Agelenidae	Draconarius	prolixus	Wang, Yin, Peng & Xie	1990	1	China		WSC	Draconarius prolixus	Draconarius prolixus;Coelotes prolixus	Draconarius;Coelotes	FALSE	FALSE	FALSE	FALSE	FALSE	FALSE	FALSE	FALSE	FALSE	FALSE	FALSE	FALSE	FALSE	FALSE	FALSE	FALSE	FALSE	FALSE	Not listed	Not listed	Not assessed	Not assessed	FALSE	FALSE
329	351	Spider	Agelenidae	Sinocoelotes	pseudoguangxian	Wang, Griswold & Ubick	2009	1	China		WSC	Sinocoelotes pseudoguangxian	Sinocoelotes pseudoguangxian;Coelotes pseudoguangxian	Sinocoelotes;Coelotes	FALSE	FALSE	FALSE	FALSE	FALSE	FALSE	FALSE	FALSE	FALSE	FALSE	FALSE	FALSE	FALSE	FALSE	FALSE	FALSE	FALSE	FALSE	Not listed	Not listed	Not assessed	Not assessed	FALSE	FALSE
330	352	Spider	Agelenidae	Sinocoelotes	pseudoterrestris	Schenkel	1963	1	China		WSC	Sinocoelotes pseudoterrestris	Sinocoelotes pseudoterrestris;Coelotes pseudoterrestris;Coelotes sacratus;Coelotes saccatus	Sinocoelotes;Coelotes	FALSE	FALSE	FALSE	FALSE	FALSE	FALSE	FALSE	FALSE	FALSE	FALSE	FALSE	FALSE	FALSE	FALSE	FALSE	FALSE	FALSE	FALSE	Not listed	Not listed	Not assessed	Not assessed	FALSE	FALSE
331	353	Spider	Agelenidae	Sinocoelotes	pseudoyunnanensis	Wang, Griswold & Ubick	2009	1	China		WSC	Sinocoelotes pseudoyunnanensis	Sinocoelotes pseudoyunnanensis;Coelotes pseudoyunnanensis	Sinocoelotes;Coelotes	FALSE	FALSE	FALSE	FALSE	FALSE	FALSE	FALSE	FALSE	FALSE	FALSE	FALSE	FALSE	FALSE	FALSE	FALSE	FALSE	FALSE	FALSE	Not listed	Not listed	Not assessed	Not assessed	FALSE	FALSE
332	354	Spider	Agelenidae	Coelotes	rhododendri	Brignoli	1978	0	Turkey		WSC	Coelotes rhododendri	Coelotes rhododendri	Coelotes	FALSE	FALSE	FALSE	FALSE	FALSE	FALSE	FALSE	FALSE	FALSE	FALSE	FALSE	FALSE	FALSE	FALSE	FALSE	FALSE	FALSE	FALSE	Not listed	Not listed	Not assessed	Not assessed	FALSE	FALSE
333	355	Spider	Agelenidae	Coelotes	robustior	Nishikawa	2009	0	Japan		WSC	Coelotes robustior	Coelotes robustior	Coelotes	FALSE	FALSE	FALSE	FALSE	FALSE	FALSE	FALSE	FALSE	FALSE	FALSE	FALSE	FALSE	FALSE	FALSE	FALSE	FALSE	FALSE	FALSE	Not listed	Not listed	Not assessed	Not assessed	FALSE	FALSE
334	356	Spider	Agelenidae	Coelotes	robustus	Wang, Yin, Peng & Xie	1990	0	China		WSC	Coelotes robustus	Coelotes robustus	Coelotes	FALSE	FALSE	FALSE	FALSE	FALSE	FALSE	FALSE	FALSE	FALSE	FALSE	FALSE	FALSE	FALSE	FALSE	FALSE	FALSE	FALSE	FALSE	Not listed	Not listed	Not assessed	Not assessed	FALSE	FALSE
335	357	Spider	Agelenidae	Coelotes	rudolfi	Schenkel	1925	1	Switzerland		WSC	Coelotes rudolfi	Coelotes rudolfi;Amaurobius rudolfi;Coelotes cooremani;Coelotes mediocris	Coelotes;Amaurobius	FALSE	FALSE	FALSE	FALSE	FALSE	FALSE	FALSE	FALSE	FALSE	FALSE	FALSE	FALSE	FALSE	FALSE	FALSE	FALSE	FALSE	FALSE	Not listed	Not listed	Not assessed	Not assessed	FALSE	FALSE
336	358	Spider	Agelenidae	Coelotes	rugosus	Wang, Peng & Kim	1996	1	China		WSC	Coelotes rugosus	Coelotes rugosus;Coras rugosus	Coelotes;Coras	FALSE	FALSE	FALSE	FALSE	FALSE	FALSE	FALSE	FALSE	FALSE	FALSE	FALSE	FALSE	FALSE	FALSE	FALSE	FALSE	FALSE	FALSE	Not listed	Not listed	Not assessed	Not assessed	FALSE	FALSE
337	359	Spider	Agelenidae	Coelotes	saccatus	Peng & Yin	1998	0	China		WSC	Coelotes saccatus	Coelotes saccatus	Coelotes	FALSE	FALSE	FALSE	FALSE	FALSE	FALSE	FALSE	FALSE	FALSE	FALSE	FALSE	FALSE	FALSE	FALSE	FALSE	FALSE	FALSE	FALSE	Not listed	Not listed	Not assessed	Not assessed	FALSE	FALSE
338	360	Spider	Agelenidae	Aeolocoelotes	saikaiensis	Okumura	2013	1	Japan		WSC	Aeolocoelotes saikaiensis	Aeolocoelotes saikaiensis;Coelotes saikaiensis	Aeolocoelotes;Coelotes	FALSE	FALSE	FALSE	FALSE	FALSE	FALSE	FALSE	FALSE	FALSE	FALSE	FALSE	FALSE	FALSE	FALSE	FALSE	FALSE	FALSE	FALSE	Not listed	Not listed	Not assessed	Not assessed	FALSE	FALSE
339	361	Spider	Agelenidae	Aeolocoelotes	sanoi	Nishikawa	2009	1	Japan		WSC	Aeolocoelotes sanoi	Aeolocoelotes sanoi;Coelotes sanoi;Coelotes towaensis	Aeolocoelotes;Coelotes	FALSE	FALSE	FALSE	FALSE	FALSE	FALSE	FALSE	FALSE	FALSE	FALSE	FALSE	FALSE	FALSE	FALSE	FALSE	FALSE	FALSE	FALSE	Not listed	Not listed	Not assessed	Not assessed	FALSE	FALSE
340	362	Spider	Agelenidae	Curticoelotes	sawadai	Nishikawa	2009	1	Japan		WSC	Curticoelotes sawadai	Curticoelotes sawadai;Coelotes sawadai	Curticoelotes;Coelotes	FALSE	FALSE	FALSE	FALSE	FALSE	FALSE	FALSE	FALSE	FALSE	FALSE	FALSE	FALSE	FALSE	FALSE	FALSE	FALSE	FALSE	FALSE	Not listed	Not listed	Not assessed	Not assessed	FALSE	FALSE
341	363	Spider	Agelenidae	Coelotes	septus	Wang, Yin, Peng & Xie	1990	0	China		WSC	Coelotes septus	Coelotes septus	Coelotes	FALSE	FALSE	FALSE	FALSE	FALSE	FALSE	FALSE	FALSE	FALSE	FALSE	FALSE	FALSE	FALSE	FALSE	FALSE	FALSE	FALSE	FALSE	Not listed	Not listed	Not assessed	Not assessed	FALSE	FALSE
342	364	Spider	Agelenidae	Coelotes	shimajiriensis	Shimojana	2000	0	Japan (Ryukyu Is.)		WSC	Coelotes shimajiriensis	Coelotes shimajiriensis	Coelotes	FALSE	FALSE	FALSE	FALSE	FALSE	FALSE	FALSE	FALSE	FALSE	FALSE	FALSE	FALSE	FALSE	FALSE	FALSE	FALSE	FALSE	FALSE	Not listed	Not listed	Not assessed	Not assessed	FALSE	FALSE
343	366	Spider	Agelenidae	Coelotes	simplex	O. Pickard-Cambridge	1885	0	China (Yarkand)		WSC	Coelotes simplex	Coelotes simplex	Coelotes	FALSE	FALSE	FALSE	FALSE	FALSE	FALSE	FALSE	FALSE	FALSE	FALSE	FALSE	FALSE	FALSE	FALSE	FALSE	FALSE	FALSE	FALSE	Not listed	Not listed	Not assessed	Not assessed	FALSE	FALSE
344	367	Spider	Agelenidae	Coelotes	solitarius	L. Koch	1868	0	Europe		WSC	Coelotes solitarius	Coelotes solitarius;Coelotes brevidens;Amaurobius solitarius;Coelotes simoni	Coelotes;Amaurobius	FALSE	FALSE	FALSE	FALSE	FALSE	FALSE	FALSE	FALSE	FALSE	FALSE	FALSE	FALSE	FALSE	FALSE	FALSE	FALSE	FALSE	FALSE	Not listed	Not listed	Not assessed	Not assessed	FALSE	FALSE
345	368	Spider	Agelenidae	Coelotes	songae	Liu, Li & Pham	2010	0	Vietnam		WSC	Coelotes songae	Coelotes songae	Coelotes	FALSE	FALSE	FALSE	FALSE	FALSE	FALSE	FALSE	FALSE	FALSE	FALSE	FALSE	FALSE	FALSE	FALSE	FALSE	FALSE	FALSE	FALSE	Not listed	Not listed	Not assessed	Not assessed	FALSE	FALSE
346	369	Spider	Agelenidae	Coelotes	sordidus	Ovtchinnikov	2000	0	Kazakhstan, Kyrgyzstan		WSC	Coelotes sordidus	Coelotes sordidus	Coelotes	FALSE	FALSE	FALSE	FALSE	FALSE	FALSE	FALSE	FALSE	FALSE	FALSE	FALSE	FALSE	FALSE	FALSE	FALSE	FALSE	FALSE	FALSE	Not listed	Not listed	Not assessed	Not assessed	FALSE	FALSE
347	370	Spider	Agelenidae	Coelotes	striatilamnis	Ovtchinnikov	2000	0	Kazakhstan, Kyrgyzstan		WSC	Coelotes striatilamnis	Coelotes striatilamnis	Coelotes	FALSE	FALSE	FALSE	FALSE	FALSE	FALSE	FALSE	FALSE	FALSE	FALSE	FALSE	FALSE	FALSE	FALSE	FALSE	FALSE	FALSE	FALSE	Not listed	Not listed	Not assessed	Not assessed	FALSE	FALSE
348	372	Spider	Agelenidae	Coelotes	stylifer	Caporiacco	1935	0	Kashmir		WSC	Coelotes stylifer	Coelotes stylifer;Tegenaria stylifera	Coelotes;Tegenaria	FALSE	FALSE	FALSE	FALSE	FALSE	FALSE	FALSE	TRUE	FALSE	FALSE	FALSE	FALSE	FALSE	FALSE	FALSE	FALSE	FALSE	FALSE	Not listed	Not listed	Not assessed	Not assessed	FALSE	FALSE
349	373	Spider	Agelenidae	Coelotes	suruga	Nishikawa	2009	0	Japan		WSC	Coelotes suruga	Coelotes suruga	Coelotes	FALSE	FALSE	FALSE	FALSE	FALSE	FALSE	FALSE	FALSE	FALSE	FALSE	FALSE	FALSE	FALSE	FALSE	FALSE	FALSE	FALSE	FALSE	Not listed	Not listed	Not assessed	Not assessed	FALSE	FALSE
350	374	Spider	Agelenidae	Coelotes	suthepicus	Dankittipakul, Chami-Kranon & Wang	2005	0	Thailand		WSC	Coelotes suthepicus	Coelotes suthepicus	Coelotes	FALSE	FALSE	FALSE	FALSE	FALSE	FALSE	FALSE	FALSE	FALSE	FALSE	FALSE	FALSE	FALSE	FALSE	FALSE	FALSE	FALSE	FALSE	Not listed	Not listed	Not assessed	Not assessed	FALSE	FALSE
351	375	Spider	Agelenidae	Coelotes	takanawaensis	Nishikawa	2009	0	Japan		WSC	Coelotes takanawaensis	Coelotes takanawaensis	Coelotes	FALSE	FALSE	FALSE	FALSE	FALSE	FALSE	FALSE	FALSE	FALSE	FALSE	FALSE	FALSE	FALSE	FALSE	FALSE	FALSE	FALSE	FALSE	Not listed	Not listed	Not assessed	Not assessed	FALSE	FALSE
352	376	Spider	Agelenidae	Dichodactylus	tarumii	Arita	1976	1	Japan		WSC	Dichodactylus tarumii	Dichodactylus tarumii;Coelotes tarumii	Dichodactylus;Coelotes	FALSE	FALSE	FALSE	FALSE	FALSE	FALSE	FALSE	FALSE	FALSE	FALSE	FALSE	FALSE	FALSE	FALSE	FALSE	FALSE	FALSE	FALSE	Not listed	Not listed	Not assessed	Not assessed	FALSE	FALSE
353	377	Spider	Agelenidae	Curticoelotes	taurus	Nishikawa	2009	1	Japan		WSC	Curticoelotes taurus	Curticoelotes taurus;Coelotes taurus	Curticoelotes;Coelotes	FALSE	FALSE	FALSE	FALSE	FALSE	FALSE	FALSE	FALSE	FALSE	FALSE	FALSE	FALSE	FALSE	FALSE	FALSE	FALSE	FALSE	FALSE	Not listed	Not listed	Not assessed	Not assessed	FALSE	FALSE
354	378	Spider	Agelenidae	Coelotes	tegenarioides	O. Pickard-Cambridge	1885	0	China (Yarkand)		WSC	Coelotes tegenarioides	Coelotes tegenarioides	Coelotes	FALSE	FALSE	FALSE	FALSE	FALSE	FALSE	FALSE	FALSE	FALSE	FALSE	FALSE	FALSE	FALSE	FALSE	FALSE	FALSE	FALSE	FALSE	Not listed	Not listed	Not assessed	Not assessed	FALSE	FALSE
355	379	Spider	Agelenidae	Coelotes	terrestris	Wider	1834	1	Europe, Turkey		WSC	Coelotes terrestris	Coelotes terrestris;Aranea terrestris;Amaurobius subterraneus;Amaurobius tigrinus;Amaurobius terrestris;Coelotes pabulator;Coelotes atropos	Coelotes;Aranea;Amaurobius	FALSE	FALSE	FALSE	FALSE	FALSE	FALSE	FALSE	FALSE	FALSE	FALSE	FALSE	FALSE	FALSE	FALSE	FALSE	FALSE	FALSE	FALSE	Not listed	Not listed	Not assessed	Not assessed	FALSE	FALSE
356	380	Spider	Agelenidae	Sinocoelotes	thailandensis	Dankittipakul & Wang	2003	1	Thailand		WSC	Sinocoelotes thailandensis	Sinocoelotes thailandensis;Coelotes thailandensis	Sinocoelotes;Coelotes	FALSE	FALSE	FALSE	FALSE	FALSE	FALSE	FALSE	FALSE	FALSE	FALSE	FALSE	FALSE	FALSE	FALSE	FALSE	FALSE	FALSE	FALSE	Not listed	Not listed	Not assessed	Not assessed	FALSE	FALSE
357	381	Spider	Agelenidae	Coelotes	tiantongensis	Zhang, Peng & Kim	1997	0	China		WSC	Coelotes tiantongensis	Coelotes tiantongensis	Coelotes	FALSE	FALSE	FALSE	FALSE	FALSE	FALSE	FALSE	FALSE	FALSE	FALSE	FALSE	FALSE	FALSE	FALSE	FALSE	FALSE	FALSE	FALSE	Not listed	Not listed	Not assessed	Not assessed	FALSE	FALSE
358	382	Spider	Agelenidae	Coelotes	titaniacus	Brignoli	1977	0	Greece		WSC	Coelotes titaniacus	Coelotes titaniacus	Coelotes	FALSE	FALSE	FALSE	FALSE	FALSE	FALSE	FALSE	FALSE	FALSE	FALSE	FALSE	FALSE	FALSE	FALSE	FALSE	FALSE	FALSE	FALSE	Not listed	Not listed	Not assessed	Not assessed	FALSE	FALSE
359	383	Spider	Agelenidae	Coelotes	tochigiensis	Nishikawa	2009	0	Japan		WSC	Coelotes tochigiensis	Coelotes tochigiensis	Coelotes	FALSE	FALSE	FALSE	FALSE	FALSE	FALSE	FALSE	FALSE	FALSE	FALSE	FALSE	FALSE	FALSE	FALSE	FALSE	FALSE	FALSE	FALSE	Not listed	Not listed	Not assessed	Not assessed	FALSE	FALSE
360	384	Spider	Agelenidae	Coelotes	tojoi	Nishikawa	2009	0	Japan		WSC	Coelotes tojoi	Coelotes tojoi	Coelotes	FALSE	FALSE	FALSE	FALSE	FALSE	FALSE	FALSE	FALSE	FALSE	FALSE	FALSE	FALSE	FALSE	FALSE	FALSE	FALSE	FALSE	FALSE	Not listed	Not listed	Not assessed	Not assessed	FALSE	FALSE
361	385	Spider	Agelenidae	Coelotes	tokaraensis	Shimojana	2000	0	Japan (Ryukyu Is.)		WSC	Coelotes tokaraensis	Coelotes tokaraensis	Coelotes	FALSE	FALSE	FALSE	FALSE	FALSE	FALSE	FALSE	FALSE	FALSE	FALSE	FALSE	FALSE	FALSE	FALSE	FALSE	FALSE	FALSE	FALSE	Not listed	Not listed	Not assessed	Not assessed	FALSE	FALSE
362	386	Spider	Agelenidae	Coelotes	tokunoshimaensis	Shimojana	2000	0	Japan (Ryukyu Is.)		WSC	Coelotes tokunoshimaensis	Coelotes tokunoshimaensis	Coelotes	FALSE	FALSE	FALSE	FALSE	FALSE	FALSE	FALSE	FALSE	FALSE	FALSE	FALSE	FALSE	FALSE	FALSE	FALSE	FALSE	FALSE	FALSE	Not listed	Not listed	Not assessed	Not assessed	FALSE	FALSE
363	387	Spider	Agelenidae	Coelotes	tominagai	Nishikawa	2009	0	Japan		WSC	Coelotes tominagai	Coelotes tominagai	Coelotes	FALSE	FALSE	FALSE	FALSE	FALSE	FALSE	FALSE	FALSE	FALSE	FALSE	FALSE	FALSE	FALSE	FALSE	FALSE	FALSE	FALSE	FALSE	Not listed	Not listed	Not assessed	Not assessed	FALSE	FALSE
364	388	Spider	Agelenidae	Coelotes	tonakiensis	Shimojana	2000	0	Japan (Ryukyu Is.)		WSC	Coelotes tonakiensis	Coelotes tonakiensis	Coelotes	FALSE	FALSE	FALSE	FALSE	FALSE	FALSE	FALSE	FALSE	FALSE	FALSE	FALSE	FALSE	FALSE	FALSE	FALSE	FALSE	FALSE	FALSE	Not listed	Not listed	Not assessed	Not assessed	FALSE	FALSE
365	390	Spider	Agelenidae	Coelotes	transiliensis	Ovtchinnikov	2000	0	Kazakhstan, Kyrgyzstan		WSC	Coelotes transiliensis	Coelotes transiliensis	Coelotes	FALSE	FALSE	FALSE	FALSE	FALSE	FALSE	FALSE	FALSE	FALSE	FALSE	FALSE	FALSE	FALSE	FALSE	FALSE	FALSE	FALSE	FALSE	Not listed	Not listed	Not assessed	Not assessed	FALSE	FALSE
366	391	Spider	Agelenidae	Coelotes	troglocaecus	Shimojana & Nishihira	2000	0	Japan (Okinawa)		WSC	Coelotes troglocaecus	Coelotes troglocaecus	Coelotes	FALSE	FALSE	FALSE	FALSE	FALSE	FALSE	FALSE	FALSE	FALSE	FALSE	FALSE	FALSE	FALSE	FALSE	FALSE	FALSE	FALSE	FALSE	Not listed	Not listed	Not assessed	Not assessed	FALSE	FALSE
367	392	Spider	Agelenidae	Coelotes	turkestanicus	Ovtchinnikov	1999	0	Russia (Europe), Kazakhstan, Kyrgyzstan, Uzbekistan		WSC	Coelotes turkestanicus	Coelotes turkestanicus	Coelotes	FALSE	FALSE	FALSE	FALSE	FALSE	FALSE	FALSE	FALSE	FALSE	FALSE	FALSE	FALSE	FALSE	FALSE	FALSE	FALSE	FALSE	FALSE	Not listed	Not listed	Not assessed	Not assessed	FALSE	FALSE
368	393	Spider	Agelenidae	Coelotes	undulatus	Hu & Wang	1990	0	China		WSC	Coelotes undulatus	Coelotes undulatus	Coelotes	FALSE	FALSE	FALSE	FALSE	FALSE	FALSE	FALSE	FALSE	FALSE	FALSE	FALSE	FALSE	FALSE	FALSE	FALSE	FALSE	FALSE	FALSE	Not listed	Not listed	Not assessed	Not assessed	FALSE	FALSE
369	394	Spider	Agelenidae	Aeolocoelotes	unicatus	Yaginuma	1977	1	Japan		WSC	Aeolocoelotes unicatus	Aeolocoelotes unicatus;Coelotes unicatus	Aeolocoelotes;Coelotes	FALSE	FALSE	FALSE	FALSE	FALSE	FALSE	FALSE	FALSE	FALSE	FALSE	FALSE	FALSE	FALSE	FALSE	FALSE	FALSE	FALSE	FALSE	Not listed	Not listed	Not assessed	Not assessed	FALSE	FALSE
370	395	Spider	Agelenidae	Aeolocoelotes	unzenensis	Okumura	2013	1	Japan		WSC	Aeolocoelotes unzenensis	Aeolocoelotes unzenensis;Coelotes unzenensis	Aeolocoelotes;Coelotes	FALSE	FALSE	FALSE	FALSE	FALSE	FALSE	FALSE	FALSE	FALSE	FALSE	FALSE	FALSE	FALSE	FALSE	FALSE	FALSE	FALSE	FALSE	Not listed	Not listed	Not assessed	Not assessed	FALSE	FALSE
371	396	Spider	Agelenidae	Coelotes	uozumii	Nishikawa	2002	0	Japan		WSC	Coelotes uozumii	Coelotes uozumii	Coelotes	FALSE	FALSE	FALSE	FALSE	FALSE	FALSE	FALSE	FALSE	FALSE	FALSE	FALSE	FALSE	FALSE	FALSE	FALSE	FALSE	FALSE	FALSE	Not listed	Not listed	Not assessed	Not assessed	FALSE	FALSE
372	397	Spider	Agelenidae	Coelotes	vallei	Brignoli	1977	0	Italy		WSC	Coelotes vallei	Coelotes vallei	Coelotes	FALSE	FALSE	FALSE	FALSE	FALSE	FALSE	FALSE	FALSE	FALSE	FALSE	FALSE	FALSE	FALSE	FALSE	FALSE	FALSE	FALSE	FALSE	Not listed	Not listed	Not assessed	Not assessed	FALSE	FALSE
373	398	Spider	Agelenidae	Coelotes	vestigialis	Xu & Li	2007	0	China		WSC	Coelotes vestigialis	Coelotes vestigialis	Coelotes	FALSE	FALSE	FALSE	FALSE	FALSE	FALSE	FALSE	FALSE	FALSE	FALSE	FALSE	FALSE	FALSE	FALSE	FALSE	FALSE	FALSE	FALSE	Not listed	Not listed	Not assessed	Not assessed	FALSE	FALSE
374	399	Spider	Agelenidae	Coelotes	vignai	Brignoli	1978	0	Turkey		WSC	Coelotes vignai	Coelotes vignai	Coelotes	FALSE	FALSE	FALSE	FALSE	FALSE	FALSE	FALSE	FALSE	FALSE	FALSE	FALSE	FALSE	FALSE	FALSE	FALSE	FALSE	FALSE	FALSE	Not listed	Not listed	Not assessed	Not assessed	FALSE	FALSE
375	400	Spider	Agelenidae	Coelotes	wangi	Chen & Zhao	1997	0	China		WSC	Coelotes wangi	Coelotes wangi	Coelotes	FALSE	FALSE	FALSE	FALSE	FALSE	FALSE	FALSE	FALSE	FALSE	FALSE	FALSE	FALSE	FALSE	FALSE	FALSE	FALSE	FALSE	FALSE	Not listed	Not listed	Not assessed	Not assessed	FALSE	FALSE
376	401	Spider	Agelenidae	Draconarius	wugeshanensis	Zhang, Yin & Kim	2000	1	China		WSC	Draconarius wugeshanensis	Draconarius wugeshanensis;Coelotes wugeshanensis;Coelotes wugaishanensis	Draconarius;Coelotes	FALSE	FALSE	FALSE	FALSE	FALSE	FALSE	FALSE	FALSE	FALSE	FALSE	FALSE	FALSE	FALSE	FALSE	FALSE	FALSE	FALSE	FALSE	Not listed	Not listed	Not assessed	Not assessed	FALSE	FALSE
377	402	Spider	Agelenidae	Coelotes	xinjiangensis	Hu	1992	0	China		WSC	Coelotes xinjiangensis	Coelotes xinjiangensis;Coelotes terrestris	Coelotes	FALSE	FALSE	FALSE	FALSE	FALSE	FALSE	FALSE	FALSE	FALSE	FALSE	FALSE	FALSE	FALSE	FALSE	FALSE	FALSE	FALSE	FALSE	Not listed	Not listed	Not assessed	Not assessed	FALSE	FALSE
378	403	Spider	Agelenidae	Coelotes	yaginumai	Nishikawa	1972	0	Japan		WSC	Coelotes yaginumai	Coelotes yaginumai	Coelotes	FALSE	FALSE	FALSE	FALSE	FALSE	FALSE	FALSE	FALSE	FALSE	FALSE	FALSE	FALSE	FALSE	FALSE	FALSE	FALSE	FALSE	FALSE	Not listed	Not listed	Not assessed	Not assessed	FALSE	FALSE
379	404	Spider	Agelenidae	Coelotes	yahagiensis	Nishikawa	2009	0	Japan		WSC	Coelotes yahagiensis	Coelotes yahagiensis	Coelotes	FALSE	FALSE	FALSE	FALSE	FALSE	FALSE	FALSE	FALSE	FALSE	FALSE	FALSE	FALSE	FALSE	FALSE	FALSE	FALSE	FALSE	FALSE	Not listed	Not listed	Not assessed	Not assessed	FALSE	FALSE
380	405	Spider	Agelenidae	Coelotes	yambaruensis	Shimojana	2000	0	Japan (Ryukyu Is.)		WSC	Coelotes yambaruensis	Coelotes yambaruensis	Coelotes	FALSE	FALSE	FALSE	FALSE	FALSE	FALSE	FALSE	FALSE	FALSE	FALSE	FALSE	FALSE	FALSE	FALSE	FALSE	FALSE	FALSE	FALSE	Not listed	Not listed	Not assessed	Not assessed	FALSE	FALSE
381	406	Spider	Agelenidae	Sinocoelotes	yanhengmei	Wang, Griswold & Ubick	2009	1	China		WSC	Sinocoelotes yanhengmei	Sinocoelotes yanhengmei;Coelotes yanhengmei	Sinocoelotes;Coelotes	FALSE	FALSE	FALSE	FALSE	FALSE	FALSE	FALSE	FALSE	FALSE	FALSE	FALSE	FALSE	FALSE	FALSE	FALSE	FALSE	FALSE	FALSE	Not listed	Not listed	Not assessed	Not assessed	FALSE	FALSE
382	407	Spider	Agelenidae	Coelotes	yodoensis	Nishikawa	1977	0	Japan		WSC	Coelotes yodoensis	Coelotes yodoensis	Coelotes	FALSE	FALSE	FALSE	FALSE	FALSE	FALSE	FALSE	FALSE	FALSE	FALSE	FALSE	FALSE	FALSE	FALSE	FALSE	FALSE	FALSE	FALSE	Not listed	Not listed	Not assessed	Not assessed	FALSE	FALSE
383	408	Spider	Agelenidae	Sinocoelotes	yunnanensis	Schenkel	1963	1	China		WSC	Sinocoelotes yunnanensis	Sinocoelotes yunnanensis;Coelotes yunnanensis;Coelotes spinivulva	Sinocoelotes;Coelotes	FALSE	FALSE	FALSE	FALSE	FALSE	FALSE	FALSE	FALSE	FALSE	FALSE	FALSE	FALSE	FALSE	FALSE	FALSE	FALSE	FALSE	FALSE	Not listed	Not listed	Not assessed	Not assessed	FALSE	FALSE
384	409	Spider	Agelenidae	Coelotes	zaoensis	Nishikawa	2009	0	Japan		WSC	Coelotes zaoensis	Coelotes zaoensis	Coelotes	FALSE	FALSE	FALSE	FALSE	FALSE	FALSE	FALSE	FALSE	FALSE	FALSE	FALSE	FALSE	FALSE	FALSE	FALSE	FALSE	FALSE	FALSE	Not listed	Not listed	Not assessed	Not assessed	FALSE	FALSE
385	410	Spider	Agelenidae	Coras	aerialis	Muma	1946	0	USA, Canada		WSC	Coras aerialis	Coras aerialis;Coelotes medicinalis;Coras lamellosus	Coras;Coelotes	FALSE	FALSE	FALSE	FALSE	FALSE	FALSE	FALSE	FALSE	FALSE	FALSE	FALSE	FALSE	FALSE	FALSE	FALSE	FALSE	FALSE	FALSE	Not listed	Not listed	Not assessed	Not assessed	FALSE	FALSE
386	411	Spider	Agelenidae	Coras	alabama	Muma	1946	0	USA		WSC	Coras alabama	Coras alabama	Coras	FALSE	FALSE	FALSE	FALSE	FALSE	FALSE	FALSE	FALSE	FALSE	FALSE	FALSE	FALSE	FALSE	FALSE	FALSE	FALSE	FALSE	FALSE	Not listed	Not listed	Not assessed	Not assessed	FALSE	FALSE
387	412	Spider	Agelenidae	Coras	angularis	Muma	1944	0	USA		WSC	Coras angularis	Coras angularis;Coras crescentis	Coras	FALSE	FALSE	FALSE	FALSE	FALSE	FALSE	FALSE	FALSE	FALSE	FALSE	FALSE	FALSE	FALSE	FALSE	FALSE	FALSE	FALSE	FALSE	Not listed	Not listed	Not assessed	Not assessed	FALSE	FALSE
388	413	Spider	Agelenidae	Coras	cavernorum	Barrows	1940	0	USA		WSC	Coras cavernorum	Coras cavernorum;Coras cavernarum;Coelotes cavernarum	Coras;Coelotes	FALSE	FALSE	FALSE	FALSE	FALSE	FALSE	FALSE	FALSE	FALSE	FALSE	FALSE	FALSE	FALSE	FALSE	FALSE	FALSE	FALSE	FALSE	Not listed	Not listed	Not assessed	Not assessed	FALSE	FALSE
389	415	Spider	Agelenidae	Coras	furcatus	Muma	1946	0	USA		WSC	Coras furcatus	Coras furcatus	Coras	FALSE	FALSE	FALSE	FALSE	FALSE	FALSE	FALSE	FALSE	FALSE	FALSE	FALSE	FALSE	FALSE	FALSE	FALSE	FALSE	FALSE	FALSE	Not listed	Not listed	Not assessed	Not assessed	FALSE	FALSE
390	416	Spider	Agelenidae	Coras	juvenilis	Keyserling	1881	1	USA, Canada		WSC	Coras juvenilis	Coras juvenilis;Coelotes juvenilis;Coelotes longitarsus;Coelotes fidelis;Coelotes lineatus;Tegenaria longitarsus;Coras fidelis	Coras;Coelotes;Tegenaria	FALSE	FALSE	FALSE	FALSE	FALSE	FALSE	FALSE	TRUE	FALSE	FALSE	FALSE	FALSE	FALSE	FALSE	FALSE	FALSE	FALSE	FALSE	Not listed	Not listed	Not assessed	Not assessed	FALSE	FALSE
391	417	Spider	Agelenidae	Coras	kisatchie	Muma	1946	0	USA		WSC	Coras kisatchie	Coras kisatchie	Coras	FALSE	FALSE	FALSE	FALSE	FALSE	FALSE	FALSE	FALSE	FALSE	FALSE	FALSE	FALSE	FALSE	FALSE	FALSE	FALSE	FALSE	FALSE	Not listed	Not listed	Not assessed	Not assessed	FALSE	FALSE
392	418	Spider	Agelenidae	Coras	lamellosus	Keyserling	1887	1	USA, Canada		WSC	Coras lamellosus	Coras lamellosus;Coelotes lamellosus	Coras;Coelotes	FALSE	FALSE	FALSE	FALSE	FALSE	FALSE	FALSE	FALSE	FALSE	FALSE	FALSE	FALSE	FALSE	FALSE	FALSE	FALSE	FALSE	FALSE	Not listed	Not listed	Not assessed	Not assessed	FALSE	FALSE
393	419	Spider	Agelenidae	Coras	medicinalis	Hentz	1821	1	USA, Canada		WSC	Coras medicinalis	Coras medicinalis;Tegenaria medicinalis;Clubiona medicinalis;Tegenaria nemorensis;Coelotes urbanus;Coras montanus	Coras;Tegenaria;Clubiona;Coelotes	FALSE	FALSE	FALSE	TRUE	FALSE	FALSE	FALSE	TRUE	FALSE	FALSE	FALSE	FALSE	FALSE	TRUE	FALSE	FALSE	FALSE	FALSE	Not listed	Not listed	Not assessed	Not assessed	FALSE	FALSE
394	420	Spider	Agelenidae	Coras	montanus	Emerton	1890	1	USA, Canada		WSC	Coras montanus	Coras montanus;Coelotes montanus;Coras juvenilis	Coras;Coelotes	FALSE	FALSE	FALSE	FALSE	FALSE	FALSE	FALSE	FALSE	FALSE	FALSE	FALSE	FALSE	FALSE	FALSE	FALSE	FALSE	FALSE	FALSE	Not listed	Not listed	Not assessed	Not assessed	FALSE	FALSE
395	421	Spider	Agelenidae	Coras	parallelis	Muma	1944	0	USA		WSC	Coras parallelis	Coras parallelis	Coras	FALSE	FALSE	FALSE	FALSE	FALSE	FALSE	FALSE	FALSE	FALSE	FALSE	FALSE	FALSE	FALSE	FALSE	FALSE	FALSE	FALSE	FALSE	Not listed	Not listed	Not assessed	Not assessed	FALSE	FALSE
396	422	Spider	Agelenidae	Coras	perplexus	Muma	1946	0	USA		WSC	Coras perplexus	Coras perplexus	Coras	FALSE	FALSE	FALSE	FALSE	FALSE	FALSE	FALSE	FALSE	FALSE	FALSE	FALSE	FALSE	FALSE	FALSE	FALSE	FALSE	FALSE	FALSE	Not listed	Not listed	Not assessed	Not assessed	FALSE	FALSE
397	423	Spider	Agelenidae	Coras	taugynus	Chamberlin	1925	0	USA		WSC	Coras taugynus	Coras taugynus;Coelotes taugynus	Coras;Coelotes	FALSE	FALSE	FALSE	FALSE	FALSE	FALSE	FALSE	FALSE	FALSE	FALSE	FALSE	FALSE	FALSE	FALSE	FALSE	FALSE	FALSE	FALSE	Not listed	Not listed	Not assessed	Not assessed	FALSE	FALSE
398	424	Spider	Agelenidae	Coras	tennesseensis	Muma	1946	0	USA		WSC	Coras tennesseensis	Coras tennesseensis;Coelotes tennesseensis	Coras;Coelotes	FALSE	FALSE	FALSE	FALSE	FALSE	FALSE	FALSE	FALSE	FALSE	FALSE	FALSE	FALSE	FALSE	FALSE	FALSE	FALSE	FALSE	FALSE	Not listed	Not listed	Not assessed	Not assessed	FALSE	FALSE
399	425	Spider	Agelenidae	Draconarius	abbreviatus	Dankittipakul & Wang	2003	0	Thailand		WSC	Draconarius abbreviatus	Draconarius abbreviatus	Draconarius	FALSE	FALSE	FALSE	FALSE	FALSE	FALSE	FALSE	FALSE	FALSE	FALSE	FALSE	FALSE	FALSE	FALSE	FALSE	FALSE	FALSE	FALSE	Not listed	Not listed	Not assessed	Not assessed	FALSE	FALSE
400	426	Spider	Agelenidae	Draconarius	absentis	Wang	2003	0	China		WSC	Draconarius absentis	Draconarius absentis	Draconarius	FALSE	FALSE	FALSE	FALSE	FALSE	FALSE	FALSE	FALSE	FALSE	FALSE	FALSE	FALSE	FALSE	FALSE	FALSE	FALSE	FALSE	FALSE	Not listed	Not listed	Not assessed	Not assessed	FALSE	FALSE
401	427	Spider	Agelenidae	Draconarius	acidentatus	Peng & Yin	1998	1	China		WSC	Draconarius acidentatus	Draconarius acidentatus;Coelotes acidentatus	Draconarius;Coelotes	FALSE	FALSE	FALSE	FALSE	FALSE	FALSE	FALSE	FALSE	FALSE	FALSE	FALSE	FALSE	FALSE	FALSE	FALSE	FALSE	FALSE	FALSE	Not listed	Not listed	Not assessed	Not assessed	FALSE	FALSE
402	428	Spider	Agelenidae	Draconarius	acutus	Xu & Li	2008	0	China		WSC	Draconarius acutus	Draconarius acutus	Draconarius	FALSE	FALSE	FALSE	FALSE	FALSE	FALSE	FALSE	FALSE	FALSE	FALSE	FALSE	FALSE	FALSE	FALSE	FALSE	FALSE	FALSE	FALSE	Not listed	Not listed	Not assessed	Not assessed	FALSE	FALSE
403	429	Spider	Agelenidae	Draconarius	adligansus	Peng & Yin	1998	1	China		WSC	Draconarius adligansus	Draconarius adligansus;Coelotes adligansus	Draconarius;Coelotes	FALSE	FALSE	FALSE	FALSE	FALSE	FALSE	FALSE	FALSE	FALSE	FALSE	FALSE	FALSE	FALSE	FALSE	FALSE	FALSE	FALSE	FALSE	Not listed	Not listed	Not assessed	Not assessed	FALSE	FALSE
404	430	Spider	Agelenidae	Draconarius	adnatus	Wang, Griswold & Miller	2010	0	China		WSC	Draconarius adnatus	Draconarius adnatus	Draconarius	FALSE	FALSE	FALSE	FALSE	FALSE	FALSE	FALSE	FALSE	FALSE	FALSE	FALSE	FALSE	FALSE	FALSE	FALSE	FALSE	FALSE	FALSE	Not listed	Not listed	Not assessed	Not assessed	FALSE	FALSE
405	431	Spider	Agelenidae	Draconarius	agrestis	Wang	2003	0	China		WSC	Draconarius agrestis	Draconarius agrestis	Draconarius	FALSE	FALSE	FALSE	FALSE	FALSE	FALSE	FALSE	FALSE	FALSE	FALSE	FALSE	FALSE	FALSE	FALSE	FALSE	FALSE	FALSE	FALSE	Not listed	Not listed	Not assessed	Not assessed	FALSE	FALSE
406	432	Spider	Agelenidae	Draconarius	altissimus	Hu	2001	1	China		WSC	Draconarius altissimus	Draconarius altissimus;Coelotes altissimus	Draconarius;Coelotes	FALSE	FALSE	FALSE	FALSE	FALSE	FALSE	FALSE	FALSE	FALSE	FALSE	FALSE	FALSE	FALSE	FALSE	FALSE	FALSE	FALSE	FALSE	Not listed	Not listed	Not assessed	Not assessed	FALSE	FALSE
407	433	Spider	Agelenidae	Draconarius	anceps	Wang, Griswold & Miller	2010	0	China		WSC	Draconarius anceps	Draconarius anceps	Draconarius	FALSE	FALSE	FALSE	FALSE	FALSE	FALSE	FALSE	FALSE	FALSE	FALSE	FALSE	FALSE	FALSE	FALSE	FALSE	FALSE	FALSE	FALSE	Not listed	Not listed	Not assessed	Not assessed	FALSE	FALSE
408	434	Spider	Agelenidae	Draconarius	anthonyi	Dankittipakul & Wang	2003	0	Thailand		WSC	Draconarius anthonyi	Draconarius anthonyi	Draconarius	FALSE	FALSE	FALSE	FALSE	FALSE	FALSE	FALSE	FALSE	FALSE	FALSE	FALSE	FALSE	FALSE	FALSE	FALSE	FALSE	FALSE	FALSE	Not listed	Not listed	Not assessed	Not assessed	FALSE	FALSE
409	435	Spider	Agelenidae	Draconarius	arcuatus	Chen	1984	1	China		WSC	Draconarius arcuatus	Draconarius arcuatus;Coelotes arcuatus	Draconarius;Coelotes	FALSE	FALSE	FALSE	FALSE	FALSE	FALSE	FALSE	FALSE	FALSE	FALSE	FALSE	FALSE	FALSE	FALSE	FALSE	FALSE	FALSE	FALSE	Not listed	Not listed	Not assessed	Not assessed	FALSE	FALSE
410	436	Spider	Agelenidae	Draconarius	argenteus	Wang, Yin, Peng & Xie	1990	1	China		WSC	Draconarius argenteus	Draconarius argenteus;Coelotes argenteus	Draconarius;Coelotes	FALSE	FALSE	FALSE	FALSE	FALSE	FALSE	FALSE	FALSE	FALSE	FALSE	FALSE	FALSE	FALSE	FALSE	FALSE	FALSE	FALSE	FALSE	Not listed	Not listed	Not assessed	Not assessed	FALSE	FALSE
411	437	Spider	Agelenidae	Draconarius	aspinatus	Wang, Yin, Peng & Xie	1990	1	China		WSC	Draconarius aspinatus	Draconarius aspinatus;Coelotes aspinatus	Draconarius;Coelotes	FALSE	FALSE	FALSE	FALSE	FALSE	FALSE	FALSE	FALSE	FALSE	FALSE	FALSE	FALSE	FALSE	FALSE	FALSE	FALSE	FALSE	FALSE	Not listed	Not listed	Not assessed	Not assessed	FALSE	FALSE
412	438	Spider	Agelenidae	Draconarius	auriculatus	Xu & Li	2006	0	China		WSC	Draconarius auriculatus	Draconarius auriculatus	Draconarius	FALSE	FALSE	FALSE	FALSE	FALSE	FALSE	FALSE	FALSE	FALSE	FALSE	FALSE	FALSE	FALSE	FALSE	FALSE	FALSE	FALSE	FALSE	Not listed	Not listed	Not assessed	Not assessed	FALSE	FALSE
413	439	Spider	Agelenidae	Draconarius	auriformis	Xu & Li	2007	0	China		WSC	Draconarius auriformis	Draconarius auriformis	Draconarius	FALSE	FALSE	FALSE	FALSE	FALSE	FALSE	FALSE	FALSE	FALSE	FALSE	FALSE	FALSE	FALSE	FALSE	FALSE	FALSE	FALSE	FALSE	Not listed	Not listed	Not assessed	Not assessed	FALSE	FALSE
414	440	Spider	Agelenidae	Draconarius	australis	Dankittipakul, Sonthichai & Wang	2006	0	Thailand		WSC	Draconarius australis	Draconarius australis	Draconarius	FALSE	FALSE	FALSE	FALSE	FALSE	FALSE	FALSE	FALSE	FALSE	FALSE	FALSE	FALSE	FALSE	FALSE	FALSE	FALSE	FALSE	FALSE	Not listed	Not listed	Not assessed	Not assessed	FALSE	FALSE
415	441	Spider	Agelenidae	Draconarius	bannaensis	Liu & Li	2010	0	China		WSC	Draconarius bannaensis	Draconarius bannaensis	Draconarius	FALSE	FALSE	FALSE	FALSE	FALSE	FALSE	FALSE	FALSE	FALSE	FALSE	FALSE	FALSE	FALSE	FALSE	FALSE	FALSE	FALSE	FALSE	Not listed	Not listed	Not assessed	Not assessed	FALSE	FALSE
416	442	Spider	Agelenidae	Draconarius	baronii	Brignoli	1978	1	Bhutan		WSC	Draconarius baronii	Draconarius baronii;Coelotes baronii;Himalcoelotes brignolii	Draconarius;Coelotes;Himalcoelotes	FALSE	FALSE	FALSE	FALSE	FALSE	FALSE	FALSE	FALSE	FALSE	FALSE	FALSE	FALSE	FALSE	FALSE	FALSE	FALSE	FALSE	FALSE	Not listed	Not listed	Not assessed	Not assessed	FALSE	FALSE
417	443	Spider	Agelenidae	Draconarius	baxiantaiensis	Wang	2003	0	China		WSC	Draconarius baxiantaiensis	Draconarius baxiantaiensis	Draconarius	FALSE	FALSE	FALSE	FALSE	FALSE	FALSE	FALSE	FALSE	FALSE	FALSE	FALSE	FALSE	FALSE	FALSE	FALSE	FALSE	FALSE	FALSE	Not listed	Not listed	Not assessed	Not assessed	FALSE	FALSE
418	444	Spider	Agelenidae	Draconarius	beloniforis	Wang & Martens	2009	0	Nepal		WSC	Draconarius beloniforis	Draconarius beloniforis	Draconarius	FALSE	FALSE	FALSE	FALSE	FALSE	FALSE	FALSE	FALSE	FALSE	FALSE	FALSE	FALSE	FALSE	FALSE	FALSE	FALSE	FALSE	FALSE	Not listed	Not listed	Not assessed	Not assessed	FALSE	FALSE
419	445	Spider	Agelenidae	Draconarius	bifarius	Wang & Martens	2009	0	Nepal		WSC	Draconarius bifarius	Draconarius bifarius	Draconarius	FALSE	FALSE	FALSE	FALSE	FALSE	FALSE	FALSE	FALSE	FALSE	FALSE	FALSE	FALSE	FALSE	FALSE	FALSE	FALSE	FALSE	FALSE	Not listed	Not listed	Not assessed	Not assessed	FALSE	FALSE
420	446	Spider	Agelenidae	Draconarius	bituberculatus	Wang, Yin, Peng & Xie	1990	1	China		WSC	Draconarius bituberculatus	Draconarius bituberculatus;Coelotes bituberculatus	Draconarius;Coelotes	FALSE	FALSE	FALSE	FALSE	FALSE	FALSE	FALSE	FALSE	FALSE	FALSE	FALSE	FALSE	FALSE	FALSE	FALSE	FALSE	FALSE	FALSE	Not listed	Not listed	Not assessed	Not assessed	FALSE	FALSE
421	447	Spider	Agelenidae	Draconarius	bounnami	Wang & Jäger	2008	0	Laos		WSC	Draconarius bounnami	Draconarius bounnami	Draconarius	FALSE	FALSE	FALSE	FALSE	FALSE	FALSE	FALSE	FALSE	FALSE	FALSE	FALSE	FALSE	FALSE	FALSE	FALSE	FALSE	FALSE	FALSE	Not listed	Not listed	Not assessed	Not assessed	FALSE	FALSE
422	448	Spider	Agelenidae	Draconarius	brachialis	Xu & Li	2007	0	China		WSC	Draconarius brachialis	Draconarius brachialis	Draconarius	FALSE	FALSE	FALSE	FALSE	FALSE	FALSE	FALSE	FALSE	FALSE	FALSE	FALSE	FALSE	FALSE	FALSE	FALSE	FALSE	FALSE	FALSE	Not listed	Not listed	Not assessed	Not assessed	FALSE	FALSE
423	449	Spider	Agelenidae	Draconarius	brevikarenos	Wang & Martens	2009	0	Nepal		WSC	Draconarius brevikarenos	Draconarius brevikarenos	Draconarius	FALSE	FALSE	FALSE	FALSE	FALSE	FALSE	FALSE	FALSE	FALSE	FALSE	FALSE	FALSE	FALSE	FALSE	FALSE	FALSE	FALSE	FALSE	Not listed	Not listed	Not assessed	Not assessed	FALSE	FALSE
424	450	Spider	Agelenidae	Draconarius	brunneus	Hu & Li	1987	1	China		WSC	Draconarius brunneus	Draconarius brunneus;Coelotes brunneus	Draconarius;Coelotes	FALSE	FALSE	FALSE	FALSE	FALSE	FALSE	FALSE	FALSE	FALSE	FALSE	FALSE	FALSE	FALSE	FALSE	FALSE	FALSE	FALSE	FALSE	Not listed	Not listed	Not assessed	Not assessed	FALSE	FALSE
425	451	Spider	Agelenidae	Draconarius	calcariformis	Wang	1994	1	China		WSC	Draconarius calcariformis	Draconarius calcariformis;Coelotes calcariformis	Draconarius;Coelotes	FALSE	FALSE	FALSE	FALSE	FALSE	FALSE	FALSE	FALSE	FALSE	FALSE	FALSE	FALSE	FALSE	FALSE	FALSE	FALSE	FALSE	FALSE	Not listed	Not listed	Not assessed	Not assessed	FALSE	FALSE
426	452	Spider	Agelenidae	Draconarius	capitellus	Wang & Martens	2009	0	Nepal		WSC	Draconarius capitellus	Draconarius capitellus	Draconarius	FALSE	FALSE	FALSE	FALSE	FALSE	FALSE	FALSE	FALSE	FALSE	FALSE	FALSE	FALSE	FALSE	FALSE	FALSE	FALSE	FALSE	FALSE	Not listed	Not listed	Not assessed	Not assessed	FALSE	FALSE
427	453	Spider	Agelenidae	Nuconarius	capitulatus	Wang	2003	1	China		WSC	Nuconarius capitulatus	Nuconarius capitulatus;Draconarius capitulatus	Nuconarius;Draconarius	FALSE	FALSE	FALSE	FALSE	FALSE	FALSE	FALSE	FALSE	FALSE	FALSE	FALSE	FALSE	FALSE	FALSE	FALSE	FALSE	FALSE	FALSE	Not listed	Not listed	Not assessed	Not assessed	FALSE	FALSE
428	454	Spider	Agelenidae	Draconarius	carinatus	Wang, Yin, Peng & Xie	1990	1	China		WSC	Draconarius carinatus	Draconarius carinatus;Coelotes carinatus	Draconarius;Coelotes	FALSE	FALSE	FALSE	FALSE	FALSE	FALSE	FALSE	FALSE	FALSE	FALSE	FALSE	FALSE	FALSE	FALSE	FALSE	FALSE	FALSE	FALSE	Not listed	Not listed	Not assessed	Not assessed	FALSE	FALSE
429	455	Spider	Agelenidae	Draconarius	catillus	Wang, Griswold & Miller	2010	0	China		WSC	Draconarius catillus	Draconarius catillus	Draconarius	FALSE	FALSE	FALSE	FALSE	FALSE	FALSE	FALSE	FALSE	FALSE	FALSE	FALSE	FALSE	FALSE	FALSE	FALSE	FALSE	FALSE	FALSE	Not listed	Not listed	Not assessed	Not assessed	FALSE	FALSE
430	456	Spider	Agelenidae	Draconarius	chaiqiaoensis	Zhang, Peng & Kim	1997	1	China		WSC	Draconarius chaiqiaoensis	Draconarius chaiqiaoensis;Coelotes chaiqiaoensis	Draconarius;Coelotes	FALSE	FALSE	FALSE	FALSE	FALSE	FALSE	FALSE	FALSE	FALSE	FALSE	FALSE	FALSE	FALSE	FALSE	FALSE	FALSE	FALSE	FALSE	Not listed	Not listed	Not assessed	Not assessed	FALSE	FALSE
431	457	Spider	Agelenidae	Draconarius	cheni	Platnick	1989	1	China		WSC	Draconarius cheni	Draconarius cheni;Coelotes saxatilis;Coelotes cheni	Draconarius;Coelotes	FALSE	FALSE	FALSE	FALSE	FALSE	FALSE	FALSE	FALSE	FALSE	FALSE	FALSE	FALSE	FALSE	FALSE	FALSE	FALSE	FALSE	FALSE	Not listed	Not listed	Not assessed	Not assessed	FALSE	FALSE
432	458	Spider	Agelenidae	Draconarius	clavellatus	Liu, Li & Pham	2010	0	Vietnam		WSC	Draconarius clavellatus	Draconarius clavellatus	Draconarius	FALSE	FALSE	FALSE	FALSE	FALSE	FALSE	FALSE	FALSE	FALSE	FALSE	FALSE	FALSE	FALSE	FALSE	FALSE	FALSE	FALSE	FALSE	Not listed	Not listed	Not assessed	Not assessed	FALSE	FALSE
433	459	Spider	Agelenidae	Draconarius	cochleariformis	Liu & Li	2009	0	China		WSC	Draconarius cochleariformis	Draconarius cochleariformis	Draconarius	FALSE	FALSE	FALSE	FALSE	FALSE	FALSE	FALSE	FALSE	FALSE	FALSE	FALSE	FALSE	FALSE	FALSE	FALSE	FALSE	FALSE	FALSE	Not listed	Not listed	Not assessed	Not assessed	FALSE	FALSE
434	460	Spider	Agelenidae	Draconarius	colubrinus	Zhang, Zhu & Song	2002	0	China		WSC	Draconarius colubrinus	Draconarius colubrinus	Draconarius	FALSE	FALSE	FALSE	FALSE	FALSE	FALSE	FALSE	FALSE	FALSE	FALSE	FALSE	FALSE	FALSE	FALSE	FALSE	FALSE	FALSE	FALSE	Not listed	Not listed	Not assessed	Not assessed	FALSE	FALSE
435	461	Spider	Agelenidae	Draconarius	communis	Wang & Martens	2009	0	Nepal		WSC	Draconarius communis	Draconarius communis	Draconarius	FALSE	FALSE	FALSE	FALSE	FALSE	FALSE	FALSE	FALSE	FALSE	FALSE	FALSE	FALSE	FALSE	FALSE	FALSE	FALSE	FALSE	FALSE	Not listed	Not listed	Not assessed	Not assessed	FALSE	FALSE
436	462	Spider	Agelenidae	Draconarius	complanatus	Xu & Li	2008	0	China		WSC	Draconarius complanatus	Draconarius complanatus	Draconarius	FALSE	FALSE	FALSE	FALSE	FALSE	FALSE	FALSE	FALSE	FALSE	FALSE	FALSE	FALSE	FALSE	FALSE	FALSE	FALSE	FALSE	FALSE	Not listed	Not listed	Not assessed	Not assessed	FALSE	FALSE
437	463	Spider	Agelenidae	Draconarius	condocephalus	Wang & Martens	2009	0	Nepal		WSC	Draconarius condocephalus	Draconarius condocephalus	Draconarius	FALSE	FALSE	FALSE	FALSE	FALSE	FALSE	FALSE	FALSE	FALSE	FALSE	FALSE	FALSE	FALSE	FALSE	FALSE	FALSE	FALSE	FALSE	Not listed	Not listed	Not assessed	Not assessed	FALSE	FALSE
438	464	Spider	Agelenidae	Draconarius	confusus	Wang & Martens	2009	0	Nepal		WSC	Draconarius confusus	Draconarius confusus	Draconarius	FALSE	FALSE	FALSE	FALSE	FALSE	FALSE	FALSE	FALSE	FALSE	FALSE	FALSE	FALSE	FALSE	FALSE	FALSE	FALSE	FALSE	FALSE	Not listed	Not listed	Not assessed	Not assessed	FALSE	FALSE
439	465	Spider	Agelenidae	Draconarius	contiguus	Wang & Martens	2009	0	Nepal		WSC	Draconarius contiguus	Draconarius contiguus	Draconarius	FALSE	FALSE	FALSE	FALSE	FALSE	FALSE	FALSE	FALSE	FALSE	FALSE	FALSE	FALSE	FALSE	FALSE	FALSE	FALSE	FALSE	FALSE	Not listed	Not listed	Not assessed	Not assessed	FALSE	FALSE
440	466	Spider	Agelenidae	Draconarius	coreanus	Paik & Yaginuma	1969	1	Korea, Japan		WSC	Draconarius coreanus	Draconarius coreanus;Coelotes coreanus;Draconarius hallaensis;Alloclubionoides persona	Draconarius;Coelotes;Alloclubionoides	FALSE	FALSE	FALSE	FALSE	FALSE	FALSE	FALSE	FALSE	FALSE	FALSE	FALSE	FALSE	FALSE	FALSE	FALSE	FALSE	FALSE	FALSE	Not listed	Not listed	Not assessed	Not assessed	FALSE	FALSE
441	467	Spider	Agelenidae	Draconarius	cucphuongensis	Liu, Li & Pham	2010	0	Vietnam		WSC	Draconarius cucphuongensis	Draconarius cucphuongensis	Draconarius	FALSE	FALSE	FALSE	FALSE	FALSE	FALSE	FALSE	FALSE	FALSE	FALSE	FALSE	FALSE	FALSE	FALSE	FALSE	FALSE	FALSE	FALSE	Not listed	Not listed	Not assessed	Not assessed	FALSE	FALSE
442	468	Spider	Agelenidae	Draconarius	curiosus	Wang	2003	0	China		WSC	Draconarius curiosus	Draconarius curiosus	Draconarius	FALSE	FALSE	FALSE	FALSE	FALSE	FALSE	FALSE	FALSE	FALSE	FALSE	FALSE	FALSE	FALSE	FALSE	FALSE	FALSE	FALSE	FALSE	Not listed	Not listed	Not assessed	Not assessed	FALSE	FALSE
443	469	Spider	Agelenidae	Draconarius	curvabilis	Wang & Jäger	2007	0	China		WSC	Draconarius curvabilis	Draconarius curvabilis;Coelotes xizangensis	Draconarius;Coelotes	FALSE	FALSE	FALSE	FALSE	FALSE	FALSE	FALSE	FALSE	FALSE	FALSE	FALSE	FALSE	FALSE	FALSE	FALSE	FALSE	FALSE	FALSE	Not listed	Not listed	Not assessed	Not assessed	FALSE	FALSE
444	470	Spider	Agelenidae	Draconarius	curvus	Wang, Griswold & Miller	2010	0	China		WSC	Draconarius curvus	Draconarius curvus	Draconarius	FALSE	FALSE	FALSE	FALSE	FALSE	FALSE	FALSE	FALSE	FALSE	FALSE	FALSE	FALSE	FALSE	FALSE	FALSE	FALSE	FALSE	FALSE	Not listed	Not listed	Not assessed	Not assessed	FALSE	FALSE
445	471	Spider	Agelenidae	Draconarius	cylindratus	Wang & Martens	2009	0	Nepal		WSC	Draconarius cylindratus	Draconarius cylindratus	Draconarius	FALSE	FALSE	FALSE	FALSE	FALSE	FALSE	FALSE	FALSE	FALSE	FALSE	FALSE	FALSE	FALSE	FALSE	FALSE	FALSE	FALSE	FALSE	Not listed	Not listed	Not assessed	Not assessed	FALSE	FALSE
446	472	Spider	Agelenidae	Draconarius	dapaensis	Wang & Martens	2009	0	Nepal		WSC	Draconarius dapaensis	Draconarius dapaensis	Draconarius	FALSE	FALSE	FALSE	FALSE	FALSE	FALSE	FALSE	FALSE	FALSE	FALSE	FALSE	FALSE	FALSE	FALSE	FALSE	FALSE	FALSE	FALSE	Not listed	Not listed	Not assessed	Not assessed	FALSE	FALSE
447	473	Spider	Agelenidae	Draconarius	davidi	Schenkel	1963	1	China		WSC	Draconarius davidi	Draconarius davidi;Coelotes davidi	Draconarius;Coelotes	FALSE	FALSE	FALSE	FALSE	FALSE	FALSE	FALSE	FALSE	FALSE	FALSE	FALSE	FALSE	FALSE	FALSE	FALSE	FALSE	FALSE	FALSE	Not listed	Not listed	Not assessed	Not assessed	FALSE	FALSE
448	474	Spider	Agelenidae	Coelotes	degeneratus	Liu & Li	2009	0	China		WSC	Coelotes degeneratus	Coelotes degeneratus;Draconarius degeneratus	Coelotes;Draconarius	FALSE	FALSE	FALSE	FALSE	FALSE	FALSE	FALSE	FALSE	FALSE	FALSE	FALSE	FALSE	FALSE	FALSE	FALSE	FALSE	FALSE	FALSE	Not listed	Not listed	Not assessed	Not assessed	FALSE	FALSE
449	475	Spider	Agelenidae	Draconarius	denisi	Schenkel	1963	1	China		WSC	Draconarius denisi	Draconarius denisi;Coelotes denisi	Draconarius;Coelotes	FALSE	FALSE	FALSE	FALSE	FALSE	FALSE	FALSE	FALSE	FALSE	FALSE	FALSE	FALSE	FALSE	FALSE	FALSE	FALSE	FALSE	FALSE	Not listed	Not listed	Not assessed	Not assessed	FALSE	FALSE
450	476	Spider	Agelenidae	Draconarius	dialeptus	Okumura	2013	0	Japan		WSC	Draconarius dialeptus	Draconarius dialeptus	Draconarius	FALSE	FALSE	FALSE	FALSE	FALSE	FALSE	FALSE	FALSE	FALSE	FALSE	FALSE	FALSE	FALSE	FALSE	FALSE	FALSE	FALSE	FALSE	Not listed	Not listed	Not assessed	Not assessed	FALSE	FALSE
451	477	Spider	Agelenidae	Draconarius	digituliscaput	Chen, Zhu & Kim	2008	0	China		WSC	Draconarius digituliscaput	Draconarius digituliscaput	Draconarius	FALSE	FALSE	FALSE	FALSE	FALSE	FALSE	FALSE	FALSE	FALSE	FALSE	FALSE	FALSE	FALSE	FALSE	FALSE	FALSE	FALSE	FALSE	Not listed	Not listed	Not assessed	Not assessed	FALSE	FALSE
452	478	Spider	Agelenidae	Draconarius	digitusiformis	Wang, Yin, Peng & Xie	1990	1	China		WSC	Draconarius digitusiformis	Draconarius digitusiformis;Coelotes digitusiformis;Coelotes shuangpaiensis	Draconarius;Coelotes	FALSE	FALSE	FALSE	FALSE	FALSE	FALSE	FALSE	FALSE	FALSE	FALSE	FALSE	FALSE	FALSE	FALSE	FALSE	FALSE	FALSE	FALSE	Not listed	Not listed	Not assessed	Not assessed	FALSE	FALSE
453	479	Spider	Agelenidae	Draconarius	disgregus	Wang	2003	0	China		WSC	Draconarius disgregus	Draconarius disgregus	Draconarius	FALSE	FALSE	FALSE	FALSE	FALSE	FALSE	FALSE	FALSE	FALSE	FALSE	FALSE	FALSE	FALSE	FALSE	FALSE	FALSE	FALSE	FALSE	Not listed	Not listed	Not assessed	Not assessed	FALSE	FALSE
454	480	Spider	Agelenidae	Draconarius	dissitus	Wang	2003	0	China		WSC	Draconarius dissitus	Draconarius dissitus	Draconarius	FALSE	FALSE	FALSE	FALSE	FALSE	FALSE	FALSE	FALSE	FALSE	FALSE	FALSE	FALSE	FALSE	FALSE	FALSE	FALSE	FALSE	FALSE	Not listed	Not listed	Not assessed	Not assessed	FALSE	FALSE
455	481	Spider	Agelenidae	Draconarius	distinctus	Wang & Martens	2009	0	Nepal		WSC	Draconarius distinctus	Draconarius distinctus	Draconarius	FALSE	FALSE	FALSE	FALSE	FALSE	FALSE	FALSE	FALSE	FALSE	FALSE	FALSE	FALSE	FALSE	FALSE	FALSE	FALSE	FALSE	FALSE	Not listed	Not listed	Not assessed	Not assessed	FALSE	FALSE
456	482	Spider	Agelenidae	Draconarius	dorsicephalus	Wang & Martens	2009	0	Nepal		WSC	Draconarius dorsicephalus	Draconarius dorsicephalus	Draconarius	FALSE	FALSE	FALSE	FALSE	FALSE	FALSE	FALSE	FALSE	FALSE	FALSE	FALSE	FALSE	FALSE	FALSE	FALSE	FALSE	FALSE	FALSE	Not listed	Not listed	Not assessed	Not assessed	FALSE	FALSE
457	483	Spider	Agelenidae	Draconarius	dubius	Wang	2003	0	China		WSC	Draconarius dubius	Draconarius dubius	Draconarius	FALSE	FALSE	FALSE	FALSE	FALSE	FALSE	FALSE	FALSE	FALSE	FALSE	FALSE	FALSE	FALSE	FALSE	FALSE	FALSE	FALSE	FALSE	Not listed	Not listed	Not assessed	Not assessed	FALSE	FALSE
458	484	Spider	Agelenidae	Draconarius	duplus	Wang, Griswold & Miller	2010	0	China		WSC	Draconarius duplus	Draconarius duplus	Draconarius	FALSE	FALSE	FALSE	FALSE	FALSE	FALSE	FALSE	FALSE	FALSE	FALSE	FALSE	FALSE	FALSE	FALSE	FALSE	FALSE	FALSE	FALSE	Not listed	Not listed	Not assessed	Not assessed	FALSE	FALSE
459	485	Spider	Agelenidae	Draconarius	elatus	Dankittipakul & Wang	2004	0	Thailand		WSC	Draconarius elatus	Draconarius elatus	Draconarius	FALSE	FALSE	FALSE	FALSE	FALSE	FALSE	FALSE	FALSE	FALSE	FALSE	FALSE	FALSE	FALSE	FALSE	FALSE	FALSE	FALSE	FALSE	Not listed	Not listed	Not assessed	Not assessed	FALSE	FALSE
460	486	Spider	Agelenidae	Draconarius	ellipticus	Liu, Li & Pham	2010	0	Vietnam		WSC	Draconarius ellipticus	Draconarius ellipticus	Draconarius	FALSE	FALSE	FALSE	FALSE	FALSE	FALSE	FALSE	FALSE	FALSE	FALSE	FALSE	FALSE	FALSE	FALSE	FALSE	FALSE	FALSE	FALSE	Not listed	Not listed	Not assessed	Not assessed	FALSE	FALSE
461	487	Spider	Agelenidae	Draconarius	episomos	Wang	2003	0	China		WSC	Draconarius episomos	Draconarius episomos	Draconarius	FALSE	FALSE	FALSE	FALSE	FALSE	FALSE	FALSE	FALSE	FALSE	FALSE	FALSE	FALSE	FALSE	FALSE	FALSE	FALSE	FALSE	FALSE	Not listed	Not listed	Not assessed	Not assessed	FALSE	FALSE
462	488	Spider	Agelenidae	Draconarius	euryembolus	Wang, Griswold & Miller	2010	0	China		WSC	Draconarius euryembolus	Draconarius euryembolus	Draconarius	FALSE	FALSE	FALSE	FALSE	FALSE	FALSE	FALSE	FALSE	FALSE	FALSE	FALSE	FALSE	FALSE	FALSE	FALSE	FALSE	FALSE	FALSE	Not listed	Not listed	Not assessed	Not assessed	FALSE	FALSE
463	489	Spider	Agelenidae	Coelotes	everesti	Hu	2001	0	China		WSC	Coelotes everesti	Coelotes everesti;Draconarius everesti	Coelotes;Draconarius	FALSE	FALSE	FALSE	FALSE	FALSE	FALSE	FALSE	FALSE	FALSE	FALSE	FALSE	FALSE	FALSE	FALSE	FALSE	FALSE	FALSE	FALSE	Not listed	Not listed	Not assessed	Not assessed	FALSE	FALSE
464	490	Spider	Agelenidae	Draconarius	exiguus	Liu & Li	2010	0	China		WSC	Draconarius exiguus	Draconarius exiguus	Draconarius	FALSE	FALSE	FALSE	FALSE	FALSE	FALSE	FALSE	FALSE	FALSE	FALSE	FALSE	FALSE	FALSE	FALSE	FALSE	FALSE	FALSE	FALSE	Not listed	Not listed	Not assessed	Not assessed	FALSE	FALSE
465	491	Spider	Agelenidae	Hengconarius	exilis	Zhang, Zhu & Wang	2005	1	China		WSC	Hengconarius exilis	Hengconarius exilis;Draconarius exilis	Hengconarius;Draconarius	FALSE	FALSE	FALSE	FALSE	FALSE	FALSE	FALSE	FALSE	FALSE	FALSE	FALSE	FALSE	FALSE	FALSE	FALSE	FALSE	FALSE	FALSE	Not listed	Not listed	Not assessed	Not assessed	FALSE	FALSE
466	492	Spider	Agelenidae	Draconarius	expansus	Xu & Li	2008	0	China		WSC	Draconarius expansus	Draconarius expansus	Draconarius	FALSE	FALSE	FALSE	FALSE	FALSE	FALSE	FALSE	FALSE	FALSE	FALSE	FALSE	FALSE	FALSE	FALSE	FALSE	FALSE	FALSE	FALSE	Not listed	Not listed	Not assessed	Not assessed	FALSE	FALSE
467	493	Spider	Agelenidae	Hengconarius	falcatus	Xu & Li	2006	1	China		WSC	Hengconarius falcatus	Hengconarius falcatus;Draconarius falcatus	Hengconarius;Draconarius	FALSE	FALSE	FALSE	FALSE	FALSE	FALSE	FALSE	FALSE	FALSE	FALSE	FALSE	FALSE	FALSE	FALSE	FALSE	FALSE	FALSE	FALSE	Not listed	Not listed	Not assessed	Not assessed	FALSE	FALSE
468	494	Spider	Agelenidae	Draconarius	flos	Wang & Jäger	2007	0	China		WSC	Draconarius flos	Draconarius flos	Draconarius	FALSE	FALSE	FALSE	FALSE	FALSE	FALSE	FALSE	FALSE	FALSE	FALSE	FALSE	FALSE	FALSE	FALSE	FALSE	FALSE	FALSE	FALSE	Not listed	Not listed	Not assessed	Not assessed	FALSE	FALSE
469	495	Spider	Agelenidae	Draconarius	gigas	Wang, Griswold & Miller	2010	0	China		WSC	Draconarius gigas	Draconarius gigas	Draconarius	FALSE	FALSE	FALSE	FALSE	FALSE	FALSE	FALSE	FALSE	FALSE	FALSE	FALSE	FALSE	FALSE	FALSE	FALSE	FALSE	FALSE	FALSE	Not listed	Not listed	Not assessed	Not assessed	FALSE	FALSE
470	496	Spider	Agelenidae	Draconarius	globulatus	Chami-Kranon, Sonthichai & Wang	2006	0	Thailand		WSC	Draconarius globulatus	Draconarius globulatus	Draconarius	FALSE	FALSE	FALSE	FALSE	FALSE	FALSE	FALSE	FALSE	FALSE	FALSE	FALSE	FALSE	FALSE	FALSE	FALSE	FALSE	FALSE	FALSE	Not listed	Not listed	Not assessed	Not assessed	FALSE	FALSE
471	497	Spider	Agelenidae	Draconarius	gorkhaensis	Wang & Martens	2009	0	Nepal		WSC	Draconarius gorkhaensis	Draconarius gorkhaensis	Draconarius	FALSE	FALSE	FALSE	FALSE	FALSE	FALSE	FALSE	FALSE	FALSE	FALSE	FALSE	FALSE	FALSE	FALSE	FALSE	FALSE	FALSE	FALSE	Not listed	Not listed	Not assessed	Not assessed	FALSE	FALSE
472	498	Spider	Agelenidae	Draconarius	griswoldi	Wang	2003	0	China		WSC	Draconarius griswoldi	Draconarius griswoldi	Draconarius	FALSE	FALSE	FALSE	FALSE	FALSE	FALSE	FALSE	FALSE	FALSE	FALSE	FALSE	FALSE	FALSE	FALSE	FALSE	FALSE	FALSE	FALSE	Not listed	Not listed	Not assessed	Not assessed	FALSE	FALSE
473	499	Spider	Agelenidae	Draconarius	guizhouensis	Peng, Li & Huang	2002	1	China		WSC	Draconarius guizhouensis	Draconarius guizhouensis;Coelotes guizhouensis;Draconarius semilunatus	Draconarius;Coelotes	FALSE	FALSE	FALSE	FALSE	FALSE	FALSE	FALSE	FALSE	FALSE	FALSE	FALSE	FALSE	FALSE	FALSE	FALSE	FALSE	FALSE	FALSE	Not listed	Not listed	Not assessed	Not assessed	FALSE	FALSE
474	500	Spider	Agelenidae	Draconarius	guoi	Wang, Griswold & Miller	2010	0	China		WSC	Draconarius guoi	Draconarius guoi	Draconarius	FALSE	FALSE	FALSE	FALSE	FALSE	FALSE	FALSE	FALSE	FALSE	FALSE	FALSE	FALSE	FALSE	FALSE	FALSE	FALSE	FALSE	FALSE	Not listed	Not listed	Not assessed	Not assessed	FALSE	FALSE
475	501	Spider	Agelenidae	Draconarius	gurkha	Brignoli	1976	1	Nepal		WSC	Draconarius gurkha	Draconarius gurkha;Coelotes gurkha;Coelotes lama	Draconarius;Coelotes	FALSE	FALSE	FALSE	FALSE	FALSE	FALSE	FALSE	FALSE	FALSE	FALSE	FALSE	FALSE	FALSE	FALSE	FALSE	FALSE	FALSE	FALSE	Not listed	Not listed	Not assessed	Not assessed	FALSE	FALSE
476	502	Spider	Agelenidae	Draconarius	gyriniformis	Wang & Zhu	1991	1	China		WSC	Draconarius gyriniformis	Draconarius gyriniformis;Coelotes gyriniformis	Draconarius;Coelotes	FALSE	FALSE	FALSE	FALSE	FALSE	FALSE	FALSE	FALSE	FALSE	FALSE	FALSE	FALSE	FALSE	FALSE	FALSE	FALSE	FALSE	FALSE	Not listed	Not listed	Not assessed	Not assessed	FALSE	FALSE
477	503	Spider	Agelenidae	Draconarius	hallaensis	Kim & Lee	2007	0	Korea		WSC	Draconarius hallaensis	Draconarius hallaensis;Draconarius coreanus	Draconarius	FALSE	FALSE	FALSE	FALSE	FALSE	FALSE	FALSE	FALSE	FALSE	FALSE	FALSE	FALSE	FALSE	FALSE	FALSE	FALSE	FALSE	FALSE	Not listed	Not listed	Not assessed	Not assessed	FALSE	FALSE
478	504	Spider	Agelenidae	Draconarius	hangzhouensis	Chen	1984	1	China		WSC	Draconarius hangzhouensis	Draconarius hangzhouensis;Coelotes hangzhouensis	Draconarius;Coelotes	FALSE	FALSE	FALSE	FALSE	FALSE	FALSE	FALSE	FALSE	FALSE	FALSE	FALSE	FALSE	FALSE	FALSE	FALSE	FALSE	FALSE	FALSE	Not listed	Not listed	Not assessed	Not assessed	FALSE	FALSE
479	505	Spider	Agelenidae	Draconarius	hanoiensis	Wang & Jäger	2008	0	Vietnam		WSC	Draconarius hanoiensis	Draconarius hanoiensis	Draconarius	FALSE	FALSE	FALSE	FALSE	FALSE	FALSE	FALSE	FALSE	FALSE	FALSE	FALSE	FALSE	FALSE	FALSE	FALSE	FALSE	FALSE	FALSE	Not listed	Not listed	Not assessed	Not assessed	FALSE	FALSE
480	506	Spider	Agelenidae	Draconarius	haopingensis	Wang	2003	0	China		WSC	Draconarius haopingensis	Draconarius haopingensis	Draconarius	FALSE	FALSE	FALSE	FALSE	FALSE	FALSE	FALSE	FALSE	FALSE	FALSE	FALSE	FALSE	FALSE	FALSE	FALSE	FALSE	FALSE	FALSE	Not listed	Not listed	Not assessed	Not assessed	FALSE	FALSE
481	507	Spider	Agelenidae	Draconarius	himalayaensis	Hu	2001	1	China		WSC	Draconarius himalayaensis	Draconarius himalayaensis;Coelotes himalayaensis;Sinodraconarius yui	Draconarius;Coelotes;Sinodraconarius	FALSE	FALSE	FALSE	FALSE	FALSE	FALSE	FALSE	FALSE	FALSE	FALSE	FALSE	FALSE	FALSE	FALSE	FALSE	FALSE	FALSE	FALSE	Not listed	Not listed	Not assessed	Not assessed	FALSE	FALSE
482	508	Spider	Agelenidae	Draconarius	hui	Dankittipakul & Wang	2003	1	China		WSC	Draconarius hui	Draconarius hui;Coelotes wangi;Coelotes hui	Draconarius;Coelotes	FALSE	FALSE	FALSE	FALSE	FALSE	FALSE	FALSE	FALSE	FALSE	FALSE	FALSE	FALSE	FALSE	FALSE	FALSE	FALSE	FALSE	FALSE	Not listed	Not listed	Not assessed	Not assessed	FALSE	FALSE
483	509	Spider	Agelenidae	Draconarius	huizhunesis	Wang & Xu	1988	1	China		WSC	Draconarius huizhunesis	Draconarius huizhunesis;Coelotes huizhunesis;Coelotes huizhuneesis;Coelotes huizhouensis	Draconarius;Coelotes	FALSE	FALSE	FALSE	FALSE	FALSE	FALSE	FALSE	FALSE	FALSE	FALSE	FALSE	FALSE	FALSE	FALSE	FALSE	FALSE	FALSE	FALSE	Not listed	Not listed	Not assessed	Not assessed	FALSE	FALSE
484	510	Spider	Agelenidae	Draconarius	huongsonensis	Wang & Jäger	2008	0	Vietnam		WSC	Draconarius huongsonensis	Draconarius huongsonensis	Draconarius	FALSE	FALSE	FALSE	FALSE	FALSE	FALSE	FALSE	FALSE	FALSE	FALSE	FALSE	FALSE	FALSE	FALSE	FALSE	FALSE	FALSE	FALSE	Not listed	Not listed	Not assessed	Not assessed	FALSE	FALSE
485	511	Spider	Agelenidae	Draconarius	immensus	Xu & Li	2006	0	China		WSC	Draconarius immensus	Draconarius immensus	Draconarius	FALSE	FALSE	FALSE	FALSE	FALSE	FALSE	FALSE	FALSE	FALSE	FALSE	FALSE	FALSE	FALSE	FALSE	FALSE	FALSE	FALSE	FALSE	Not listed	Not listed	Not assessed	Not assessed	FALSE	FALSE
486	512	Spider	Agelenidae	Coelotes	improprius	Wang, Griswold & Miller	2010	1	China		WSC	Coelotes improprius	Coelotes improprius;Draconarius improprius	Coelotes;Draconarius	FALSE	FALSE	FALSE	FALSE	FALSE	FALSE	FALSE	FALSE	FALSE	FALSE	FALSE	FALSE	FALSE	FALSE	FALSE	FALSE	FALSE	FALSE	Not listed	Not listed	Not assessed	Not assessed	FALSE	FALSE
487	513	Spider	Agelenidae	Hengconarius	incertus	Wang	2003	1	China		WSC	Hengconarius incertus	Hengconarius incertus;Draconarius incertus;Draconarius parabrunneus	Hengconarius;Draconarius	FALSE	FALSE	FALSE	FALSE	FALSE	FALSE	FALSE	FALSE	FALSE	FALSE	FALSE	FALSE	FALSE	FALSE	FALSE	FALSE	FALSE	FALSE	Not listed	Not listed	Not assessed	Not assessed	FALSE	FALSE
488	514	Spider	Agelenidae	Draconarius	infulatus	Wang, Yin, Peng & Xie	1990	1	China		WSC	Draconarius infulatus	Draconarius infulatus;Coelotes infulatus	Draconarius;Coelotes	FALSE	FALSE	FALSE	FALSE	FALSE	FALSE	FALSE	FALSE	FALSE	FALSE	FALSE	FALSE	FALSE	FALSE	FALSE	FALSE	FALSE	FALSE	Not listed	Not listed	Not assessed	Not assessed	FALSE	FALSE
489	515	Spider	Agelenidae	Draconarius	inthanonensis	Dankittipakul & Wang	2003	0	Thailand		WSC	Draconarius inthanonensis	Draconarius inthanonensis	Draconarius	FALSE	FALSE	FALSE	FALSE	FALSE	FALSE	FALSE	FALSE	FALSE	FALSE	FALSE	FALSE	FALSE	FALSE	FALSE	FALSE	FALSE	FALSE	Not listed	Not listed	Not assessed	Not assessed	FALSE	FALSE
490	516	Spider	Agelenidae	Coelotes	introhamatus	Xu & Li	2006	0	China		WSC	Coelotes introhamatus	Coelotes introhamatus;Draconarius introhamatus	Coelotes;Draconarius	FALSE	FALSE	FALSE	FALSE	FALSE	FALSE	FALSE	FALSE	FALSE	FALSE	FALSE	FALSE	FALSE	FALSE	FALSE	FALSE	FALSE	FALSE	Not listed	Not listed	Not assessed	Not assessed	FALSE	FALSE
491	517	Spider	Agelenidae	Coelotes	jianfenglingensis	Liu & Li	2009	1	China		WSC	Coelotes jianfenglingensis	Coelotes jianfenglingensis;Draconarius jianfenglingensis	Coelotes;Draconarius	FALSE	FALSE	FALSE	FALSE	FALSE	FALSE	FALSE	FALSE	FALSE	FALSE	FALSE	FALSE	FALSE	FALSE	FALSE	FALSE	FALSE	FALSE	Not listed	Not listed	Not assessed	Not assessed	FALSE	FALSE
492	518	Spider	Agelenidae	Draconarius	jiangyongensis	Peng, Gong & Kim	1996	1	China		WSC	Draconarius jiangyongensis	Draconarius jiangyongensis;Coelotes jiangyongensis	Draconarius;Coelotes	FALSE	FALSE	FALSE	FALSE	FALSE	FALSE	FALSE	FALSE	FALSE	FALSE	FALSE	FALSE	FALSE	FALSE	FALSE	FALSE	FALSE	FALSE	Not listed	Not listed	Not assessed	Not assessed	FALSE	FALSE
493	519	Spider	Agelenidae	Draconarius	kavanaughi	Wang, Griswold & Miller	2010	0	China		WSC	Draconarius kavanaughi	Draconarius kavanaughi	Draconarius	FALSE	FALSE	FALSE	FALSE	FALSE	FALSE	FALSE	FALSE	FALSE	FALSE	FALSE	FALSE	FALSE	FALSE	FALSE	FALSE	FALSE	FALSE	Not listed	Not listed	Not assessed	Not assessed	FALSE	FALSE
494	520	Spider	Agelenidae	Draconarius	kayasanensis	Paik	1972	1	Korea		WSC	Draconarius kayasanensis	Draconarius kayasanensis;Coelotes kayasanensis;Ambanus kayasanensis;Alloclubionoides kayasanensis;Alloclubionoides woljeongensis	Draconarius;Coelotes;Ambanus;Alloclubionoides	FALSE	FALSE	FALSE	FALSE	FALSE	FALSE	FALSE	FALSE	FALSE	FALSE	FALSE	FALSE	FALSE	FALSE	FALSE	FALSE	FALSE	FALSE	Not listed	Not listed	Not assessed	Not assessed	FALSE	FALSE
495	521	Spider	Agelenidae	Draconarius	labiatus	Wang & Ono	1998	1	Taiwan		WSC	Draconarius labiatus	Draconarius labiatus;Coelotes labiatus	Draconarius;Coelotes	FALSE	FALSE	FALSE	FALSE	FALSE	FALSE	FALSE	FALSE	FALSE	FALSE	FALSE	FALSE	FALSE	FALSE	FALSE	FALSE	FALSE	FALSE	Not listed	Not listed	Not assessed	Not assessed	FALSE	FALSE
496	522	Spider	Agelenidae	Coelotes	laohuanglongensis	Liu & Li	2009	0	China		WSC	Coelotes laohuanglongensis	Coelotes laohuanglongensis;Draconarius laohuanglongensis	Coelotes;Draconarius	FALSE	FALSE	FALSE	FALSE	FALSE	FALSE	FALSE	FALSE	FALSE	FALSE	FALSE	FALSE	FALSE	FALSE	FALSE	FALSE	FALSE	FALSE	Not listed	Not listed	Not assessed	Not assessed	FALSE	FALSE
497	523	Spider	Agelenidae	Draconarius	latellai	Marusik & Ballarin	2011	0	Pakistan		WSC	Draconarius latellai	Draconarius latellai	Draconarius	FALSE	FALSE	FALSE	FALSE	FALSE	FALSE	FALSE	FALSE	FALSE	FALSE	FALSE	FALSE	FALSE	FALSE	FALSE	FALSE	FALSE	FALSE	Not listed	Not listed	Not assessed	Not assessed	FALSE	FALSE
498	524	Spider	Agelenidae	Draconarius	lateralis	Dankittipakul & Wang	2004	0	Thailand		WSC	Draconarius lateralis	Draconarius lateralis	Draconarius	FALSE	FALSE	FALSE	FALSE	FALSE	FALSE	FALSE	FALSE	FALSE	FALSE	FALSE	FALSE	FALSE	FALSE	FALSE	FALSE	FALSE	FALSE	Not listed	Not listed	Not assessed	Not assessed	FALSE	FALSE
499	525	Spider	Agelenidae	Draconarius	laticavus	Wang, Griswold & Miller	2010	0	China		WSC	Draconarius laticavus	Draconarius laticavus	Draconarius	FALSE	FALSE	FALSE	FALSE	FALSE	FALSE	FALSE	FALSE	FALSE	FALSE	FALSE	FALSE	FALSE	FALSE	FALSE	FALSE	FALSE	FALSE	Not listed	Not listed	Not assessed	Not assessed	FALSE	FALSE
500	526	Spider	Agelenidae	Draconarius	latidens	Wang & Jäger	2008	0	Laos		WSC	Draconarius latidens	Draconarius latidens	Draconarius	FALSE	FALSE	FALSE	FALSE	FALSE	FALSE	FALSE	FALSE	FALSE	FALSE	FALSE	FALSE	FALSE	FALSE	FALSE	FALSE	FALSE	FALSE	Not listed	Not listed	Not assessed	Not assessed	FALSE	FALSE
501	527	Spider	Agelenidae	Draconarius	latiforus	Wang & Martens	2009	0	Nepal		WSC	Draconarius latiforus	Draconarius latiforus	Draconarius	FALSE	FALSE	FALSE	FALSE	FALSE	FALSE	FALSE	FALSE	FALSE	FALSE	FALSE	FALSE	FALSE	FALSE	FALSE	FALSE	FALSE	FALSE	Not listed	Not listed	Not assessed	Not assessed	FALSE	FALSE
502	528	Spider	Agelenidae	Hengconarius	latusincertus	Wang, Griswold & Miller	2010	1	China		WSC	Hengconarius latusincertus	Hengconarius latusincertus;Draconarius latusincertus	Hengconarius;Draconarius	FALSE	FALSE	FALSE	FALSE	FALSE	FALSE	FALSE	FALSE	FALSE	FALSE	FALSE	FALSE	FALSE	FALSE	FALSE	FALSE	FALSE	FALSE	Not listed	Not listed	Not assessed	Not assessed	FALSE	FALSE
503	529	Spider	Agelenidae	Draconarius	levyi	Wang, Griswold & Miller	2010	0	China		WSC	Draconarius levyi	Draconarius levyi	Draconarius	FALSE	FALSE	FALSE	FALSE	FALSE	FALSE	FALSE	FALSE	FALSE	FALSE	FALSE	FALSE	FALSE	FALSE	FALSE	FALSE	FALSE	FALSE	Not listed	Not listed	Not assessed	Not assessed	FALSE	FALSE
504	530	Spider	Agelenidae	Draconarius	lini	Liu & Li	2009	0	China		WSC	Draconarius lini	Draconarius lini	Draconarius	FALSE	FALSE	FALSE	FALSE	FALSE	FALSE	FALSE	FALSE	FALSE	FALSE	FALSE	FALSE	FALSE	FALSE	FALSE	FALSE	FALSE	FALSE	Not listed	Not listed	Not assessed	Not assessed	FALSE	FALSE
505	531	Spider	Agelenidae	Draconarius	linxiaensis	Wang	2003	0	China		WSC	Draconarius linxiaensis	Draconarius linxiaensis	Draconarius	FALSE	FALSE	FALSE	FALSE	FALSE	FALSE	FALSE	FALSE	FALSE	FALSE	FALSE	FALSE	FALSE	FALSE	FALSE	FALSE	FALSE	FALSE	Not listed	Not listed	Not assessed	Not assessed	FALSE	FALSE
506	532	Spider	Agelenidae	Draconarius	linzhiensis	Hu	2001	1	China		WSC	Draconarius linzhiensis	Draconarius linzhiensis;Coelotes linzhiensis	Draconarius;Coelotes	FALSE	FALSE	FALSE	FALSE	FALSE	FALSE	FALSE	FALSE	FALSE	FALSE	FALSE	FALSE	FALSE	FALSE	FALSE	FALSE	FALSE	FALSE	Not listed	Not listed	Not assessed	Not assessed	FALSE	FALSE
507	533	Spider	Agelenidae	Draconarius	longissimus	Liu, Li & Pham	2010	0	Vietnam		WSC	Draconarius longissimus	Draconarius longissimus	Draconarius	FALSE	FALSE	FALSE	FALSE	FALSE	FALSE	FALSE	FALSE	FALSE	FALSE	FALSE	FALSE	FALSE	FALSE	FALSE	FALSE	FALSE	FALSE	Not listed	Not listed	Not assessed	Not assessed	FALSE	FALSE
508	534	Spider	Agelenidae	Draconarius	longlingensis	Wang, Griswold & Miller	2010	0	China		WSC	Draconarius longlingensis	Draconarius longlingensis	Draconarius	FALSE	FALSE	FALSE	FALSE	FALSE	FALSE	FALSE	FALSE	FALSE	FALSE	FALSE	FALSE	FALSE	FALSE	FALSE	FALSE	FALSE	FALSE	Not listed	Not listed	Not assessed	Not assessed	FALSE	FALSE
509	535	Spider	Agelenidae	Draconarius	lutulentus	Wang, Yin, Peng & Xie	1990	1	China		WSC	Draconarius lutulentus	Draconarius lutulentus;Coelotes lutulentus;Tegenaria muscus;Coelotes sinualis;Draconarius sinualis	Draconarius;Coelotes;Tegenaria	FALSE	FALSE	FALSE	FALSE	FALSE	FALSE	FALSE	TRUE	FALSE	FALSE	FALSE	FALSE	FALSE	FALSE	FALSE	FALSE	FALSE	FALSE	Not listed	Not listed	Not assessed	Not assessed	FALSE	FALSE
510	536	Spider	Agelenidae	Draconarius	magicus	Liu, Li & Pham	2010	0	Vietnam		WSC	Draconarius magicus	Draconarius magicus	Draconarius	FALSE	FALSE	FALSE	FALSE	FALSE	FALSE	FALSE	FALSE	FALSE	FALSE	FALSE	FALSE	FALSE	FALSE	FALSE	FALSE	FALSE	FALSE	Not listed	Not listed	Not assessed	Not assessed	FALSE	FALSE
511	537	Spider	Agelenidae	Draconarius	magnarcuatus	Xu & Li	2008	0	China		WSC	Draconarius magnarcuatus	Draconarius magnarcuatus	Draconarius	FALSE	FALSE	FALSE	FALSE	FALSE	FALSE	FALSE	FALSE	FALSE	FALSE	FALSE	FALSE	FALSE	FALSE	FALSE	FALSE	FALSE	FALSE	Not listed	Not listed	Not assessed	Not assessed	FALSE	FALSE
512	538	Spider	Agelenidae	Draconarius	magniceps	Schenkel	1936	1	China		WSC	Draconarius magniceps	Draconarius magniceps;Coelotes magniceps	Draconarius;Coelotes	FALSE	FALSE	FALSE	FALSE	FALSE	FALSE	FALSE	FALSE	FALSE	FALSE	FALSE	FALSE	FALSE	FALSE	FALSE	FALSE	FALSE	FALSE	Not listed	Not listed	Not assessed	Not assessed	FALSE	FALSE
513	539	Spider	Agelenidae	Draconarius	meganiger	Wang & Martens	2009	0	Nepal		WSC	Draconarius meganiger	Draconarius meganiger	Draconarius	FALSE	FALSE	FALSE	FALSE	FALSE	FALSE	FALSE	FALSE	FALSE	FALSE	FALSE	FALSE	FALSE	FALSE	FALSE	FALSE	FALSE	FALSE	Not listed	Not listed	Not assessed	Not assessed	FALSE	FALSE
514	540	Spider	Agelenidae	Draconarius	microcoelotes	Wang & Martens	2009	0	Nepal		WSC	Draconarius microcoelotes	Draconarius microcoelotes	Draconarius	FALSE	FALSE	FALSE	FALSE	FALSE	FALSE	FALSE	FALSE	FALSE	FALSE	FALSE	FALSE	FALSE	FALSE	FALSE	FALSE	FALSE	FALSE	Not listed	Not listed	Not assessed	Not assessed	FALSE	FALSE
515	541	Spider	Agelenidae	Draconarius	mikrommatos	Wang, Griswold & Miller	2010	0	China		WSC	Draconarius mikrommatos	Draconarius mikrommatos	Draconarius	FALSE	FALSE	FALSE	FALSE	FALSE	FALSE	FALSE	FALSE	FALSE	FALSE	FALSE	FALSE	FALSE	FALSE	FALSE	FALSE	FALSE	FALSE	Not listed	Not listed	Not assessed	Not assessed	FALSE	FALSE
516	542	Spider	Agelenidae	Draconarius	molluscus	Wang, Yin, Peng & Xie	1990	1	China		WSC	Draconarius molluscus	Draconarius molluscus;Coelotes molluscus	Draconarius;Coelotes	FALSE	FALSE	FALSE	FALSE	FALSE	FALSE	FALSE	FALSE	FALSE	FALSE	FALSE	FALSE	FALSE	FALSE	FALSE	FALSE	FALSE	FALSE	Not listed	Not listed	Not assessed	Not assessed	FALSE	FALSE
517	543	Spider	Agelenidae	Draconarius	monticola	Dankittipakul, Sonthichai & Wang	2006	0	Thailand		WSC	Draconarius monticola	Draconarius monticola	Draconarius	FALSE	FALSE	FALSE	FALSE	FALSE	FALSE	FALSE	FALSE	FALSE	FALSE	FALSE	FALSE	FALSE	FALSE	FALSE	FALSE	FALSE	FALSE	Not listed	Not listed	Not assessed	Not assessed	FALSE	FALSE
518	544	Spider	Agelenidae	Draconarius	montis	Dankittipakul, Sonthichai & Wang	2006	0	Thailand		WSC	Draconarius montis	Draconarius montis	Draconarius	FALSE	FALSE	FALSE	FALSE	FALSE	FALSE	FALSE	FALSE	FALSE	FALSE	FALSE	FALSE	FALSE	FALSE	FALSE	FALSE	FALSE	FALSE	Not listed	Not listed	Not assessed	Not assessed	FALSE	FALSE
519	545	Spider	Agelenidae	Draconarius	mupingensis	Xu & Li	2006	0	China		WSC	Draconarius mupingensis	Draconarius mupingensis	Draconarius	FALSE	FALSE	FALSE	FALSE	FALSE	FALSE	FALSE	FALSE	FALSE	FALSE	FALSE	FALSE	FALSE	FALSE	FALSE	FALSE	FALSE	FALSE	Not listed	Not listed	Not assessed	Not assessed	FALSE	FALSE
520	546	Spider	Agelenidae	Draconarius	nanyuensis	Peng & Yin	1998	1	China		WSC	Draconarius nanyuensis	Draconarius nanyuensis;Coelotes nanyuensis	Draconarius;Coelotes	FALSE	FALSE	FALSE	FALSE	FALSE	FALSE	FALSE	FALSE	FALSE	FALSE	FALSE	FALSE	FALSE	FALSE	FALSE	FALSE	FALSE	FALSE	Not listed	Not listed	Not assessed	Not assessed	FALSE	FALSE
521	547	Spider	Agelenidae	Draconarius	naranensis	Ovtchinnikov	2005	0	Pakistan		WSC	Draconarius naranensis	Draconarius naranensis	Draconarius	FALSE	FALSE	FALSE	FALSE	FALSE	FALSE	FALSE	FALSE	FALSE	FALSE	FALSE	FALSE	FALSE	FALSE	FALSE	FALSE	FALSE	FALSE	Not listed	Not listed	Not assessed	Not assessed	FALSE	FALSE
522	548	Spider	Agelenidae	Draconarius	neixiangensis	Hu, Wang & Wang	1991	1	China		WSC	Draconarius neixiangensis	Draconarius neixiangensis;Coelotes neixiangensis;Coelotes baccatus;Draconarius baccatus	Draconarius;Coelotes	FALSE	FALSE	FALSE	FALSE	FALSE	FALSE	FALSE	FALSE	FALSE	FALSE	FALSE	FALSE	FALSE	FALSE	FALSE	FALSE	FALSE	FALSE	Not listed	Not listed	Not assessed	Not assessed	FALSE	FALSE
523	549	Spider	Agelenidae	Coelotes	noctulus	Wang, Yin, Peng & Xie	1990	0	China		WSC	Coelotes noctulus	Coelotes noctulus;Draconarius noctulus	Coelotes;Draconarius	FALSE	FALSE	FALSE	FALSE	FALSE	FALSE	FALSE	FALSE	FALSE	FALSE	FALSE	FALSE	FALSE	FALSE	FALSE	FALSE	FALSE	FALSE	Not listed	Not listed	Not assessed	Not assessed	FALSE	FALSE
524	550	Spider	Agelenidae	Draconarius	nudulus	Wang	2003	0	China		WSC	Draconarius nudulus	Draconarius nudulus	Draconarius	FALSE	FALSE	FALSE	FALSE	FALSE	FALSE	FALSE	FALSE	FALSE	FALSE	FALSE	FALSE	FALSE	FALSE	FALSE	FALSE	FALSE	FALSE	Not listed	Not listed	Not assessed	Not assessed	FALSE	FALSE
525	551	Spider	Agelenidae	Draconarius	olorinus	Wang, Griswold & Miller	2010	0	China		WSC	Draconarius olorinus	Draconarius olorinus	Draconarius	FALSE	FALSE	FALSE	FALSE	FALSE	FALSE	FALSE	FALSE	FALSE	FALSE	FALSE	FALSE	FALSE	FALSE	FALSE	FALSE	FALSE	FALSE	Not listed	Not listed	Not assessed	Not assessed	FALSE	FALSE
526	552	Spider	Agelenidae	Draconarius	ornatus	Wang, Yin, Peng & Xie	1990	1	China		WSC	Draconarius ornatus	Draconarius ornatus;Coelotes ornatus	Draconarius;Coelotes	FALSE	FALSE	FALSE	FALSE	FALSE	FALSE	FALSE	FALSE	FALSE	FALSE	FALSE	FALSE	FALSE	FALSE	FALSE	FALSE	FALSE	FALSE	Not listed	Not listed	Not assessed	Not assessed	FALSE	FALSE
527	553	Spider	Agelenidae	Draconarius	ovillus	Xu & Li	2007	0	China		WSC	Draconarius ovillus	Draconarius ovillus	Draconarius	FALSE	FALSE	FALSE	FALSE	FALSE	FALSE	FALSE	FALSE	FALSE	FALSE	FALSE	FALSE	FALSE	FALSE	FALSE	FALSE	FALSE	FALSE	Not listed	Not listed	Not assessed	Not assessed	FALSE	FALSE
528	554	Spider	Agelenidae	Draconarius	pakistanicus	Ovtchinnikov	2005	0	Pakistan		WSC	Draconarius pakistanicus	Draconarius pakistanicus	Draconarius	FALSE	FALSE	FALSE	FALSE	FALSE	FALSE	FALSE	FALSE	FALSE	FALSE	FALSE	FALSE	FALSE	FALSE	FALSE	FALSE	FALSE	FALSE	Not listed	Not listed	Not assessed	Not assessed	FALSE	FALSE
529	555	Spider	Agelenidae	Draconarius	panchtharensis	Wang & Martens	2009	0	Nepal		WSC	Draconarius panchtharensis	Draconarius panchtharensis	Draconarius	FALSE	FALSE	FALSE	FALSE	FALSE	FALSE	FALSE	FALSE	FALSE	FALSE	FALSE	FALSE	FALSE	FALSE	FALSE	FALSE	FALSE	FALSE	Not listed	Not listed	Not assessed	Not assessed	FALSE	FALSE
530	556	Spider	Agelenidae	Draconarius	papai	Chami-Kranon, Sonthichai & Wang	2006	0	Thailand		WSC	Draconarius papai	Draconarius papai	Draconarius	FALSE	FALSE	FALSE	FALSE	FALSE	FALSE	FALSE	FALSE	FALSE	FALSE	FALSE	FALSE	FALSE	FALSE	FALSE	FALSE	FALSE	FALSE	Not listed	Not listed	Not assessed	Not assessed	FALSE	FALSE
531	557	Spider	Agelenidae	Draconarius	papillatus	Xu & Li	2006	0	China		WSC	Draconarius papillatus	Draconarius papillatus	Draconarius	FALSE	FALSE	FALSE	FALSE	FALSE	FALSE	FALSE	FALSE	FALSE	FALSE	FALSE	FALSE	FALSE	FALSE	FALSE	FALSE	FALSE	FALSE	Not listed	Not listed	Not assessed	Not assessed	FALSE	FALSE
532	558	Spider	Agelenidae	Draconarius	paraepisomos	Wang & Martens	2009	0	Nepal		WSC	Draconarius paraepisomos	Draconarius paraepisomos	Draconarius	FALSE	FALSE	FALSE	FALSE	FALSE	FALSE	FALSE	FALSE	FALSE	FALSE	FALSE	FALSE	FALSE	FALSE	FALSE	FALSE	FALSE	FALSE	Not listed	Not listed	Not assessed	Not assessed	FALSE	FALSE
533	559	Spider	Agelenidae	Draconarius	paralateralis	Dankittipakul & Wang	2004	0	Thailand		WSC	Draconarius paralateralis	Draconarius paralateralis	Draconarius	FALSE	FALSE	FALSE	FALSE	FALSE	FALSE	FALSE	FALSE	FALSE	FALSE	FALSE	FALSE	FALSE	FALSE	FALSE	FALSE	FALSE	FALSE	Not listed	Not listed	Not assessed	Not assessed	FALSE	FALSE
534	560	Spider	Agelenidae	Draconarius	parallelus	Liu & Li	2009	0	China		WSC	Draconarius parallelus	Draconarius parallelus	Draconarius	FALSE	FALSE	FALSE	FALSE	FALSE	FALSE	FALSE	FALSE	FALSE	FALSE	FALSE	FALSE	FALSE	FALSE	FALSE	FALSE	FALSE	FALSE	Not listed	Not listed	Not assessed	Not assessed	FALSE	FALSE
535	561	Spider	Agelenidae	Draconarius	paraspiralis	Wang, Griswold & Miller	2010	0	China		WSC	Draconarius paraspiralis	Draconarius paraspiralis	Draconarius	FALSE	FALSE	FALSE	FALSE	FALSE	FALSE	FALSE	FALSE	FALSE	FALSE	FALSE	FALSE	FALSE	FALSE	FALSE	FALSE	FALSE	FALSE	Not listed	Not listed	Not assessed	Not assessed	FALSE	FALSE
536	562	Spider	Agelenidae	Draconarius	paraterebratus	Wang	2003	0	China		WSC	Draconarius paraterebratus	Draconarius paraterebratus	Draconarius	FALSE	FALSE	FALSE	FALSE	FALSE	FALSE	FALSE	FALSE	FALSE	FALSE	FALSE	FALSE	FALSE	FALSE	FALSE	FALSE	FALSE	FALSE	Not listed	Not listed	Not assessed	Not assessed	FALSE	FALSE
537	563	Spider	Agelenidae	Draconarius	paratrifasciatus	Wang & Jäger	2007	0	China		WSC	Draconarius paratrifasciatus	Draconarius paratrifasciatus	Draconarius	FALSE	FALSE	FALSE	FALSE	FALSE	FALSE	FALSE	FALSE	FALSE	FALSE	FALSE	FALSE	FALSE	FALSE	FALSE	FALSE	FALSE	FALSE	Not listed	Not listed	Not assessed	Not assessed	FALSE	FALSE
538	564	Spider	Agelenidae	Sinodraconarius	patellabifidus	Wang	2003	1	China		WSC	Sinodraconarius patellabifidus	Sinodraconarius patellabifidus;Draconarius patellabifidus	Sinodraconarius;Draconarius	FALSE	FALSE	FALSE	FALSE	FALSE	FALSE	FALSE	FALSE	FALSE	FALSE	FALSE	FALSE	FALSE	FALSE	FALSE	FALSE	FALSE	FALSE	Not listed	Not listed	Not assessed	Not assessed	FALSE	FALSE
539	565	Spider	Agelenidae	Draconarius	penicillatus	Wang, Yin, Peng & Xie	1990	1	China		WSC	Draconarius penicillatus	Draconarius penicillatus;Coelotes penicillatus;Coelotes penicilatus	Draconarius;Coelotes	FALSE	FALSE	FALSE	FALSE	FALSE	FALSE	FALSE	FALSE	FALSE	FALSE	FALSE	FALSE	FALSE	FALSE	FALSE	FALSE	FALSE	FALSE	Not listed	Not listed	Not assessed	Not assessed	FALSE	FALSE
540	566	Spider	Agelenidae	Draconarius	peregrinus	Xie & Chen	2011	0	China		WSC	Draconarius peregrinus	Draconarius peregrinus	Draconarius	FALSE	FALSE	FALSE	FALSE	FALSE	FALSE	FALSE	FALSE	FALSE	FALSE	FALSE	FALSE	FALSE	FALSE	FALSE	FALSE	FALSE	FALSE	Not listed	Not listed	Not assessed	Not assessed	FALSE	FALSE
541	567	Spider	Agelenidae	Coelotes	pervicax	Hu & Li	1987	0	China		WSC	Coelotes pervicax	Coelotes pervicax;Draconarius pervicax	Coelotes;Draconarius	FALSE	FALSE	FALSE	FALSE	FALSE	FALSE	FALSE	FALSE	FALSE	FALSE	FALSE	FALSE	FALSE	FALSE	FALSE	FALSE	FALSE	FALSE	Not listed	Not listed	Not assessed	Not assessed	FALSE	FALSE
542	568	Spider	Agelenidae	Draconarius	phuhin	Dankittipakul, Sonthichai & Wang	2006	0	Thailand		WSC	Draconarius phuhin	Draconarius phuhin	Draconarius	FALSE	FALSE	FALSE	FALSE	FALSE	FALSE	FALSE	FALSE	FALSE	FALSE	FALSE	FALSE	FALSE	FALSE	FALSE	FALSE	FALSE	FALSE	Not listed	Not listed	Not assessed	Not assessed	FALSE	FALSE
543	569	Spider	Agelenidae	Draconarius	phulchokiensis	Wang & Martens	2009	0	Nepal		WSC	Draconarius phulchokiensis	Draconarius phulchokiensis	Draconarius	FALSE	FALSE	FALSE	FALSE	FALSE	FALSE	FALSE	FALSE	FALSE	FALSE	FALSE	FALSE	FALSE	FALSE	FALSE	FALSE	FALSE	FALSE	Not listed	Not listed	Not assessed	Not assessed	FALSE	FALSE
544	570	Spider	Agelenidae	Draconarius	pictus	Hu	2001	1	China		WSC	Draconarius pictus	Draconarius pictus;Coelotes picta;Draconarius picta	Draconarius;Coelotes	FALSE	FALSE	FALSE	FALSE	FALSE	FALSE	FALSE	FALSE	FALSE	FALSE	FALSE	FALSE	FALSE	FALSE	FALSE	FALSE	FALSE	FALSE	Not listed	Not listed	Not assessed	Not assessed	FALSE	FALSE
545	571	Spider	Agelenidae	Draconarius	postremus	Wang & Jäger	2008	0	Laos		WSC	Draconarius postremus	Draconarius postremus	Draconarius	FALSE	FALSE	FALSE	FALSE	FALSE	FALSE	FALSE	FALSE	FALSE	FALSE	FALSE	FALSE	FALSE	FALSE	FALSE	FALSE	FALSE	FALSE	Not listed	Not listed	Not assessed	Not assessed	FALSE	FALSE
546	572	Spider	Agelenidae	Draconarius	potanini	Schenkel	1963	1	China		WSC	Draconarius potanini	Draconarius potanini;Cybaeus potanini	Draconarius;Cybaeus	FALSE	FALSE	FALSE	FALSE	FALSE	FALSE	FALSE	FALSE	FALSE	FALSE	FALSE	FALSE	FALSE	FALSE	FALSE	FALSE	FALSE	FALSE	Not listed	Not listed	Not assessed	Not assessed	FALSE	FALSE
547	573	Spider	Agelenidae	Draconarius	promontorioides	Dankittipakul & Wang	2008	0	Thailand		WSC	Draconarius promontorioides	Draconarius promontorioides	Draconarius	FALSE	FALSE	FALSE	FALSE	FALSE	FALSE	FALSE	FALSE	FALSE	FALSE	FALSE	FALSE	FALSE	FALSE	FALSE	FALSE	FALSE	FALSE	Not listed	Not listed	Not assessed	Not assessed	FALSE	FALSE
548	574	Spider	Agelenidae	Draconarius	promontorius	Dankittipakul, Sonthichai & Wang	2006	0	Thailand		WSC	Draconarius promontorius	Draconarius promontorius	Draconarius	FALSE	FALSE	FALSE	FALSE	FALSE	FALSE	FALSE	FALSE	FALSE	FALSE	FALSE	FALSE	FALSE	FALSE	FALSE	FALSE	FALSE	FALSE	Not listed	Not listed	Not assessed	Not assessed	FALSE	FALSE
549	575	Spider	Agelenidae	Troglocoelotes	proximus	Chen, Zhu & Kim	2008	1	China		WSC	Troglocoelotes proximus	Troglocoelotes proximus;Draconarius proximus	Troglocoelotes;Draconarius	FALSE	FALSE	FALSE	FALSE	FALSE	FALSE	FALSE	FALSE	FALSE	FALSE	FALSE	FALSE	FALSE	FALSE	FALSE	FALSE	FALSE	FALSE	Not listed	Not listed	Not assessed	Not assessed	FALSE	FALSE
550	576	Spider	Agelenidae	Draconarius	pseudoagrestis	Wang, Griswold & Miller	2010	0	China		WSC	Draconarius pseudoagrestis	Draconarius pseudoagrestis	Draconarius	FALSE	FALSE	FALSE	FALSE	FALSE	FALSE	FALSE	FALSE	FALSE	FALSE	FALSE	FALSE	FALSE	FALSE	FALSE	FALSE	FALSE	FALSE	Not listed	Not listed	Not assessed	Not assessed	FALSE	FALSE
551	577	Spider	Agelenidae	Hengconarius	pseudobrunneus	Wang	2003	1	China		WSC	Hengconarius pseudobrunneus	Hengconarius pseudobrunneus;Draconarius pseudobrunneus	Hengconarius;Draconarius	FALSE	FALSE	FALSE	FALSE	FALSE	FALSE	FALSE	FALSE	FALSE	FALSE	FALSE	FALSE	FALSE	FALSE	FALSE	FALSE	FALSE	FALSE	Not listed	Not listed	Not assessed	Not assessed	FALSE	FALSE
552	578	Spider	Agelenidae	Nuconarius	pseudocapitulatus	Wang	2003	1	China		WSC	Nuconarius pseudocapitulatus	Nuconarius pseudocapitulatus;Draconarius pseudocapitulatus	Nuconarius;Draconarius	FALSE	FALSE	FALSE	FALSE	FALSE	FALSE	FALSE	FALSE	FALSE	FALSE	FALSE	FALSE	FALSE	FALSE	FALSE	FALSE	FALSE	FALSE	Not listed	Not listed	Not assessed	Not assessed	FALSE	FALSE
553	579	Spider	Agelenidae	Draconarius	pseudoclavellatus	Liu, Li & Pham	2010	0	Vietnam		WSC	Draconarius pseudoclavellatus	Draconarius pseudoclavellatus	Draconarius	FALSE	FALSE	FALSE	FALSE	FALSE	FALSE	FALSE	FALSE	FALSE	FALSE	FALSE	FALSE	FALSE	FALSE	FALSE	FALSE	FALSE	FALSE	Not listed	Not listed	Not assessed	Not assessed	FALSE	FALSE
554	580	Spider	Agelenidae	Draconarius	pseudocoreanus	Xu & Li	2008	0	China		WSC	Draconarius pseudocoreanus	Draconarius pseudocoreanus	Draconarius	FALSE	FALSE	FALSE	FALSE	FALSE	FALSE	FALSE	FALSE	FALSE	FALSE	FALSE	FALSE	FALSE	FALSE	FALSE	FALSE	FALSE	FALSE	Not listed	Not listed	Not assessed	Not assessed	FALSE	FALSE
555	581	Spider	Agelenidae	Draconarius	pseudogurkha	Wang & Martens	2009	0	Nepal		WSC	Draconarius pseudogurkha	Draconarius pseudogurkha	Draconarius	FALSE	FALSE	FALSE	FALSE	FALSE	FALSE	FALSE	FALSE	FALSE	FALSE	FALSE	FALSE	FALSE	FALSE	FALSE	FALSE	FALSE	FALSE	Not listed	Not listed	Not assessed	Not assessed	FALSE	FALSE
556	582	Spider	Agelenidae	Draconarius	pseudomeganiger	Wang & Martens	2009	0	Nepal		WSC	Draconarius pseudomeganiger	Draconarius pseudomeganiger	Draconarius	FALSE	FALSE	FALSE	FALSE	FALSE	FALSE	FALSE	FALSE	FALSE	FALSE	FALSE	FALSE	FALSE	FALSE	FALSE	FALSE	FALSE	FALSE	Not listed	Not listed	Not assessed	Not assessed	FALSE	FALSE
557	583	Spider	Agelenidae	Draconarius	pseudolateralis	Dankittipakul & Wang	2004	0	Thailand		WSC	Draconarius pseudolateralis	Draconarius pseudolateralis	Draconarius	FALSE	FALSE	FALSE	FALSE	FALSE	FALSE	FALSE	FALSE	FALSE	FALSE	FALSE	FALSE	FALSE	FALSE	FALSE	FALSE	FALSE	FALSE	Not listed	Not listed	Not assessed	Not assessed	FALSE	FALSE
558	584	Spider	Agelenidae	Draconarius	pseudopumilus	Liu, Li & Pham	2010	0	Vietnam		WSC	Draconarius pseudopumilus	Draconarius pseudopumilus	Draconarius	FALSE	FALSE	FALSE	FALSE	FALSE	FALSE	FALSE	FALSE	FALSE	FALSE	FALSE	FALSE	FALSE	FALSE	FALSE	FALSE	FALSE	FALSE	Not listed	Not listed	Not assessed	Not assessed	FALSE	FALSE
559	585	Spider	Agelenidae	Draconarius	pseudospiralis	Wang, Griswold & Miller	2010	0	China		WSC	Draconarius pseudospiralis	Draconarius pseudospiralis	Draconarius	FALSE	FALSE	FALSE	FALSE	FALSE	FALSE	FALSE	FALSE	FALSE	FALSE	FALSE	FALSE	FALSE	FALSE	FALSE	FALSE	FALSE	FALSE	Not listed	Not listed	Not assessed	Not assessed	FALSE	FALSE
560	586	Spider	Agelenidae	Draconarius	pseudowuermlii	Wang	2003	0	China		WSC	Draconarius pseudowuermlii	Draconarius pseudowuermlii	Draconarius	FALSE	FALSE	FALSE	FALSE	FALSE	FALSE	FALSE	FALSE	FALSE	FALSE	FALSE	FALSE	FALSE	FALSE	FALSE	FALSE	FALSE	FALSE	Not listed	Not listed	Not assessed	Not assessed	FALSE	FALSE
561	587	Spider	Agelenidae	Draconarius	pumilus	Liu, Li & Pham	2010	0	Vietnam		WSC	Draconarius pumilus	Draconarius pumilus	Draconarius	FALSE	FALSE	FALSE	FALSE	FALSE	FALSE	FALSE	FALSE	FALSE	FALSE	FALSE	FALSE	FALSE	FALSE	FALSE	FALSE	FALSE	FALSE	Not listed	Not listed	Not assessed	Not assessed	FALSE	FALSE
562	588	Spider	Agelenidae	Draconarius	qingzangensis	Hu	2001	1	China		WSC	Draconarius qingzangensis	Draconarius qingzangensis;Coelotes qingzangensis	Draconarius;Coelotes	FALSE	FALSE	FALSE	FALSE	FALSE	FALSE	FALSE	FALSE	FALSE	FALSE	FALSE	FALSE	FALSE	FALSE	FALSE	FALSE	FALSE	FALSE	Not listed	Not listed	Not assessed	Not assessed	FALSE	FALSE
563	589	Spider	Agelenidae	Coelotes	quadratus	Wang, Yin, Peng & Xie	1990	0	China		WSC	Coelotes quadratus	Coelotes quadratus;Draconarius quadratus	Coelotes;Draconarius	FALSE	FALSE	FALSE	FALSE	FALSE	FALSE	FALSE	FALSE	FALSE	FALSE	FALSE	FALSE	FALSE	FALSE	FALSE	FALSE	FALSE	FALSE	Not listed	Not listed	Not assessed	Not assessed	FALSE	FALSE
564	590	Spider	Agelenidae	Draconarius	quattour	Wang, Griswold & Miller	2010	0	China		WSC	Draconarius quattour	Draconarius quattour	Draconarius	FALSE	FALSE	FALSE	FALSE	FALSE	FALSE	FALSE	FALSE	FALSE	FALSE	FALSE	FALSE	FALSE	FALSE	FALSE	FALSE	FALSE	FALSE	Not listed	Not listed	Not assessed	Not assessed	FALSE	FALSE
565	591	Spider	Agelenidae	Draconarius	renalis	Wang, Griswold & Miller	2010	0	China		WSC	Draconarius renalis	Draconarius renalis	Draconarius	FALSE	FALSE	FALSE	FALSE	FALSE	FALSE	FALSE	FALSE	FALSE	FALSE	FALSE	FALSE	FALSE	FALSE	FALSE	FALSE	FALSE	FALSE	Not listed	Not listed	Not assessed	Not assessed	FALSE	FALSE
566	592	Spider	Agelenidae	Draconarius	rimatus	Liu, Li & Pham	2010	0	Vietnam		WSC	Draconarius rimatus	Draconarius rimatus	Draconarius	FALSE	FALSE	FALSE	FALSE	FALSE	FALSE	FALSE	FALSE	FALSE	FALSE	FALSE	FALSE	FALSE	FALSE	FALSE	FALSE	FALSE	FALSE	Not listed	Not listed	Not assessed	Not assessed	FALSE	FALSE
567	593	Spider	Agelenidae	Draconarius	rotulus	Liu, Li & Pham	2010	0	Vietnam		WSC	Draconarius rotulus	Draconarius rotulus	Draconarius	FALSE	FALSE	FALSE	FALSE	FALSE	FALSE	FALSE	FALSE	FALSE	FALSE	FALSE	FALSE	FALSE	FALSE	FALSE	FALSE	FALSE	FALSE	Not listed	Not listed	Not assessed	Not assessed	FALSE	FALSE
568	594	Spider	Agelenidae	Draconarius	rotundus	Wang	2003	0	China		WSC	Draconarius rotundus	Draconarius rotundus	Draconarius	FALSE	FALSE	FALSE	FALSE	FALSE	FALSE	FALSE	FALSE	FALSE	FALSE	FALSE	FALSE	FALSE	FALSE	FALSE	FALSE	FALSE	FALSE	Not listed	Not listed	Not assessed	Not assessed	FALSE	FALSE
569	595	Spider	Agelenidae	Draconarius	rufulus	Wang, Yin, Peng & Xie	1990	1	China		WSC	Draconarius rufulus	Draconarius rufulus;Coelotes rufulus;Coelotes rufuloides	Draconarius;Coelotes	FALSE	FALSE	FALSE	FALSE	FALSE	FALSE	FALSE	FALSE	FALSE	FALSE	FALSE	FALSE	FALSE	FALSE	FALSE	FALSE	FALSE	FALSE	Not listed	Not listed	Not assessed	Not assessed	FALSE	FALSE
570	596	Spider	Agelenidae	Draconarius	sacculus	Wang & Martens	2009	0	Nepal		WSC	Draconarius sacculus	Draconarius sacculus	Draconarius	FALSE	FALSE	FALSE	FALSE	FALSE	FALSE	FALSE	FALSE	FALSE	FALSE	FALSE	FALSE	FALSE	FALSE	FALSE	FALSE	FALSE	FALSE	Not listed	Not listed	Not assessed	Not assessed	FALSE	FALSE
571	597	Spider	Agelenidae	Draconarius	schawalleri	Wang & Martens	2009	0	Nepal		WSC	Draconarius schawalleri	Draconarius schawalleri	Draconarius	FALSE	FALSE	FALSE	FALSE	FALSE	FALSE	FALSE	FALSE	FALSE	FALSE	FALSE	FALSE	FALSE	FALSE	FALSE	FALSE	FALSE	FALSE	Not listed	Not listed	Not assessed	Not assessed	FALSE	FALSE
572	598	Spider	Agelenidae	Draconarius	schenkeli	Brignoli	1978	1	Bhutan		WSC	Draconarius schenkeli	Draconarius schenkeli;Coelotes schenkeli	Draconarius;Coelotes	FALSE	FALSE	FALSE	FALSE	FALSE	FALSE	FALSE	FALSE	FALSE	FALSE	FALSE	FALSE	FALSE	FALSE	FALSE	FALSE	FALSE	FALSE	Not listed	Not listed	Not assessed	Not assessed	FALSE	FALSE
573	599	Spider	Agelenidae	Draconarius	schwendingeri	Dankittipakul, Sonthichai & Wang	2006	0	Thailand		WSC	Draconarius schwendingeri	Draconarius schwendingeri	Draconarius	FALSE	FALSE	FALSE	FALSE	FALSE	FALSE	FALSE	FALSE	FALSE	FALSE	FALSE	FALSE	FALSE	FALSE	FALSE	FALSE	FALSE	FALSE	Not listed	Not listed	Not assessed	Not assessed	FALSE	FALSE
574	600	Spider	Agelenidae	Draconarius	semicircularis	Liu & Li	2009	0	China		WSC	Draconarius semicircularis	Draconarius semicircularis	Draconarius	FALSE	FALSE	FALSE	FALSE	FALSE	FALSE	FALSE	FALSE	FALSE	FALSE	FALSE	FALSE	FALSE	FALSE	FALSE	FALSE	FALSE	FALSE	Not listed	Not listed	Not assessed	Not assessed	FALSE	FALSE
575	601	Spider	Agelenidae	Draconarius	semicirculus	Wang & Martens	2009	0	Nepal		WSC	Draconarius semicirculus	Draconarius semicirculus	Draconarius	FALSE	FALSE	FALSE	FALSE	FALSE	FALSE	FALSE	FALSE	FALSE	FALSE	FALSE	FALSE	FALSE	FALSE	FALSE	FALSE	FALSE	FALSE	Not listed	Not listed	Not assessed	Not assessed	FALSE	FALSE
576	602	Spider	Agelenidae	Draconarius	seorsus	Wang & Martens	2009	0	Nepal		WSC	Draconarius seorsus	Draconarius seorsus	Draconarius	FALSE	FALSE	FALSE	FALSE	FALSE	FALSE	FALSE	FALSE	FALSE	FALSE	FALSE	FALSE	FALSE	FALSE	FALSE	FALSE	FALSE	FALSE	Not listed	Not listed	Not assessed	Not assessed	FALSE	FALSE
577	603	Spider	Agelenidae	Draconarius	siamensis	Dankittipakul & Wang	2003	0	Thailand		WSC	Draconarius siamensis	Draconarius siamensis	Draconarius	FALSE	FALSE	FALSE	FALSE	FALSE	FALSE	FALSE	FALSE	FALSE	FALSE	FALSE	FALSE	FALSE	FALSE	FALSE	FALSE	FALSE	FALSE	Not listed	Not listed	Not assessed	Not assessed	FALSE	FALSE
578	604	Spider	Agelenidae	Draconarius	sichuanensis	Wang & Jäger	2007	0	China		WSC	Draconarius sichuanensis	Draconarius sichuanensis	Draconarius	FALSE	FALSE	FALSE	FALSE	FALSE	FALSE	FALSE	FALSE	FALSE	FALSE	FALSE	FALSE	FALSE	FALSE	FALSE	FALSE	FALSE	FALSE	Not listed	Not listed	Not assessed	Not assessed	FALSE	FALSE
579	605	Spider	Agelenidae	Draconarius	silva	Dankittipakul, Sonthichai & Wang	2006	0	Thailand		WSC	Draconarius silva	Draconarius silva	Draconarius	FALSE	FALSE	FALSE	FALSE	FALSE	FALSE	FALSE	FALSE	FALSE	FALSE	FALSE	FALSE	FALSE	FALSE	FALSE	FALSE	FALSE	FALSE	Not listed	Not listed	Not assessed	Not assessed	FALSE	FALSE
580	606	Spider	Agelenidae	Draconarius	silvicola	Dankittipakul, Sonthichai & Wang	2006	0	Thailand		WSC	Draconarius silvicola	Draconarius silvicola	Draconarius	FALSE	FALSE	FALSE	FALSE	FALSE	FALSE	FALSE	FALSE	FALSE	FALSE	FALSE	FALSE	FALSE	FALSE	FALSE	FALSE	FALSE	FALSE	Not listed	Not listed	Not assessed	Not assessed	FALSE	FALSE
581	607	Spider	Agelenidae	Draconarius	simplicidens	Wang	2003	0	China		WSC	Draconarius simplicidens	Draconarius simplicidens	Draconarius	FALSE	FALSE	FALSE	FALSE	FALSE	FALSE	FALSE	FALSE	FALSE	FALSE	FALSE	FALSE	FALSE	FALSE	FALSE	FALSE	FALSE	FALSE	Not listed	Not listed	Not assessed	Not assessed	FALSE	FALSE
582	608	Spider	Agelenidae	Draconarius	simplicifolis	Wang & Martens	2009	0	Nepal		WSC	Draconarius simplicifolis	Draconarius simplicifolis	Draconarius	FALSE	FALSE	FALSE	FALSE	FALSE	FALSE	FALSE	FALSE	FALSE	FALSE	FALSE	FALSE	FALSE	FALSE	FALSE	FALSE	FALSE	FALSE	Not listed	Not listed	Not assessed	Not assessed	FALSE	FALSE
583	609	Spider	Agelenidae	Draconarius	singulatus	Wang, Yin, Peng & Xie	1990	1	China		WSC	Draconarius singulatus	Draconarius singulatus;Coelotes singulatus	Draconarius;Coelotes	FALSE	FALSE	FALSE	FALSE	FALSE	FALSE	FALSE	FALSE	FALSE	FALSE	FALSE	FALSE	FALSE	FALSE	FALSE	FALSE	FALSE	FALSE	Not listed	Not listed	Not assessed	Not assessed	FALSE	FALSE
584	610	Spider	Agelenidae	Draconarius	songi	Wang & Jäger	2008	0	Laos		WSC	Draconarius songi	Draconarius songi	Draconarius	FALSE	FALSE	FALSE	FALSE	FALSE	FALSE	FALSE	FALSE	FALSE	FALSE	FALSE	FALSE	FALSE	FALSE	FALSE	FALSE	FALSE	FALSE	Not listed	Not listed	Not assessed	Not assessed	FALSE	FALSE
585	611	Spider	Agelenidae	Draconarius	specialis	Xu & Li	2007	0	China		WSC	Draconarius specialis	Draconarius specialis	Draconarius	FALSE	FALSE	FALSE	FALSE	FALSE	FALSE	FALSE	FALSE	FALSE	FALSE	FALSE	FALSE	FALSE	FALSE	FALSE	FALSE	FALSE	FALSE	Not listed	Not listed	Not assessed	Not assessed	FALSE	FALSE
586	612	Spider	Agelenidae	Draconarius	spinosus	Wang & Martens	2009	0	Nepal		WSC	Draconarius spinosus	Draconarius spinosus	Draconarius	FALSE	FALSE	FALSE	FALSE	FALSE	FALSE	FALSE	FALSE	FALSE	FALSE	FALSE	FALSE	FALSE	FALSE	FALSE	FALSE	FALSE	FALSE	Not listed	Not listed	Not assessed	Not assessed	FALSE	FALSE
587	613	Spider	Agelenidae	Draconarius	spiralis	Wang, Griswold & Miller	2010	0	China		WSC	Draconarius spiralis	Draconarius spiralis	Draconarius	FALSE	FALSE	FALSE	FALSE	FALSE	FALSE	FALSE	FALSE	FALSE	FALSE	FALSE	FALSE	FALSE	FALSE	FALSE	FALSE	FALSE	FALSE	Not listed	Not listed	Not assessed	Not assessed	FALSE	FALSE
588	614	Spider	Agelenidae	Draconarius	spirallus	Xu & Li	2007	0	China		WSC	Draconarius spirallus	Draconarius spirallus;Draconarius grossus	Draconarius	FALSE	FALSE	FALSE	FALSE	FALSE	FALSE	FALSE	FALSE	FALSE	FALSE	FALSE	FALSE	FALSE	FALSE	FALSE	FALSE	FALSE	FALSE	Not listed	Not listed	Not assessed	Not assessed	FALSE	FALSE
589	615	Spider	Agelenidae	Draconarius	stemmleri	Brignoli	1978	1	Bhutan		WSC	Draconarius stemmleri	Draconarius stemmleri;Coelotes stemmleri	Draconarius;Coelotes	FALSE	FALSE	FALSE	FALSE	FALSE	FALSE	FALSE	FALSE	FALSE	FALSE	FALSE	FALSE	FALSE	FALSE	FALSE	FALSE	FALSE	FALSE	Not listed	Not listed	Not assessed	Not assessed	FALSE	FALSE
590	616	Spider	Agelenidae	Draconarius	streptus	Zhu & Wang	1994	1	China		WSC	Draconarius streptus	Draconarius streptus;Coelotes streptus	Draconarius;Coelotes	FALSE	FALSE	FALSE	FALSE	FALSE	FALSE	FALSE	FALSE	FALSE	FALSE	FALSE	FALSE	FALSE	FALSE	FALSE	FALSE	FALSE	FALSE	Not listed	Not listed	Not assessed	Not assessed	FALSE	FALSE
591	617	Spider	Agelenidae	Draconarius	striolatus	Wang, Yin, Peng & Xie	1990	1	China		WSC	Draconarius striolatus	Draconarius striolatus;Coelotes striolatus	Draconarius;Coelotes	FALSE	FALSE	FALSE	FALSE	FALSE	FALSE	FALSE	FALSE	FALSE	FALSE	FALSE	FALSE	FALSE	FALSE	FALSE	FALSE	FALSE	FALSE	Not listed	Not listed	Not assessed	Not assessed	FALSE	FALSE
592	618	Spider	Agelenidae	Draconarius	strophadatus	Zhu & Wang	1991	1	China		WSC	Draconarius strophadatus	Draconarius strophadatus;Coelotes strophadatus	Draconarius;Coelotes	FALSE	FALSE	FALSE	FALSE	FALSE	FALSE	FALSE	FALSE	FALSE	FALSE	FALSE	FALSE	FALSE	FALSE	FALSE	FALSE	FALSE	FALSE	Not listed	Not listed	Not assessed	Not assessed	FALSE	FALSE
593	619	Spider	Agelenidae	Draconarius	subabsentis	Xu & Li	2008	0	China		WSC	Draconarius subabsentis	Draconarius subabsentis	Draconarius	FALSE	FALSE	FALSE	FALSE	FALSE	FALSE	FALSE	FALSE	FALSE	FALSE	FALSE	FALSE	FALSE	FALSE	FALSE	FALSE	FALSE	FALSE	Not listed	Not listed	Not assessed	Not assessed	FALSE	FALSE
594	620	Spider	Agelenidae	Draconarius	subconfusus	Wang & Martens	2009	0	Nepal		WSC	Draconarius subconfusus	Draconarius subconfusus	Draconarius	FALSE	FALSE	FALSE	FALSE	FALSE	FALSE	FALSE	FALSE	FALSE	FALSE	FALSE	FALSE	FALSE	FALSE	FALSE	FALSE	FALSE	FALSE	Not listed	Not listed	Not assessed	Not assessed	FALSE	FALSE
595	621	Spider	Agelenidae	Draconarius	subepisomos	Wang & Martens	2009	0	Nepal		WSC	Draconarius subepisomos	Draconarius subepisomos	Draconarius	FALSE	FALSE	FALSE	FALSE	FALSE	FALSE	FALSE	FALSE	FALSE	FALSE	FALSE	FALSE	FALSE	FALSE	FALSE	FALSE	FALSE	FALSE	Not listed	Not listed	Not assessed	Not assessed	FALSE	FALSE
596	622	Spider	Agelenidae	Draconarius	sublutulentus	Xu & Li	2008	0	China		WSC	Draconarius sublutulentus	Draconarius sublutulentus	Draconarius	FALSE	FALSE	FALSE	FALSE	FALSE	FALSE	FALSE	FALSE	FALSE	FALSE	FALSE	FALSE	FALSE	FALSE	FALSE	FALSE	FALSE	FALSE	Not listed	Not listed	Not assessed	Not assessed	FALSE	FALSE
597	623	Spider	Agelenidae	Draconarius	subrotundus	Wang & Martens	2009	0	Nepal		WSC	Draconarius subrotundus	Draconarius subrotundus	Draconarius	FALSE	FALSE	FALSE	FALSE	FALSE	FALSE	FALSE	FALSE	FALSE	FALSE	FALSE	FALSE	FALSE	FALSE	FALSE	FALSE	FALSE	FALSE	Not listed	Not listed	Not assessed	Not assessed	FALSE	FALSE
598	624	Spider	Agelenidae	Draconarius	subtitanus	Hu	1992	1	China		WSC	Draconarius subtitanus	Draconarius subtitanus;Tegenaria pagana;Coelotes subtitanus	Draconarius;Tegenaria;Coelotes	FALSE	FALSE	FALSE	FALSE	FALSE	FALSE	FALSE	TRUE	FALSE	FALSE	FALSE	FALSE	FALSE	FALSE	FALSE	FALSE	FALSE	FALSE	Not listed	Not listed	Not assessed	Not assessed	FALSE	FALSE
599	625	Spider	Agelenidae	Draconarius	subulatus	Dankittipakul & Wang	2003	0	Thailand		WSC	Draconarius subulatus	Draconarius subulatus	Draconarius	FALSE	FALSE	FALSE	FALSE	FALSE	FALSE	FALSE	FALSE	FALSE	FALSE	FALSE	FALSE	FALSE	FALSE	FALSE	FALSE	FALSE	FALSE	Not listed	Not listed	Not assessed	Not assessed	FALSE	FALSE
600	626	Spider	Agelenidae	Draconarius	suttisani	Dankittipakul & Wang	2008	0	Thailand		WSC	Draconarius suttisani	Draconarius suttisani	Draconarius	FALSE	FALSE	FALSE	FALSE	FALSE	FALSE	FALSE	FALSE	FALSE	FALSE	FALSE	FALSE	FALSE	FALSE	FALSE	FALSE	FALSE	FALSE	Not listed	Not listed	Not assessed	Not assessed	FALSE	FALSE
601	627	Spider	Agelenidae	Draconarius	syzygiatus	Zhu & Wang	1994	1	China		WSC	Draconarius syzygiatus	Draconarius syzygiatus;Coelotes syzygiatus	Draconarius;Coelotes	FALSE	FALSE	FALSE	FALSE	FALSE	FALSE	FALSE	FALSE	FALSE	FALSE	FALSE	FALSE	FALSE	FALSE	FALSE	FALSE	FALSE	FALSE	Not listed	Not listed	Not assessed	Not assessed	FALSE	FALSE
602	628	Spider	Agelenidae	Draconarius	tabularis	Wang & Jäger	2008	0	Laos		WSC	Draconarius tabularis	Draconarius tabularis	Draconarius	FALSE	FALSE	FALSE	FALSE	FALSE	FALSE	FALSE	FALSE	FALSE	FALSE	FALSE	FALSE	FALSE	FALSE	FALSE	FALSE	FALSE	FALSE	Not listed	Not listed	Not assessed	Not assessed	FALSE	FALSE
603	629	Spider	Agelenidae	Draconarius	tamdaoensis	Liu, Li & Pham	2010	0	Vietnam		WSC	Draconarius tamdaoensis	Draconarius tamdaoensis	Draconarius	FALSE	FALSE	FALSE	FALSE	FALSE	FALSE	FALSE	FALSE	FALSE	FALSE	FALSE	FALSE	FALSE	FALSE	FALSE	FALSE	FALSE	FALSE	Not listed	Not listed	Not assessed	Not assessed	FALSE	FALSE
604	630	Spider	Agelenidae	Draconarius	tangi	Wang, Griswold & Miller	2010	0	China		WSC	Draconarius tangi	Draconarius tangi	Draconarius	FALSE	FALSE	FALSE	FALSE	FALSE	FALSE	FALSE	FALSE	FALSE	FALSE	FALSE	FALSE	FALSE	FALSE	FALSE	FALSE	FALSE	FALSE	Not listed	Not listed	Not assessed	Not assessed	FALSE	FALSE
605	631	Spider	Agelenidae	Draconarius	taplejungensis	Wang & Martens	2009	0	Nepal		WSC	Draconarius taplejungensis	Draconarius taplejungensis	Draconarius	FALSE	FALSE	FALSE	FALSE	FALSE	FALSE	FALSE	FALSE	FALSE	FALSE	FALSE	FALSE	FALSE	FALSE	FALSE	FALSE	FALSE	FALSE	Not listed	Not listed	Not assessed	Not assessed	FALSE	FALSE
606	632	Spider	Agelenidae	Draconarius	tensus	Xu & Li	2008	0	China		WSC	Draconarius tensus	Draconarius tensus	Draconarius	FALSE	FALSE	FALSE	FALSE	FALSE	FALSE	FALSE	FALSE	FALSE	FALSE	FALSE	FALSE	FALSE	FALSE	FALSE	FALSE	FALSE	FALSE	Not listed	Not listed	Not assessed	Not assessed	FALSE	FALSE
607	633	Spider	Agelenidae	Draconarius	tentus	Dankittipakul, Sonthichai & Wang	2006	0	Thailand		WSC	Draconarius tentus	Draconarius tentus	Draconarius	FALSE	FALSE	FALSE	FALSE	FALSE	FALSE	FALSE	FALSE	FALSE	FALSE	FALSE	FALSE	FALSE	FALSE	FALSE	FALSE	FALSE	FALSE	Not listed	Not listed	Not assessed	Not assessed	FALSE	FALSE
608	634	Spider	Agelenidae	Draconarius	terebratus	Peng & Wang	1997	1	China		WSC	Draconarius terebratus	Draconarius terebratus;Coelotes terebratus	Draconarius;Coelotes	FALSE	FALSE	FALSE	FALSE	FALSE	FALSE	FALSE	FALSE	FALSE	FALSE	FALSE	FALSE	FALSE	FALSE	FALSE	FALSE	FALSE	FALSE	Not listed	Not listed	Not assessed	Not assessed	FALSE	FALSE
609	635	Spider	Agelenidae	Draconarius	testudinatus	Wang & Martens	2009	0	Nepal		WSC	Draconarius testudinatus	Draconarius testudinatus	Draconarius	FALSE	FALSE	FALSE	FALSE	FALSE	FALSE	FALSE	FALSE	FALSE	FALSE	FALSE	FALSE	FALSE	FALSE	FALSE	FALSE	FALSE	FALSE	Not listed	Not listed	Not assessed	Not assessed	FALSE	FALSE
610	636	Spider	Agelenidae	Draconarius	tiantangensis	Xie & Chen	2011	0	China		WSC	Draconarius tiantangensis	Draconarius tiantangensis	Draconarius	FALSE	FALSE	FALSE	FALSE	FALSE	FALSE	FALSE	FALSE	FALSE	FALSE	FALSE	FALSE	FALSE	FALSE	FALSE	FALSE	FALSE	FALSE	Not listed	Not listed	Not assessed	Not assessed	FALSE	FALSE
611	637	Spider	Agelenidae	Draconarius	tibetensis	Wang	2003	0	China		WSC	Draconarius tibetensis	Draconarius tibetensis	Draconarius	FALSE	FALSE	FALSE	FALSE	FALSE	FALSE	FALSE	FALSE	FALSE	FALSE	FALSE	FALSE	FALSE	FALSE	FALSE	FALSE	FALSE	FALSE	Not listed	Not listed	Not assessed	Not assessed	FALSE	FALSE
612	638	Spider	Agelenidae	Draconarius	tinjuraensis	Wang & Martens	2009	0	Nepal		WSC	Draconarius tinjuraensis	Draconarius tinjuraensis	Draconarius	FALSE	FALSE	FALSE	FALSE	FALSE	FALSE	FALSE	FALSE	FALSE	FALSE	FALSE	FALSE	FALSE	FALSE	FALSE	FALSE	FALSE	FALSE	Not listed	Not listed	Not assessed	Not assessed	FALSE	FALSE
613	639	Spider	Agelenidae	Draconarius	tongi	Xu & Li	2007	0	China		WSC	Draconarius tongi	Draconarius tongi	Draconarius	FALSE	FALSE	FALSE	FALSE	FALSE	FALSE	FALSE	FALSE	FALSE	FALSE	FALSE	FALSE	FALSE	FALSE	FALSE	FALSE	FALSE	FALSE	Not listed	Not listed	Not assessed	Not assessed	FALSE	FALSE
614	640	Spider	Agelenidae	Troglocoelotes	tortus	Chen, Zhu & Kim	2008	1	China		WSC	Troglocoelotes tortus	Troglocoelotes tortus;Draconarius tortus	Troglocoelotes;Draconarius	FALSE	FALSE	FALSE	FALSE	FALSE	FALSE	FALSE	FALSE	FALSE	FALSE	FALSE	FALSE	FALSE	FALSE	FALSE	FALSE	FALSE	FALSE	Not listed	Not listed	Not assessed	Not assessed	FALSE	FALSE
615	641	Spider	Agelenidae	Draconarius	transparens	Liu, Li & Pham	2010	0	Vietnam		WSC	Draconarius transparens	Draconarius transparens	Draconarius	FALSE	FALSE	FALSE	FALSE	FALSE	FALSE	FALSE	FALSE	FALSE	FALSE	FALSE	FALSE	FALSE	FALSE	FALSE	FALSE	FALSE	FALSE	Not listed	Not listed	Not assessed	Not assessed	FALSE	FALSE
616	642	Spider	Agelenidae	Draconarius	transversus	Liu, Li & Pham	2010	0	Vietnam		WSC	Draconarius transversus	Draconarius transversus	Draconarius	FALSE	FALSE	FALSE	FALSE	FALSE	FALSE	FALSE	FALSE	FALSE	FALSE	FALSE	FALSE	FALSE	FALSE	FALSE	FALSE	FALSE	FALSE	Not listed	Not listed	Not assessed	Not assessed	FALSE	FALSE
617	643	Spider	Agelenidae	Draconarius	triatus	Zhu & Wang	1994	1	China		WSC	Draconarius triatus	Draconarius triatus;Coelotes triatus	Draconarius;Coelotes	FALSE	FALSE	FALSE	FALSE	FALSE	FALSE	FALSE	FALSE	FALSE	FALSE	FALSE	FALSE	FALSE	FALSE	FALSE	FALSE	FALSE	FALSE	Not listed	Not listed	Not assessed	Not assessed	FALSE	FALSE
618	644	Spider	Agelenidae	Draconarius	tridens	Wang, Griswold & Miller	2010	0	China		WSC	Draconarius tridens	Draconarius tridens	Draconarius	FALSE	FALSE	FALSE	FALSE	FALSE	FALSE	FALSE	FALSE	FALSE	FALSE	FALSE	FALSE	FALSE	FALSE	FALSE	FALSE	FALSE	FALSE	Not listed	Not listed	Not assessed	Not assessed	FALSE	FALSE
619	645	Spider	Agelenidae	Draconarius	trifasciatus	Wang & Zhu	1991	1	China		WSC	Draconarius trifasciatus	Draconarius trifasciatus;Coelotes trifasciatus	Draconarius;Coelotes	FALSE	FALSE	FALSE	FALSE	FALSE	FALSE	FALSE	FALSE	FALSE	FALSE	FALSE	FALSE	FALSE	FALSE	FALSE	FALSE	FALSE	FALSE	Not listed	Not listed	Not assessed	Not assessed	FALSE	FALSE
620	646	Spider	Agelenidae	Draconarius	trinus	Wang & Jäger	2007	0	China		WSC	Draconarius trinus	Draconarius trinus	Draconarius	FALSE	FALSE	FALSE	FALSE	FALSE	FALSE	FALSE	FALSE	FALSE	FALSE	FALSE	FALSE	FALSE	FALSE	FALSE	FALSE	FALSE	FALSE	Not listed	Not listed	Not assessed	Not assessed	FALSE	FALSE
621	647	Spider	Agelenidae	Draconarius	tritos	Wang & Martens	2009	0	Nepal		WSC	Draconarius tritos	Draconarius tritos	Draconarius	FALSE	FALSE	FALSE	FALSE	FALSE	FALSE	FALSE	FALSE	FALSE	FALSE	FALSE	FALSE	FALSE	FALSE	FALSE	FALSE	FALSE	FALSE	Not listed	Not listed	Not assessed	Not assessed	FALSE	FALSE
622	648	Spider	Agelenidae	Draconarius	tryblionatus	Wang & Zhu	1991	1	China		WSC	Draconarius tryblionatus	Draconarius tryblionatus;Coelotes tryblionatus	Draconarius;Coelotes	FALSE	FALSE	FALSE	FALSE	FALSE	FALSE	FALSE	FALSE	FALSE	FALSE	FALSE	FALSE	FALSE	FALSE	FALSE	FALSE	FALSE	FALSE	Not listed	Not listed	Not assessed	Not assessed	FALSE	FALSE
623	649	Spider	Agelenidae	Draconarius	tubercularis	Xu & Li	2007	0	China		WSC	Draconarius tubercularis	Draconarius tubercularis	Draconarius	FALSE	FALSE	FALSE	FALSE	FALSE	FALSE	FALSE	FALSE	FALSE	FALSE	FALSE	FALSE	FALSE	FALSE	FALSE	FALSE	FALSE	FALSE	Not listed	Not listed	Not assessed	Not assessed	FALSE	FALSE
624	650	Spider	Agelenidae	Draconarius	turriformis	Liu & Li	2010	0	China		WSC	Draconarius turriformis	Draconarius turriformis	Draconarius	FALSE	FALSE	FALSE	FALSE	FALSE	FALSE	FALSE	FALSE	FALSE	FALSE	FALSE	FALSE	FALSE	FALSE	FALSE	FALSE	FALSE	FALSE	Not listed	Not listed	Not assessed	Not assessed	FALSE	FALSE
625	651	Spider	Agelenidae	Coelotes	uncatus	Liu & Li	2009	0	China		WSC	Coelotes uncatus	Coelotes uncatus;Draconarius uncatus	Coelotes;Draconarius	FALSE	FALSE	FALSE	FALSE	FALSE	FALSE	FALSE	FALSE	FALSE	FALSE	FALSE	FALSE	FALSE	FALSE	FALSE	FALSE	FALSE	FALSE	Not listed	Not listed	Not assessed	Not assessed	FALSE	FALSE
626	652	Spider	Agelenidae	Draconarius	uncinatus	Wang, Yin, Peng & Xie	1990	1	China		WSC	Draconarius uncinatus	Draconarius uncinatus;Coelotes uncinatus	Draconarius;Coelotes	FALSE	FALSE	FALSE	FALSE	FALSE	FALSE	FALSE	FALSE	FALSE	FALSE	FALSE	FALSE	FALSE	FALSE	FALSE	FALSE	FALSE	FALSE	Not listed	Not listed	Not assessed	Not assessed	FALSE	FALSE
627	653	Spider	Agelenidae	Draconarius	ventrifurcatus	Xu & Li	2008	0	China		WSC	Draconarius ventrifurcatus	Draconarius ventrifurcatus	Draconarius	FALSE	FALSE	FALSE	FALSE	FALSE	FALSE	FALSE	FALSE	FALSE	FALSE	FALSE	FALSE	FALSE	FALSE	FALSE	FALSE	FALSE	FALSE	Not listed	Not listed	Not assessed	Not assessed	FALSE	FALSE
628	654	Spider	Agelenidae	Draconarius	venustus	Ovtchinnikov	1999	0	Tajikistan		WSC	Draconarius venustus	Draconarius venustus	Draconarius	FALSE	FALSE	FALSE	FALSE	FALSE	FALSE	FALSE	FALSE	FALSE	FALSE	FALSE	FALSE	FALSE	FALSE	FALSE	FALSE	FALSE	FALSE	Not listed	Not listed	Not assessed	Not assessed	FALSE	FALSE
629	655	Spider	Agelenidae	Draconarius	verrucifer	Okumura	2013	0	Japan		WSC	Draconarius verrucifer	Draconarius verrucifer	Draconarius	FALSE	FALSE	FALSE	FALSE	FALSE	FALSE	FALSE	FALSE	FALSE	FALSE	FALSE	FALSE	FALSE	FALSE	FALSE	FALSE	FALSE	FALSE	Not listed	Not listed	Not assessed	Not assessed	FALSE	FALSE
630	656	Spider	Agelenidae	Draconarius	volubilis	Liu, Li & Pham	2010	0	Vietnam		WSC	Draconarius volubilis	Draconarius volubilis	Draconarius	FALSE	FALSE	FALSE	FALSE	FALSE	FALSE	FALSE	FALSE	FALSE	FALSE	FALSE	FALSE	FALSE	FALSE	FALSE	FALSE	FALSE	FALSE	Not listed	Not listed	Not assessed	Not assessed	FALSE	FALSE
631	657	Spider	Agelenidae	Draconarius	volutobursarius	Wang & Martens	2009	0	Nepal		WSC	Draconarius volutobursarius	Draconarius volutobursarius	Draconarius	FALSE	FALSE	FALSE	FALSE	FALSE	FALSE	FALSE	FALSE	FALSE	FALSE	FALSE	FALSE	FALSE	FALSE	FALSE	FALSE	FALSE	FALSE	Not listed	Not listed	Not assessed	Not assessed	FALSE	FALSE
632	658	Spider	Agelenidae	Draconarius	wenzhouensis	Chen	1984	1	China		WSC	Draconarius wenzhouensis	Draconarius wenzhouensis;Coelotes wenzhouensis	Draconarius;Coelotes	FALSE	FALSE	FALSE	FALSE	FALSE	FALSE	FALSE	FALSE	FALSE	FALSE	FALSE	FALSE	FALSE	FALSE	FALSE	FALSE	FALSE	FALSE	Not listed	Not listed	Not assessed	Not assessed	FALSE	FALSE
633	659	Spider	Agelenidae	Draconarius	wrasei	Wang & Jäger	2010	0	China		WSC	Draconarius wrasei	Draconarius wrasei	Draconarius	FALSE	FALSE	FALSE	FALSE	FALSE	FALSE	FALSE	FALSE	FALSE	FALSE	FALSE	FALSE	FALSE	FALSE	FALSE	FALSE	FALSE	FALSE	Not listed	Not listed	Not assessed	Not assessed	FALSE	FALSE
634	660	Spider	Agelenidae	Draconarius	wudangensis	Chen & Zhao	1997	1	China		WSC	Draconarius wudangensis	Draconarius wudangensis;Coelotes wudangensis;Draconarius parawudangensis	Draconarius;Coelotes	FALSE	FALSE	FALSE	FALSE	FALSE	FALSE	FALSE	FALSE	FALSE	FALSE	FALSE	FALSE	FALSE	FALSE	FALSE	FALSE	FALSE	FALSE	Not listed	Not listed	Not assessed	Not assessed	FALSE	FALSE
635	661	Spider	Agelenidae	Draconarius	wuermlii	Brignoli	1978	1	Bhutan, Nepal		WSC	Draconarius wuermlii	Draconarius wuermlii;Coelotes wuermlii;Paracoelotes wuermlii	Draconarius;Coelotes;Paracoelotes	FALSE	FALSE	FALSE	FALSE	FALSE	FALSE	FALSE	FALSE	FALSE	FALSE	FALSE	FALSE	FALSE	FALSE	FALSE	FALSE	FALSE	FALSE	Not listed	Not listed	Not assessed	Not assessed	FALSE	FALSE
636	662	Spider	Agelenidae	Draconarius	xuae	Wang, Griswold & Miller	2010	0	China		WSC	Draconarius xuae	Draconarius xuae	Draconarius	FALSE	FALSE	FALSE	FALSE	FALSE	FALSE	FALSE	FALSE	FALSE	FALSE	FALSE	FALSE	FALSE	FALSE	FALSE	FALSE	FALSE	FALSE	Not listed	Not listed	Not assessed	Not assessed	FALSE	FALSE
637	663	Spider	Agelenidae	Draconarius	yadongensis	Hu & Li	1987	1	China, Nepal		WSC	Draconarius yadongensis	Draconarius yadongensis;Wadotes yadongensis	Draconarius;Wadotes	FALSE	FALSE	FALSE	FALSE	FALSE	FALSE	FALSE	FALSE	FALSE	FALSE	FALSE	FALSE	FALSE	FALSE	FALSE	FALSE	FALSE	FALSE	Not listed	Not listed	Not assessed	Not assessed	FALSE	FALSE
638	664	Spider	Agelenidae	Draconarius	yani	Wang, Griswold & Miller	2010	0	China		WSC	Draconarius yani	Draconarius yani	Draconarius	FALSE	FALSE	FALSE	FALSE	FALSE	FALSE	FALSE	FALSE	FALSE	FALSE	FALSE	FALSE	FALSE	FALSE	FALSE	FALSE	FALSE	FALSE	Not listed	Not listed	Not assessed	Not assessed	FALSE	FALSE
639	665	Spider	Agelenidae	Draconarius	yichengensis	Wang	2003	0	China		WSC	Draconarius yichengensis	Draconarius yichengensis	Draconarius	FALSE	FALSE	FALSE	FALSE	FALSE	FALSE	FALSE	FALSE	FALSE	FALSE	FALSE	FALSE	FALSE	FALSE	FALSE	FALSE	FALSE	FALSE	Not listed	Not listed	Not assessed	Not assessed	FALSE	FALSE
640	666	Spider	Agelenidae	Troglocoelotes	yosiianus	Nishikawa	1999	1	China		WSC	Troglocoelotes yosiianus	Troglocoelotes yosiianus;Coelotes yosiianus;Draconarius yosiianus	Troglocoelotes;Coelotes;Draconarius	FALSE	FALSE	FALSE	FALSE	FALSE	FALSE	FALSE	FALSE	FALSE	FALSE	FALSE	FALSE	FALSE	FALSE	FALSE	FALSE	FALSE	FALSE	Not listed	Not listed	Not assessed	Not assessed	FALSE	FALSE
641	667	Spider	Agelenidae	Draconarius	zonalis	Xu & Li	2008	0	China		WSC	Draconarius zonalis	Draconarius zonalis	Draconarius	FALSE	FALSE	FALSE	FALSE	FALSE	FALSE	FALSE	FALSE	FALSE	FALSE	FALSE	FALSE	FALSE	FALSE	FALSE	FALSE	FALSE	FALSE	Not listed	Not listed	Not assessed	Not assessed	FALSE	FALSE
642	668	Spider	Agelenidae	Eratigena	agrestis	Walckenaer	1802	1	Europe to Central Asia. Introduced to USA, Canada		WSC	Eratigena agrestis	Eratigena agrestis;Aranea agrestis;Tegenaria agrestis;Philoica agrestis;Tegenaria rhaetica;Tegenaria magnacava;Tegenaria osellai;Tegenaria trinacriae	Eratigena;Aranea;Tegenaria;Philoica	FALSE	FALSE	TRUE	TRUE	FALSE	TRUE	FALSE	TRUE	FALSE	TRUE	FALSE	FALSE	FALSE	FALSE	FALSE	FALSE	FALSE	FALSE	Not listed	Not listed	Not assessed	Not assessed	FALSE	TRUE
643	669	Spider	Agelenidae	Eratigena	arganoi	Brignoli	1971	1	Italy		WSC	Eratigena arganoi	Eratigena arganoi;Cicurina arganoi;Malthonica arganoi	Eratigena;Cicurina;Malthonica	FALSE	FALSE	TRUE	TRUE	FALSE	FALSE	FALSE	FALSE	FALSE	FALSE	FALSE	FALSE	FALSE	TRUE	FALSE	FALSE	FALSE	FALSE	Not listed	Not listed	Not assessed	Not assessed	FALSE	FALSE
644	670	Spider	Agelenidae	Eratigena	atrica	C. L. Koch	1843	1	Europe. Introduced to Canada, USA		WSC	Eratigena atrica	Eratigena atrica;Tegenaria atrica;Philoica atrica;Tegenaria nervosa;Tegenaria larva;Tegenaria hibernica;Tegenaria atrica larva;Tegenaria praegrandis;Tegenaria deroueti;Tegenaria derouetae;Eratigena duellica;Eratigena saeva;Eratigena duellica	Eratigena;Tegenaria;Philoica	TRUE	TRUE	TRUE	TRUE	FALSE	FALSE	FALSE	TRUE	TRUE	TRUE	FALSE	FALSE	FALSE	FALSE	FALSE	FALSE	FALSE	FALSE	Not listed	Not listed	Not assessed	Not assessed	TRUE	TRUE
645	671	Spider	Agelenidae	Eratigena	balearica	Brignoli	1978	1	Spain (Balearic Is.)		WSC	Eratigena balearica	Eratigena balearica;Malthonica balearica	Eratigena;Malthonica	FALSE	FALSE	TRUE	TRUE	FALSE	FALSE	FALSE	FALSE	FALSE	FALSE	FALSE	FALSE	FALSE	FALSE	FALSE	FALSE	FALSE	FALSE	Not listed	Not listed	Not assessed	Not assessed	FALSE	FALSE
646	672	Spider	Agelenidae	Eratigena	barrientosi	Bolzern, Crespo & Cardoso	2009	1	Portugal		WSC	Eratigena barrientosi	Eratigena barrientosi;Tegenaria barrientosi	Eratigena;Tegenaria	FALSE	FALSE	TRUE	TRUE	FALSE	FALSE	FALSE	TRUE	FALSE	FALSE	FALSE	FALSE	FALSE	FALSE	FALSE	FALSE	FALSE	FALSE	Not listed	Not listed	Not assessed	Not assessed	FALSE	FALSE
647	673	Spider	Agelenidae	Eratigena	bucculenta	L. Koch	1868	1	Portugal, Spain		WSC	Eratigena bucculenta	Eratigena bucculenta;Coelotes bucculentus;Tegenaria bucculenta;Tegenaria feminea	Eratigena;Coelotes;Tegenaria	FALSE	FALSE	TRUE	TRUE	FALSE	FALSE	FALSE	TRUE	FALSE	FALSE	FALSE	FALSE	FALSE	FALSE	FALSE	FALSE	FALSE	FALSE	Not listed	Not listed	Not assessed	Not assessed	FALSE	FALSE
648	674	Spider	Agelenidae	Eratigena	feminea	Simon	1870	1	Portugal, Spain, Madeira, Algeria		WSC	Eratigena feminea	Eratigena feminea;Tegenaria feminea;Tegenaria patula;Tegenaria cisticola;Tegenaria maderiana;Coelotes aemilii;Tegenaria carpetana	Eratigena;Tegenaria;Coelotes	FALSE	FALSE	TRUE	TRUE	FALSE	FALSE	FALSE	TRUE	FALSE	FALSE	FALSE	FALSE	FALSE	FALSE	FALSE	FALSE	FALSE	FALSE	Not listed	Not listed	Not assessed	Not assessed	FALSE	FALSE
649	675	Spider	Agelenidae	Eratigena	fuesslini	Pavesi	1873	1	Europe, Turkey		WSC	Eratigena fuesslini	Eratigena fuesslini;Tegenaria fuesslinii;Tegenaria pallidula;Tegenaria capra;Tegenaria ericarum;Tegenaria corsica;Tegenaria fuesslini	Eratigena;Tegenaria	FALSE	FALSE	TRUE	TRUE	FALSE	FALSE	FALSE	TRUE	FALSE	FALSE	FALSE	FALSE	FALSE	FALSE	FALSE	FALSE	FALSE	FALSE	Not listed	Not listed	Not assessed	Not assessed	FALSE	FALSE
650	676	Spider	Agelenidae	Eratigena	herculea	Fage	1931	1	Spain (mainland, Ibiza)		WSC	Eratigena herculea	Eratigena herculea;Tegenaria herculea;Pseudotegenaria herculea	Eratigena;Tegenaria;Pseudotegenaria	FALSE	FALSE	TRUE	TRUE	FALSE	FALSE	FALSE	TRUE	FALSE	FALSE	FALSE	FALSE	FALSE	FALSE	FALSE	FALSE	FALSE	FALSE	Not listed	Not listed	Not assessed	Not assessed	FALSE	FALSE
651	677	Spider	Agelenidae	Eratigena	hispanica	Fage	1931	1	Spain		WSC	Eratigena hispanica	Eratigena hispanica;Tegenaria hispanica	Eratigena;Tegenaria	FALSE	FALSE	TRUE	TRUE	FALSE	FALSE	FALSE	TRUE	FALSE	FALSE	FALSE	FALSE	FALSE	FALSE	FALSE	FALSE	FALSE	FALSE	Not listed	Not listed	Not assessed	Not assessed	FALSE	FALSE
652	678	Spider	Agelenidae	Eratigena	incognita	Bolzern, Crespo & Cardoso	2009	1	Portugal		WSC	Eratigena incognita	Eratigena incognita;Tegenaria incognita	Eratigena;Tegenaria	FALSE	FALSE	TRUE	TRUE	FALSE	FALSE	FALSE	TRUE	FALSE	FALSE	FALSE	FALSE	FALSE	FALSE	FALSE	FALSE	FALSE	FALSE	Not listed	Not listed	Not assessed	Not assessed	FALSE	FALSE
653	679	Spider	Agelenidae	Eratigena	inermis	Simon	1870	1	Portugal, Spain, France		WSC	Eratigena inermis	Eratigena inermis;Tegenaria inermis	Eratigena;Tegenaria	FALSE	FALSE	TRUE	TRUE	FALSE	FALSE	FALSE	TRUE	FALSE	FALSE	FALSE	FALSE	FALSE	FALSE	FALSE	FALSE	FALSE	FALSE	Not listed	Not listed	Not assessed	Not assessed	FALSE	FALSE
654	680	Spider	Agelenidae	Eratigena	montigena	Simon	1937	1	Portugal, Spain		WSC	Eratigena montigena	Eratigena montigena;Tegenaria montigena;Tegenaria lusitanica;Tegenaria feminea	Eratigena;Tegenaria	FALSE	FALSE	TRUE	TRUE	FALSE	FALSE	FALSE	TRUE	FALSE	FALSE	FALSE	FALSE	FALSE	FALSE	FALSE	FALSE	FALSE	FALSE	Not listed	Not listed	Not assessed	Not assessed	FALSE	FALSE
655	681	Spider	Agelenidae	Eratigena	picta	Simon	1870	1	Europe, North Africa, Caucasus		WSC	Eratigena picta	Eratigena picta;Tegenaria picta;Tegenaria minuta;Tegenaria pusilla;Tegenaria perita;Tegenaria malacensis;Tegenaria berthae;Malthonica picta	Eratigena;Tegenaria;Malthonica	FALSE	FALSE	TRUE	TRUE	FALSE	FALSE	FALSE	TRUE	FALSE	FALSE	FALSE	FALSE	FALSE	FALSE	FALSE	FALSE	FALSE	FALSE	Not listed	Not listed	Not assessed	Not assessed	FALSE	FALSE
656	682	Spider	Agelenidae	Eratigena	sardoa	Brignoli	1977	1	Italy (Sardinia)		WSC	Eratigena sardoa	Eratigena sardoa;Malthonica sardoa	Eratigena;Malthonica	FALSE	FALSE	TRUE	TRUE	FALSE	FALSE	FALSE	FALSE	FALSE	FALSE	FALSE	FALSE	FALSE	FALSE	FALSE	FALSE	FALSE	FALSE	Not listed	Not listed	Not assessed	Not assessed	FALSE	FALSE
657	683	Spider	Agelenidae	Eratigena	sicana	Brignoli	1976	1	Italy (Sicily, Sardinia)		WSC	Eratigena sicana	Eratigena sicana;Malthonica sicana	Eratigena;Malthonica	FALSE	FALSE	TRUE	TRUE	FALSE	FALSE	FALSE	FALSE	FALSE	FALSE	FALSE	FALSE	FALSE	FALSE	FALSE	FALSE	FALSE	FALSE	Not listed	Not listed	Not assessed	Not assessed	FALSE	FALSE
658	684	Spider	Agelenidae	Eratigena	vidua	Cárdenas & Barrientos	2011	1	Spain		WSC	Eratigena vidua	Eratigena vidua;Tegenaria vidua;Malthonica vidua	Eratigena;Tegenaria;Malthonica	FALSE	FALSE	TRUE	TRUE	FALSE	FALSE	FALSE	TRUE	FALSE	FALSE	FALSE	FALSE	FALSE	FALSE	FALSE	FALSE	FALSE	FALSE	Not listed	Not listed	Not assessed	Not assessed	FALSE	FALSE
659	685	Spider	Agelenidae	Eratigena	vomeroi	Brignoli	1977	1	Italy		WSC	Eratigena vomeroi	Eratigena vomeroi;Tegenaria inermis;Tegenaria vomeroi;Malthonica vomeroi	Eratigena;Tegenaria;Malthonica	FALSE	FALSE	TRUE	TRUE	FALSE	FALSE	FALSE	TRUE	FALSE	FALSE	FALSE	FALSE	FALSE	FALSE	FALSE	FALSE	FALSE	FALSE	Not listed	Not listed	Not assessed	Not assessed	FALSE	FALSE
660	686	Spider	Agelenidae	Femoracoelotes	latus	Wang, Tso & Wu	2001	1	Taiwan		WSC	Femoracoelotes latus	Femoracoelotes latus;Coelotes latus	Femoracoelotes;Coelotes	FALSE	FALSE	FALSE	FALSE	FALSE	FALSE	FALSE	FALSE	FALSE	FALSE	FALSE	FALSE	FALSE	FALSE	FALSE	FALSE	FALSE	FALSE	Not listed	Not listed	Not assessed	Not assessed	FALSE	FALSE
661	687	Spider	Agelenidae	Femoracoelotes	platnicki	Wang & Ono	1998	1	Taiwan		WSC	Femoracoelotes platnicki	Femoracoelotes platnicki;Coelotes platnicki	Femoracoelotes;Coelotes	FALSE	FALSE	FALSE	FALSE	FALSE	FALSE	FALSE	FALSE	FALSE	FALSE	FALSE	FALSE	FALSE	FALSE	FALSE	FALSE	FALSE	FALSE	Not listed	Not listed	Not assessed	Not assessed	FALSE	FALSE
662	688	Spider	Agelenidae	Hadites	tegenarioides	Keyserling	1862	0	Croatia		WSC	Hadites tegenarioides	Hadites tegenarioides	Hadites	FALSE	FALSE	FALSE	FALSE	FALSE	FALSE	FALSE	FALSE	FALSE	FALSE	FALSE	FALSE	FALSE	FALSE	FALSE	FALSE	FALSE	FALSE	Not listed	Not listed	Not assessed	Not assessed	FALSE	FALSE
663	689	Spider	Agelenidae	Himalcoelotes	aequoreus	Wang	2002	0	Nepal		WSC	Himalcoelotes aequoreus	Himalcoelotes aequoreus	Himalcoelotes	FALSE	FALSE	FALSE	FALSE	FALSE	FALSE	FALSE	FALSE	FALSE	FALSE	FALSE	FALSE	FALSE	FALSE	FALSE	FALSE	FALSE	FALSE	Not listed	Not listed	Not assessed	Not assessed	FALSE	FALSE
664	690	Spider	Agelenidae	Himalcoelotes	brignolii	Wang	2002	0	Bhutan		WSC	Himalcoelotes brignolii	Himalcoelotes brignolii;Coelotes baronii	Himalcoelotes;Coelotes	FALSE	FALSE	FALSE	FALSE	FALSE	FALSE	FALSE	FALSE	FALSE	FALSE	FALSE	FALSE	FALSE	FALSE	FALSE	FALSE	FALSE	FALSE	Not listed	Not listed	Not assessed	Not assessed	FALSE	FALSE
665	691	Spider	Agelenidae	Himalcoelotes	bursarius	Wang	2002	0	Nepal		WSC	Himalcoelotes bursarius	Himalcoelotes bursarius	Himalcoelotes	FALSE	FALSE	FALSE	FALSE	FALSE	FALSE	FALSE	FALSE	FALSE	FALSE	FALSE	FALSE	FALSE	FALSE	FALSE	FALSE	FALSE	FALSE	Not listed	Not listed	Not assessed	Not assessed	FALSE	FALSE
666	692	Spider	Agelenidae	Himalcoelotes	diatropos	Wang	2002	0	Nepal		WSC	Himalcoelotes diatropos	Himalcoelotes diatropos	Himalcoelotes	FALSE	FALSE	FALSE	FALSE	FALSE	FALSE	FALSE	FALSE	FALSE	FALSE	FALSE	FALSE	FALSE	FALSE	FALSE	FALSE	FALSE	FALSE	Not listed	Not listed	Not assessed	Not assessed	FALSE	FALSE
667	693	Spider	Agelenidae	Himalcoelotes	gyirongensis	Hu & Li	1987	1	China, Nepal		WSC	Himalcoelotes gyirongensis	Himalcoelotes gyirongensis;Coelotes gyirongensis	Himalcoelotes;Coelotes	FALSE	FALSE	FALSE	FALSE	FALSE	FALSE	FALSE	FALSE	FALSE	FALSE	FALSE	FALSE	FALSE	FALSE	FALSE	FALSE	FALSE	FALSE	Not listed	Not listed	Not assessed	Not assessed	FALSE	FALSE
668	694	Spider	Agelenidae	Himalcoelotes	martensi	Wang	2002	0	Nepal		WSC	Himalcoelotes martensi	Himalcoelotes martensi	Himalcoelotes	FALSE	FALSE	FALSE	FALSE	FALSE	FALSE	FALSE	FALSE	FALSE	FALSE	FALSE	FALSE	FALSE	FALSE	FALSE	FALSE	FALSE	FALSE	Not listed	Not listed	Not assessed	Not assessed	FALSE	FALSE
669	695	Spider	Agelenidae	Himalcoelotes	pirum	Wang	2002	0	Nepal		WSC	Himalcoelotes pirum	Himalcoelotes pirum	Himalcoelotes	FALSE	FALSE	FALSE	FALSE	FALSE	FALSE	FALSE	FALSE	FALSE	FALSE	FALSE	FALSE	FALSE	FALSE	FALSE	FALSE	FALSE	FALSE	Not listed	Not listed	Not assessed	Not assessed	FALSE	FALSE
670	696	Spider	Agelenidae	Himalcoelotes	sherpa	Brignoli	1976	1	Nepal		WSC	Himalcoelotes sherpa	Himalcoelotes sherpa;Coelotes sherpa	Himalcoelotes;Coelotes	FALSE	FALSE	FALSE	FALSE	FALSE	FALSE	FALSE	FALSE	FALSE	FALSE	FALSE	FALSE	FALSE	FALSE	FALSE	FALSE	FALSE	FALSE	Not listed	Not listed	Not assessed	Not assessed	FALSE	FALSE
671	697	Spider	Agelenidae	Himalcoelotes	subsherpa	Wang	2002	0	Nepal		WSC	Himalcoelotes subsherpa	Himalcoelotes subsherpa	Himalcoelotes	FALSE	FALSE	FALSE	FALSE	FALSE	FALSE	FALSE	FALSE	FALSE	FALSE	FALSE	FALSE	FALSE	FALSE	FALSE	FALSE	FALSE	FALSE	Not listed	Not listed	Not assessed	Not assessed	FALSE	FALSE
672	698	Spider	Agelenidae	Himalcoelotes	syntomos	Wang	2002	0	Nepal		WSC	Himalcoelotes syntomos	Himalcoelotes syntomos	Himalcoelotes	FALSE	FALSE	FALSE	FALSE	FALSE	FALSE	FALSE	FALSE	FALSE	FALSE	FALSE	FALSE	FALSE	FALSE	FALSE	FALSE	FALSE	FALSE	Not listed	Not listed	Not assessed	Not assessed	FALSE	FALSE
673	699	Spider	Agelenidae	Himalcoelotes	tortuous	Zhang & Zhu	2010	0	China		WSC	Himalcoelotes tortuous	Himalcoelotes tortuous;Himalcoelotes tortuosus	Himalcoelotes	FALSE	FALSE	FALSE	FALSE	FALSE	FALSE	FALSE	FALSE	FALSE	FALSE	FALSE	FALSE	FALSE	FALSE	FALSE	FALSE	FALSE	FALSE	Not listed	Not listed	Not assessed	Not assessed	FALSE	FALSE
674	700	Spider	Agelenidae	Himalcoelotes	xizangensis	Hu	1992	1	China		WSC	Himalcoelotes xizangensis	Himalcoelotes xizangensis;Coelotes laticeps;Coelotes xizangensis;Draconarius curvabilis	Himalcoelotes;Coelotes;Draconarius	FALSE	FALSE	FALSE	FALSE	FALSE	FALSE	FALSE	FALSE	FALSE	FALSE	FALSE	FALSE	FALSE	FALSE	FALSE	FALSE	FALSE	FALSE	Not listed	Not listed	Not assessed	Not assessed	FALSE	FALSE
675	701	Spider	Agelenidae	Himalcoelotes	zhamensis	Zhang & Zhu	2010	0	China		WSC	Himalcoelotes zhamensis	Himalcoelotes zhamensis	Himalcoelotes	FALSE	FALSE	FALSE	FALSE	FALSE	FALSE	FALSE	FALSE	FALSE	FALSE	FALSE	FALSE	FALSE	FALSE	FALSE	FALSE	FALSE	FALSE	Not listed	Not listed	Not assessed	Not assessed	FALSE	FALSE
676	702	Spider	Agelenidae	Histopona	bidens	Absolon & Kratochvíl	1933	1	Croatia, North Macedonia		WSC	Histopona bidens	Histopona bidens;Hadites bidens;Roeweriana bidens	Histopona;Hadites;Roeweriana	FALSE	FALSE	FALSE	FALSE	FALSE	FALSE	FALSE	FALSE	FALSE	FALSE	FALSE	FALSE	FALSE	FALSE	FALSE	FALSE	FALSE	FALSE	Not listed	Not listed	Not assessed	Not assessed	FALSE	FALSE
677	703	Spider	Agelenidae	Histopona	conveniens	Kulczyński	1914	1	Croatia, Bosnia and Herzegovina, Serbia, Montenegro		WSC	Histopona conveniens	Histopona conveniens;Tegenaria laeta paganettii;Tegenaria conveniens;Histopona laeta paganettii	Histopona;Tegenaria	FALSE	FALSE	FALSE	FALSE	FALSE	FALSE	FALSE	TRUE	FALSE	FALSE	FALSE	FALSE	FALSE	FALSE	FALSE	FALSE	FALSE	FALSE	Not listed	Not listed	Not assessed	Not assessed	FALSE	FALSE
678	704	Spider	Agelenidae	Histopona	dubia	Absolon & Kratochvíl	1933	1	Croatia, Bosnia and Herzegovina, Serbia, Montenegro		WSC	Histopona dubia	Histopona dubia;Hadites dubius;Roeweriana dubia	Histopona;Hadites;Roeweriana	FALSE	FALSE	FALSE	FALSE	FALSE	FALSE	FALSE	FALSE	FALSE	FALSE	FALSE	FALSE	FALSE	FALSE	FALSE	FALSE	FALSE	FALSE	Not listed	Not listed	Not assessed	Not assessed	FALSE	FALSE
679	705	Spider	Agelenidae	Histopona	egonpretneri	Deeleman-Reinhold	1983	0	Croatia		WSC	Histopona egonpretneri	Histopona egonpretneri	Histopona	FALSE	FALSE	FALSE	FALSE	FALSE	FALSE	FALSE	FALSE	FALSE	FALSE	FALSE	FALSE	FALSE	FALSE	FALSE	FALSE	FALSE	FALSE	Not listed	Not listed	Not assessed	Not assessed	FALSE	FALSE
680	706	Spider	Agelenidae	Histopona	fioni	Bolzern, Pantini & Isaia	2013	0	Switzerland, Italy		WSC	Histopona fioni	Histopona fioni;Histopona italica	Histopona	FALSE	FALSE	FALSE	FALSE	FALSE	FALSE	FALSE	FALSE	FALSE	FALSE	FALSE	FALSE	FALSE	FALSE	FALSE	FALSE	FALSE	FALSE	Not listed	Not listed	Not assessed	Not assessed	FALSE	FALSE
681	707	Spider	Agelenidae	Histopona	hauseri	Brignoli	1972	1	Greece, North Macedonia		WSC	Histopona hauseri	Histopona hauseri;Roeweriana hauseri	Histopona;Roeweriana	FALSE	FALSE	FALSE	FALSE	FALSE	FALSE	FALSE	FALSE	FALSE	FALSE	FALSE	FALSE	FALSE	FALSE	FALSE	FALSE	FALSE	FALSE	Not listed	Not listed	Not assessed	Not assessed	FALSE	FALSE
682	708	Spider	Agelenidae	Histopona	isolata	Deeleman-Reinhold	1983	0	Greece (Crete)		WSC	Histopona isolata	Histopona isolata	Histopona	FALSE	FALSE	FALSE	FALSE	FALSE	FALSE	FALSE	FALSE	FALSE	FALSE	FALSE	FALSE	FALSE	FALSE	FALSE	FALSE	FALSE	FALSE	Not listed	Not listed	Not assessed	Not assessed	FALSE	FALSE
683	709	Spider	Agelenidae	Histopona	italica	Brignoli	1977	0	Italy		WSC	Histopona italica	Histopona italica;Histopona leonardoi;Histopona fioni	Histopona	FALSE	FALSE	FALSE	FALSE	FALSE	FALSE	FALSE	FALSE	FALSE	FALSE	FALSE	FALSE	FALSE	FALSE	FALSE	FALSE	FALSE	FALSE	Not listed	Not listed	Not assessed	Not assessed	FALSE	FALSE
684	710	Spider	Agelenidae	Histopona	krivosijana	Kratochvíl	1935	1	Montenegro		WSC	Histopona krivosijana	Histopona krivosijana;Hadites bidens krivosijanus;Hadites krivosijanus;Roeweriana krivosijana	Histopona;Hadites;Roeweriana	FALSE	FALSE	FALSE	FALSE	FALSE	FALSE	FALSE	FALSE	FALSE	FALSE	FALSE	FALSE	FALSE	FALSE	FALSE	FALSE	FALSE	FALSE	Not listed	Not listed	Not assessed	Not assessed	FALSE	FALSE
685	711	Spider	Agelenidae	Histopona	laeta	Kulczyński	1897	1	Balkans		WSC	Histopona laeta	Histopona laeta;Tegenaria laeta;Histopona torpida	Histopona;Tegenaria	FALSE	FALSE	FALSE	FALSE	FALSE	FALSE	FALSE	TRUE	FALSE	FALSE	FALSE	FALSE	FALSE	FALSE	FALSE	FALSE	FALSE	FALSE	Not listed	Not listed	Not assessed	Not assessed	FALSE	FALSE
686	712	Spider	Agelenidae	Histopona	leonardoi	Bolzern, Pantini & Isaia	2013	0	Switzerland, Italy		WSC	Histopona leonardoi	Histopona leonardoi;Histopona italica	Histopona	FALSE	FALSE	FALSE	FALSE	FALSE	FALSE	FALSE	FALSE	FALSE	FALSE	FALSE	FALSE	FALSE	FALSE	FALSE	FALSE	FALSE	FALSE	Not listed	Not listed	Not assessed	Not assessed	FALSE	FALSE
687	713	Spider	Agelenidae	Histopona	luxurians	Kulczyński	1897	1	Austria to Ukraine and south-eastern Europe		WSC	Histopona luxurians	Histopona luxurians;Tegenaria luxurians	Histopona;Tegenaria	FALSE	FALSE	FALSE	FALSE	FALSE	FALSE	FALSE	TRUE	FALSE	FALSE	FALSE	FALSE	FALSE	FALSE	FALSE	FALSE	FALSE	FALSE	Not listed	Not listed	Not assessed	Not assessed	FALSE	FALSE
688	714	Spider	Agelenidae	Histopona	myops	Simon	1885	1	South-eastern Europe		WSC	Histopona myops	Histopona myops;Hadites myops;Roeweriana myops;Roweriana myops	Histopona;Hadites;Roeweriana;Roweriana	FALSE	FALSE	FALSE	FALSE	FALSE	FALSE	FALSE	FALSE	FALSE	FALSE	FALSE	FALSE	FALSE	FALSE	FALSE	FALSE	FALSE	FALSE	Not listed	Not listed	Not assessed	Not assessed	FALSE	FALSE
689	715	Spider	Agelenidae	Histopona	palaeolithica	Brignoli	1971	1	Italy		WSC	Histopona palaeolithica	Histopona palaeolithica;Cicurina (Chorizomma) palaeolithica	Histopona;Cicurina	FALSE	FALSE	FALSE	FALSE	FALSE	FALSE	FALSE	FALSE	FALSE	FALSE	FALSE	FALSE	FALSE	TRUE	FALSE	FALSE	FALSE	FALSE	Not listed	Not listed	Not assessed	Not assessed	FALSE	FALSE
690	716	Spider	Agelenidae	Histopona	sinuata	Kulczyński	1897	1	Romania		WSC	Histopona sinuata	Histopona sinuata;Tegenaria sinuata	Histopona;Tegenaria	FALSE	FALSE	FALSE	FALSE	FALSE	FALSE	FALSE	TRUE	FALSE	FALSE	FALSE	FALSE	FALSE	FALSE	FALSE	FALSE	FALSE	FALSE	Not listed	Not listed	Not assessed	Not assessed	FALSE	FALSE
691	717	Spider	Agelenidae	Histopona	strinatii	Brignoli	1976	1	Greece		WSC	Histopona strinatii	Histopona strinatii;Roeweriana strinatii	Histopona;Roeweriana	FALSE	FALSE	FALSE	FALSE	FALSE	FALSE	FALSE	FALSE	FALSE	FALSE	FALSE	FALSE	FALSE	FALSE	FALSE	FALSE	FALSE	FALSE	Not listed	Not listed	Not assessed	Not assessed	FALSE	FALSE
692	718	Spider	Agelenidae	Histopona	thaleri	Gasparo	2005	0	Greece		WSC	Histopona thaleri	Histopona thaleri	Histopona	FALSE	FALSE	FALSE	FALSE	FALSE	FALSE	FALSE	FALSE	FALSE	FALSE	FALSE	FALSE	FALSE	FALSE	FALSE	FALSE	FALSE	FALSE	Not listed	Not listed	Not assessed	Not assessed	FALSE	FALSE
693	719	Spider	Agelenidae	Histopona	torpida	C. L. Koch	1837	1	Europe, Caucasus		WSC	Histopona torpida	Histopona torpida;Tegenaria torpida;Tegenaria emaciata;Textrix torpida;Histopona debilis;Tegenaria debilis	Histopona;Tegenaria;Textrix	FALSE	FALSE	FALSE	FALSE	FALSE	FALSE	FALSE	TRUE	FALSE	FALSE	FALSE	FALSE	FALSE	FALSE	FALSE	FALSE	FALSE	FALSE	Not listed	Not listed	Not assessed	Not assessed	FALSE	FALSE
694	720	Spider	Agelenidae	Histopona	tranteevi	Deltshev	1978	0	Bulgaria		WSC	Histopona tranteevi	Histopona tranteevi	Histopona	FALSE	FALSE	FALSE	FALSE	FALSE	FALSE	FALSE	FALSE	FALSE	FALSE	FALSE	FALSE	FALSE	FALSE	FALSE	FALSE	FALSE	FALSE	Not listed	Not listed	Not assessed	Not assessed	FALSE	FALSE
695	721	Spider	Agelenidae	Histopona	vignai	Brignoli	1980	0	Albania, North Macedonia, Greece		WSC	Histopona vignai	Histopona vignai;Histopona sinuata	Histopona	FALSE	FALSE	FALSE	FALSE	FALSE	FALSE	FALSE	FALSE	FALSE	FALSE	FALSE	FALSE	FALSE	FALSE	FALSE	FALSE	FALSE	FALSE	Not listed	Not listed	Not assessed	Not assessed	FALSE	FALSE
696	722	Spider	Agelenidae	Hololena	adnexa	Chamberlin & Gertsch	1929	1	USA		WSC	Hololena adnexa	Hololena adnexa;Agelena adnexa	Hololena;Agelena	FALSE	FALSE	FALSE	FALSE	FALSE	FALSE	FALSE	TRUE	FALSE	FALSE	FALSE	FALSE	FALSE	FALSE	FALSE	FALSE	FALSE	FALSE	Not listed	Not listed	Not assessed	Not assessed	FALSE	FALSE
697	723	Spider	Agelenidae	Hololena	aduma	Chamberlin & Ivie	1942	0	USA		WSC	Hololena aduma	Hololena aduma	Hololena	FALSE	FALSE	FALSE	FALSE	FALSE	FALSE	FALSE	FALSE	FALSE	FALSE	FALSE	FALSE	FALSE	FALSE	FALSE	FALSE	FALSE	FALSE	Not listed	Not listed	Not assessed	Not assessed	FALSE	FALSE
698	724	Spider	Agelenidae	Hololena	altura	Chamberlin & Ivie	1942	0	USA		WSC	Hololena altura	Hololena altura	Hololena	FALSE	FALSE	FALSE	FALSE	FALSE	FALSE	FALSE	FALSE	FALSE	FALSE	FALSE	FALSE	FALSE	FALSE	FALSE	FALSE	FALSE	FALSE	Not listed	Not listed	Not assessed	Not assessed	FALSE	FALSE
699	725	Spider	Agelenidae	Hololena	atypica	Chamberlin & Ivie	1942	0	USA		WSC	Hololena atypica	Hololena atypica	Hololena	FALSE	FALSE	FALSE	FALSE	FALSE	FALSE	FALSE	FALSE	FALSE	FALSE	FALSE	FALSE	FALSE	FALSE	FALSE	FALSE	FALSE	FALSE	Not listed	Not listed	Not assessed	Not assessed	FALSE	FALSE
700	726	Spider	Agelenidae	Hololena	barbarana	Chamberlin & Ivie	1942	0	USA		WSC	Hololena barbarana	Hololena barbarana	Hololena	FALSE	FALSE	FALSE	FALSE	FALSE	FALSE	FALSE	FALSE	FALSE	FALSE	FALSE	FALSE	FALSE	FALSE	FALSE	FALSE	FALSE	FALSE	Not listed	Not listed	Not assessed	Not assessed	FALSE	FALSE
701	727	Spider	Agelenidae	Hololena	curta	McCook	1894	1	USA, Canada		WSC	Hololena curta	Hololena curta;Agelena curta	Hololena;Agelena	FALSE	FALSE	FALSE	FALSE	FALSE	FALSE	FALSE	TRUE	FALSE	FALSE	FALSE	FALSE	FALSE	FALSE	FALSE	FALSE	FALSE	FALSE	Not listed	Not listed	Not assessed	Not assessed	FALSE	FALSE
702	728	Spider	Agelenidae	Hololena	dana	Chamberlin & Ivie	1942	0	USA		WSC	Hololena dana	Hololena dana	Hololena	FALSE	FALSE	FALSE	FALSE	FALSE	FALSE	FALSE	FALSE	FALSE	FALSE	FALSE	FALSE	FALSE	FALSE	FALSE	FALSE	FALSE	FALSE	Not listed	Not listed	Not assessed	Not assessed	FALSE	FALSE
703	729	Spider	Agelenidae	Hololena	frianta	Chamberlin & Ivie	1942	0	USA		WSC	Hololena frianta	Hololena frianta	Hololena	FALSE	FALSE	FALSE	FALSE	FALSE	FALSE	FALSE	FALSE	FALSE	FALSE	FALSE	FALSE	FALSE	FALSE	FALSE	FALSE	FALSE	FALSE	Not listed	Not listed	Not assessed	Not assessed	FALSE	FALSE
704	730	Spider	Agelenidae	Hololena	furcata	Chamberlin & Gertsch	1929	1	USA		WSC	Hololena furcata	Hololena furcata;Agelena furcata	Hololena;Agelena	FALSE	FALSE	FALSE	FALSE	FALSE	FALSE	FALSE	TRUE	FALSE	FALSE	FALSE	FALSE	FALSE	FALSE	FALSE	FALSE	FALSE	FALSE	Not listed	Not listed	Not assessed	Not assessed	FALSE	FALSE
705	731	Spider	Agelenidae	Hololena	hola	Chamberlin	1928	1	USA		WSC	Hololena hola	Hololena hola;Agelena hola	Hololena;Agelena	FALSE	FALSE	FALSE	FALSE	FALSE	FALSE	FALSE	TRUE	FALSE	FALSE	FALSE	FALSE	FALSE	FALSE	FALSE	FALSE	FALSE	FALSE	Not listed	Not listed	Not assessed	Not assessed	FALSE	FALSE
706	732	Spider	Agelenidae	Hololena	hopi	Chamberlin & Ivie	1942	0	USA		WSC	Hololena hopi	Hololena hopi	Hololena	FALSE	FALSE	FALSE	FALSE	FALSE	FALSE	FALSE	FALSE	FALSE	FALSE	FALSE	FALSE	FALSE	FALSE	FALSE	FALSE	FALSE	FALSE	Not listed	Not listed	Not assessed	Not assessed	FALSE	FALSE
707	733	Spider	Agelenidae	Hololena	lassena	Chamberlin & Ivie	1942	0	USA		WSC	Hololena lassena	Hololena lassena	Hololena	FALSE	FALSE	FALSE	FALSE	FALSE	FALSE	FALSE	FALSE	FALSE	FALSE	FALSE	FALSE	FALSE	FALSE	FALSE	FALSE	FALSE	FALSE	Not listed	Not listed	Not assessed	Not assessed	FALSE	FALSE
708	734	Spider	Agelenidae	Hololena	madera	Chamberlin & Ivie	1942	0	USA		WSC	Hololena madera	Hololena madera	Hololena	FALSE	FALSE	FALSE	FALSE	FALSE	FALSE	FALSE	FALSE	FALSE	FALSE	FALSE	FALSE	FALSE	FALSE	FALSE	FALSE	FALSE	FALSE	Not listed	Not listed	Not assessed	Not assessed	FALSE	FALSE
709	735	Spider	Agelenidae	Hololena	mimoides	Chamberlin	1919	1	USA		WSC	Hololena mimoides	Hololena mimoides;Agelena mimoides	Hololena;Agelena	FALSE	FALSE	FALSE	FALSE	FALSE	FALSE	FALSE	TRUE	FALSE	FALSE	FALSE	FALSE	FALSE	FALSE	FALSE	FALSE	FALSE	FALSE	Not listed	Not listed	Not assessed	Not assessed	FALSE	FALSE
710	736	Spider	Agelenidae	Hololena	monterea	Chamberlin & Ivie	1942	0	USA		WSC	Hololena monterea	Hololena monterea	Hololena	FALSE	FALSE	FALSE	FALSE	FALSE	FALSE	FALSE	FALSE	FALSE	FALSE	FALSE	FALSE	FALSE	FALSE	FALSE	FALSE	FALSE	FALSE	Not listed	Not listed	Not assessed	Not assessed	FALSE	FALSE
711	737	Spider	Agelenidae	Hololena	nedra	Chamberlin & Ivie	1942	0	USA		WSC	Hololena nedra	Hololena nedra	Hololena	FALSE	FALSE	FALSE	FALSE	FALSE	FALSE	FALSE	FALSE	FALSE	FALSE	FALSE	FALSE	FALSE	FALSE	FALSE	FALSE	FALSE	FALSE	Not listed	Not listed	Not assessed	Not assessed	FALSE	FALSE
712	738	Spider	Agelenidae	Hololena	nevada	Chamberlin & Gertsch	1929	1	USA		WSC	Hololena nevada	Hololena nevada;Agelena nevada	Hololena;Agelena	FALSE	FALSE	FALSE	FALSE	FALSE	FALSE	FALSE	TRUE	FALSE	FALSE	FALSE	FALSE	FALSE	FALSE	FALSE	FALSE	FALSE	FALSE	Not listed	Not listed	Not assessed	Not assessed	FALSE	FALSE
713	739	Spider	Agelenidae	Hololena	oola	Chamberlin & Ivie	1942	0	USA		WSC	Hololena oola	Hololena oola	Hololena	FALSE	FALSE	FALSE	FALSE	FALSE	FALSE	FALSE	FALSE	FALSE	FALSE	FALSE	FALSE	FALSE	FALSE	FALSE	FALSE	FALSE	FALSE	Not listed	Not listed	Not assessed	Not assessed	FALSE	FALSE
714	740	Spider	Agelenidae	Hololena	oquirrhensis	Chamberlin & Gertsch	1930	1	USA		WSC	Hololena oquirrhensis	Hololena oquirrhensis;Agelena oquirrhensis	Hololena;Agelena	FALSE	FALSE	FALSE	FALSE	FALSE	FALSE	FALSE	TRUE	FALSE	FALSE	FALSE	FALSE	FALSE	FALSE	FALSE	FALSE	FALSE	FALSE	Not listed	Not listed	Not assessed	Not assessed	FALSE	FALSE
715	741	Spider	Agelenidae	Hololena	pacifica	Banks	1896	1	USA		WSC	Hololena pacifica	Hololena pacifica;Agelena pacifica;Agelena perita	Hololena;Agelena	FALSE	FALSE	FALSE	FALSE	FALSE	FALSE	FALSE	TRUE	FALSE	FALSE	FALSE	FALSE	FALSE	FALSE	FALSE	FALSE	FALSE	FALSE	Not listed	Not listed	Not assessed	Not assessed	FALSE	FALSE
716	742	Spider	Agelenidae	Hololena	parana	Chamberlin & Ivie	1942	0	USA		WSC	Hololena parana	Hololena parana	Hololena	FALSE	FALSE	FALSE	FALSE	FALSE	FALSE	FALSE	FALSE	FALSE	FALSE	FALSE	FALSE	FALSE	FALSE	FALSE	FALSE	FALSE	FALSE	Not listed	Not listed	Not assessed	Not assessed	FALSE	FALSE
717	743	Spider	Agelenidae	Hololena	pearcei	Chamberlin & Ivie	1942	0	USA		WSC	Hololena pearcei	Hololena pearcei	Hololena	FALSE	FALSE	FALSE	FALSE	FALSE	FALSE	FALSE	FALSE	FALSE	FALSE	FALSE	FALSE	FALSE	FALSE	FALSE	FALSE	FALSE	FALSE	Not listed	Not listed	Not assessed	Not assessed	FALSE	FALSE
718	744	Spider	Agelenidae	Hololena	rabana	Chamberlin & Ivie	1942	0	USA		WSC	Hololena rabana	Hololena rabana	Hololena	FALSE	FALSE	FALSE	FALSE	FALSE	FALSE	FALSE	FALSE	FALSE	FALSE	FALSE	FALSE	FALSE	FALSE	FALSE	FALSE	FALSE	FALSE	Not listed	Not listed	Not assessed	Not assessed	FALSE	FALSE
719	745	Spider	Agelenidae	Hololena	santana	Chamberlin & Ivie	1942	0	USA		WSC	Hololena santana	Hololena santana	Hololena	FALSE	FALSE	FALSE	FALSE	FALSE	FALSE	FALSE	FALSE	FALSE	FALSE	FALSE	FALSE	FALSE	FALSE	FALSE	FALSE	FALSE	FALSE	Not listed	Not listed	Not assessed	Not assessed	FALSE	FALSE
720	746	Spider	Agelenidae	Hololena	septata	Chamberlin & Ivie	1942	0	USA, Mexico		WSC	Hololena septata	Hololena septata	Hololena	FALSE	FALSE	FALSE	FALSE	FALSE	FALSE	FALSE	FALSE	FALSE	FALSE	FALSE	FALSE	FALSE	FALSE	FALSE	FALSE	FALSE	FALSE	Not listed	Not listed	Not assessed	Not assessed	FALSE	FALSE
721	747	Spider	Agelenidae	Hololena	sidella	Chamberlin & Ivie	1942	0	USA		WSC	Hololena sidella	Hololena sidella	Hololena	FALSE	FALSE	FALSE	FALSE	FALSE	FALSE	FALSE	FALSE	FALSE	FALSE	FALSE	FALSE	FALSE	FALSE	FALSE	FALSE	FALSE	FALSE	Not listed	Not listed	Not assessed	Not assessed	FALSE	FALSE
722	748	Spider	Agelenidae	Hololena	sula	Chamberlin & Ivie	1942	0	USA		WSC	Hololena sula	Hololena sula	Hololena	FALSE	FALSE	FALSE	FALSE	FALSE	FALSE	FALSE	FALSE	FALSE	FALSE	FALSE	FALSE	FALSE	FALSE	FALSE	FALSE	FALSE	FALSE	Not listed	Not listed	Not assessed	Not assessed	FALSE	FALSE
723	749	Spider	Agelenidae	Hololena	tentativa	Chamberlin & Gertsch	1929	1	USA		WSC	Hololena tentativa	Hololena tentativa;Agelena tentativa	Hololena;Agelena	FALSE	FALSE	FALSE	FALSE	FALSE	FALSE	FALSE	TRUE	FALSE	FALSE	FALSE	FALSE	FALSE	FALSE	FALSE	FALSE	FALSE	FALSE	Not listed	Not listed	Not assessed	Not assessed	FALSE	FALSE
724	750	Spider	Agelenidae	Hololena	tulareana	Chamberlin & Ivie	1942	0	USA		WSC	Hololena tulareana	Hololena tulareana	Hololena	FALSE	FALSE	FALSE	FALSE	FALSE	FALSE	FALSE	FALSE	FALSE	FALSE	FALSE	FALSE	FALSE	FALSE	FALSE	FALSE	FALSE	FALSE	Not listed	Not listed	Not assessed	Not assessed	FALSE	FALSE
725	751	Spider	Agelenidae	Hololena	turba	Chamberlin & Ivie	1942	0	USA		WSC	Hololena turba	Hololena turba	Hololena	FALSE	FALSE	FALSE	FALSE	FALSE	FALSE	FALSE	FALSE	FALSE	FALSE	FALSE	FALSE	FALSE	FALSE	FALSE	FALSE	FALSE	FALSE	Not listed	Not listed	Not assessed	Not assessed	FALSE	FALSE
726	752	Spider	Agelenidae	Huangyuania	tibetana	Hu & Li	1987	1	China		WSC	Huangyuania tibetana	Huangyuania tibetana;Cryphoeca tibetana;Huangyuania levii;Agelena triangulata	Huangyuania;Cryphoeca;Agelena	FALSE	FALSE	FALSE	FALSE	FALSE	FALSE	FALSE	TRUE	FALSE	FALSE	FALSE	FALSE	FALSE	FALSE	FALSE	FALSE	FALSE	FALSE	Not listed	Not listed	Not assessed	Not assessed	FALSE	FALSE
727	753	Spider	Agelenidae	Huka	alba	Forster & Wilton	1973	0	New Zealand		WSC	Huka alba	Huka alba	Huka	FALSE	FALSE	FALSE	FALSE	FALSE	FALSE	FALSE	FALSE	FALSE	FALSE	FALSE	FALSE	FALSE	FALSE	FALSE	FALSE	FALSE	FALSE	Not listed	Not listed	Not assessed	Not assessed	FALSE	FALSE
728	754	Spider	Agelenidae	Huka	lobata	Forster & Wilton	1973	0	New Zealand		WSC	Huka lobata	Huka lobata	Huka	FALSE	FALSE	FALSE	FALSE	FALSE	FALSE	FALSE	FALSE	FALSE	FALSE	FALSE	FALSE	FALSE	FALSE	FALSE	FALSE	FALSE	FALSE	Not listed	Not listed	Not assessed	Not assessed	FALSE	FALSE
729	755	Spider	Agelenidae	Huka	minima	Forster & Wilton	1973	0	New Zealand		WSC	Huka minima	Huka minima	Huka	FALSE	FALSE	FALSE	FALSE	FALSE	FALSE	FALSE	FALSE	FALSE	FALSE	FALSE	FALSE	FALSE	FALSE	FALSE	FALSE	FALSE	FALSE	Not listed	Not listed	Not assessed	Not assessed	FALSE	FALSE
730	756	Spider	Agelenidae	Huka	minuta	Forster & Wilton	1973	0	New Zealand		WSC	Huka minuta	Huka minuta	Huka	FALSE	FALSE	FALSE	FALSE	FALSE	FALSE	FALSE	FALSE	FALSE	FALSE	FALSE	FALSE	FALSE	FALSE	FALSE	FALSE	FALSE	FALSE	Not listed	Not listed	Not assessed	Not assessed	FALSE	FALSE
731	757	Spider	Agelenidae	Huka	pallida	Forster & Wilton	1973	0	New Zealand		WSC	Huka pallida	Huka pallida	Huka	FALSE	FALSE	FALSE	FALSE	FALSE	FALSE	FALSE	FALSE	FALSE	FALSE	FALSE	FALSE	FALSE	FALSE	FALSE	FALSE	FALSE	FALSE	Not listed	Not listed	Not assessed	Not assessed	FALSE	FALSE
732	758	Spider	Agelenidae	Hypocoelotes	tumidivulva	Nishikawa	1980	1	Japan		WSC	Hypocoelotes tumidivulva	Hypocoelotes tumidivulva;Coelotes tumidivulva	Hypocoelotes;Coelotes	FALSE	FALSE	FALSE	FALSE	FALSE	FALSE	FALSE	FALSE	FALSE	FALSE	FALSE	FALSE	FALSE	FALSE	FALSE	FALSE	FALSE	FALSE	Not listed	Not listed	Not assessed	Not assessed	FALSE	FALSE
733	759	Spider	Agelenidae	Inermocoelotes	anoplus	Kulczyński	1897	1	Austria, Italy, Slovenia, Croatia, Serbia		WSC	Inermocoelotes anoplus	Inermocoelotes anoplus;Coelotes anoplus;Amaurobius anoplus;Coelotes longimanus;Eurocoelotes anoplus	Inermocoelotes;Coelotes;Amaurobius;Eurocoelotes	FALSE	FALSE	FALSE	FALSE	FALSE	FALSE	FALSE	FALSE	FALSE	FALSE	FALSE	FALSE	FALSE	FALSE	FALSE	FALSE	FALSE	FALSE	Not listed	Not listed	Not assessed	Not assessed	FALSE	FALSE
734	760	Spider	Agelenidae	Inermocoelotes	brevispinus	Deltshev & Dimitrov	1996	1	Bulgaria		WSC	Inermocoelotes brevispinus	Inermocoelotes brevispinus;Coelotes brevispinus;Eurocoelotes brevispinus	Inermocoelotes;Coelotes;Eurocoelotes	FALSE	FALSE	FALSE	FALSE	FALSE	FALSE	FALSE	FALSE	FALSE	FALSE	FALSE	FALSE	FALSE	FALSE	FALSE	FALSE	FALSE	FALSE	Not listed	Not listed	Not assessed	Not assessed	FALSE	FALSE
735	761	Spider	Agelenidae	Inermocoelotes	deltshevi	Dimitrov	1996	1	North Macedonia, Bulgaria		WSC	Inermocoelotes deltshevi	Inermocoelotes deltshevi;Coelotes deltshevi;Eurocoelotes deltshevi	Inermocoelotes;Coelotes;Eurocoelotes	FALSE	FALSE	FALSE	FALSE	FALSE	FALSE	FALSE	FALSE	FALSE	FALSE	FALSE	FALSE	FALSE	FALSE	FALSE	FALSE	FALSE	FALSE	Not listed	Not listed	Not assessed	Not assessed	FALSE	FALSE
736	762	Spider	Agelenidae	Inermocoelotes	drenskii	Deltshev	1990	1	Bulgaria		WSC	Inermocoelotes drenskii	Inermocoelotes drenskii;Coelotes drenskii;Eurocoelotes drenskii	Inermocoelotes;Coelotes;Eurocoelotes	FALSE	FALSE	FALSE	FALSE	FALSE	FALSE	FALSE	FALSE	FALSE	FALSE	FALSE	FALSE	FALSE	FALSE	FALSE	FALSE	FALSE	FALSE	Not listed	Not listed	Not assessed	Not assessed	FALSE	FALSE
737	763	Spider	Agelenidae	Inermocoelotes	falciger	Kulczyński	1897	1	Hungary, south-eastern Europe, Ukraine		WSC	Inermocoelotes falciger	Inermocoelotes falciger;Coelotes falciger;Amaurobius falciger;Coelotes intermedius;Amaurobius kulczynsky;Coelotes=Inermocoelotes ;Eurocoelotes falciger	Inermocoelotes;Coelotes;Amaurobius;Coelotes=Inermocoelotes;Eurocoelotes	FALSE	FALSE	FALSE	FALSE	FALSE	FALSE	FALSE	FALSE	FALSE	FALSE	FALSE	FALSE	FALSE	FALSE	FALSE	FALSE	FALSE	FALSE	Not listed	Not listed	Not assessed	Not assessed	FALSE	FALSE
738	764	Spider	Agelenidae	Inermocoelotes	gasperinii	Simon	1891	1	Croatia, Montenegro		WSC	Inermocoelotes gasperinii	Inermocoelotes gasperinii;Coelotes gasperinii;Amaurobius gasperinii;Eurocoelotes gasperinii	Inermocoelotes;Coelotes;Amaurobius;Eurocoelotes	FALSE	FALSE	FALSE	FALSE	FALSE	FALSE	FALSE	FALSE	FALSE	FALSE	FALSE	FALSE	FALSE	FALSE	FALSE	FALSE	FALSE	FALSE	Not listed	Not listed	Not assessed	Not assessed	FALSE	FALSE
739	765	Spider	Agelenidae	Inermocoelotes	halanensis	Wang, Zhu & Li	2010	1	Croatia		WSC	Inermocoelotes halanensis	Inermocoelotes halanensis;Eurocoelotes halanensis	Inermocoelotes;Eurocoelotes	FALSE	FALSE	FALSE	FALSE	FALSE	FALSE	FALSE	FALSE	FALSE	FALSE	FALSE	FALSE	FALSE	FALSE	FALSE	FALSE	FALSE	FALSE	Not listed	Not listed	Not assessed	Not assessed	FALSE	FALSE
740	766	Spider	Agelenidae	Inermocoelotes	inermis	L. Koch	1855	1	Spain to Ukraine and Greece		WSC	Inermocoelotes inermis	Inermocoelotes inermis;Amaurobius inermis;Caelotes inermis;Coelotes inermis;Eurocoelotes inermis	Inermocoelotes;Amaurobius;Caelotes;Coelotes;Eurocoelotes	FALSE	FALSE	FALSE	FALSE	FALSE	FALSE	FALSE	FALSE	FALSE	FALSE	FALSE	FALSE	FALSE	FALSE	FALSE	FALSE	FALSE	FALSE	Not listed	Not listed	Not assessed	Not assessed	FALSE	FALSE
741	767	Spider	Agelenidae	Inermocoelotes	jurinitschi	Drensky	1915	1	Bulgaria		WSC	Inermocoelotes jurinitschi	Inermocoelotes jurinitschi;Amaurobius jurinitschi;Amaurobius jurinitschi flavus;Amaurobius jurinitschi niger;Coelotes jurinitschi;Eurocoelotes jurinitschi	Inermocoelotes;Amaurobius;Coelotes;Eurocoelotes	FALSE	FALSE	FALSE	FALSE	FALSE	FALSE	FALSE	FALSE	FALSE	FALSE	FALSE	FALSE	FALSE	FALSE	FALSE	FALSE	FALSE	FALSE	Not listed	Not listed	Not assessed	Not assessed	FALSE	FALSE
742	768	Spider	Agelenidae	Inermocoelotes	karlinskii	Kulczyński	1906	1	South-eastern Europe		WSC	Inermocoelotes karlinskii	Inermocoelotes karlinskii;Amaurobius karlinskii;Coelotes karlinskii;Coelotes karlinsky;Eurocoelotes karlinskii	Inermocoelotes;Amaurobius;Coelotes;Eurocoelotes	FALSE	FALSE	FALSE	FALSE	FALSE	FALSE	FALSE	FALSE	FALSE	FALSE	FALSE	FALSE	FALSE	FALSE	FALSE	FALSE	FALSE	FALSE	Not listed	Not listed	Not assessed	Not assessed	FALSE	FALSE
743	769	Spider	Agelenidae	Inermocoelotes	kulczynskii	Drensky	1915	1	Kosovo, North Macedonia, Bulgaria		WSC	Inermocoelotes kulczynskii	Inermocoelotes kulczynskii;Amaurobius kulczynsky;Amaurobius kulczynskii;Coelotes intermedius;Coelotes kulczynskii;Eurocoelotes kulczynskii	Inermocoelotes;Amaurobius;Coelotes;Eurocoelotes	FALSE	FALSE	FALSE	FALSE	FALSE	FALSE	FALSE	FALSE	FALSE	FALSE	FALSE	FALSE	FALSE	FALSE	FALSE	FALSE	FALSE	FALSE	Not listed	Not listed	Not assessed	Not assessed	FALSE	FALSE
744	770	Spider	Agelenidae	Inermocoelotes	microlepidus	de Blauwe	1973	1	Italy, Albania, North Macedonia, Bulgaria		WSC	Inermocoelotes microlepidus	Inermocoelotes microlepidus;Coelotes microlepidus;Eurocoelotes microlepidus	Inermocoelotes;Coelotes;Eurocoelotes	FALSE	FALSE	FALSE	FALSE	FALSE	FALSE	FALSE	FALSE	FALSE	FALSE	FALSE	FALSE	FALSE	FALSE	FALSE	FALSE	FALSE	FALSE	Not listed	Not listed	Not assessed	Not assessed	FALSE	FALSE
745	771	Spider	Agelenidae	Inermocoelotes	paramicrolepidus	Wang, Zhu & Li	2010	1	Greece		WSC	Inermocoelotes paramicrolepidus	Inermocoelotes paramicrolepidus;Eurocoelotes paramicrolepidus	Inermocoelotes;Eurocoelotes	FALSE	FALSE	FALSE	FALSE	FALSE	FALSE	FALSE	FALSE	FALSE	FALSE	FALSE	FALSE	FALSE	FALSE	FALSE	FALSE	FALSE	FALSE	Not listed	Not listed	Not assessed	Not assessed	FALSE	FALSE
746	772	Spider	Agelenidae	Inermocoelotes	xinpingwangi	Deltshev	2009	1	Bulgaria		WSC	Inermocoelotes xinpingwangi	Inermocoelotes xinpingwangi;Eurocoelotes xinpingwangi	Inermocoelotes;Eurocoelotes	FALSE	FALSE	FALSE	FALSE	FALSE	FALSE	FALSE	FALSE	FALSE	FALSE	FALSE	FALSE	FALSE	FALSE	FALSE	FALSE	FALSE	FALSE	Not listed	Not listed	Not assessed	Not assessed	FALSE	FALSE
747	773	Spider	Agelenidae	Iwogumoa	acco	Nishikawa	1987	1	Japan		WSC	Iwogumoa acco	Iwogumoa acco;Coelotes acco;Asiacoelotes acco	Iwogumoa;Coelotes;Asiacoelotes	FALSE	FALSE	FALSE	FALSE	FALSE	FALSE	FALSE	FALSE	FALSE	FALSE	FALSE	FALSE	FALSE	FALSE	FALSE	FALSE	FALSE	FALSE	Not listed	Not listed	Not assessed	Not assessed	FALSE	FALSE
748	774	Spider	Agelenidae	Iwogumoa	dicranata	Wang, Yin, Peng & Xie	1990	1	China		WSC	Iwogumoa dicranata	Iwogumoa dicranata;Coelotes dicranatus;Coelotes cinctus;Coelotes paradicranatus;Asiacoelotes dicranatus	Iwogumoa;Coelotes;Asiacoelotes	FALSE	FALSE	FALSE	FALSE	FALSE	FALSE	FALSE	FALSE	FALSE	FALSE	FALSE	FALSE	FALSE	FALSE	FALSE	FALSE	FALSE	FALSE	Not listed	Not listed	Not assessed	Not assessed	FALSE	FALSE
749	775	Spider	Agelenidae	Iwogumoa	ensifer	Wang & Ono	1998	1	Taiwan		WSC	Iwogumoa ensifer	Iwogumoa ensifer;Coelotes ensifer;Asiacoelotes ensifer	Iwogumoa;Coelotes;Asiacoelotes	FALSE	FALSE	FALSE	FALSE	FALSE	FALSE	FALSE	FALSE	FALSE	FALSE	FALSE	FALSE	FALSE	FALSE	FALSE	FALSE	FALSE	FALSE	Not listed	Not listed	Not assessed	Not assessed	FALSE	FALSE
750	776	Spider	Agelenidae	Iwogumoa	illustrata	Wang, Yin, Peng & Xie	1990	1	China		WSC	Iwogumoa illustrata	Iwogumoa illustrata;Coelotes illustratus;Asiacoelotes illustratus	Iwogumoa;Coelotes;Asiacoelotes	FALSE	FALSE	FALSE	FALSE	FALSE	FALSE	FALSE	FALSE	FALSE	FALSE	FALSE	FALSE	FALSE	FALSE	FALSE	FALSE	FALSE	FALSE	Not listed	Not listed	Not assessed	Not assessed	FALSE	FALSE
751	777	Spider	Agelenidae	Iwogumoa	insidiosa	L. Koch	1878	1	Russia (Far East), Korea, Japan		WSC	Iwogumoa insidiosa	Iwogumoa insidiosa;Coelotes insidiosus;Coras insidiosus;Tegenaria curta;Coelotes curtus;Asiacoelotes insidiosus	Iwogumoa;Coelotes;Coras;Tegenaria;Asiacoelotes	FALSE	FALSE	FALSE	FALSE	FALSE	FALSE	FALSE	TRUE	FALSE	FALSE	FALSE	FALSE	FALSE	FALSE	FALSE	FALSE	FALSE	FALSE	Not listed	Not listed	Not assessed	Not assessed	FALSE	FALSE
752	778	Spider	Agelenidae	Iwogumoa	interuna	Nishikawa	1977	1	Russia (Far East), Korea, Japan		WSC	Iwogumoa interuna	Iwogumoa interuna;Coelotes interunus;Asiacoelotes interunus	Iwogumoa;Coelotes;Asiacoelotes	FALSE	FALSE	FALSE	FALSE	FALSE	FALSE	FALSE	FALSE	FALSE	FALSE	FALSE	FALSE	FALSE	FALSE	FALSE	FALSE	FALSE	FALSE	Not listed	Not listed	Not assessed	Not assessed	FALSE	FALSE
753	779	Spider	Agelenidae	Iwogumoa	longa	Wang, Tso & Wu	2001	1	Taiwan		WSC	Iwogumoa longa	Iwogumoa longa;Coelotes longus;Asiacoelotes longus	Iwogumoa;Coelotes;Asiacoelotes	FALSE	FALSE	FALSE	FALSE	FALSE	FALSE	FALSE	FALSE	FALSE	FALSE	FALSE	FALSE	FALSE	FALSE	FALSE	FALSE	FALSE	FALSE	Not listed	Not listed	Not assessed	Not assessed	FALSE	FALSE
754	780	Spider	Agelenidae	Iwogumoa	montivaga	Wang & Ono	1998	1	Taiwan		WSC	Iwogumoa montivaga	Iwogumoa montivaga;Coelotes montivagus;Asiacoelotes montivagus	Iwogumoa;Coelotes;Asiacoelotes	FALSE	FALSE	FALSE	FALSE	FALSE	FALSE	FALSE	FALSE	FALSE	FALSE	FALSE	FALSE	FALSE	FALSE	FALSE	FALSE	FALSE	FALSE	Not listed	Not listed	Not assessed	Not assessed	FALSE	FALSE
755	781	Spider	Agelenidae	Iwogumoa	nagasakiensis	Okumura	2007	0	Japan		WSC	Iwogumoa nagasakiensis	Iwogumoa nagasakiensis	Iwogumoa	FALSE	FALSE	FALSE	FALSE	FALSE	FALSE	FALSE	FALSE	FALSE	FALSE	FALSE	FALSE	FALSE	FALSE	FALSE	FALSE	FALSE	FALSE	Not listed	Not listed	Not assessed	Not assessed	FALSE	FALSE
756	782	Spider	Agelenidae	Iwogumoa	pengi	Ovtchinnikov	1999	1	China		WSC	Iwogumoa pengi	Iwogumoa pengi;Coelotes ovatus;Coelotes o.;Coelotes pengi;Coelotes yueluensis;Asiacoelotes pengi	Iwogumoa;Coelotes;Asiacoelotes	FALSE	FALSE	FALSE	FALSE	FALSE	FALSE	FALSE	FALSE	FALSE	FALSE	FALSE	FALSE	FALSE	FALSE	FALSE	FALSE	FALSE	FALSE	Not listed	Not listed	Not assessed	Not assessed	FALSE	FALSE
757	784	Spider	Agelenidae	Iwogumoa	songminjae	Paik & Yaginuma	1969	1	Russia (Far East), China, Korea, Japan (Tsushima Is.)		WSC	Iwogumoa songminjae	Iwogumoa songminjae;Coelotes songminjae;Coelotes tropidosatus;Asiacoelotes songminjae;Asiacoelotes tropidosatus	Iwogumoa;Coelotes;Asiacoelotes	FALSE	FALSE	FALSE	FALSE	FALSE	FALSE	FALSE	FALSE	FALSE	FALSE	FALSE	FALSE	FALSE	FALSE	FALSE	FALSE	FALSE	FALSE	Not listed	Not listed	Not assessed	Not assessed	FALSE	FALSE
758	785	Spider	Agelenidae	Iwogumoa	taoyuandong	Bao & Yin	2004	1	China		WSC	Iwogumoa taoyuandong	Iwogumoa taoyuandong;Coelotes taoyuandong;Asiacoelotes taoyuandong	Iwogumoa;Coelotes;Asiacoelotes	FALSE	FALSE	FALSE	FALSE	FALSE	FALSE	FALSE	FALSE	FALSE	FALSE	FALSE	FALSE	FALSE	FALSE	FALSE	FALSE	FALSE	FALSE	Not listed	Not listed	Not assessed	Not assessed	FALSE	FALSE
759	786	Spider	Agelenidae	Iwogumoa	tengchihensis	Wang & Ono	1998	1	Taiwan		WSC	Iwogumoa tengchihensis	Iwogumoa tengchihensis;Coelotes tengchihensis;Asiacoelotes tengchihensis	Iwogumoa;Coelotes;Asiacoelotes	FALSE	FALSE	FALSE	FALSE	FALSE	FALSE	FALSE	FALSE	FALSE	FALSE	FALSE	FALSE	FALSE	FALSE	FALSE	FALSE	FALSE	FALSE	Not listed	Not listed	Not assessed	Not assessed	FALSE	FALSE
760	787	Spider	Agelenidae	Iwogumoa	xieae	Liu & Li	2008	0	China		WSC	Iwogumoa xieae	Iwogumoa xieae	Iwogumoa	FALSE	FALSE	FALSE	FALSE	FALSE	FALSE	FALSE	FALSE	FALSE	FALSE	FALSE	FALSE	FALSE	FALSE	FALSE	FALSE	FALSE	FALSE	Not listed	Not listed	Not assessed	Not assessed	FALSE	FALSE
761	788	Spider	Agelenidae	Iwogumoa	xinhuiensis	Chen	1984	1	China, Taiwan		WSC	Iwogumoa xinhuiensis	Iwogumoa xinhuiensis;Coelotes xinhuiensis;Coelotes atratus;Asiacoelotes xinhuiensis	Iwogumoa;Coelotes;Asiacoelotes	FALSE	FALSE	FALSE	FALSE	FALSE	FALSE	FALSE	FALSE	FALSE	FALSE	FALSE	FALSE	FALSE	FALSE	FALSE	FALSE	FALSE	FALSE	Not listed	Not listed	Not assessed	Not assessed	FALSE	FALSE
762	789	Spider	Agelenidae	Iwogumoa	yaeyamensis	Shimojana	1982	1	Japan		WSC	Iwogumoa yaeyamensis	Iwogumoa yaeyamensis;Coelotes yaeyamensis;Asiacoelotes yaeyamensis	Iwogumoa;Coelotes;Asiacoelotes	FALSE	FALSE	FALSE	FALSE	FALSE	FALSE	FALSE	FALSE	FALSE	FALSE	FALSE	FALSE	FALSE	FALSE	FALSE	FALSE	FALSE	FALSE	Not listed	Not listed	Not assessed	Not assessed	FALSE	FALSE
763	790	Spider	Agelenidae	Iwogumoa	yushanensis	Wang & Ono	1998	1	Taiwan		WSC	Iwogumoa yushanensis	Iwogumoa yushanensis;Coelotes yushanensis;Asiacoelotes yushanensis	Iwogumoa;Coelotes;Asiacoelotes	FALSE	FALSE	FALSE	FALSE	FALSE	FALSE	FALSE	FALSE	FALSE	FALSE	FALSE	FALSE	FALSE	FALSE	FALSE	FALSE	FALSE	FALSE	Not listed	Not listed	Not assessed	Not assessed	FALSE	FALSE
764	791	Spider	Agelenidae	Kidugua	spiralis	Lehtinen	1967	0	Congo		WSC	Kidugua spiralis	Kidugua spiralis	Kidugua	FALSE	FALSE	FALSE	FALSE	FALSE	FALSE	FALSE	FALSE	FALSE	FALSE	FALSE	FALSE	FALSE	FALSE	FALSE	FALSE	FALSE	FALSE	Not listed	Not listed	Not assessed	Not assessed	FALSE	FALSE
765	792	Spider	Agelenidae	Leptocoelotes	edentulus	Wang & Ono	1998	1	Taiwan		WSC	Leptocoelotes edentulus	Leptocoelotes edentulus;Coelotes edentulus	Leptocoelotes;Coelotes	FALSE	FALSE	FALSE	FALSE	FALSE	FALSE	FALSE	FALSE	FALSE	FALSE	FALSE	FALSE	FALSE	FALSE	FALSE	FALSE	FALSE	FALSE	Not listed	Not listed	Not assessed	Not assessed	FALSE	FALSE
766	793	Spider	Agelenidae	Leptocoelotes	pseudoluniformis	Zhang, Peng & Kim	1997	1	China		WSC	Leptocoelotes pseudoluniformis	Leptocoelotes pseudoluniformis;Coelotes pseudoluniformis	Leptocoelotes;Coelotes	FALSE	FALSE	FALSE	FALSE	FALSE	FALSE	FALSE	FALSE	FALSE	FALSE	FALSE	FALSE	FALSE	FALSE	FALSE	FALSE	FALSE	FALSE	Not listed	Not listed	Not assessed	Not assessed	FALSE	FALSE
767	794	Spider	Agelenidae	Lineacoelotes	bicultratus	Chen, Zhao & Wang	1991	1	China		WSC	Lineacoelotes bicultratus	Lineacoelotes bicultratus;Coelotes bicultratus	Lineacoelotes;Coelotes	FALSE	FALSE	FALSE	FALSE	FALSE	FALSE	FALSE	FALSE	FALSE	FALSE	FALSE	FALSE	FALSE	FALSE	FALSE	FALSE	FALSE	FALSE	Not listed	Not listed	Not assessed	Not assessed	FALSE	FALSE
768	795	Spider	Agelenidae	Lineacoelotes	funiushanensis	Hu, Wang & Wang	1991	1	China		WSC	Lineacoelotes funiushanensis	Lineacoelotes funiushanensis;Coelotes funiushanensis;Draconarius funiushanensis	Lineacoelotes;Coelotes;Draconarius	FALSE	FALSE	FALSE	FALSE	FALSE	FALSE	FALSE	FALSE	FALSE	FALSE	FALSE	FALSE	FALSE	FALSE	FALSE	FALSE	FALSE	FALSE	Not listed	Not listed	Not assessed	Not assessed	FALSE	FALSE
769	796	Spider	Agelenidae	Lineacoelotes	longicephalus	Xu, Li & Wang	2008	0	China		WSC	Lineacoelotes longicephalus	Lineacoelotes longicephalus	Lineacoelotes	FALSE	FALSE	FALSE	FALSE	FALSE	FALSE	FALSE	FALSE	FALSE	FALSE	FALSE	FALSE	FALSE	FALSE	FALSE	FALSE	FALSE	FALSE	Not listed	Not listed	Not assessed	Not assessed	FALSE	FALSE
770	797	Spider	Agelenidae	Lineacoelotes	nitidus	Li & Zhang	2002	1	China		WSC	Lineacoelotes nitidus	Lineacoelotes nitidus;Coelotes nitidus	Lineacoelotes;Coelotes	FALSE	FALSE	FALSE	FALSE	FALSE	FALSE	FALSE	FALSE	FALSE	FALSE	FALSE	FALSE	FALSE	FALSE	FALSE	FALSE	FALSE	FALSE	Not listed	Not listed	Not assessed	Not assessed	FALSE	FALSE
771	798	Spider	Agelenidae	Lineacoelotes	strenuus	Xu, Li & Wang	2008	0	China		WSC	Lineacoelotes strenuus	Lineacoelotes strenuus	Lineacoelotes	FALSE	FALSE	FALSE	FALSE	FALSE	FALSE	FALSE	FALSE	FALSE	FALSE	FALSE	FALSE	FALSE	FALSE	FALSE	FALSE	FALSE	FALSE	Not listed	Not listed	Not assessed	Not assessed	FALSE	FALSE
772	799	Spider	Agelenidae	Longicoelotes	karschi	Wang	2002	0	China		WSC	Longicoelotes karschi	Longicoelotes karschi;Coelotes m�llendorffi;Coelotes mollendorffi;Coelotes moellendorfi	Longicoelotes;Coelotes	FALSE	FALSE	FALSE	FALSE	FALSE	FALSE	FALSE	FALSE	FALSE	FALSE	FALSE	FALSE	FALSE	FALSE	FALSE	FALSE	FALSE	FALSE	Not listed	Not listed	Not assessed	Not assessed	FALSE	FALSE
773	800	Spider	Agelenidae	Longicoelotes	kulianganus	Chamberlin	1924	1	China		WSC	Longicoelotes kulianganus	Longicoelotes kulianganus;Coelotes kulianganus	Longicoelotes;Coelotes	FALSE	FALSE	FALSE	FALSE	FALSE	FALSE	FALSE	FALSE	FALSE	FALSE	FALSE	FALSE	FALSE	FALSE	FALSE	FALSE	FALSE	FALSE	Not listed	Not listed	Not assessed	Not assessed	FALSE	FALSE
774	801	Spider	Agelenidae	Longicoelotes	senkakuensis	Shimojana	2000	1	Japan (Ryukyu Is.)		WSC	Longicoelotes senkakuensis	Longicoelotes senkakuensis;Coelotes senkakuensis	Longicoelotes;Coelotes	FALSE	FALSE	FALSE	FALSE	FALSE	FALSE	FALSE	FALSE	FALSE	FALSE	FALSE	FALSE	FALSE	FALSE	FALSE	FALSE	FALSE	FALSE	Not listed	Not listed	Not assessed	Not assessed	FALSE	FALSE
775	802	Spider	Agelenidae	Lycosoides	caparti	de Blauwe	1980	1	Morocco, Algeria		WSC	Lycosoides caparti	Lycosoides caparti;Textrix caparti	Lycosoides;Textrix	FALSE	FALSE	FALSE	FALSE	FALSE	FALSE	FALSE	FALSE	FALSE	FALSE	FALSE	FALSE	FALSE	FALSE	FALSE	FALSE	FALSE	FALSE	Not listed	Not listed	Not assessed	Not assessed	FALSE	FALSE
776	803	Spider	Agelenidae	Lycosoides	coarctata	Dufour	1831	1	Mediterranean		WSC	Lycosoides coarctata	Lycosoides coarctata;Aranea coarctata;Textrix ferruginea;Tegenaria coarctata;Lycosoides rufipes;Sparassus ferrugineus;Textrix obscura;Philoica coarctata;Textrix puta;Textrix moggridgei;Textrix coarctata	Lycosoides;Aranea;Textrix;Tegenaria;Sparassus;Philoica	FALSE	FALSE	FALSE	FALSE	FALSE	FALSE	FALSE	TRUE	FALSE	FALSE	FALSE	FALSE	FALSE	FALSE	FALSE	FALSE	FALSE	FALSE	Not listed	Not listed	Not assessed	Not assessed	FALSE	FALSE
777	804	Spider	Agelenidae	Lycosoides	crassivulva	Denis	1954	1	Morocco		WSC	Lycosoides crassivulva	Lycosoides crassivulva;Textrix crassivulva;Lycosoides coarctata	Lycosoides;Textrix	FALSE	FALSE	FALSE	FALSE	FALSE	FALSE	FALSE	FALSE	FALSE	FALSE	FALSE	FALSE	FALSE	FALSE	FALSE	FALSE	FALSE	FALSE	Not listed	Not listed	Not assessed	Not assessed	FALSE	FALSE
778	805	Spider	Agelenidae	Lycosoides	flavomaculata	Lucas	1846	0	Mediterranean		WSC	Lycosoides flavomaculata	Lycosoides flavomaculata;Lycosoides flavo-maculata;Textrix flavomaculata	Lycosoides;Textrix	FALSE	FALSE	FALSE	FALSE	FALSE	FALSE	FALSE	FALSE	FALSE	FALSE	FALSE	FALSE	FALSE	FALSE	FALSE	FALSE	FALSE	FALSE	Not listed	Not listed	Not assessed	Not assessed	FALSE	FALSE
779	806	Spider	Agelenidae	Lycosoides	instabilis	Denis	1954	1	Morocco		WSC	Lycosoides instabilis	Lycosoides instabilis;Textrix instabilis	Lycosoides;Textrix	FALSE	FALSE	FALSE	FALSE	FALSE	FALSE	FALSE	FALSE	FALSE	FALSE	FALSE	FALSE	FALSE	FALSE	FALSE	FALSE	FALSE	FALSE	Not listed	Not listed	Not assessed	Not assessed	FALSE	FALSE
780	807	Spider	Agelenidae	Lycosoides	lehtineni	Marusik & Guseinov	2003	0	Azerbaijan		WSC	Lycosoides lehtineni	Lycosoides lehtineni	Lycosoides	FALSE	FALSE	FALSE	FALSE	FALSE	FALSE	FALSE	FALSE	FALSE	FALSE	FALSE	FALSE	FALSE	FALSE	FALSE	FALSE	FALSE	FALSE	Not listed	Not listed	Not assessed	Not assessed	FALSE	FALSE
781	808	Spider	Agelenidae	Lycosoides	leprieuri	Simon	1875	1	Algeria, Tunisia		WSC	Lycosoides leprieuri	Lycosoides leprieuri;Textrix leprieuri	Lycosoides;Textrix	FALSE	FALSE	FALSE	FALSE	FALSE	FALSE	FALSE	FALSE	FALSE	FALSE	FALSE	FALSE	FALSE	FALSE	FALSE	FALSE	FALSE	FALSE	Not listed	Not listed	Not assessed	Not assessed	FALSE	FALSE
782	809	Spider	Agelenidae	Lycosoides	parva	Denis	1954	1	Morocco		WSC	Lycosoides parva	Lycosoides parva;Textrix parva	Lycosoides;Textrix	FALSE	FALSE	FALSE	FALSE	FALSE	FALSE	FALSE	FALSE	FALSE	FALSE	FALSE	FALSE	FALSE	FALSE	FALSE	FALSE	FALSE	FALSE	Not listed	Not listed	Not assessed	Not assessed	FALSE	FALSE
783	810	Spider	Agelenidae	Lycosoides	subfasciata	Simon	1870	1	Morocco, Algeria		WSC	Lycosoides subfasciata	Lycosoides subfasciata;Textrix subfasciata	Lycosoides;Textrix	FALSE	FALSE	FALSE	FALSE	FALSE	FALSE	FALSE	FALSE	FALSE	FALSE	FALSE	FALSE	FALSE	FALSE	FALSE	FALSE	FALSE	FALSE	Not listed	Not listed	Not assessed	Not assessed	FALSE	FALSE
784	811	Spider	Agelenidae	Lycosoides	variegata	Simon	1870	1	Spain, Morocco, Algeria		WSC	Lycosoides variegata	Lycosoides variegata;Textrix variegata;Lycosoides carpati	Lycosoides;Textrix	FALSE	FALSE	FALSE	FALSE	FALSE	FALSE	FALSE	FALSE	FALSE	FALSE	FALSE	FALSE	FALSE	FALSE	FALSE	FALSE	FALSE	FALSE	Not listed	Not listed	Not assessed	Not assessed	FALSE	FALSE
785	812	Spider	Agelenidae	Mahura	accola	Forster & Wilton	1973	0	New Zealand		WSC	Mahura accola	Mahura accola	Mahura	FALSE	FALSE	FALSE	FALSE	FALSE	FALSE	FALSE	FALSE	FALSE	FALSE	FALSE	FALSE	FALSE	FALSE	FALSE	FALSE	FALSE	FALSE	Not listed	Not listed	Not assessed	Not assessed	FALSE	FALSE
786	813	Spider	Agelenidae	Mahura	bainhamensis	Forster & Wilton	1973	0	New Zealand		WSC	Mahura bainhamensis	Mahura bainhamensis	Mahura	FALSE	FALSE	FALSE	FALSE	FALSE	FALSE	FALSE	FALSE	FALSE	FALSE	FALSE	FALSE	FALSE	FALSE	FALSE	FALSE	FALSE	FALSE	Not listed	Not listed	Not assessed	Not assessed	FALSE	FALSE
787	814	Spider	Agelenidae	Mahura	boara	Forster & Wilton	1973	0	New Zealand		WSC	Mahura boara	Mahura boara	Mahura	FALSE	FALSE	FALSE	FALSE	FALSE	FALSE	FALSE	FALSE	FALSE	FALSE	FALSE	FALSE	FALSE	FALSE	FALSE	FALSE	FALSE	FALSE	Not listed	Not listed	Not assessed	Not assessed	FALSE	FALSE
788	815	Spider	Agelenidae	Mahura	crypta	Forster & Wilton	1973	0	New Zealand		WSC	Mahura crypta	Mahura crypta	Mahura	FALSE	FALSE	FALSE	FALSE	FALSE	FALSE	FALSE	FALSE	FALSE	FALSE	FALSE	FALSE	FALSE	FALSE	FALSE	FALSE	FALSE	FALSE	Not listed	Not listed	Not assessed	Not assessed	FALSE	FALSE
789	816	Spider	Agelenidae	Mahura	detrita	Forster & Wilton	1973	0	New Zealand		WSC	Mahura detrita	Mahura detrita	Mahura	FALSE	FALSE	FALSE	FALSE	FALSE	FALSE	FALSE	FALSE	FALSE	FALSE	FALSE	FALSE	FALSE	FALSE	FALSE	FALSE	FALSE	FALSE	Not listed	Not listed	Not assessed	Not assessed	FALSE	FALSE
790	817	Spider	Agelenidae	Mahura	hinua	Forster & Wilton	1973	0	New Zealand		WSC	Mahura hinua	Mahura hinua	Mahura	FALSE	FALSE	FALSE	FALSE	FALSE	FALSE	FALSE	FALSE	FALSE	FALSE	FALSE	FALSE	FALSE	FALSE	FALSE	FALSE	FALSE	FALSE	Not listed	Not listed	Not assessed	Not assessed	FALSE	FALSE
791	818	Spider	Agelenidae	Mahura	musca	Forster & Wilton	1973	0	New Zealand		WSC	Mahura musca	Mahura musca	Mahura	FALSE	FALSE	FALSE	FALSE	FALSE	FALSE	FALSE	FALSE	FALSE	FALSE	FALSE	FALSE	FALSE	FALSE	FALSE	FALSE	FALSE	FALSE	Not listed	Not listed	Not assessed	Not assessed	FALSE	FALSE
792	819	Spider	Agelenidae	Mahura	rubella	Forster & Wilton	1973	0	New Zealand		WSC	Mahura rubella	Mahura rubella	Mahura	FALSE	FALSE	FALSE	FALSE	FALSE	FALSE	FALSE	FALSE	FALSE	FALSE	FALSE	FALSE	FALSE	FALSE	FALSE	FALSE	FALSE	FALSE	Not listed	Not listed	Not assessed	Not assessed	FALSE	FALSE
793	820	Spider	Agelenidae	Mahura	rufula	Forster & Wilton	1973	0	New Zealand		WSC	Mahura rufula	Mahura rufula	Mahura	FALSE	FALSE	FALSE	FALSE	FALSE	FALSE	FALSE	FALSE	FALSE	FALSE	FALSE	FALSE	FALSE	FALSE	FALSE	FALSE	FALSE	FALSE	Not listed	Not listed	Not assessed	Not assessed	FALSE	FALSE
794	821	Spider	Agelenidae	Mahura	scuta	Forster & Wilton	1973	0	New Zealand		WSC	Mahura scuta	Mahura scuta	Mahura	FALSE	FALSE	FALSE	FALSE	FALSE	FALSE	FALSE	FALSE	FALSE	FALSE	FALSE	FALSE	FALSE	FALSE	FALSE	FALSE	FALSE	FALSE	Not listed	Not listed	Not assessed	Not assessed	FALSE	FALSE
795	822	Spider	Agelenidae	Mahura	sorenseni	Forster & Wilton	1973	0	New Zealand		WSC	Mahura sorenseni	Mahura sorenseni	Mahura	FALSE	FALSE	FALSE	FALSE	FALSE	FALSE	FALSE	FALSE	FALSE	FALSE	FALSE	FALSE	FALSE	FALSE	FALSE	FALSE	FALSE	FALSE	Not listed	Not listed	Not assessed	Not assessed	FALSE	FALSE
796	823	Spider	Agelenidae	Mahura	southgatei	Forster & Wilton	1973	0	New Zealand		WSC	Mahura southgatei	Mahura southgatei	Mahura	FALSE	FALSE	FALSE	FALSE	FALSE	FALSE	FALSE	FALSE	FALSE	FALSE	FALSE	FALSE	FALSE	FALSE	FALSE	FALSE	FALSE	FALSE	Not listed	Not listed	Not assessed	Not assessed	FALSE	FALSE
797	824	Spider	Agelenidae	Mahura	spinosa	Forster & Wilton	1973	0	New Zealand		WSC	Mahura spinosa	Mahura spinosa	Mahura	FALSE	FALSE	FALSE	FALSE	FALSE	FALSE	FALSE	FALSE	FALSE	FALSE	FALSE	FALSE	FALSE	FALSE	FALSE	FALSE	FALSE	FALSE	Not listed	Not listed	Not assessed	Not assessed	FALSE	FALSE
798	825	Spider	Agelenidae	Mahura	spinosoides	Forster & Wilton	1973	0	New Zealand		WSC	Mahura spinosoides	Mahura spinosoides	Mahura	FALSE	FALSE	FALSE	FALSE	FALSE	FALSE	FALSE	FALSE	FALSE	FALSE	FALSE	FALSE	FALSE	FALSE	FALSE	FALSE	FALSE	FALSE	Not listed	Not listed	Not assessed	Not assessed	FALSE	FALSE
799	826	Spider	Agelenidae	Mahura	takahea	Forster & Wilton	1973	0	New Zealand		WSC	Mahura takahea	Mahura takahea	Mahura	FALSE	FALSE	FALSE	FALSE	FALSE	FALSE	FALSE	FALSE	FALSE	FALSE	FALSE	FALSE	FALSE	FALSE	FALSE	FALSE	FALSE	FALSE	Not listed	Not listed	Not assessed	Not assessed	FALSE	FALSE
800	827	Spider	Agelenidae	Mahura	tarsa	Forster & Wilton	1973	0	New Zealand		WSC	Mahura tarsa	Mahura tarsa	Mahura	FALSE	FALSE	FALSE	FALSE	FALSE	FALSE	FALSE	FALSE	FALSE	FALSE	FALSE	FALSE	FALSE	FALSE	FALSE	FALSE	FALSE	FALSE	Not listed	Not listed	Not assessed	Not assessed	FALSE	FALSE
801	828	Spider	Agelenidae	Mahura	turris	Forster & Wilton	1973	0	New Zealand		WSC	Mahura turris	Mahura turris	Mahura	FALSE	FALSE	FALSE	FALSE	FALSE	FALSE	FALSE	FALSE	FALSE	FALSE	FALSE	FALSE	FALSE	FALSE	FALSE	FALSE	FALSE	FALSE	Not listed	Not listed	Not assessed	Not assessed	FALSE	FALSE
802	829	Spider	Agelenidae	Mahura	vella	Forster & Wilton	1973	0	New Zealand		WSC	Mahura vella	Mahura vella	Mahura	FALSE	FALSE	FALSE	FALSE	FALSE	FALSE	FALSE	FALSE	FALSE	FALSE	FALSE	FALSE	FALSE	FALSE	FALSE	FALSE	FALSE	FALSE	Not listed	Not listed	Not assessed	Not assessed	FALSE	FALSE
803	830	Spider	Agelenidae	Maimuna	bovierlapierrei	Kulczyński	1911	1	Lebanon, Israel		WSC	Maimuna bovierlapierrei	Maimuna bovierlapierrei;Textrix bovier-lapierrei;Maimuna bovier-lapierrei;Textrix bovierlapierrei;Textrix libanica	Maimuna;Textrix	FALSE	FALSE	FALSE	FALSE	FALSE	FALSE	FALSE	FALSE	FALSE	FALSE	FALSE	FALSE	FALSE	FALSE	FALSE	FALSE	FALSE	FALSE	Not listed	Not listed	Not assessed	Not assessed	FALSE	FALSE
804	831	Spider	Agelenidae	Maimuna	cariae	Brignoli	1978	0	Turkey		WSC	Maimuna cariae	Maimuna cariae	Maimuna	FALSE	FALSE	FALSE	FALSE	FALSE	FALSE	FALSE	FALSE	FALSE	FALSE	FALSE	FALSE	FALSE	FALSE	FALSE	FALSE	FALSE	FALSE	Not listed	Not listed	Not assessed	Not assessed	FALSE	FALSE
805	832	Spider	Agelenidae	Maimuna	carmelica	Levy	1996	0	Israel		WSC	Maimuna carmelica	Maimuna carmelica	Maimuna	FALSE	FALSE	FALSE	FALSE	FALSE	FALSE	FALSE	FALSE	FALSE	FALSE	FALSE	FALSE	FALSE	FALSE	FALSE	FALSE	FALSE	FALSE	Not listed	Not listed	Not assessed	Not assessed	FALSE	FALSE
806	833	Spider	Agelenidae	Maimuna	cretica	Kulczyński	1903	1	Greece (incl. Crete)		WSC	Maimuna cretica	Maimuna cretica;Textrix cretica	Maimuna;Textrix	FALSE	FALSE	FALSE	FALSE	FALSE	FALSE	FALSE	FALSE	FALSE	FALSE	FALSE	FALSE	FALSE	FALSE	FALSE	FALSE	FALSE	FALSE	Not listed	Not listed	Not assessed	Not assessed	FALSE	FALSE
807	834	Spider	Agelenidae	Maimuna	inornata	O. Pickard-Cambridge	1872	1	Greece, Syria, Israel		WSC	Maimuna inornata	Maimuna inornata;Textrix inornata;Lycosoides coarctata;Textrix i.	Maimuna;Textrix;Lycosoides	FALSE	FALSE	FALSE	FALSE	FALSE	FALSE	FALSE	FALSE	FALSE	FALSE	FALSE	FALSE	FALSE	FALSE	FALSE	FALSE	FALSE	FALSE	Not listed	Not listed	Not assessed	Not assessed	FALSE	FALSE
808	835	Spider	Agelenidae	Maimuna	meronis	Levy	1996	0	Israel		WSC	Maimuna meronis	Maimuna meronis	Maimuna	FALSE	FALSE	FALSE	FALSE	FALSE	FALSE	FALSE	FALSE	FALSE	FALSE	FALSE	FALSE	FALSE	FALSE	FALSE	FALSE	FALSE	FALSE	Not listed	Not listed	Not assessed	Not assessed	FALSE	FALSE
809	836	Spider	Agelenidae	Maimuna	vestita	C. L. Koch	1841	1	Eastern Mediterranean		WSC	Maimuna vestita	Maimuna vestita;Textrix vestita;Textrix vestiva	Maimuna;Textrix	FALSE	FALSE	FALSE	FALSE	FALSE	FALSE	FALSE	FALSE	FALSE	FALSE	FALSE	FALSE	FALSE	FALSE	FALSE	FALSE	FALSE	FALSE	Not listed	Not listed	Not assessed	Not assessed	FALSE	FALSE
810	837	Spider	Agelenidae	Malthonica	africana	Simon & Fage	1922	0	East Africa		WSC	Malthonica africana	Malthonica africana	Malthonica	FALSE	FALSE	FALSE	FALSE	FALSE	FALSE	FALSE	FALSE	FALSE	FALSE	FALSE	FALSE	FALSE	FALSE	FALSE	FALSE	FALSE	FALSE	Not listed	Not listed	Not assessed	Not assessed	FALSE	FALSE
811	838	Spider	Agelenidae	Malthonica	daedali	Brignoli	1980	0	Greece (Crete)		WSC	Malthonica daedali	Malthonica daedali	Malthonica	FALSE	FALSE	FALSE	FALSE	FALSE	FALSE	FALSE	FALSE	FALSE	FALSE	FALSE	FALSE	FALSE	FALSE	FALSE	FALSE	FALSE	FALSE	Not listed	Not listed	Not assessed	Not assessed	FALSE	FALSE
812	839	Spider	Agelenidae	Malthonica	lusitanica	Simon	1898	0	Portugal to France		WSC	Malthonica lusitanica	Malthonica lusitanica	Malthonica	FALSE	FALSE	FALSE	FALSE	FALSE	FALSE	FALSE	FALSE	FALSE	FALSE	FALSE	FALSE	FALSE	FALSE	FALSE	FALSE	FALSE	FALSE	Not listed	Not listed	Not assessed	Not assessed	FALSE	FALSE
813	840	Spider	Agelenidae	Malthonica	minoa	Brignoli	1976	1	Greece (Crete)		WSC	Malthonica minoa	Malthonica minoa;Cicurina minoa	Malthonica;Cicurina	FALSE	FALSE	FALSE	FALSE	FALSE	FALSE	FALSE	FALSE	FALSE	FALSE	FALSE	FALSE	FALSE	TRUE	FALSE	FALSE	FALSE	FALSE	Not listed	Not listed	Not assessed	Not assessed	FALSE	FALSE
814	841	Spider	Agelenidae	Malthonica	oceanica	Barrientos & Cardoso	2007	0	Portugal		WSC	Malthonica oceanica	Malthonica oceanica	Malthonica	FALSE	FALSE	FALSE	FALSE	FALSE	FALSE	FALSE	FALSE	FALSE	FALSE	FALSE	FALSE	FALSE	FALSE	FALSE	FALSE	FALSE	FALSE	Not listed	Not listed	Not assessed	Not assessed	FALSE	FALSE
815	842	Spider	Agelenidae	Malthonica	paraschiae	Brignoli	1984	0	Greece		WSC	Malthonica paraschiae	Malthonica paraschiae	Malthonica	FALSE	FALSE	FALSE	FALSE	FALSE	FALSE	FALSE	FALSE	FALSE	FALSE	FALSE	FALSE	FALSE	FALSE	FALSE	FALSE	FALSE	FALSE	Not listed	Not listed	Not assessed	Not assessed	FALSE	FALSE
816	843	Spider	Agelenidae	Malthonica	spinipalpis	Deltshev	1990	0	Greece		WSC	Malthonica spinipalpis	Malthonica spinipalpis	Malthonica	FALSE	FALSE	FALSE	FALSE	FALSE	FALSE	FALSE	FALSE	FALSE	FALSE	FALSE	FALSE	FALSE	FALSE	FALSE	FALSE	FALSE	FALSE	Not listed	Not listed	Not assessed	Not assessed	FALSE	FALSE
817	844	Spider	Agelenidae	Melpomene	bicavata	F. O. Pickard-Cambridge	1902	1	Mexico		WSC	Melpomene bicavata	Melpomene bicavata;Agelenopsis bicavata;Agelena bicavata	Melpomene;Agelenopsis;Agelena	FALSE	FALSE	FALSE	FALSE	FALSE	FALSE	FALSE	TRUE	FALSE	FALSE	FALSE	FALSE	FALSE	FALSE	FALSE	FALSE	FALSE	FALSE	Not listed	Not listed	Not assessed	Not assessed	FALSE	FALSE
818	845	Spider	Agelenidae	Novalena	bipunctata	Roth	1967	0	Mexico, Trinidad		WSC	Novalena bipunctata	Novalena bipunctata;Melpomene bipunctata	Novalena;Melpomene	FALSE	FALSE	FALSE	FALSE	FALSE	FALSE	FALSE	FALSE	FALSE	FALSE	FALSE	FALSE	FALSE	FALSE	FALSE	FALSE	FALSE	FALSE	Not listed	Not listed	Not assessed	Not assessed	FALSE	FALSE
819	846	Spider	Agelenidae	Melpomene	chiricana	Chamberlin & Ivie	1942	0	Panama		WSC	Melpomene chiricana	Melpomene chiricana	Melpomene	FALSE	FALSE	FALSE	FALSE	FALSE	FALSE	FALSE	FALSE	FALSE	FALSE	FALSE	FALSE	FALSE	FALSE	FALSE	FALSE	FALSE	FALSE	Not listed	Not listed	Not assessed	Not assessed	FALSE	FALSE
820	847	Spider	Agelenidae	Melpomene	coahuilana	Gertsch & Davis	1940	1	Mexico		WSC	Melpomene coahuilana	Melpomene coahuilana;Agelena coahuilana	Melpomene;Agelena	FALSE	FALSE	FALSE	FALSE	FALSE	FALSE	FALSE	TRUE	FALSE	FALSE	FALSE	FALSE	FALSE	FALSE	FALSE	FALSE	FALSE	FALSE	Not listed	Not listed	Not assessed	Not assessed	FALSE	FALSE
821	848	Spider	Agelenidae	Melpomene	elegans	O. Pickard-Cambridge	1898	0	Mexico		WSC	Melpomene elegans	Melpomene elegans;Agelenopsis elegans;Agelena elegans	Melpomene;Agelenopsis;Agelena	FALSE	FALSE	FALSE	FALSE	FALSE	FALSE	FALSE	TRUE	FALSE	FALSE	FALSE	FALSE	FALSE	FALSE	FALSE	FALSE	FALSE	FALSE	Not listed	Not listed	Not assessed	Not assessed	FALSE	FALSE
822	849	Spider	Agelenidae	Melpomene	panamana	Petrunkevitch	1925	1	Panama		WSC	Melpomene panamana	Melpomene panamana;Agelena panamana	Melpomene;Agelena	FALSE	FALSE	FALSE	FALSE	FALSE	FALSE	FALSE	TRUE	FALSE	FALSE	FALSE	FALSE	FALSE	FALSE	FALSE	FALSE	FALSE	FALSE	Not listed	Not listed	Not assessed	Not assessed	FALSE	FALSE
823	850	Spider	Agelenidae	Melpomene	penetralis	F. O. Pickard-Cambridge	1902	1	Costa Rica		WSC	Melpomene penetralis	Melpomene penetralis;Agelenopsis penetralis;Agelena penetralis	Melpomene;Agelenopsis;Agelena	FALSE	FALSE	FALSE	FALSE	FALSE	FALSE	FALSE	TRUE	FALSE	FALSE	FALSE	FALSE	FALSE	FALSE	FALSE	FALSE	FALSE	FALSE	Not listed	Not listed	Not assessed	Not assessed	FALSE	FALSE
824	851	Spider	Agelenidae	Melpomene	plesia	Chamberlin & Ivie	1942	0	Panama		WSC	Melpomene plesia	Melpomene plesia	Melpomene	FALSE	FALSE	FALSE	FALSE	FALSE	FALSE	FALSE	FALSE	FALSE	FALSE	FALSE	FALSE	FALSE	FALSE	FALSE	FALSE	FALSE	FALSE	Not listed	Not listed	Not assessed	Not assessed	FALSE	FALSE
825	852	Spider	Agelenidae	Melpomene	quadrata	Kraus	1955	1	El Salvador		WSC	Melpomene quadrata	Melpomene quadrata;Agelenopsis quadrata;Ritalena quadrata	Melpomene;Agelenopsis;Ritalena	FALSE	FALSE	FALSE	FALSE	FALSE	FALSE	FALSE	FALSE	FALSE	FALSE	FALSE	FALSE	FALSE	FALSE	FALSE	FALSE	FALSE	FALSE	Not listed	Not listed	Not assessed	Not assessed	FALSE	FALSE
826	853	Spider	Agelenidae	Melpomene	rita	Chamberlin & Ivie	1941	1	USA		WSC	Melpomene rita	Melpomene rita;Ritalena rita	Melpomene;Ritalena	FALSE	FALSE	FALSE	FALSE	FALSE	FALSE	FALSE	FALSE	FALSE	FALSE	FALSE	FALSE	FALSE	FALSE	FALSE	FALSE	FALSE	FALSE	Not listed	Not listed	Not assessed	Not assessed	FALSE	FALSE
827	854	Spider	Agelenidae	Melpomene	singula	Gertsch & Ivie	1936	1	Mexico		WSC	Melpomene singula	Melpomene singula;Agelena singula	Melpomene;Agelena	FALSE	FALSE	FALSE	FALSE	FALSE	FALSE	FALSE	TRUE	FALSE	FALSE	FALSE	FALSE	FALSE	FALSE	FALSE	FALSE	FALSE	FALSE	Not listed	Not listed	Not assessed	Not assessed	FALSE	FALSE
828	855	Spider	Agelenidae	Melpomene	transversa	F. O. Pickard-Cambridge	1902	1	Mexico		WSC	Melpomene transversa	Melpomene transversa;Agelenopsis transversa;Agelena transversa	Melpomene;Agelenopsis;Agelena	FALSE	FALSE	FALSE	FALSE	FALSE	FALSE	FALSE	TRUE	FALSE	FALSE	FALSE	FALSE	FALSE	FALSE	FALSE	FALSE	FALSE	FALSE	Not listed	Not listed	Not assessed	Not assessed	FALSE	FALSE
829	856	Spider	Agelenidae	Mistaria	leucopyga	Pavesi	1883	1	Central, East Africa, Yemen		WSC	Mistaria leucopyga	Mistaria leucopyga;Agalena leucopyga;Agelena leucopyga	Mistaria;Agalena;Agelena	FALSE	FALSE	FALSE	FALSE	FALSE	FALSE	FALSE	TRUE	FALSE	FALSE	FALSE	FALSE	FALSE	FALSE	FALSE	FALSE	FALSE	FALSE	Not listed	Not listed	Not assessed	Not assessed	FALSE	FALSE
830	858	Spider	Stiphidiidae	Neoramia	allanae	Forster & Wilton	1973	0	New Zealand		WSC	Neoramia allanae	Neoramia allanae	Neoramia	FALSE	FALSE	FALSE	FALSE	FALSE	FALSE	FALSE	FALSE	FALSE	FALSE	FALSE	FALSE	FALSE	FALSE	FALSE	FALSE	FALSE	FALSE	Not listed	Not listed	Not assessed	Not assessed	FALSE	FALSE
831	859	Spider	Stiphidiidae	Neoramia	alta	Forster & Wilton	1973	0	New Zealand		WSC	Neoramia alta	Neoramia alta	Neoramia	FALSE	FALSE	FALSE	FALSE	FALSE	FALSE	FALSE	FALSE	FALSE	FALSE	FALSE	FALSE	FALSE	FALSE	FALSE	FALSE	FALSE	FALSE	Not listed	Not listed	Not assessed	Not assessed	FALSE	FALSE
832	860	Spider	Stiphidiidae	Neoramia	charybdis	Hogg	1910	1	New Zealand		WSC	Neoramia charybdis	Neoramia charybdis;Amaurobius charybdis;Ixeuticus charybdis;Oramia charybdis	Neoramia;Amaurobius;Ixeuticus;Oramia	FALSE	FALSE	FALSE	FALSE	FALSE	FALSE	FALSE	FALSE	FALSE	FALSE	FALSE	FALSE	FALSE	FALSE	FALSE	FALSE	FALSE	FALSE	Not listed	Not listed	Not assessed	Not assessed	FALSE	FALSE
833	861	Spider	Stiphidiidae	Neoramia	childi	Forster & Wilton	1973	0	New Zealand		WSC	Neoramia childi	Neoramia childi	Neoramia	FALSE	FALSE	FALSE	FALSE	FALSE	FALSE	FALSE	FALSE	FALSE	FALSE	FALSE	FALSE	FALSE	FALSE	FALSE	FALSE	FALSE	FALSE	Not listed	Not listed	Not assessed	Not assessed	FALSE	FALSE
834	862	Spider	Stiphidiidae	Neoramia	crucifera	Hogg	1909	1	New Zealand (Auckland Is.)		WSC	Neoramia crucifera	Neoramia crucifera;Rubrius cruciferus;Oramia rubrioides;Oramia c.;Oramia crucifera	Neoramia;Rubrius;Oramia	FALSE	FALSE	FALSE	FALSE	FALSE	FALSE	FALSE	FALSE	FALSE	FALSE	FALSE	FALSE	FALSE	FALSE	FALSE	FALSE	FALSE	FALSE	Not listed	Not listed	Not assessed	Not assessed	FALSE	FALSE
835	863	Spider	Stiphidiidae	Neoramia	finschi	L. Koch	1872	1	New Zealand		WSC	Neoramia finschi	Neoramia finschi;Amaurobius finschii;Ixeuticus finschi	Neoramia;Amaurobius;Ixeuticus	FALSE	FALSE	FALSE	FALSE	FALSE	FALSE	FALSE	FALSE	FALSE	FALSE	FALSE	FALSE	FALSE	FALSE	FALSE	FALSE	FALSE	FALSE	Not listed	Not listed	Not assessed	Not assessed	FALSE	FALSE
836	864	Spider	Stiphidiidae	Neoramia	fiordensis	Forster & Wilton	1973	0	New Zealand		WSC	Neoramia fiordensis	Neoramia fiordensis	Neoramia	FALSE	FALSE	FALSE	FALSE	FALSE	FALSE	FALSE	FALSE	FALSE	FALSE	FALSE	FALSE	FALSE	FALSE	FALSE	FALSE	FALSE	FALSE	Not listed	Not listed	Not assessed	Not assessed	FALSE	FALSE
837	865	Spider	Stiphidiidae	Neoramia	hoggi	Forster	1964	1	New Zealand (Campbell Is.)		WSC	Neoramia hoggi	Neoramia hoggi;Oramia hoggi	Neoramia;Oramia	FALSE	FALSE	FALSE	FALSE	FALSE	FALSE	FALSE	FALSE	FALSE	FALSE	FALSE	FALSE	FALSE	FALSE	FALSE	FALSE	FALSE	FALSE	Not listed	Not listed	Not assessed	Not assessed	FALSE	FALSE
838	866	Spider	Stiphidiidae	Neoramia	hokina	Forster & Wilton	1973	0	New Zealand		WSC	Neoramia hokina	Neoramia hokina	Neoramia	FALSE	FALSE	FALSE	FALSE	FALSE	FALSE	FALSE	FALSE	FALSE	FALSE	FALSE	FALSE	FALSE	FALSE	FALSE	FALSE	FALSE	FALSE	Not listed	Not listed	Not assessed	Not assessed	FALSE	FALSE
839	867	Spider	Stiphidiidae	Neoramia	janus	Bryant	1935	1	New Zealand		WSC	Neoramia janus	Neoramia janus;Ixeuticus janus	Neoramia;Ixeuticus	FALSE	FALSE	FALSE	FALSE	FALSE	FALSE	FALSE	FALSE	FALSE	FALSE	FALSE	FALSE	FALSE	FALSE	FALSE	FALSE	FALSE	FALSE	Not listed	Not listed	Not assessed	Not assessed	FALSE	FALSE
840	868	Spider	Stiphidiidae	Neoramia	koha	Forster & Wilton	1973	0	New Zealand		WSC	Neoramia koha	Neoramia koha	Neoramia	FALSE	FALSE	FALSE	FALSE	FALSE	FALSE	FALSE	FALSE	FALSE	FALSE	FALSE	FALSE	FALSE	FALSE	FALSE	FALSE	FALSE	FALSE	Not listed	Not listed	Not assessed	Not assessed	FALSE	FALSE
841	869	Spider	Stiphidiidae	Neoramia	komata	Forster & Wilton	1973	0	New Zealand		WSC	Neoramia komata	Neoramia komata	Neoramia	FALSE	FALSE	FALSE	FALSE	FALSE	FALSE	FALSE	FALSE	FALSE	FALSE	FALSE	FALSE	FALSE	FALSE	FALSE	FALSE	FALSE	FALSE	Not listed	Not listed	Not assessed	Not assessed	FALSE	FALSE
842	870	Spider	Stiphidiidae	Neoramia	mamoea	Forster & Wilton	1973	0	New Zealand		WSC	Neoramia mamoea	Neoramia mamoea	Neoramia	FALSE	FALSE	FALSE	FALSE	FALSE	FALSE	FALSE	FALSE	FALSE	FALSE	FALSE	FALSE	FALSE	FALSE	FALSE	FALSE	FALSE	FALSE	Not listed	Not listed	Not assessed	Not assessed	FALSE	FALSE
843	871	Spider	Stiphidiidae	Neoramia	marama	Forster & Wilton	1973	0	New Zealand		WSC	Neoramia marama	Neoramia marama	Neoramia	FALSE	FALSE	FALSE	FALSE	FALSE	FALSE	FALSE	FALSE	FALSE	FALSE	FALSE	FALSE	FALSE	FALSE	FALSE	FALSE	FALSE	FALSE	Not listed	Not listed	Not assessed	Not assessed	FALSE	FALSE
844	872	Spider	Stiphidiidae	Neoramia	margaretae	Forster & Wilton	1973	0	New Zealand		WSC	Neoramia margaretae	Neoramia margaretae	Neoramia	FALSE	FALSE	FALSE	FALSE	FALSE	FALSE	FALSE	FALSE	FALSE	FALSE	FALSE	FALSE	FALSE	FALSE	FALSE	FALSE	FALSE	FALSE	Not listed	Not listed	Not assessed	Not assessed	FALSE	FALSE
845	873	Spider	Stiphidiidae	Neoramia	matua	Forster & Wilton	1973	0	New Zealand		WSC	Neoramia matua	Neoramia matua	Neoramia	FALSE	FALSE	FALSE	FALSE	FALSE	FALSE	FALSE	FALSE	FALSE	FALSE	FALSE	FALSE	FALSE	FALSE	FALSE	FALSE	FALSE	FALSE	Not listed	Not listed	Not assessed	Not assessed	FALSE	FALSE
846	874	Spider	Stiphidiidae	Neoramia	minuta	Forster & Wilton	1973	0	New Zealand		WSC	Neoramia minuta	Neoramia minuta	Neoramia	FALSE	FALSE	FALSE	FALSE	FALSE	FALSE	FALSE	FALSE	FALSE	FALSE	FALSE	FALSE	FALSE	FALSE	FALSE	FALSE	FALSE	FALSE	Not listed	Not listed	Not assessed	Not assessed	FALSE	FALSE
847	875	Spider	Stiphidiidae	Neoramia	nana	Forster & Wilton	1973	0	New Zealand		WSC	Neoramia nana	Neoramia nana;Neoramia sana	Neoramia	FALSE	FALSE	FALSE	FALSE	FALSE	FALSE	FALSE	FALSE	FALSE	FALSE	FALSE	FALSE	FALSE	FALSE	FALSE	FALSE	FALSE	FALSE	Not listed	Not listed	Not assessed	Not assessed	FALSE	FALSE
848	876	Spider	Stiphidiidae	Neoramia	oroua	Forster & Wilton	1973	0	New Zealand		WSC	Neoramia oroua	Neoramia oroua	Neoramia	FALSE	FALSE	FALSE	FALSE	FALSE	FALSE	FALSE	FALSE	FALSE	FALSE	FALSE	FALSE	FALSE	FALSE	FALSE	FALSE	FALSE	FALSE	Not listed	Not listed	Not assessed	Not assessed	FALSE	FALSE
849	877	Spider	Stiphidiidae	Neoramia	otagoa	Forster & Wilton	1973	0	New Zealand		WSC	Neoramia otagoa	Neoramia otagoa	Neoramia	FALSE	FALSE	FALSE	FALSE	FALSE	FALSE	FALSE	FALSE	FALSE	FALSE	FALSE	FALSE	FALSE	FALSE	FALSE	FALSE	FALSE	FALSE	Not listed	Not listed	Not assessed	Not assessed	FALSE	FALSE
850	878	Spider	Stiphidiidae	Neoramia	raua	Forster & Wilton	1973	0	New Zealand		WSC	Neoramia raua	Neoramia raua	Neoramia	FALSE	FALSE	FALSE	FALSE	FALSE	FALSE	FALSE	FALSE	FALSE	FALSE	FALSE	FALSE	FALSE	FALSE	FALSE	FALSE	FALSE	FALSE	Not listed	Not listed	Not assessed	Not assessed	FALSE	FALSE
851	879	Spider	Stiphidiidae	Neoramia	setosa	Bryant	1935	1	New Zealand		WSC	Neoramia setosa	Neoramia setosa;Ixeuticus setosus;Ixeuticus charybdis	Neoramia;Ixeuticus	FALSE	FALSE	FALSE	FALSE	FALSE	FALSE	FALSE	FALSE	FALSE	FALSE	FALSE	FALSE	FALSE	FALSE	FALSE	FALSE	FALSE	FALSE	Not listed	Not listed	Not assessed	Not assessed	FALSE	FALSE
852	880	Spider	Agelenidae	Neorepukia	hama	Forster & Wilton	1973	0	New Zealand		WSC	Neorepukia hama	Neorepukia hama	Neorepukia	FALSE	FALSE	FALSE	FALSE	FALSE	FALSE	FALSE	FALSE	FALSE	FALSE	FALSE	FALSE	FALSE	FALSE	FALSE	FALSE	FALSE	FALSE	Not listed	Not listed	Not assessed	Not assessed	FALSE	FALSE
853	881	Spider	Agelenidae	Neorepukia	pilama	Forster & Wilton	1973	0	New Zealand		WSC	Neorepukia pilama	Neorepukia pilama	Neorepukia	FALSE	FALSE	FALSE	FALSE	FALSE	FALSE	FALSE	FALSE	FALSE	FALSE	FALSE	FALSE	FALSE	FALSE	FALSE	FALSE	FALSE	FALSE	Not listed	Not listed	Not assessed	Not assessed	FALSE	FALSE
854	882	Spider	Agelenidae	Neotegenaria	agelenoides	Roth	1967	0	Guyana		WSC	Neotegenaria agelenoides	Neotegenaria agelenoides	Neotegenaria	FALSE	FALSE	FALSE	FALSE	FALSE	FALSE	FALSE	FALSE	FALSE	FALSE	FALSE	FALSE	FALSE	FALSE	FALSE	FALSE	FALSE	FALSE	Not listed	Not listed	Not assessed	Not assessed	FALSE	FALSE
855	883	Spider	Agelenidae	Neowadotes	casabito	Alayón	1995	0	Hispaniola		WSC	Neowadotes casabito	Neowadotes casabito	Neowadotes	FALSE	FALSE	FALSE	FALSE	FALSE	FALSE	FALSE	FALSE	FALSE	FALSE	FALSE	FALSE	FALSE	FALSE	FALSE	FALSE	FALSE	FALSE	Not listed	Not listed	Not assessed	Not assessed	FALSE	FALSE
856	884	Spider	Agelenidae	Notiocoelotes	laosensis	Wang, Xu & Li	2008	0	Laos		WSC	Notiocoelotes laosensis	Notiocoelotes laosensis	Notiocoelotes	FALSE	FALSE	FALSE	FALSE	FALSE	FALSE	FALSE	FALSE	FALSE	FALSE	FALSE	FALSE	FALSE	FALSE	FALSE	FALSE	FALSE	FALSE	Not listed	Not listed	Not assessed	Not assessed	FALSE	FALSE
857	885	Spider	Agelenidae	Notiocoelotes	lingulatus	Wang, Xu & Li	2008	0	China		WSC	Notiocoelotes lingulatus	Notiocoelotes lingulatus	Notiocoelotes	FALSE	FALSE	FALSE	FALSE	FALSE	FALSE	FALSE	FALSE	FALSE	FALSE	FALSE	FALSE	FALSE	FALSE	FALSE	FALSE	FALSE	FALSE	Not listed	Not listed	Not assessed	Not assessed	FALSE	FALSE
858	886	Spider	Agelenidae	Notiocoelotes	membranaceus	Liu & Li	2010	0	China		WSC	Notiocoelotes membranaceus	Notiocoelotes membranaceus	Notiocoelotes	FALSE	FALSE	FALSE	FALSE	FALSE	FALSE	FALSE	FALSE	FALSE	FALSE	FALSE	FALSE	FALSE	FALSE	FALSE	FALSE	FALSE	FALSE	Not listed	Not listed	Not assessed	Not assessed	FALSE	FALSE
859	887	Spider	Agelenidae	Notiocoelotes	orbiculatus	Liu & Li	2010	0	China		WSC	Notiocoelotes orbiculatus	Notiocoelotes orbiculatus	Notiocoelotes	FALSE	FALSE	FALSE	FALSE	FALSE	FALSE	FALSE	FALSE	FALSE	FALSE	FALSE	FALSE	FALSE	FALSE	FALSE	FALSE	FALSE	FALSE	Not listed	Not listed	Not assessed	Not assessed	FALSE	FALSE
860	888	Spider	Agelenidae	Notiocoelotes	palinitropus	Zhu & Wang	1994	1	China		WSC	Notiocoelotes palinitropus	Notiocoelotes palinitropus;Coelotes palinitropus	Notiocoelotes;Coelotes	FALSE	FALSE	FALSE	FALSE	FALSE	FALSE	FALSE	FALSE	FALSE	FALSE	FALSE	FALSE	FALSE	FALSE	FALSE	FALSE	FALSE	FALSE	Not listed	Not listed	Not assessed	Not assessed	FALSE	FALSE
861	889	Spider	Agelenidae	Notiocoelotes	parvitriangulus	Liu, Li & Pham	2010	0	Vietnam		WSC	Notiocoelotes parvitriangulus	Notiocoelotes parvitriangulus	Notiocoelotes	FALSE	FALSE	FALSE	FALSE	FALSE	FALSE	FALSE	FALSE	FALSE	FALSE	FALSE	FALSE	FALSE	FALSE	FALSE	FALSE	FALSE	FALSE	Not listed	Not listed	Not assessed	Not assessed	FALSE	FALSE
862	890	Spider	Agelenidae	Notiocoelotes	pseudolingulatus	Liu & Li	2010	0	China		WSC	Notiocoelotes pseudolingulatus	Notiocoelotes pseudolingulatus	Notiocoelotes	FALSE	FALSE	FALSE	FALSE	FALSE	FALSE	FALSE	FALSE	FALSE	FALSE	FALSE	FALSE	FALSE	FALSE	FALSE	FALSE	FALSE	FALSE	Not listed	Not listed	Not assessed	Not assessed	FALSE	FALSE
863	891	Spider	Agelenidae	Notiocoelotes	pseudovietnamensis	Liu, Li & Pham	2010	0	Vietnam		WSC	Notiocoelotes pseudovietnamensis	Notiocoelotes pseudovietnamensis	Notiocoelotes	FALSE	FALSE	FALSE	FALSE	FALSE	FALSE	FALSE	FALSE	FALSE	FALSE	FALSE	FALSE	FALSE	FALSE	FALSE	FALSE	FALSE	FALSE	Not listed	Not listed	Not assessed	Not assessed	FALSE	FALSE
864	892	Spider	Agelenidae	Notiocoelotes	sparus	Dankittipakul, Chami-Kranon & Wang	2005	1	Thailand		WSC	Notiocoelotes sparus	Notiocoelotes sparus;Asiacoelotes sparus	Notiocoelotes;Asiacoelotes	FALSE	FALSE	FALSE	FALSE	FALSE	FALSE	FALSE	FALSE	FALSE	FALSE	FALSE	FALSE	FALSE	FALSE	FALSE	FALSE	FALSE	FALSE	Not listed	Not listed	Not assessed	Not assessed	FALSE	FALSE
865	893	Spider	Agelenidae	Notiocoelotes	spirellus	Liu & Li	2010	0	China		WSC	Notiocoelotes spirellus	Notiocoelotes spirellus	Notiocoelotes	FALSE	FALSE	FALSE	FALSE	FALSE	FALSE	FALSE	FALSE	FALSE	FALSE	FALSE	FALSE	FALSE	FALSE	FALSE	FALSE	FALSE	FALSE	Not listed	Not listed	Not assessed	Not assessed	FALSE	FALSE
866	894	Spider	Agelenidae	Notiocoelotes	vietnamensis	Wang, Xu & Li	2008	0	Vietnam		WSC	Notiocoelotes vietnamensis	Notiocoelotes vietnamensis	Notiocoelotes	FALSE	FALSE	FALSE	FALSE	FALSE	FALSE	FALSE	FALSE	FALSE	FALSE	FALSE	FALSE	FALSE	FALSE	FALSE	FALSE	FALSE	FALSE	Not listed	Not listed	Not assessed	Not assessed	FALSE	FALSE
867	895	Spider	Agelenidae	Novalena	annamae	Gertsch & Davis	1940	1	Mexico		WSC	Novalena annamae	Novalena annamae;Agelena annamae	Novalena;Agelena	FALSE	FALSE	FALSE	FALSE	FALSE	FALSE	FALSE	TRUE	FALSE	FALSE	FALSE	FALSE	FALSE	FALSE	FALSE	FALSE	FALSE	FALSE	Not listed	Not listed	Not assessed	Not assessed	FALSE	FALSE
868	896	Spider	Agelenidae	Novalena	approximata	Gertsch & Ivie	1936	1	Mexico, Costa Rica		WSC	Novalena approximata	Novalena approximata;Agelena approximata;Agelena tolucana;Novalena tolucana	Novalena;Agelena	FALSE	FALSE	FALSE	FALSE	FALSE	FALSE	FALSE	TRUE	FALSE	FALSE	FALSE	FALSE	FALSE	FALSE	FALSE	FALSE	FALSE	FALSE	Not listed	Not listed	Not assessed	Not assessed	FALSE	FALSE
869	897	Spider	Agelenidae	Novalena	attenuata	F. O. Pickard-Cambridge	1902	1	Mexico, Guatemala		WSC	Novalena attenuata	Novalena attenuata;Agelenopsis attenuata;Agelena attenuata	Novalena;Agelenopsis;Agelena	FALSE	FALSE	FALSE	FALSE	FALSE	FALSE	FALSE	TRUE	FALSE	FALSE	FALSE	FALSE	FALSE	FALSE	FALSE	FALSE	FALSE	FALSE	Not listed	Not listed	Not assessed	Not assessed	FALSE	FALSE
870	898	Spider	Agelenidae	Novalena	bipartita	Kraus	1955	1	El Salvador		WSC	Novalena bipartita	Novalena bipartita;Agelenopsis bipartita	Novalena;Agelenopsis	FALSE	FALSE	FALSE	FALSE	FALSE	FALSE	FALSE	FALSE	FALSE	FALSE	FALSE	FALSE	FALSE	FALSE	FALSE	FALSE	FALSE	FALSE	Not listed	Not listed	Not assessed	Not assessed	FALSE	FALSE
871	899	Spider	Agelenidae	Novalena	calavera	Chamberlin & Ivie	1942	0	USA		WSC	Novalena calavera	Novalena calavera	Novalena	FALSE	FALSE	FALSE	FALSE	FALSE	FALSE	FALSE	FALSE	FALSE	FALSE	FALSE	FALSE	FALSE	FALSE	FALSE	FALSE	FALSE	FALSE	Not listed	Not listed	Not assessed	Not assessed	FALSE	FALSE
872	900	Spider	Agelenidae	Novalena	costata	F. O. Pickard-Cambridge	1902	1	Costa Rica		WSC	Novalena costata	Novalena costata;Agelenopsis costata;Agelena costata	Novalena;Agelenopsis;Agelena	FALSE	FALSE	FALSE	FALSE	FALSE	FALSE	FALSE	TRUE	FALSE	FALSE	FALSE	FALSE	FALSE	FALSE	FALSE	FALSE	FALSE	FALSE	Not listed	Not listed	Not assessed	Not assessed	FALSE	FALSE
873	903	Spider	Agelenidae	Novalena	intermedia	Chamberlin & Gertsch	1930	1	Canada, USA		WSC	Novalena intermedia	Novalena intermedia;Agelena intermedia;Hololena intermedia;Novalena pina;Novalena pima	Novalena;Agelena;Hololena	FALSE	FALSE	FALSE	FALSE	FALSE	FALSE	FALSE	TRUE	FALSE	FALSE	FALSE	FALSE	FALSE	FALSE	FALSE	FALSE	FALSE	FALSE	Not listed	Not listed	Not assessed	Not assessed	FALSE	FALSE
874	904	Spider	Agelenidae	Novalena	laticava	Kraus	1955	1	El Salvador		WSC	Novalena laticava	Novalena laticava;Agelenopsis laticava	Novalena;Agelenopsis	FALSE	FALSE	FALSE	FALSE	FALSE	FALSE	FALSE	FALSE	FALSE	FALSE	FALSE	FALSE	FALSE	FALSE	FALSE	FALSE	FALSE	FALSE	Not listed	Not listed	Not assessed	Not assessed	FALSE	FALSE
875	905	Spider	Agelenidae	Hoffmannilena	lobata	F. O. Pickard-Cambridge	1902	1	Mexico		WSC	Hoffmannilena lobata	Hoffmannilena lobata;Agelenopsis lobata;Agelena lobata;Novalena lobata	Hoffmannilena;Agelenopsis;Agelena;Novalena	FALSE	FALSE	FALSE	FALSE	FALSE	FALSE	FALSE	TRUE	FALSE	FALSE	FALSE	FALSE	FALSE	FALSE	FALSE	FALSE	FALSE	FALSE	Not listed	Not listed	Not assessed	Not assessed	FALSE	FALSE
876	906	Spider	Agelenidae	Novalena	lutzi	Gertsch	1933	1	USA		WSC	Novalena lutzi	Novalena lutzi;Agelena lutzi;Agelena idahoana;Novalena idahoana;Novalena wawona	Novalena;Agelena	FALSE	FALSE	FALSE	FALSE	FALSE	FALSE	FALSE	TRUE	FALSE	FALSE	FALSE	FALSE	FALSE	FALSE	FALSE	FALSE	FALSE	FALSE	Not listed	Not listed	Not assessed	Not assessed	FALSE	FALSE
877	907	Spider	Agelenidae	Hoffmannilena	marginata	F. O. Pickard-Cambridge	1902	1	Mexico		WSC	Hoffmannilena marginata	Hoffmannilena marginata;Agelenopsis cuspidata;Agelenopsis marginata;Agelena cuspidata;Agelena marginata;Novalena cuspidata;Novalena marginata	Hoffmannilena;Agelenopsis;Agelena;Novalena	FALSE	FALSE	FALSE	FALSE	FALSE	FALSE	FALSE	TRUE	FALSE	FALSE	FALSE	FALSE	FALSE	FALSE	FALSE	FALSE	FALSE	FALSE	Not listed	Not listed	Not assessed	Not assessed	FALSE	FALSE
878	908	Spider	Agelenidae	Hoffmannilena	nova	O. Pickard-Cambridge	1896	1	Guatemala		WSC	Hoffmannilena nova	Hoffmannilena nova;Agelena nova;Agelenopsis nova;Novalena nova	Hoffmannilena;Agelena;Agelenopsis;Novalena	FALSE	FALSE	FALSE	FALSE	FALSE	FALSE	FALSE	TRUE	FALSE	FALSE	FALSE	FALSE	FALSE	FALSE	FALSE	FALSE	FALSE	FALSE	Not listed	Not listed	Not assessed	Not assessed	FALSE	FALSE
879	909	Spider	Agelenidae	Novalena	orizaba	Banks	1898	1	Mexico		WSC	Novalena orizaba	Novalena orizaba;Agelena orizaba;Agelenopsis orizaba	Novalena;Agelena;Agelenopsis	FALSE	FALSE	FALSE	FALSE	FALSE	FALSE	FALSE	TRUE	FALSE	FALSE	FALSE	FALSE	FALSE	FALSE	FALSE	FALSE	FALSE	FALSE	Not listed	Not listed	Not assessed	Not assessed	FALSE	FALSE
880	912	Spider	Agelenidae	Hoffmannilena	variabilis	F. O. Pickard-Cambridge	1902	1	Mexico		WSC	Hoffmannilena variabilis	Hoffmannilena variabilis;Agelenopsis variabilis;Agelena variabilis;Novalena variabilis	Hoffmannilena;Agelenopsis;Agelena;Novalena	FALSE	FALSE	FALSE	FALSE	FALSE	FALSE	FALSE	TRUE	FALSE	FALSE	FALSE	FALSE	FALSE	FALSE	FALSE	FALSE	FALSE	FALSE	Not listed	Not listed	Not assessed	Not assessed	FALSE	FALSE
881	914	Spider	Agelenidae	Olorunia	punctata	Lehtinen	1967	0	Congo		WSC	Olorunia punctata	Olorunia punctata	Olorunia	FALSE	FALSE	FALSE	FALSE	FALSE	FALSE	FALSE	FALSE	FALSE	FALSE	FALSE	FALSE	FALSE	FALSE	FALSE	FALSE	FALSE	FALSE	Not listed	Not listed	Not assessed	Not assessed	FALSE	FALSE
882	915	Spider	Agelenidae	Oramia	chathamensis	Simon	1899	1	New Zealand (Chatham Is.)		WSC	Oramia chathamensis	Oramia chathamensis;Amaurobius chathamensis;Ixeuticus chathamensis	Oramia;Amaurobius;Ixeuticus	FALSE	FALSE	FALSE	FALSE	FALSE	FALSE	FALSE	FALSE	FALSE	FALSE	FALSE	FALSE	FALSE	FALSE	FALSE	FALSE	FALSE	FALSE	Not listed	Not listed	Not assessed	Not assessed	FALSE	FALSE
883	916	Spider	Agelenidae	Oramia	frequens	Rainbow	1920	1	Australia (Lord Howe Is.)		WSC	Oramia frequens	Oramia frequens;Amaurobius frequens;Ixeuticus frequens	Oramia;Amaurobius;Ixeuticus	FALSE	FALSE	FALSE	FALSE	FALSE	FALSE	FALSE	FALSE	FALSE	FALSE	FALSE	FALSE	FALSE	FALSE	FALSE	FALSE	FALSE	FALSE	Not listed	Not listed	Not assessed	Not assessed	FALSE	FALSE
884	917	Spider	Agelenidae	Oramia	littoralis	Forster & Wilton	1973	0	New Zealand		WSC	Oramia littoralis	Oramia littoralis	Oramia	FALSE	FALSE	FALSE	FALSE	FALSE	FALSE	FALSE	FALSE	FALSE	FALSE	FALSE	FALSE	FALSE	FALSE	FALSE	FALSE	FALSE	FALSE	Not listed	Not listed	Not assessed	Not assessed	FALSE	FALSE
885	918	Spider	Agelenidae	Oramia	mackerrowi	Marples	1959	1	New Zealand		WSC	Oramia mackerrowi	Oramia mackerrowi;Ixeuticus rubrioides mackerrowi	Oramia;Ixeuticus	FALSE	FALSE	FALSE	FALSE	FALSE	FALSE	FALSE	FALSE	FALSE	FALSE	FALSE	FALSE	FALSE	FALSE	FALSE	FALSE	FALSE	FALSE	Not listed	Not listed	Not assessed	Not assessed	FALSE	FALSE
886	919	Spider	Agelenidae	Oramia	marplesi	Forster	1964	0	New Zealand (Auckland Is.)		WSC	Oramia marplesi	Oramia marplesi	Oramia	FALSE	FALSE	FALSE	FALSE	FALSE	FALSE	FALSE	FALSE	FALSE	FALSE	FALSE	FALSE	FALSE	FALSE	FALSE	FALSE	FALSE	FALSE	Not listed	Not listed	Not assessed	Not assessed	FALSE	FALSE
887	920	Spider	Agelenidae	Oramia	occidentalis	Marples	1959	1	New Zealand		WSC	Oramia occidentalis	Oramia occidentalis;Ixeuticus chathamensis occidentalis	Oramia;Ixeuticus	FALSE	FALSE	FALSE	FALSE	FALSE	FALSE	FALSE	FALSE	FALSE	FALSE	FALSE	FALSE	FALSE	FALSE	FALSE	FALSE	FALSE	FALSE	Not listed	Not listed	Not assessed	Not assessed	FALSE	FALSE
888	921	Spider	Agelenidae	Oramia	rubrioides	Hogg	1909	1	New Zealand		WSC	Oramia rubrioides	Oramia rubrioides;Amaurobius rubrioides;Badumna scylla;Ixeuticus rubrioides	Oramia;Amaurobius;Badumna;Ixeuticus	FALSE	FALSE	FALSE	FALSE	FALSE	FALSE	FALSE	TRUE	FALSE	FALSE	FALSE	FALSE	FALSE	FALSE	FALSE	FALSE	FALSE	FALSE	Not listed	Not listed	Not assessed	Not assessed	FALSE	FALSE
889	922	Spider	Agelenidae	Oramia	solanderensis	Forster & Wilton	1973	0	New Zealand		WSC	Oramia solanderensis	Oramia solanderensis	Oramia	FALSE	FALSE	FALSE	FALSE	FALSE	FALSE	FALSE	FALSE	FALSE	FALSE	FALSE	FALSE	FALSE	FALSE	FALSE	FALSE	FALSE	FALSE	Not listed	Not listed	Not assessed	Not assessed	FALSE	FALSE
890	923	Spider	Agelenidae	Oramiella	wisei	Forster & Wilton	1973	0	New Zealand		WSC	Oramiella wisei	Oramiella wisei	Oramiella	FALSE	FALSE	FALSE	FALSE	FALSE	FALSE	FALSE	FALSE	FALSE	FALSE	FALSE	FALSE	FALSE	FALSE	FALSE	FALSE	FALSE	FALSE	Not listed	Not listed	Not assessed	Not assessed	FALSE	FALSE
891	924	Spider	Cycloctenidae	Orepukia	alta	Forster & Wilton	1973	0	New Zealand		WSC	Orepukia alta	Orepukia alta	Orepukia	FALSE	FALSE	FALSE	FALSE	FALSE	FALSE	FALSE	FALSE	FALSE	FALSE	FALSE	FALSE	FALSE	FALSE	FALSE	FALSE	FALSE	FALSE	Not listed	Not listed	Not assessed	Not assessed	FALSE	FALSE
892	925	Spider	Cycloctenidae	Orepukia	catlinsensis	Forster & Wilton	1973	0	New Zealand		WSC	Orepukia catlinsensis	Orepukia catlinsensis	Orepukia	FALSE	FALSE	FALSE	FALSE	FALSE	FALSE	FALSE	FALSE	FALSE	FALSE	FALSE	FALSE	FALSE	FALSE	FALSE	FALSE	FALSE	FALSE	Not listed	Not listed	Not assessed	Not assessed	FALSE	FALSE
893	926	Spider	Cycloctenidae	Orepukia	dugdalei	Forster & Wilton	1973	0	New Zealand		WSC	Orepukia dugdalei	Orepukia dugdalei	Orepukia	FALSE	FALSE	FALSE	FALSE	FALSE	FALSE	FALSE	FALSE	FALSE	FALSE	FALSE	FALSE	FALSE	FALSE	FALSE	FALSE	FALSE	FALSE	Not listed	Not listed	Not assessed	Not assessed	FALSE	FALSE
894	927	Spider	Cycloctenidae	Orepukia	egmontensis	Forster & Wilton	1973	0	New Zealand		WSC	Orepukia egmontensis	Orepukia egmontensis	Orepukia	FALSE	FALSE	FALSE	FALSE	FALSE	FALSE	FALSE	FALSE	FALSE	FALSE	FALSE	FALSE	FALSE	FALSE	FALSE	FALSE	FALSE	FALSE	Not listed	Not listed	Not assessed	Not assessed	FALSE	FALSE
895	928	Spider	Cycloctenidae	Orepukia	florae	Forster & Wilton	1973	0	New Zealand		WSC	Orepukia florae	Orepukia florae	Orepukia	FALSE	FALSE	FALSE	FALSE	FALSE	FALSE	FALSE	FALSE	FALSE	FALSE	FALSE	FALSE	FALSE	FALSE	FALSE	FALSE	FALSE	FALSE	Not listed	Not listed	Not assessed	Not assessed	FALSE	FALSE
896	929	Spider	Cycloctenidae	Orepukia	geophila	Forster & Wilton	1973	0	New Zealand		WSC	Orepukia geophila	Orepukia geophila	Orepukia	FALSE	FALSE	FALSE	FALSE	FALSE	FALSE	FALSE	FALSE	FALSE	FALSE	FALSE	FALSE	FALSE	FALSE	FALSE	FALSE	FALSE	FALSE	Not listed	Not listed	Not assessed	Not assessed	FALSE	FALSE
897	930	Spider	Cycloctenidae	Orepukia	grisea	Forster & Wilton	1973	0	New Zealand		WSC	Orepukia grisea	Orepukia grisea	Orepukia	FALSE	FALSE	FALSE	FALSE	FALSE	FALSE	FALSE	FALSE	FALSE	FALSE	FALSE	FALSE	FALSE	FALSE	FALSE	FALSE	FALSE	FALSE	Not listed	Not listed	Not assessed	Not assessed	FALSE	FALSE
898	931	Spider	Cycloctenidae	Orepukia	insula	Forster & Wilton	1973	0	New Zealand		WSC	Orepukia insula	Orepukia insula	Orepukia	FALSE	FALSE	FALSE	FALSE	FALSE	FALSE	FALSE	FALSE	FALSE	FALSE	FALSE	FALSE	FALSE	FALSE	FALSE	FALSE	FALSE	FALSE	Not listed	Not listed	Not assessed	Not assessed	FALSE	FALSE
899	932	Spider	Cycloctenidae	Orepukia	nota	Forster & Wilton	1973	0	New Zealand		WSC	Orepukia nota	Orepukia nota	Orepukia	FALSE	FALSE	FALSE	FALSE	FALSE	FALSE	FALSE	FALSE	FALSE	FALSE	FALSE	FALSE	FALSE	FALSE	FALSE	FALSE	FALSE	FALSE	Not listed	Not listed	Not assessed	Not assessed	FALSE	FALSE
900	933	Spider	Cycloctenidae	Orepukia	nummosa	Hogg	1909	1	New Zealand		WSC	Orepukia nummosa	Orepukia nummosa;Rubrius nummosus;Cheiracanthium nummosum	Orepukia;Rubrius;Cheiracanthium	FALSE	FALSE	FALSE	TRUE	FALSE	FALSE	FALSE	TRUE	FALSE	FALSE	FALSE	FALSE	FALSE	FALSE	FALSE	FALSE	FALSE	FALSE	Not listed	Not listed	Not assessed	Not assessed	FALSE	FALSE
901	934	Spider	Cycloctenidae	Orepukia	orophila	Forster & Wilton	1973	0	New Zealand		WSC	Orepukia orophila	Orepukia orophila	Orepukia	FALSE	FALSE	FALSE	FALSE	FALSE	FALSE	FALSE	FALSE	FALSE	FALSE	FALSE	FALSE	FALSE	FALSE	FALSE	FALSE	FALSE	FALSE	Not listed	Not listed	Not assessed	Not assessed	FALSE	FALSE
902	935	Spider	Cycloctenidae	Orepukia	pallida	Forster & Wilton	1973	0	New Zealand		WSC	Orepukia pallida	Orepukia pallida	Orepukia	FALSE	FALSE	FALSE	FALSE	FALSE	FALSE	FALSE	FALSE	FALSE	FALSE	FALSE	FALSE	FALSE	FALSE	FALSE	FALSE	FALSE	FALSE	Not listed	Not listed	Not assessed	Not assessed	FALSE	FALSE
903	936	Spider	Cycloctenidae	Orepukia	poppelwelli	Forster & Wilton	1973	0	New Zealand		WSC	Orepukia poppelwelli	Orepukia poppelwelli	Orepukia	FALSE	FALSE	FALSE	FALSE	FALSE	FALSE	FALSE	FALSE	FALSE	FALSE	FALSE	FALSE	FALSE	FALSE	FALSE	FALSE	FALSE	FALSE	Not listed	Not listed	Not assessed	Not assessed	FALSE	FALSE
904	937	Spider	Cycloctenidae	Orepukia	prina	Forster & Wilton	1973	0	New Zealand		WSC	Orepukia prina	Orepukia prina	Orepukia	FALSE	FALSE	FALSE	FALSE	FALSE	FALSE	FALSE	FALSE	FALSE	FALSE	FALSE	FALSE	FALSE	FALSE	FALSE	FALSE	FALSE	FALSE	Not listed	Not listed	Not assessed	Not assessed	FALSE	FALSE
905	938	Spider	Cycloctenidae	Orepukia	rakiura	Forster & Wilton	1973	0	New Zealand		WSC	Orepukia rakiura	Orepukia rakiura	Orepukia	FALSE	FALSE	FALSE	FALSE	FALSE	FALSE	FALSE	FALSE	FALSE	FALSE	FALSE	FALSE	FALSE	FALSE	FALSE	FALSE	FALSE	FALSE	Not listed	Not listed	Not assessed	Not assessed	FALSE	FALSE
906	939	Spider	Cycloctenidae	Orepukia	redacta	Forster & Wilton	1973	0	New Zealand		WSC	Orepukia redacta	Orepukia redacta	Orepukia	FALSE	FALSE	FALSE	FALSE	FALSE	FALSE	FALSE	FALSE	FALSE	FALSE	FALSE	FALSE	FALSE	FALSE	FALSE	FALSE	FALSE	FALSE	Not listed	Not listed	Not assessed	Not assessed	FALSE	FALSE
907	940	Spider	Cycloctenidae	Orepukia	riparia	Forster & Wilton	1973	0	New Zealand		WSC	Orepukia riparia	Orepukia riparia	Orepukia	FALSE	FALSE	FALSE	FALSE	FALSE	FALSE	FALSE	FALSE	FALSE	FALSE	FALSE	FALSE	FALSE	FALSE	FALSE	FALSE	FALSE	FALSE	Not listed	Not listed	Not assessed	Not assessed	FALSE	FALSE
908	941	Spider	Cycloctenidae	Orepukia	sabua	Forster & Wilton	1973	0	New Zealand		WSC	Orepukia sabua	Orepukia sabua	Orepukia	FALSE	FALSE	FALSE	FALSE	FALSE	FALSE	FALSE	FALSE	FALSE	FALSE	FALSE	FALSE	FALSE	FALSE	FALSE	FALSE	FALSE	FALSE	Not listed	Not listed	Not assessed	Not assessed	FALSE	FALSE
909	942	Spider	Cycloctenidae	Orepukia	similis	Forster & Wilton	1973	0	New Zealand		WSC	Orepukia similis	Orepukia similis	Orepukia	FALSE	FALSE	FALSE	FALSE	FALSE	FALSE	FALSE	FALSE	FALSE	FALSE	FALSE	FALSE	FALSE	FALSE	FALSE	FALSE	FALSE	FALSE	Not listed	Not listed	Not assessed	Not assessed	FALSE	FALSE
910	943	Spider	Cycloctenidae	Orepukia	simplex	Forster & Wilton	1973	0	New Zealand		WSC	Orepukia simplex	Orepukia simplex	Orepukia	FALSE	FALSE	FALSE	FALSE	FALSE	FALSE	FALSE	FALSE	FALSE	FALSE	FALSE	FALSE	FALSE	FALSE	FALSE	FALSE	FALSE	FALSE	Not listed	Not listed	Not assessed	Not assessed	FALSE	FALSE
911	944	Spider	Cycloctenidae	Orepukia	sorenseni	Forster & Wilton	1973	0	New Zealand		WSC	Orepukia sorenseni	Orepukia sorenseni	Orepukia	FALSE	FALSE	FALSE	FALSE	FALSE	FALSE	FALSE	FALSE	FALSE	FALSE	FALSE	FALSE	FALSE	FALSE	FALSE	FALSE	FALSE	FALSE	Not listed	Not listed	Not assessed	Not assessed	FALSE	FALSE
912	945	Spider	Cycloctenidae	Orepukia	tanea	Forster & Wilton	1973	0	New Zealand		WSC	Orepukia tanea	Orepukia tanea	Orepukia	FALSE	FALSE	FALSE	FALSE	FALSE	FALSE	FALSE	FALSE	FALSE	FALSE	FALSE	FALSE	FALSE	FALSE	FALSE	FALSE	FALSE	FALSE	Not listed	Not listed	Not assessed	Not assessed	FALSE	FALSE
913	946	Spider	Cycloctenidae	Orepukia	tonga	Forster & Wilton	1973	0	New Zealand		WSC	Orepukia tonga	Orepukia tonga	Orepukia	FALSE	FALSE	FALSE	FALSE	FALSE	FALSE	FALSE	FALSE	FALSE	FALSE	FALSE	FALSE	FALSE	FALSE	FALSE	FALSE	FALSE	FALSE	Not listed	Not listed	Not assessed	Not assessed	FALSE	FALSE
914	947	Spider	Cycloctenidae	Orepukia	virtuta	Forster & Wilton	1973	0	New Zealand		WSC	Orepukia virtuta	Orepukia virtuta	Orepukia	FALSE	FALSE	FALSE	FALSE	FALSE	FALSE	FALSE	FALSE	FALSE	FALSE	FALSE	FALSE	FALSE	FALSE	FALSE	FALSE	FALSE	FALSE	Not listed	Not listed	Not assessed	Not assessed	FALSE	FALSE
915	948	Spider	Agelenidae	Orumcekia	gemata	Wang	1994	1	China, Vietnam		WSC	Orumcekia gemata	Orumcekia gemata;Coronilla gemata;Coelotes yoshikoae;Coelotes huangsangensis;Coronilla yanlingensis;Coronilla yanling	Orumcekia;Coronilla;Coelotes	FALSE	FALSE	FALSE	FALSE	FALSE	FALSE	FALSE	FALSE	FALSE	FALSE	FALSE	FALSE	FALSE	FALSE	FALSE	FALSE	FALSE	FALSE	Not listed	Not listed	Not assessed	Not assessed	FALSE	FALSE
916	949	Spider	Agelenidae	Orumcekia	jianhuii	Tang & Yin	2002	1	China		WSC	Orumcekia jianhuii	Orumcekia jianhuii;Cornilla jianhuii;Coronilla jianhuii	Orumcekia;Cornilla;Coronilla	FALSE	FALSE	FALSE	FALSE	FALSE	FALSE	FALSE	FALSE	FALSE	FALSE	FALSE	FALSE	FALSE	FALSE	FALSE	FALSE	FALSE	FALSE	Not listed	Not listed	Not assessed	Not assessed	FALSE	FALSE
917	950	Spider	Agelenidae	Orumcekia	lanna	Dankittipakul, Sonthichai & Wang	2006	1	Thailand		WSC	Orumcekia lanna	Orumcekia lanna;Coronilla lanna	Orumcekia;Coronilla	FALSE	FALSE	FALSE	FALSE	FALSE	FALSE	FALSE	FALSE	FALSE	FALSE	FALSE	FALSE	FALSE	FALSE	FALSE	FALSE	FALSE	FALSE	Not listed	Not listed	Not assessed	Not assessed	FALSE	FALSE
918	951	Spider	Agelenidae	Orumcekia	libo	Wang	2003	1	China, Vietnam		WSC	Orumcekia libo	Orumcekia libo;Coronilla libo	Orumcekia;Coronilla	FALSE	FALSE	FALSE	FALSE	FALSE	FALSE	FALSE	FALSE	FALSE	FALSE	FALSE	FALSE	FALSE	FALSE	FALSE	FALSE	FALSE	FALSE	Not listed	Not listed	Not assessed	Not assessed	FALSE	FALSE
919	952	Spider	Agelenidae	Orumcekia	mangshan	Zhang & Yin	2001	1	China		WSC	Orumcekia mangshan	Orumcekia mangshan;Coronilla mangshan	Orumcekia;Coronilla	FALSE	FALSE	FALSE	FALSE	FALSE	FALSE	FALSE	FALSE	FALSE	FALSE	FALSE	FALSE	FALSE	FALSE	FALSE	FALSE	FALSE	FALSE	Not listed	Not listed	Not assessed	Not assessed	FALSE	FALSE
920	953	Spider	Agelenidae	Orumcekia	pseudogemata	Xu & Li	2007	1	China		WSC	Orumcekia pseudogemata	Orumcekia pseudogemata;Coronilla pseudogemata	Orumcekia;Coronilla	FALSE	FALSE	FALSE	FALSE	FALSE	FALSE	FALSE	FALSE	FALSE	FALSE	FALSE	FALSE	FALSE	FALSE	FALSE	FALSE	FALSE	FALSE	Not listed	Not listed	Not assessed	Not assessed	FALSE	FALSE
921	954	Spider	Agelenidae	Dichodactylus	satoi	Nishikawa	2003	1	Japan		WSC	Dichodactylus satoi	Dichodactylus satoi;Coelotes ;Coelotes satoi;Orumcekia satoi	Dichodactylus;Coelotes;Orumcekia	FALSE	FALSE	FALSE	FALSE	FALSE	FALSE	FALSE	FALSE	FALSE	FALSE	FALSE	FALSE	FALSE	FALSE	FALSE	FALSE	FALSE	FALSE	Not listed	Not listed	Not assessed	Not assessed	FALSE	FALSE
922	955	Spider	Agelenidae	Orumcekia	sigillata	Wang	1994	1	China		WSC	Orumcekia sigillata	Orumcekia sigillata;Coronilla sigillata	Orumcekia;Coronilla	FALSE	FALSE	FALSE	FALSE	FALSE	FALSE	FALSE	FALSE	FALSE	FALSE	FALSE	FALSE	FALSE	FALSE	FALSE	FALSE	FALSE	FALSE	Not listed	Not listed	Not assessed	Not assessed	FALSE	FALSE
923	956	Spider	Agelenidae	Orumcekia	subsigillata	Wang	2003	1	China		WSC	Orumcekia subsigillata	Orumcekia subsigillata;Coronilla subsigillata	Orumcekia;Coronilla	FALSE	FALSE	FALSE	FALSE	FALSE	FALSE	FALSE	FALSE	FALSE	FALSE	FALSE	FALSE	FALSE	FALSE	FALSE	FALSE	FALSE	FALSE	Not listed	Not listed	Not assessed	Not assessed	FALSE	FALSE
924	957	Spider	Agelenidae	Paramyro	apicus	Forster & Wilton	1973	0	New Zealand		WSC	Paramyro apicus	Paramyro apicus	Paramyro	FALSE	FALSE	FALSE	FALSE	FALSE	FALSE	FALSE	FALSE	FALSE	FALSE	FALSE	FALSE	FALSE	FALSE	FALSE	FALSE	FALSE	FALSE	Not listed	Not listed	Not assessed	Not assessed	FALSE	FALSE
925	958	Spider	Agelenidae	Paramyro	parapicus	Forster & Wilton	1973	0	New Zealand		WSC	Paramyro parapicus	Paramyro parapicus	Paramyro	FALSE	FALSE	FALSE	FALSE	FALSE	FALSE	FALSE	FALSE	FALSE	FALSE	FALSE	FALSE	FALSE	FALSE	FALSE	FALSE	FALSE	FALSE	Not listed	Not listed	Not assessed	Not assessed	FALSE	FALSE
926	959	Spider	Agelenidae	Pireneitega	armeniaca	Brignoli	1978	1	Turkey		WSC	Pireneitega armeniaca	Pireneitega armeniaca;Coelotes armeniacus;Paracoelotes armeniacus	Pireneitega;Coelotes;Paracoelotes	FALSE	FALSE	FALSE	FALSE	FALSE	FALSE	TRUE	TRUE	FALSE	FALSE	FALSE	FALSE	FALSE	FALSE	FALSE	FALSE	FALSE	FALSE	Not listed	Not listed	Not assessed	Not assessed	FALSE	FALSE
927	960	Spider	Agelenidae	Pireneitega	bidens	Caporiacco	1935	1	Karakorum		WSC	Pireneitega bidens	Pireneitega bidens;Coelotes bidens;Coelotes spinivulva;Pireneitega spinivulvus	Pireneitega;Coelotes	FALSE	FALSE	FALSE	FALSE	FALSE	FALSE	TRUE	TRUE	FALSE	FALSE	FALSE	FALSE	FALSE	FALSE	FALSE	FALSE	FALSE	FALSE	Not listed	Not listed	Not assessed	Not assessed	FALSE	FALSE
928	961	Spider	Agelenidae	Pireneitega	cottarellii	Brignoli	1978	1	Turkey		WSC	Pireneitega cottarellii	Pireneitega cottarellii;Coelotes cottarellii;Paracoelotes cottarellii	Pireneitega;Coelotes;Paracoelotes	FALSE	FALSE	FALSE	FALSE	FALSE	FALSE	TRUE	TRUE	FALSE	FALSE	FALSE	FALSE	FALSE	FALSE	FALSE	FALSE	FALSE	FALSE	Not listed	Not listed	Not assessed	Not assessed	FALSE	FALSE
929	962	Spider	Agelenidae	Pireneitega	fedotovi	Charitonov	1946	1	Uzbekistan		WSC	Pireneitega fedotovi	Pireneitega fedotovi;Coelotes fedotovi;Paracoelotes fedotovi	Pireneitega;Coelotes;Paracoelotes	FALSE	FALSE	FALSE	FALSE	FALSE	FALSE	TRUE	TRUE	FALSE	FALSE	FALSE	FALSE	FALSE	FALSE	FALSE	FALSE	FALSE	FALSE	Not listed	Not listed	Not assessed	Not assessed	FALSE	FALSE
930	963	Spider	Agelenidae	Pireneitega	garibaldii	Kritscher	1969	1	Italy		WSC	Pireneitega garibaldii	Pireneitega garibaldii;Coelotes garibaldii;Coelotes segestriformis;Coelotes kekenboschi;Paracoelotes garibaldii	Pireneitega;Coelotes;Paracoelotes	FALSE	FALSE	FALSE	FALSE	FALSE	FALSE	TRUE	TRUE	FALSE	FALSE	FALSE	FALSE	FALSE	FALSE	FALSE	FALSE	FALSE	FALSE	Not listed	Not listed	Not assessed	Not assessed	FALSE	FALSE
931	964	Spider	Agelenidae	Pireneitega	involuta	Wang, Yin, Peng & Xie	1990	1	China		WSC	Pireneitega involuta	Pireneitega involuta;Coelotes involutus;Paracoelotes involutus	Pireneitega;Coelotes;Paracoelotes	FALSE	FALSE	FALSE	FALSE	FALSE	FALSE	TRUE	TRUE	FALSE	FALSE	FALSE	FALSE	FALSE	FALSE	FALSE	FALSE	FALSE	FALSE	Not listed	Not listed	Not assessed	Not assessed	FALSE	FALSE
932	966	Spider	Agelenidae	Pireneitega	luctuosa	L. Koch	1878	1	Russia (West Siberia, Far East), Central Asia, China, Korea, Japan		WSC	Pireneitega luctuosa	Pireneitega luctuosa;Coelotes luctuosus;Coelotes japonicus;Coras luctuosus;Coelotes birulai;Coras corasides;Paracoelotes luctuosus;Coelotes sakhalinensis;Coelotes triglochinatus;Draconarius jiafu;Paracoelotes birulai;Coelotes liansui;Pireneitega liansui;Pireneitega triglochinata;Paracoelotes liansui;Pireneitega birulai	Pireneitega;Coelotes;Coras;Paracoelotes;Draconarius	FALSE	FALSE	FALSE	FALSE	TRUE	TRUE	TRUE	TRUE	TRUE	TRUE	FALSE	FALSE	FALSE	FALSE	FALSE	FALSE	FALSE	FALSE	Not listed	Not listed	Not assessed	Not assessed	TRUE	TRUE
933	967	Spider	Agelenidae	Pireneitega	luniformis	Zhu & Wang	1994	1	China		WSC	Pireneitega luniformis	Pireneitega luniformis;Coelotes luniformis;Paracoelotes luniformis	Pireneitega;Coelotes;Paracoelotes	FALSE	FALSE	FALSE	FALSE	FALSE	FALSE	TRUE	TRUE	FALSE	FALSE	FALSE	FALSE	FALSE	FALSE	FALSE	FALSE	FALSE	FALSE	Not listed	Not listed	Not assessed	Not assessed	FALSE	FALSE
934	968	Spider	Agelenidae	Pireneitega	major	Kroneberg	1875	1	Uzbekistan, Tajikistan, China		WSC	Pireneitega major	Pireneitega major;Coelotes major;Paracoelotes major	Pireneitega;Coelotes;Paracoelotes	FALSE	FALSE	FALSE	FALSE	FALSE	FALSE	TRUE	TRUE	FALSE	FALSE	FALSE	FALSE	FALSE	FALSE	FALSE	FALSE	FALSE	FALSE	Not listed	Not listed	Not assessed	Not assessed	FALSE	FALSE
935	970	Spider	Agelenidae	Pireneitega	ovtchinnikovi	Kovblyuk, Kastrygina, Marusik & Ponomarev	2013	0	Caucasus (Russia, Georgia)		WSC	Pireneitega ovtchinnikovi	Pireneitega ovtchinnikovi	Pireneitega	FALSE	FALSE	FALSE	FALSE	FALSE	FALSE	TRUE	TRUE	FALSE	FALSE	FALSE	FALSE	FALSE	FALSE	FALSE	FALSE	FALSE	FALSE	Not listed	Not listed	Not assessed	Not assessed	FALSE	FALSE
936	971	Spider	Agelenidae	Pireneitega	pyrenaea	Simon	1870	1	Spain, France		WSC	Pireneitega pyrenaea	Pireneitega pyrenaea;Coelotes pyrenaeus;Coelotes obesus;Amaurobius obesus;Amaurobius pyrenaeus;Paracoelotes pyrenaeus	Pireneitega;Coelotes;Amaurobius;Paracoelotes	FALSE	FALSE	FALSE	FALSE	FALSE	FALSE	TRUE	TRUE	FALSE	FALSE	FALSE	FALSE	FALSE	FALSE	FALSE	FALSE	FALSE	FALSE	Not listed	Not listed	Not assessed	Not assessed	FALSE	FALSE
937	972	Spider	Agelenidae	Pireneitega	segestriformis	Dufour	1820	1	Spain, Andorra, France		WSC	Pireneitega segestriformis	Pireneitega segestriformis;Drassus segestriformis;Amaurobius roscidus;Clubiona roscida;Coelotes roscidus;Coelotes atramentarius;Coelotes leveillei;Amaurobius obesus;Amaurobius leveillei;Amaurobius atramentarius;Amaurobius dubius;Coelotes segestriformis;Paracoelotes segestriformis	Pireneitega;Drassus;Amaurobius;Clubiona;Coelotes;Paracoelotes	FALSE	FALSE	FALSE	TRUE	FALSE	FALSE	TRUE	TRUE	FALSE	FALSE	FALSE	FALSE	FALSE	TRUE	FALSE	FALSE	FALSE	FALSE	Not listed	Not listed	Not assessed	Not assessed	FALSE	FALSE
938	973	Spider	Agelenidae	Pireneitega	spasskyi	Charitonov	1946	1	Caucasus (Russia, Georgia, Azerbaijan)		WSC	Pireneitega spasskyi	Pireneitega spasskyi;Coelotes spasskyi;Paracoelotes spasskyi	Pireneitega;Coelotes;Paracoelotes	FALSE	FALSE	FALSE	FALSE	FALSE	FALSE	TRUE	TRUE	FALSE	FALSE	FALSE	FALSE	FALSE	FALSE	FALSE	FALSE	FALSE	FALSE	Not listed	Not listed	Not assessed	Not assessed	FALSE	FALSE
939	974	Spider	Agelenidae	Pireneitega	spinivulva	Simon	1880	1	Russia (Far East), China, Korea		WSC	Pireneitega spinivulva	Pireneitega spinivulva;Coelotes spinivulva;Cedicus m�llendorffi;Coelotes csikii;Coelotes caraftensis;Coelotes laticeps;Coelotes luctuosus schensiensis;Coelotes m�llendorffi;Coras vulgaris;Paracoelotes csikii;Coelotes fasciatus;Coelotes qinlingensis;Paracoelotes spinivulva;Coelotes neglectum;Paracoelotes spinivulvus;Coelotes vulgaris;Pireneitega neglecta	Pireneitega;Coelotes;Cedicus;Coras;Paracoelotes	FALSE	FALSE	FALSE	FALSE	FALSE	FALSE	TRUE	TRUE	FALSE	FALSE	FALSE	FALSE	FALSE	FALSE	FALSE	FALSE	FALSE	FALSE	Not listed	Not listed	Not assessed	Not assessed	FALSE	FALSE
940	975	Spider	Agelenidae	Pireneitega	taishanensis	Wang, Yin, Peng & Xie	1990	1	China		WSC	Pireneitega taishanensis	Pireneitega taishanensis;Coelotes taishanensis;Coelotes subluctuosus;Paracoelotes taishanensis	Pireneitega;Coelotes;Paracoelotes	FALSE	FALSE	FALSE	FALSE	FALSE	FALSE	TRUE	TRUE	FALSE	FALSE	FALSE	FALSE	FALSE	FALSE	FALSE	FALSE	FALSE	FALSE	Not listed	Not listed	Not assessed	Not assessed	FALSE	FALSE
941	976	Spider	Agelenidae	Pireneitega	taiwanensis	Wang & Ono	1998	0	Taiwan		WSC	Pireneitega taiwanensis	Pireneitega taiwanensis;Paracoelotes taiwanensis	Pireneitega;Paracoelotes	FALSE	FALSE	FALSE	FALSE	FALSE	FALSE	TRUE	TRUE	FALSE	FALSE	FALSE	FALSE	FALSE	FALSE	FALSE	FALSE	FALSE	FALSE	Not listed	Not listed	Not assessed	Not assessed	FALSE	FALSE
942	977	Spider	Agelenidae	Pireneitega	tianchiensis	Wang, Yin, Peng & Xie	1990	1	China		WSC	Pireneitega tianchiensis	Pireneitega tianchiensis;Coelotes tianchiensis;Paracoelotes tianchiensis	Pireneitega;Coelotes;Paracoelotes	FALSE	FALSE	FALSE	FALSE	FALSE	FALSE	TRUE	TRUE	FALSE	FALSE	FALSE	FALSE	FALSE	FALSE	FALSE	FALSE	FALSE	FALSE	Not listed	Not listed	Not assessed	Not assessed	FALSE	FALSE
943	979	Spider	Agelenidae	Pireneitega	xinping	Zhang, Zhu & Song	2002	0	China		WSC	Pireneitega xinping	Pireneitega xinping;Paracoelotes xinping	Pireneitega;Paracoelotes	FALSE	FALSE	FALSE	FALSE	FALSE	FALSE	TRUE	TRUE	FALSE	FALSE	FALSE	FALSE	FALSE	FALSE	FALSE	FALSE	FALSE	FALSE	Not listed	Not listed	Not assessed	Not assessed	FALSE	FALSE
944	980	Spider	Agelenidae	Platocoelotes	ampulliformis	Liu & Li	2008	0	China		WSC	Platocoelotes ampulliformis	Platocoelotes ampulliformis	Platocoelotes	FALSE	FALSE	FALSE	FALSE	FALSE	FALSE	FALSE	FALSE	FALSE	FALSE	FALSE	FALSE	FALSE	FALSE	FALSE	FALSE	FALSE	FALSE	Not listed	Not listed	Not assessed	Not assessed	FALSE	FALSE
945	981	Spider	Agelenidae	Platocoelotes	bifidus	Yin, Xu & Yan	2010	0	China		WSC	Platocoelotes bifidus	Platocoelotes bifidus	Platocoelotes	FALSE	FALSE	FALSE	FALSE	FALSE	FALSE	FALSE	FALSE	FALSE	FALSE	FALSE	FALSE	FALSE	FALSE	FALSE	FALSE	FALSE	FALSE	Not listed	Not listed	Not assessed	Not assessed	FALSE	FALSE
946	982	Spider	Agelenidae	Platocoelotes	brevis	Liu & Li	2008	0	China		WSC	Platocoelotes brevis	Platocoelotes brevis	Platocoelotes	FALSE	FALSE	FALSE	FALSE	FALSE	FALSE	FALSE	FALSE	FALSE	FALSE	FALSE	FALSE	FALSE	FALSE	FALSE	FALSE	FALSE	FALSE	Not listed	Not listed	Not assessed	Not assessed	FALSE	FALSE
947	983	Spider	Agelenidae	Platocoelotes	daweishanensis	Xu & Li	2008	0	China		WSC	Platocoelotes daweishanensis	Platocoelotes daweishanensis	Platocoelotes	FALSE	FALSE	FALSE	FALSE	FALSE	FALSE	FALSE	FALSE	FALSE	FALSE	FALSE	FALSE	FALSE	FALSE	FALSE	FALSE	FALSE	FALSE	Not listed	Not listed	Not assessed	Not assessed	FALSE	FALSE
948	984	Spider	Agelenidae	Platocoelotes	furcatus	Liu & Li	2008	0	China		WSC	Platocoelotes furcatus	Platocoelotes furcatus	Platocoelotes	FALSE	FALSE	FALSE	FALSE	FALSE	FALSE	FALSE	FALSE	FALSE	FALSE	FALSE	FALSE	FALSE	FALSE	FALSE	FALSE	FALSE	FALSE	Not listed	Not listed	Not assessed	Not assessed	FALSE	FALSE
949	985	Spider	Agelenidae	Platocoelotes	globosus	Xu & Li	2008	0	China		WSC	Platocoelotes globosus	Platocoelotes globosus	Platocoelotes	FALSE	FALSE	FALSE	FALSE	FALSE	FALSE	FALSE	FALSE	FALSE	FALSE	FALSE	FALSE	FALSE	FALSE	FALSE	FALSE	FALSE	FALSE	Not listed	Not listed	Not assessed	Not assessed	FALSE	FALSE
950	986	Spider	Agelenidae	Platocoelotes	icohamatoides	Peng & Wang	1997	1	China		WSC	Platocoelotes icohamatoides	Platocoelotes icohamatoides;Coelotes icohamatoides	Platocoelotes;Coelotes	FALSE	FALSE	FALSE	FALSE	FALSE	FALSE	FALSE	FALSE	FALSE	FALSE	FALSE	FALSE	FALSE	FALSE	FALSE	FALSE	FALSE	FALSE	Not listed	Not listed	Not assessed	Not assessed	FALSE	FALSE
951	987	Spider	Agelenidae	Platocoelotes	imperfectus	Wang & Jäger	2007	0	China		WSC	Platocoelotes imperfectus	Platocoelotes imperfectus	Platocoelotes	FALSE	FALSE	FALSE	FALSE	FALSE	FALSE	FALSE	FALSE	FALSE	FALSE	FALSE	FALSE	FALSE	FALSE	FALSE	FALSE	FALSE	FALSE	Not listed	Not listed	Not assessed	Not assessed	FALSE	FALSE
952	988	Spider	Agelenidae	Platocoelotes	impletus	Peng & Wang	1997	1	China		WSC	Platocoelotes impletus	Platocoelotes impletus;Coelotes impletus	Platocoelotes;Coelotes	FALSE	FALSE	FALSE	FALSE	FALSE	FALSE	FALSE	FALSE	FALSE	FALSE	FALSE	FALSE	FALSE	FALSE	FALSE	FALSE	FALSE	FALSE	Not listed	Not listed	Not assessed	Not assessed	FALSE	FALSE
953	989	Spider	Agelenidae	Platocoelotes	kailiensis	Wang	2003	0	China		WSC	Platocoelotes kailiensis	Platocoelotes kailiensis	Platocoelotes	FALSE	FALSE	FALSE	FALSE	FALSE	FALSE	FALSE	FALSE	FALSE	FALSE	FALSE	FALSE	FALSE	FALSE	FALSE	FALSE	FALSE	FALSE	Not listed	Not listed	Not assessed	Not assessed	FALSE	FALSE
954	990	Spider	Agelenidae	Platocoelotes	latus	Xu & Li	2008	0	China		WSC	Platocoelotes latus	Platocoelotes latus	Platocoelotes	FALSE	FALSE	FALSE	FALSE	FALSE	FALSE	FALSE	FALSE	FALSE	FALSE	FALSE	FALSE	FALSE	FALSE	FALSE	FALSE	FALSE	FALSE	Not listed	Not listed	Not assessed	Not assessed	FALSE	FALSE
955	991	Spider	Agelenidae	Platocoelotes	lichuanensis	Chen & Zhao	1998	1	China		WSC	Platocoelotes lichuanensis	Platocoelotes lichuanensis;Coelotes lichuanensis	Platocoelotes;Coelotes	FALSE	FALSE	FALSE	FALSE	FALSE	FALSE	FALSE	FALSE	FALSE	FALSE	FALSE	FALSE	FALSE	FALSE	FALSE	FALSE	FALSE	FALSE	Not listed	Not listed	Not assessed	Not assessed	FALSE	FALSE
956	992	Spider	Agelenidae	Platocoelotes	paralatus	Xu & Li	2008	0	China		WSC	Platocoelotes paralatus	Platocoelotes paralatus	Platocoelotes	FALSE	FALSE	FALSE	FALSE	FALSE	FALSE	FALSE	FALSE	FALSE	FALSE	FALSE	FALSE	FALSE	FALSE	FALSE	FALSE	FALSE	FALSE	Not listed	Not listed	Not assessed	Not assessed	FALSE	FALSE
957	993	Spider	Agelenidae	Platocoelotes	polyptychus	Xu & Li	2007	0	China		WSC	Platocoelotes polyptychus	Platocoelotes polyptychus	Platocoelotes	FALSE	FALSE	FALSE	FALSE	FALSE	FALSE	FALSE	FALSE	FALSE	FALSE	FALSE	FALSE	FALSE	FALSE	FALSE	FALSE	FALSE	FALSE	Not listed	Not listed	Not assessed	Not assessed	FALSE	FALSE
958	994	Spider	Agelenidae	Platocoelotes	strombuliformis	Liu & Li	2008	0	China		WSC	Platocoelotes strombuliformis	Platocoelotes strombuliformis	Platocoelotes	FALSE	FALSE	FALSE	FALSE	FALSE	FALSE	FALSE	FALSE	FALSE	FALSE	FALSE	FALSE	FALSE	FALSE	FALSE	FALSE	FALSE	FALSE	Not listed	Not listed	Not assessed	Not assessed	FALSE	FALSE
959	995	Spider	Agelenidae	Platocoelotes	uenoi	Yamaguchi & Yaginuma	1971	1	Japan		WSC	Platocoelotes uenoi	Platocoelotes uenoi;Coelotes uenoi	Platocoelotes;Coelotes	FALSE	FALSE	FALSE	FALSE	FALSE	FALSE	FALSE	FALSE	FALSE	FALSE	FALSE	FALSE	FALSE	FALSE	FALSE	FALSE	FALSE	FALSE	Not listed	Not listed	Not assessed	Not assessed	FALSE	FALSE
960	996	Spider	Agelenidae	Platocoelotes	zhuchuandiani	Liu & Li	2012	0	China		WSC	Platocoelotes zhuchuandiani	Platocoelotes zhuchuandiani	Platocoelotes	FALSE	FALSE	FALSE	FALSE	FALSE	FALSE	FALSE	FALSE	FALSE	FALSE	FALSE	FALSE	FALSE	FALSE	FALSE	FALSE	FALSE	FALSE	Not listed	Not listed	Not assessed	Not assessed	FALSE	FALSE
961	997	Spider	Agelenidae	Porotaka	detrita	Forster & Wilton	1973	0	New Zealand		WSC	Porotaka detrita	Porotaka detrita	Porotaka	FALSE	FALSE	FALSE	FALSE	FALSE	FALSE	FALSE	FALSE	FALSE	FALSE	FALSE	FALSE	FALSE	FALSE	FALSE	FALSE	FALSE	FALSE	Not listed	Not listed	Not assessed	Not assessed	FALSE	FALSE
962	998	Spider	Agelenidae	Porotaka	florae	Forster & Wilton	1973	0	New Zealand		WSC	Porotaka florae	Porotaka florae	Porotaka	FALSE	FALSE	FALSE	FALSE	FALSE	FALSE	FALSE	FALSE	FALSE	FALSE	FALSE	FALSE	FALSE	FALSE	FALSE	FALSE	FALSE	FALSE	Not listed	Not listed	Not assessed	Not assessed	FALSE	FALSE
963	999	Spider	Agelenidae	Pseudotegenaria	parva	Caporiacco	1934	0	Libya		WSC	Pseudotegenaria parva	Pseudotegenaria parva	Pseudotegenaria	FALSE	FALSE	FALSE	FALSE	FALSE	FALSE	FALSE	FALSE	FALSE	FALSE	FALSE	FALSE	FALSE	FALSE	FALSE	FALSE	FALSE	FALSE	Not listed	Not listed	Not assessed	Not assessed	FALSE	FALSE
964	1000	Spider	Agelenidae	Robusticoelotes	pichoni	Schenkel	1963	1	China		WSC	Robusticoelotes pichoni	Robusticoelotes pichoni;Tegenaria pichoni	Robusticoelotes;Tegenaria	FALSE	FALSE	FALSE	FALSE	FALSE	FALSE	FALSE	TRUE	FALSE	FALSE	FALSE	FALSE	FALSE	FALSE	FALSE	FALSE	FALSE	FALSE	Not listed	Not listed	Not assessed	Not assessed	FALSE	FALSE
965	1001	Spider	Agelenidae	Robusticoelotes	sanmenensis	Tang, Yin & Zhang	2002	1	China		WSC	Robusticoelotes sanmenensis	Robusticoelotes sanmenensis;Coelotes sanmenensis	Robusticoelotes;Coelotes	FALSE	FALSE	FALSE	FALSE	FALSE	FALSE	FALSE	FALSE	FALSE	FALSE	FALSE	FALSE	FALSE	FALSE	FALSE	FALSE	FALSE	FALSE	Not listed	Not listed	Not assessed	Not assessed	FALSE	FALSE
966	1002	Spider	Agelenidae	Rothilena	cochimi	Maya-Morales & Jiménez	2013	0	Mexico		WSC	Rothilena cochimi	Rothilena cochimi	Rothilena	FALSE	FALSE	FALSE	FALSE	FALSE	FALSE	FALSE	FALSE	FALSE	FALSE	FALSE	FALSE	FALSE	FALSE	FALSE	FALSE	FALSE	FALSE	Not listed	Not listed	Not assessed	Not assessed	FALSE	FALSE
967	1003	Spider	Agelenidae	Rothilena	golondrina	Maya-Morales & Jiménez	2013	0	Mexico		WSC	Rothilena golondrina	Rothilena golondrina	Rothilena	FALSE	FALSE	FALSE	FALSE	FALSE	FALSE	FALSE	FALSE	FALSE	FALSE	FALSE	FALSE	FALSE	FALSE	FALSE	FALSE	FALSE	FALSE	Not listed	Not listed	Not assessed	Not assessed	FALSE	FALSE
968	1004	Spider	Agelenidae	Rothilena	griswoldi	Maya-Morales & Jiménez	2013	0	Mexico		WSC	Rothilena griswoldi	Rothilena griswoldi	Rothilena	FALSE	FALSE	FALSE	FALSE	FALSE	FALSE	FALSE	FALSE	FALSE	FALSE	FALSE	FALSE	FALSE	FALSE	FALSE	FALSE	FALSE	FALSE	Not listed	Not listed	Not assessed	Not assessed	FALSE	FALSE
969	1005	Spider	Agelenidae	Rothilena	naranjensis	Maya-Morales & Jiménez	2013	0	Mexico		WSC	Rothilena naranjensis	Rothilena naranjensis	Rothilena	FALSE	FALSE	FALSE	FALSE	FALSE	FALSE	FALSE	FALSE	FALSE	FALSE	FALSE	FALSE	FALSE	FALSE	FALSE	FALSE	FALSE	FALSE	Not listed	Not listed	Not assessed	Not assessed	FALSE	FALSE
970	1006	Spider	Agelenidae	Rothilena	pilar	Maya-Morales & Jiménez	2013	0	Mexico		WSC	Rothilena pilar	Rothilena pilar	Rothilena	FALSE	FALSE	FALSE	FALSE	FALSE	FALSE	FALSE	FALSE	FALSE	FALSE	FALSE	FALSE	FALSE	FALSE	FALSE	FALSE	FALSE	FALSE	Not listed	Not listed	Not assessed	Not assessed	FALSE	FALSE
971	1007	Spider	Agelenidae	Rothilena	sudcaliforniensis	Maya-Morales & Jiménez	2013	0	Mexico		WSC	Rothilena sudcaliforniensis	Rothilena sudcaliforniensis	Rothilena	FALSE	FALSE	FALSE	FALSE	FALSE	FALSE	FALSE	FALSE	FALSE	FALSE	FALSE	FALSE	FALSE	FALSE	FALSE	FALSE	FALSE	FALSE	Not listed	Not listed	Not assessed	Not assessed	FALSE	FALSE
972	1008	Spider	Agelenidae	Rualena	alleni	Chamberlin & Ivie	1942	0	USA		WSC	Rualena alleni	Rualena alleni	Rualena	FALSE	FALSE	FALSE	FALSE	FALSE	FALSE	FALSE	FALSE	FALSE	FALSE	FALSE	FALSE	FALSE	FALSE	FALSE	FALSE	FALSE	FALSE	Not listed	Not listed	Not assessed	Not assessed	FALSE	FALSE
973	1009	Spider	Agelenidae	Rualena	avila	Chamberlin & Ivie	1942	0	USA		WSC	Rualena avila	Rualena avila	Rualena	FALSE	FALSE	FALSE	FALSE	FALSE	FALSE	FALSE	FALSE	FALSE	FALSE	FALSE	FALSE	FALSE	FALSE	FALSE	FALSE	FALSE	FALSE	Not listed	Not listed	Not assessed	Not assessed	FALSE	FALSE
974	1010	Spider	Agelenidae	Rualena	balboae	Schenkel	1950	1	USA		WSC	Rualena balboae	Rualena balboae;Agelenopsis balboae	Rualena;Agelenopsis	FALSE	FALSE	FALSE	FALSE	FALSE	FALSE	FALSE	FALSE	FALSE	FALSE	FALSE	FALSE	FALSE	FALSE	FALSE	FALSE	FALSE	FALSE	Not listed	Not listed	Not assessed	Not assessed	FALSE	FALSE
975	1011	Spider	Agelenidae	Rualena	cavata	F. O. Pickard-Cambridge	1902	1	Mexico		WSC	Rualena cavata	Rualena cavata;Agelenopsis cavata;Agelena cavata	Rualena;Agelenopsis;Agelena	FALSE	FALSE	FALSE	FALSE	FALSE	FALSE	FALSE	TRUE	FALSE	FALSE	FALSE	FALSE	FALSE	FALSE	FALSE	FALSE	FALSE	FALSE	Not listed	Not listed	Not assessed	Not assessed	FALSE	FALSE
976	1012	Spider	Agelenidae	Rualena	cockerelli	Chamberlin & Ivie	1942	0	USA		WSC	Rualena cockerelli	Rualena cockerelli	Rualena	FALSE	FALSE	FALSE	FALSE	FALSE	FALSE	FALSE	FALSE	FALSE	FALSE	FALSE	FALSE	FALSE	FALSE	FALSE	FALSE	FALSE	FALSE	Not listed	Not listed	Not assessed	Not assessed	FALSE	FALSE
977	1013	Spider	Agelenidae	Rualena	cruzana	Chamberlin & Ivie	1942	0	USA		WSC	Rualena cruzana	Rualena cruzana	Rualena	FALSE	FALSE	FALSE	FALSE	FALSE	FALSE	FALSE	FALSE	FALSE	FALSE	FALSE	FALSE	FALSE	FALSE	FALSE	FALSE	FALSE	FALSE	Not listed	Not listed	Not assessed	Not assessed	FALSE	FALSE
978	1015	Spider	Agelenidae	Rualena	magnacava	Chamberlin & Ivie	1942	0	USA, Mexico		WSC	Rualena magnacava	Rualena magnacava	Rualena	FALSE	FALSE	FALSE	FALSE	FALSE	FALSE	FALSE	FALSE	FALSE	FALSE	FALSE	FALSE	FALSE	FALSE	FALSE	FALSE	FALSE	FALSE	Not listed	Not listed	Not assessed	Not assessed	FALSE	FALSE
979	1016	Spider	Agelenidae	Rualena	pasquinii	Brignoli	1974	0	Mexico		WSC	Rualena pasquinii	Rualena pasquinii	Rualena	FALSE	FALSE	FALSE	FALSE	FALSE	FALSE	FALSE	FALSE	FALSE	FALSE	FALSE	FALSE	FALSE	FALSE	FALSE	FALSE	FALSE	FALSE	Not listed	Not listed	Not assessed	Not assessed	FALSE	FALSE
980	1017	Spider	Agelenidae	Rualena	rua	Chamberlin	1919	1	USA		WSC	Rualena rua	Rualena rua;Agelena rua	Rualena;Agelena	FALSE	FALSE	FALSE	FALSE	FALSE	FALSE	FALSE	TRUE	FALSE	FALSE	FALSE	FALSE	FALSE	FALSE	FALSE	FALSE	FALSE	FALSE	Not listed	Not listed	Not assessed	Not assessed	FALSE	FALSE
981	1018	Spider	Agelenidae	Novalena	shlomitae	García-Villafuerte	2009	1	Mexico		WSC	Novalena shlomitae	Novalena shlomitae;Rualena shlomitae	Novalena;Rualena	FALSE	FALSE	FALSE	FALSE	FALSE	FALSE	FALSE	FALSE	FALSE	FALSE	FALSE	FALSE	FALSE	FALSE	FALSE	FALSE	FALSE	FALSE	Not listed	Not listed	Not assessed	Not assessed	FALSE	FALSE
982	1019	Spider	Agelenidae	Novalena	simplex	F. O. Pickard-Cambridge	1902	1	Mexico, Guatemala		WSC	Novalena simplex	Novalena simplex;Agelenopsis simplex;Agelena simplex;Rualena simplex	Novalena;Agelenopsis;Agelena;Rualena	FALSE	FALSE	FALSE	FALSE	FALSE	FALSE	FALSE	TRUE	FALSE	FALSE	FALSE	FALSE	FALSE	FALSE	FALSE	FALSE	FALSE	FALSE	Not listed	Not listed	Not assessed	Not assessed	FALSE	FALSE
983	1020	Spider	Agelenidae	Rualena	surana	Chamberlin & Ivie	1942	0	USA		WSC	Rualena surana	Rualena surana;Rualena goleta	Rualena	FALSE	FALSE	FALSE	FALSE	FALSE	FALSE	FALSE	FALSE	FALSE	FALSE	FALSE	FALSE	FALSE	FALSE	FALSE	FALSE	FALSE	FALSE	Not listed	Not listed	Not assessed	Not assessed	FALSE	FALSE
984	1021	Spider	Agelenidae	Spiricoelotes	pseudozonatus	Wang	2003	0	China		WSC	Spiricoelotes pseudozonatus	Spiricoelotes pseudozonatus	Spiricoelotes	FALSE	FALSE	FALSE	FALSE	FALSE	FALSE	FALSE	FALSE	FALSE	FALSE	FALSE	FALSE	FALSE	FALSE	FALSE	FALSE	FALSE	FALSE	Not listed	Not listed	Not assessed	Not assessed	FALSE	FALSE
985	1022	Spider	Agelenidae	Spiricoelotes	urumensis	Shimojana	1989	1	Japan (Ryukyu Is.)		WSC	Spiricoelotes urumensis	Spiricoelotes urumensis;Coelotes urumensis	Spiricoelotes;Coelotes	FALSE	FALSE	FALSE	FALSE	FALSE	FALSE	FALSE	FALSE	FALSE	FALSE	FALSE	FALSE	FALSE	FALSE	FALSE	FALSE	FALSE	FALSE	Not listed	Not listed	Not assessed	Not assessed	FALSE	FALSE
986	1023	Spider	Agelenidae	Spiricoelotes	zonatus	Peng & Wang	1997	1	China, Japan		WSC	Spiricoelotes zonatus	Spiricoelotes zonatus;Coelotes zonatus;Coelotes laoyingensis	Spiricoelotes;Coelotes	FALSE	FALSE	FALSE	FALSE	FALSE	FALSE	FALSE	FALSE	FALSE	FALSE	FALSE	FALSE	FALSE	FALSE	FALSE	FALSE	FALSE	FALSE	Not listed	Not listed	Not assessed	Not assessed	FALSE	FALSE
987	1024	Spider	Agelenidae	Tamgrinia	alveolifera	Schenkel	1936	1	India, China		WSC	Tamgrinia alveolifera	Tamgrinia alveolifera;Coelotes alveolifer;Tegenaria chhanguensis;Tamgrinia chhanguensis;Titanoeca yadongensis;Tamgrinia alveolifer	Tamgrinia;Coelotes;Tegenaria;Titanoeca	FALSE	FALSE	FALSE	FALSE	FALSE	FALSE	FALSE	TRUE	FALSE	FALSE	FALSE	FALSE	FALSE	FALSE	FALSE	FALSE	FALSE	FALSE	Not listed	Not listed	Not assessed	Not assessed	FALSE	FALSE
988	1025	Spider	Agelenidae	Tamgrinia	coelotiformis	Schenkel	1963	1	China		WSC	Tamgrinia coelotiformis	Tamgrinia coelotiformis;Amaurobius coelotiformis;Coelotes laticeps	Tamgrinia;Amaurobius;Coelotes	FALSE	FALSE	FALSE	FALSE	FALSE	FALSE	FALSE	FALSE	FALSE	FALSE	FALSE	FALSE	FALSE	FALSE	FALSE	FALSE	FALSE	FALSE	Not listed	Not listed	Not assessed	Not assessed	FALSE	FALSE
989	1026	Spider	Agelenidae	Tamgrinia	laticeps	Schenkel	1936	1	China		WSC	Tamgrinia laticeps	Tamgrinia laticeps;Coelotes laticeps;Pireneitega spinivulva;Amaurobius potanini;Tamgrinia alveolifer;Tamgrinia potanini	Tamgrinia;Coelotes;Pireneitega;Amaurobius	FALSE	FALSE	FALSE	FALSE	FALSE	FALSE	FALSE	TRUE	FALSE	FALSE	FALSE	FALSE	FALSE	FALSE	FALSE	FALSE	FALSE	FALSE	Not listed	Not listed	Not assessed	Not assessed	FALSE	FALSE
990	1027	Spider	Agelenidae	Tamgrinia	rectangularis	Xu & Li	2006	0	China		WSC	Tamgrinia rectangularis	Tamgrinia rectangularis	Tamgrinia	FALSE	FALSE	FALSE	FALSE	FALSE	FALSE	FALSE	FALSE	FALSE	FALSE	FALSE	FALSE	FALSE	FALSE	FALSE	FALSE	FALSE	FALSE	Not listed	Not listed	Not assessed	Not assessed	FALSE	FALSE
991	1028	Spider	Agelenidae	Tamgrinia	semiserrata	Xu & Li	2006	0	China		WSC	Tamgrinia semiserrata	Tamgrinia semiserrata	Tamgrinia	FALSE	FALSE	FALSE	FALSE	FALSE	FALSE	FALSE	FALSE	FALSE	FALSE	FALSE	FALSE	FALSE	FALSE	FALSE	FALSE	FALSE	FALSE	Not listed	Not listed	Not assessed	Not assessed	FALSE	FALSE
992	1029	Spider	Agelenidae	Tamgrinia	tibetana	Hu & Li	1987	1	China		WSC	Tamgrinia tibetana	Tamgrinia tibetana;Titanoeca tibetana	Tamgrinia;Titanoeca	FALSE	FALSE	FALSE	FALSE	FALSE	FALSE	FALSE	FALSE	FALSE	FALSE	FALSE	FALSE	FALSE	FALSE	FALSE	FALSE	FALSE	FALSE	Not listed	Not listed	Not assessed	Not assessed	FALSE	FALSE
993	1030	Spider	Agelenidae	Tamgrinia	tulugouensis	Wang	2000	0	China		WSC	Tamgrinia tulugouensis	Tamgrinia tulugouensis	Tamgrinia	FALSE	FALSE	FALSE	FALSE	FALSE	FALSE	FALSE	FALSE	FALSE	FALSE	FALSE	FALSE	FALSE	FALSE	FALSE	FALSE	FALSE	FALSE	Not listed	Not listed	Not assessed	Not assessed	FALSE	FALSE
994	1031	Spider	Agelenidae	Tararua	celeripes	Urquhart	1891	1	New Zealand		WSC	Tararua celeripes	Tararua celeripes;Habronestes celeripes	Tararua;Habronestes	FALSE	FALSE	FALSE	TRUE	FALSE	FALSE	FALSE	FALSE	FALSE	FALSE	FALSE	FALSE	FALSE	FALSE	FALSE	FALSE	FALSE	FALSE	Not listed	Not listed	Not assessed	Not assessed	FALSE	FALSE
995	1032	Spider	Agelenidae	Tararua	clara	Forster & Wilton	1973	0	New Zealand		WSC	Tararua clara	Tararua clara	Tararua	FALSE	FALSE	FALSE	TRUE	FALSE	FALSE	FALSE	FALSE	FALSE	FALSE	FALSE	FALSE	FALSE	FALSE	FALSE	FALSE	FALSE	FALSE	Not listed	Not listed	Not assessed	Not assessed	FALSE	FALSE
996	1033	Spider	Agelenidae	Tararua	diversa	Forster & Wilton	1973	0	New Zealand		WSC	Tararua diversa	Tararua diversa	Tararua	FALSE	FALSE	FALSE	TRUE	FALSE	FALSE	FALSE	FALSE	FALSE	FALSE	FALSE	FALSE	FALSE	FALSE	FALSE	FALSE	FALSE	FALSE	Not listed	Not listed	Not assessed	Not assessed	FALSE	FALSE
997	1034	Spider	Agelenidae	Tararua	foordi	Forster & Wilton	1973	0	New Zealand		WSC	Tararua foordi	Tararua foordi	Tararua	FALSE	FALSE	FALSE	TRUE	FALSE	FALSE	FALSE	FALSE	FALSE	FALSE	FALSE	FALSE	FALSE	FALSE	FALSE	FALSE	FALSE	FALSE	Not listed	Not listed	Not assessed	Not assessed	FALSE	FALSE
998	1035	Spider	Agelenidae	Tararua	puna	Forster & Wilton	1973	0	New Zealand		WSC	Tararua puna	Tararua puna	Tararua	FALSE	FALSE	FALSE	TRUE	FALSE	FALSE	FALSE	FALSE	FALSE	FALSE	FALSE	FALSE	FALSE	FALSE	FALSE	FALSE	FALSE	FALSE	Not listed	Not listed	Not assessed	Not assessed	FALSE	FALSE
999	1036	Spider	Agelenidae	Tararua	ratuma	Forster & Wilton	1973	0	New Zealand		WSC	Tararua ratuma	Tararua ratuma	Tararua	FALSE	FALSE	FALSE	TRUE	FALSE	FALSE	FALSE	FALSE	FALSE	FALSE	FALSE	FALSE	FALSE	FALSE	FALSE	FALSE	FALSE	FALSE	Not listed	Not listed	Not assessed	Not assessed	FALSE	FALSE
1000	1037	Spider	Agelenidae	Tararua	versuta	Forster & Wilton	1973	0	New Zealand		WSC	Tararua versuta	Tararua versuta	Tararua	FALSE	FALSE	FALSE	TRUE	FALSE	FALSE	FALSE	FALSE	FALSE	FALSE	FALSE	FALSE	FALSE	FALSE	FALSE	FALSE	FALSE	FALSE	Not listed	Not listed	Not assessed	Not assessed	FALSE	FALSE
1001	1038	Spider	Agelenidae	Tegecoelotes	chikunii	Okumura, Ono & Nishikawa	2011	0	Japan		WSC	Tegecoelotes chikunii	Tegecoelotes chikunii;Coelotes	Tegecoelotes;Coelotes	FALSE	FALSE	FALSE	FALSE	FALSE	FALSE	FALSE	FALSE	FALSE	FALSE	FALSE	FALSE	FALSE	FALSE	FALSE	FALSE	FALSE	FALSE	Not listed	Not listed	Not assessed	Not assessed	FALSE	FALSE
1002	1039	Spider	Agelenidae	Tegecoelotes	corasides	Bösenberg & Strand	1906	1	Japan		WSC	Tegecoelotes corasides	Tegecoelotes corasides;Tegenaria corasides;Coras luctuosus;Coras corasides;Pireneitega luctuosa;Coelotes luctuosus;Coelotes modestus;Coelotes corasides;Coelotes corasoides	Tegecoelotes;Tegenaria;Coras;Pireneitega;Coelotes	FALSE	FALSE	FALSE	FALSE	FALSE	TRUE	FALSE	TRUE	FALSE	TRUE	FALSE	FALSE	FALSE	FALSE	FALSE	FALSE	FALSE	FALSE	Not listed	Not listed	Not assessed	Not assessed	FALSE	TRUE
1003	1040	Spider	Agelenidae	Tegecoelotes	dorsatus	Uyemura	1936	1	Japan		WSC	Tegecoelotes dorsatus	Tegecoelotes dorsatus;Tegenaria dorsata	Tegecoelotes;Tegenaria	FALSE	FALSE	FALSE	FALSE	FALSE	FALSE	FALSE	TRUE	FALSE	FALSE	FALSE	FALSE	FALSE	FALSE	FALSE	FALSE	FALSE	FALSE	Not listed	Not listed	Not assessed	Not assessed	FALSE	FALSE
1004	1041	Spider	Agelenidae	Tegecoelotes	dysodentatus	Zhang & Zhu	2005	0	China		WSC	Tegecoelotes dysodentatus	Tegecoelotes dysodentatus	Tegecoelotes	FALSE	FALSE	FALSE	FALSE	FALSE	FALSE	FALSE	FALSE	FALSE	FALSE	FALSE	FALSE	FALSE	FALSE	FALSE	FALSE	FALSE	FALSE	Not listed	Not listed	Not assessed	Not assessed	FALSE	FALSE
1005	1042	Spider	Agelenidae	Tegecoelotes	echigonis	Nishikawa	2009	0	Japan		WSC	Tegecoelotes echigonis	Tegecoelotes echigonis	Tegecoelotes	FALSE	FALSE	FALSE	FALSE	FALSE	FALSE	FALSE	FALSE	FALSE	FALSE	FALSE	FALSE	FALSE	FALSE	FALSE	FALSE	FALSE	FALSE	Not listed	Not listed	Not assessed	Not assessed	FALSE	FALSE
1006	1043	Spider	Agelenidae	Tegecoelotes	hibaensis	Okumura, Ono & Nishikawa	2011	0	Japan		WSC	Tegecoelotes hibaensis	Tegecoelotes hibaensis	Tegecoelotes	FALSE	FALSE	FALSE	FALSE	FALSE	FALSE	FALSE	FALSE	FALSE	FALSE	FALSE	FALSE	FALSE	FALSE	FALSE	FALSE	FALSE	FALSE	Not listed	Not listed	Not assessed	Not assessed	FALSE	FALSE
1007	1044	Spider	Agelenidae	Tegecoelotes	ignotus	Bösenberg & Strand	1906	1	Japan		WSC	Tegecoelotes ignotus	Tegecoelotes ignotus;Agelena ignota;Tegenaria muscicapa;Coelotes ignotus;Coelotes exitialis;Tegecoelotes muscicapa;Tegecoelotes muscicapus	Tegecoelotes;Agelena;Tegenaria;Coelotes	FALSE	FALSE	FALSE	FALSE	FALSE	FALSE	FALSE	TRUE	FALSE	FALSE	FALSE	FALSE	FALSE	FALSE	FALSE	FALSE	FALSE	FALSE	Not listed	Not listed	Not assessed	Not assessed	FALSE	FALSE
1008	1045	Spider	Agelenidae	Tegecoelotes	michikoae	Nishikawa	1977	1	Japan		WSC	Tegecoelotes michikoae	Tegecoelotes michikoae;Coelotes michikoae	Tegecoelotes;Coelotes	FALSE	FALSE	FALSE	FALSE	FALSE	FALSE	FALSE	FALSE	FALSE	FALSE	FALSE	FALSE	FALSE	FALSE	FALSE	FALSE	FALSE	FALSE	Not listed	Not listed	Not assessed	Not assessed	FALSE	FALSE
1009	1046	Spider	Agelenidae	Tegecoelotes	mizuyamae	Ono	2008	0	Japan		WSC	Tegecoelotes mizuyamae	Tegecoelotes mizuyamae	Tegecoelotes	FALSE	FALSE	FALSE	FALSE	FALSE	FALSE	FALSE	FALSE	FALSE	FALSE	FALSE	FALSE	FALSE	FALSE	FALSE	FALSE	FALSE	FALSE	Not listed	Not listed	Not assessed	Not assessed	FALSE	FALSE
1010	1047	Spider	Agelenidae	Tegecoelotes	otomo	Nishikawa	2009	0	Japan		WSC	Tegecoelotes otomo	Tegecoelotes otomo	Tegecoelotes	FALSE	FALSE	FALSE	FALSE	FALSE	FALSE	FALSE	FALSE	FALSE	FALSE	FALSE	FALSE	FALSE	FALSE	FALSE	FALSE	FALSE	FALSE	Not listed	Not listed	Not assessed	Not assessed	FALSE	FALSE
1011	1048	Spider	Agelenidae	Tegecoelotes	religiosus	Nishikawa	2009	0	Japan		WSC	Tegecoelotes religiosus	Tegecoelotes religiosus	Tegecoelotes	FALSE	FALSE	FALSE	FALSE	FALSE	FALSE	FALSE	FALSE	FALSE	FALSE	FALSE	FALSE	FALSE	FALSE	FALSE	FALSE	FALSE	FALSE	Not listed	Not listed	Not assessed	Not assessed	FALSE	FALSE
1012	1049	Spider	Agelenidae	Tegecoelotes	secundus	Paik	1971	1	Russia (Far East), China, Korea, Japan		WSC	Tegecoelotes secundus	Tegecoelotes secundus;Tegenaria secunda;Coelotes bicaudatus;Coelotes erraticus;Tegecoelotes bicaudatus;Tegecoelotes secunda;Tegecoelotes erraticus	Tegecoelotes;Tegenaria;Coelotes	FALSE	FALSE	FALSE	FALSE	FALSE	FALSE	FALSE	TRUE	FALSE	FALSE	FALSE	FALSE	FALSE	FALSE	FALSE	FALSE	FALSE	FALSE	Not listed	Not listed	Not assessed	Not assessed	FALSE	FALSE
1013	1050	Spider	Agelenidae	Tegecoelotes	tateyamaensis	Nishikawa	2009	0	Japan		WSC	Tegecoelotes tateyamaensis	Tegecoelotes tateyamaensis;Coelotes	Tegecoelotes;Coelotes	FALSE	FALSE	FALSE	FALSE	FALSE	FALSE	FALSE	FALSE	FALSE	FALSE	FALSE	FALSE	FALSE	FALSE	FALSE	FALSE	FALSE	FALSE	Not listed	Not listed	Not assessed	Not assessed	FALSE	FALSE
1014	1051	Spider	Agelenidae	Tegecoelotes	yogoensis	Nishikawa	2009	0	Japan		WSC	Tegecoelotes yogoensis	Tegecoelotes yogoensis	Tegecoelotes	FALSE	FALSE	FALSE	FALSE	FALSE	FALSE	FALSE	FALSE	FALSE	FALSE	FALSE	FALSE	FALSE	FALSE	FALSE	FALSE	FALSE	FALSE	Not listed	Not listed	Not assessed	Not assessed	FALSE	FALSE
1015	1052	Spider	Agelenidae	Tegenaria	abchasica	Charitonov	1941	0	Caucasus (Russia, Georgia)		WSC	Tegenaria abchasica	Tegenaria abchasica	Tegenaria	FALSE	FALSE	FALSE	FALSE	FALSE	FALSE	TRUE	TRUE	FALSE	FALSE	FALSE	FALSE	FALSE	FALSE	FALSE	FALSE	FALSE	FALSE	Not listed	Not listed	Not assessed	Not assessed	FALSE	FALSE
1016	1053	Spider	Agelenidae	Tegenaria	achaea	Brignoli	1977	0	Greece, Turkey		WSC	Tegenaria achaea	Tegenaria achaea	Tegenaria	FALSE	FALSE	FALSE	FALSE	FALSE	FALSE	TRUE	TRUE	FALSE	FALSE	FALSE	FALSE	FALSE	FALSE	FALSE	FALSE	FALSE	FALSE	Not listed	Not listed	Not assessed	Not assessed	FALSE	FALSE
1017	1054	Spider	Agelenidae	Tegenaria	adomestica	Guseinov, Marusik & Koponen	2005	0	Azerbaijan		WSC	Tegenaria adomestica	Tegenaria adomestica	Tegenaria	FALSE	FALSE	FALSE	FALSE	FALSE	FALSE	TRUE	TRUE	FALSE	FALSE	FALSE	FALSE	FALSE	FALSE	FALSE	FALSE	FALSE	FALSE	Not listed	Not listed	Not assessed	Not assessed	FALSE	FALSE
1018	1055	Spider	Agelenidae	Tegenaria	africana	Lucas	1846	0	Algeria		WSC	Tegenaria africana	Tegenaria africana	Tegenaria	FALSE	FALSE	FALSE	FALSE	FALSE	FALSE	TRUE	TRUE	FALSE	FALSE	FALSE	FALSE	FALSE	FALSE	FALSE	FALSE	FALSE	FALSE	Not listed	Not listed	Not assessed	Not assessed	FALSE	FALSE
1019	1056	Spider	Agelenidae	Tegenaria	agnolettii	Brignoli	1978	0	Turkey		WSC	Tegenaria agnolettii	Tegenaria agnolettii	Tegenaria	FALSE	FALSE	FALSE	FALSE	FALSE	FALSE	TRUE	TRUE	FALSE	FALSE	FALSE	FALSE	FALSE	FALSE	FALSE	FALSE	FALSE	FALSE	Not listed	Not listed	Not assessed	Not assessed	FALSE	FALSE
1020	1057	Spider	Agelenidae	Tegenaria	angustipalpis	Levy	1996	0	Greece, Israel		WSC	Tegenaria angustipalpis	Tegenaria angustipalpis	Tegenaria	FALSE	FALSE	FALSE	FALSE	FALSE	FALSE	TRUE	TRUE	FALSE	FALSE	FALSE	FALSE	FALSE	FALSE	FALSE	FALSE	FALSE	FALSE	Not listed	Not listed	Not assessed	Not assessed	FALSE	FALSE
1021	1058	Spider	Agelenidae	Tegenaria	anhela	Brignoli	1972	0	Turkey		WSC	Tegenaria anhela	Tegenaria anhela;Malthonica anchela	Tegenaria;Malthonica	FALSE	FALSE	FALSE	FALSE	FALSE	FALSE	TRUE	TRUE	FALSE	FALSE	FALSE	FALSE	FALSE	FALSE	FALSE	FALSE	FALSE	FALSE	Not listed	Not listed	Not assessed	Not assessed	FALSE	FALSE
1022	1060	Spider	Agelenidae	Tegenaria	annae	Bolzern, Burckhardt & Hänggi	2013	0	Greece		WSC	Tegenaria annae	Tegenaria annae	Tegenaria	FALSE	FALSE	FALSE	FALSE	FALSE	FALSE	TRUE	TRUE	FALSE	FALSE	FALSE	FALSE	FALSE	FALSE	FALSE	FALSE	FALSE	FALSE	Not listed	Not listed	Not assessed	Not assessed	FALSE	FALSE
1023	1061	Spider	Agelenidae	Tegenaria	annulata	Kulczyński	1913	0	Croatia, Bosnia and Herzegovina, Serbia, Montenegro		WSC	Tegenaria annulata	Tegenaria annulata;Malthonica annulata	Tegenaria;Malthonica	FALSE	FALSE	FALSE	FALSE	FALSE	FALSE	TRUE	TRUE	FALSE	FALSE	FALSE	FALSE	FALSE	FALSE	FALSE	FALSE	FALSE	FALSE	Not listed	Not listed	Not assessed	Not assessed	FALSE	FALSE
1024	1062	Spider	Agelenidae	Tegenaria	argaeica	Nosek	1905	0	Bulgaria, Turkey		WSC	Tegenaria argaeica	Tegenaria argaeica;Tegenaria boitanii;Tegenaria percuriosa;Malthonica argaeica	Tegenaria;Malthonica	FALSE	FALSE	FALSE	FALSE	FALSE	FALSE	TRUE	TRUE	FALSE	FALSE	FALSE	FALSE	FALSE	FALSE	FALSE	FALSE	FALSE	FALSE	Not listed	Not listed	Not assessed	Not assessed	FALSE	FALSE
1025	1063	Spider	Agelenidae	Tegenaria	ariadnae	Brignoli	1984	0	Greece (Crete)		WSC	Tegenaria ariadnae	Tegenaria ariadnae;Tegenaria labyrinthi	Tegenaria	FALSE	FALSE	FALSE	FALSE	FALSE	FALSE	TRUE	TRUE	FALSE	FALSE	FALSE	FALSE	FALSE	FALSE	FALSE	FALSE	FALSE	FALSE	Not listed	Not listed	Not assessed	Not assessed	FALSE	FALSE
1026	1064	Spider	Agelenidae	Tegenaria	armigera	Simon	1873	0	France (Corsica), Italy (Sardinia)		WSC	Tegenaria armigera	Tegenaria armigera;Pseudotegenaria armigera	Tegenaria;Pseudotegenaria	FALSE	FALSE	FALSE	FALSE	FALSE	FALSE	TRUE	TRUE	FALSE	FALSE	FALSE	FALSE	FALSE	FALSE	FALSE	FALSE	FALSE	FALSE	Not listed	Not listed	Not assessed	Not assessed	FALSE	FALSE
1027	1065	Spider	Agelenidae	Tegenaria	averni	Brignoli	1978	0	Turkey		WSC	Tegenaria averni	Tegenaria averni	Tegenaria	FALSE	FALSE	FALSE	FALSE	FALSE	FALSE	TRUE	TRUE	FALSE	FALSE	FALSE	FALSE	FALSE	FALSE	FALSE	FALSE	FALSE	FALSE	Not listed	Not listed	Not assessed	Not assessed	FALSE	FALSE
1028	1066	Spider	Agelenidae	Tegenaria	bayeri	Kratochvíl	1934	0	Bosnia and Herzegovina, Serbia, Montenegro		WSC	Tegenaria bayeri	Tegenaria bayeri;Pseudotegeneria bayeri	Tegenaria;Pseudotegeneria	FALSE	FALSE	FALSE	FALSE	FALSE	FALSE	TRUE	TRUE	FALSE	FALSE	FALSE	FALSE	FALSE	FALSE	FALSE	FALSE	FALSE	FALSE	Not listed	Not listed	Not assessed	Not assessed	FALSE	FALSE
1029	1067	Spider	Agelenidae	Tegenaria	bayrami	Kaya, Kunt, Marusik & Uğurtaş	2010	0	Turkey		WSC	Tegenaria bayrami	Tegenaria bayrami	Tegenaria	FALSE	FALSE	FALSE	FALSE	FALSE	FALSE	TRUE	TRUE	FALSE	FALSE	FALSE	FALSE	FALSE	FALSE	FALSE	FALSE	FALSE	FALSE	Not listed	Not listed	Not assessed	Not assessed	FALSE	FALSE
1030	1068	Spider	Agelenidae	Eratigena	blanda	Gertsch	1971	1	Mexico		WSC	Eratigena blanda	Eratigena blanda;Tegenaria blanda	Eratigena;Tegenaria	FALSE	FALSE	TRUE	TRUE	FALSE	FALSE	FALSE	TRUE	FALSE	FALSE	FALSE	FALSE	FALSE	FALSE	FALSE	FALSE	FALSE	FALSE	Not listed	Not listed	Not assessed	Not assessed	FALSE	FALSE
1031	1069	Spider	Agelenidae	Tegenaria	bosnica	Kratochvíl & Miller	1940	0	Croatia, Bosnia and Herzegovina, Montenegro, Albania, North Macedonia		WSC	Tegenaria bosnica	Tegenaria bosnica;Tegenaria animata;Pseudotegenaria animata;Pseudotegeneria bosnica	Tegenaria;Pseudotegenaria;Pseudotegeneria	FALSE	FALSE	FALSE	FALSE	FALSE	FALSE	TRUE	TRUE	FALSE	FALSE	FALSE	FALSE	FALSE	FALSE	FALSE	FALSE	FALSE	FALSE	Not listed	Not listed	Not assessed	Not assessed	FALSE	FALSE
1032	1070	Spider	Agelenidae	Tegenaria	bozhkovi	Deltshev	2008	1	Bulgaria, Greece		WSC	Tegenaria bozhkovi	Tegenaria bozhkovi;Malthonica bozhkovi	Tegenaria;Malthonica	FALSE	FALSE	FALSE	FALSE	FALSE	FALSE	TRUE	TRUE	FALSE	FALSE	FALSE	FALSE	FALSE	FALSE	FALSE	FALSE	FALSE	FALSE	Not listed	Not listed	Not assessed	Not assessed	FALSE	FALSE
1033	1071	Spider	Agelenidae	Tegenaria	campestris	C. L. Koch	1834	1	Europe to Azerbaijan		WSC	Tegenaria campestris	Tegenaria campestris;Aranea decemguttata;Aranea campestris;Philoica campestris;Malthonica campestris	Tegenaria;Aranea;Philoica;Malthonica	FALSE	FALSE	FALSE	FALSE	FALSE	FALSE	TRUE	TRUE	FALSE	FALSE	FALSE	FALSE	FALSE	FALSE	FALSE	FALSE	FALSE	FALSE	Not listed	Not listed	Not assessed	Not assessed	FALSE	FALSE
1034	1072	Spider	Agelenidae	Tegenaria	capolongoi	Brignoli	1977	0	Italy		WSC	Tegenaria capolongoi	Tegenaria capolongoi	Tegenaria	FALSE	FALSE	FALSE	FALSE	FALSE	FALSE	TRUE	TRUE	FALSE	FALSE	FALSE	FALSE	FALSE	FALSE	FALSE	FALSE	FALSE	FALSE	Not listed	Not listed	Not assessed	Not assessed	FALSE	FALSE
1035	1073	Spider	Agelenidae	Tegenaria	carensis	Barrientos	1981	0	Spain		WSC	Tegenaria carensis	Tegenaria carensis	Tegenaria	FALSE	FALSE	FALSE	FALSE	FALSE	FALSE	TRUE	TRUE	FALSE	FALSE	FALSE	FALSE	FALSE	FALSE	FALSE	FALSE	FALSE	FALSE	Not listed	Not listed	Not assessed	Not assessed	FALSE	FALSE
1036	1074	Spider	Agelenidae	Eratigena	caverna	Gertsch	1971	1	Mexico		WSC	Eratigena caverna	Eratigena caverna;Tegenaria caverna	Eratigena;Tegenaria	FALSE	FALSE	TRUE	TRUE	FALSE	FALSE	FALSE	TRUE	FALSE	FALSE	FALSE	FALSE	FALSE	FALSE	FALSE	FALSE	FALSE	FALSE	Not listed	Not listed	Not assessed	Not assessed	FALSE	FALSE
1037	1075	Spider	Agelenidae	Tegenaria	chebana	Thorell	1897	0	Myanmar		WSC	Tegenaria chebana	Tegenaria chebana	Tegenaria	FALSE	FALSE	FALSE	FALSE	FALSE	FALSE	TRUE	TRUE	FALSE	FALSE	FALSE	FALSE	FALSE	FALSE	FALSE	FALSE	FALSE	FALSE	Not listed	Not listed	Not assessed	Not assessed	FALSE	FALSE
1038	1076	Spider	Agelenidae	Tegenaria	chiricahuae	Roth	1968	0	USA		WSC	Tegenaria chiricahuae	Tegenaria chiricahuae	Tegenaria	FALSE	FALSE	FALSE	FALSE	FALSE	FALSE	TRUE	TRUE	FALSE	FALSE	FALSE	FALSE	FALSE	FALSE	FALSE	FALSE	FALSE	FALSE	Not listed	Not listed	Not assessed	Not assessed	FALSE	FALSE
1039	1077	Spider	Agelenidae	Tegenaria	chumachenkoi	Kovblyuk & Ponomarev	2008	0	Russia (Europe, Caucasus), Georgia		WSC	Tegenaria chumachenkoi	Tegenaria chumachenkoi	Tegenaria	FALSE	FALSE	FALSE	FALSE	FALSE	FALSE	TRUE	TRUE	FALSE	FALSE	FALSE	FALSE	FALSE	FALSE	FALSE	FALSE	FALSE	FALSE	Not listed	Not listed	Not assessed	Not assessed	FALSE	FALSE
1040	1078	Spider	Agelenidae	Tegenaria	circeoensis	Bolzern, Burckhardt & Hänggi	2013	0	Italy		WSC	Tegenaria circeoensis	Tegenaria circeoensis	Tegenaria	FALSE	FALSE	FALSE	FALSE	FALSE	FALSE	TRUE	TRUE	FALSE	FALSE	FALSE	FALSE	FALSE	FALSE	FALSE	FALSE	FALSE	FALSE	Not listed	Not listed	Not assessed	Not assessed	FALSE	FALSE
1041	1079	Spider	Agelenidae	Tegenaria	comnena	Brignoli	1978	0	Turkey		WSC	Tegenaria comnena	Tegenaria comnena	Tegenaria	FALSE	FALSE	FALSE	FALSE	FALSE	FALSE	TRUE	TRUE	FALSE	FALSE	FALSE	FALSE	FALSE	FALSE	FALSE	FALSE	FALSE	FALSE	Not listed	Not listed	Not assessed	Not assessed	FALSE	FALSE
1042	1080	Spider	Agelenidae	Tegenaria	comstocki	Gajbe	2004	0	India		WSC	Tegenaria comstocki	Tegenaria comstocki	Tegenaria	FALSE	FALSE	FALSE	FALSE	FALSE	FALSE	TRUE	TRUE	FALSE	FALSE	FALSE	FALSE	FALSE	FALSE	FALSE	FALSE	FALSE	FALSE	Not listed	Not listed	Not assessed	Not assessed	FALSE	FALSE
1043	1081	Spider	Agelenidae	Tegenaria	concolor	Simon	1873	0	Syria		WSC	Tegenaria concolor	Tegenaria concolor	Tegenaria	FALSE	FALSE	FALSE	FALSE	FALSE	FALSE	TRUE	TRUE	FALSE	FALSE	FALSE	FALSE	FALSE	FALSE	FALSE	FALSE	FALSE	FALSE	Not listed	Not listed	Not assessed	Not assessed	FALSE	FALSE
1044	1082	Spider	Agelenidae	Tegenaria	cottarellii	Brignoli	1978	0	Turkey		WSC	Tegenaria cottarellii	Tegenaria cottarellii;Tegenaria xenophontis	Tegenaria	FALSE	FALSE	FALSE	FALSE	FALSE	FALSE	TRUE	TRUE	FALSE	FALSE	FALSE	FALSE	FALSE	FALSE	FALSE	FALSE	FALSE	FALSE	Not listed	Not listed	Not assessed	Not assessed	FALSE	FALSE
1045	1083	Spider	Agelenidae	Tegenaria	croatica	Bolzern, Burckhardt & Hänggi	2013	0	Croatia		WSC	Tegenaria croatica	Tegenaria croatica	Tegenaria	FALSE	FALSE	FALSE	FALSE	FALSE	FALSE	TRUE	TRUE	FALSE	FALSE	FALSE	FALSE	FALSE	FALSE	FALSE	FALSE	FALSE	FALSE	Not listed	Not listed	Not assessed	Not assessed	FALSE	FALSE
1046	1084	Spider	Agelenidae	Tegenaria	dalmatica	Kulczyński	1906	0	Mediterranean to Ukraine		WSC	Tegenaria dalmatica	Tegenaria dalmatica;Tegenaria zinzulusensis;Tegenaria drescoi;Malthonica dalmatica	Tegenaria;Malthonica	FALSE	FALSE	FALSE	FALSE	FALSE	FALSE	TRUE	TRUE	FALSE	FALSE	FALSE	FALSE	FALSE	FALSE	FALSE	FALSE	FALSE	FALSE	Not listed	Not listed	Not assessed	Not assessed	FALSE	FALSE
1047	1085	Spider	Agelenidae	Tegenaria	decolorata	Kratochvíl & Miller	1940	0	Croatia		WSC	Tegenaria decolorata	Tegenaria decolorata;Pseudotegeneria decolorata	Tegenaria;Pseudotegeneria	FALSE	FALSE	FALSE	FALSE	FALSE	FALSE	TRUE	TRUE	FALSE	FALSE	FALSE	FALSE	FALSE	FALSE	FALSE	FALSE	FALSE	FALSE	Not listed	Not listed	Not assessed	Not assessed	FALSE	FALSE
1048	1086	Spider	Agelenidae	Eratigena	decora	Gertsch	1971	1	Mexico		WSC	Eratigena decora	Eratigena decora;Tegenaria decora	Eratigena;Tegenaria	FALSE	FALSE	TRUE	TRUE	FALSE	FALSE	FALSE	TRUE	FALSE	FALSE	FALSE	FALSE	FALSE	FALSE	FALSE	FALSE	FALSE	FALSE	Not listed	Not listed	Not assessed	Not assessed	FALSE	FALSE
1049	1087	Spider	Agelenidae	Tegenaria	dentifera	Kulczyński	1908	0	Cyprus		WSC	Tegenaria dentifera	Tegenaria dentifera	Tegenaria	FALSE	FALSE	FALSE	FALSE	FALSE	FALSE	TRUE	TRUE	FALSE	FALSE	FALSE	FALSE	FALSE	FALSE	FALSE	FALSE	FALSE	FALSE	Not listed	Not listed	Not assessed	Not assessed	FALSE	FALSE
1050	1088	Spider	Agelenidae	Tegenaria	domestica	Clerck	1757	1	Europe, North Africa, Turkey, Caucasus, Middle East, Russia (Europe to Far East), Kazakhstan, Central Asia, Mongolia, China, Korea, Japan. Introduced to Australia, New Zealand, the Americas		WSC	Tegenaria domestica	Tegenaria domestica;Araneus domesticus;Aranea domestica;Aranea derhamii;Aranea longipes;Aranea flava;Aranea tomentosa;Aranea annulata;Aranea civilis;Tegenaria civilis;Arachne familiaris;Agelena civilis;Tegenaria scalaris;Tegenaria longipes;Agelena familiaris;Philoica civilis;Tegenaria cretica;Drassina ochracea;Nyssa familiaris;Tegenaria dubia;Tegenaria testacea;Tegenaria fontium;Tegenaria detesta…	Tegenaria;Araneus;Aranea;Arachne;Agelena;Philoica;Drassina;Nyssa;Coelotes;Mevianops;Draconarius	FALSE	FALSE	FALSE	TRUE	FALSE	FALSE	TRUE	TRUE	FALSE	FALSE	FALSE	FALSE	FALSE	TRUE	FALSE	FALSE	FALSE	FALSE	Not listed	Not listed	Not assessed	Not assessed	FALSE	FALSE
1051	1089	Spider	Agelenidae	Tegenaria	eleonorae	Brignoli	1974	0	Italy		WSC	Tegenaria eleonorae	Tegenaria eleonorae;Tegenaria henroti;Malthonica eleonorae	Tegenaria;Malthonica	FALSE	FALSE	FALSE	FALSE	FALSE	FALSE	TRUE	TRUE	FALSE	FALSE	FALSE	FALSE	FALSE	FALSE	FALSE	FALSE	FALSE	FALSE	Not listed	Not listed	Not assessed	Not assessed	FALSE	FALSE
1052	1090	Spider	Agelenidae	Tegenaria	elysii	Brignoli	1978	0	Turkey		WSC	Tegenaria elysii	Tegenaria elysii	Tegenaria	FALSE	FALSE	FALSE	FALSE	FALSE	FALSE	TRUE	TRUE	FALSE	FALSE	FALSE	FALSE	FALSE	FALSE	FALSE	FALSE	FALSE	FALSE	Not listed	Not listed	Not assessed	Not assessed	FALSE	FALSE
1053	1091	Spider	Agelenidae	Tegenaria	epacris	Levy	1996	0	Israel		WSC	Tegenaria epacris	Tegenaria epacris;Malthonica epacris	Tegenaria;Malthonica	FALSE	FALSE	FALSE	FALSE	FALSE	FALSE	TRUE	TRUE	FALSE	FALSE	FALSE	FALSE	FALSE	FALSE	FALSE	FALSE	FALSE	FALSE	Not listed	Not listed	Not assessed	Not assessed	FALSE	FALSE
1054	1092	Spider	Agelenidae	Tegenaria	faniapollinis	Brignoli	1978	0	Italy (Sicily), North Macedonia, Greece, Turkey		WSC	Tegenaria faniapollinis	Tegenaria faniapollinis;Tegenaria paragamiani	Tegenaria	FALSE	FALSE	FALSE	FALSE	FALSE	FALSE	TRUE	TRUE	FALSE	FALSE	FALSE	FALSE	FALSE	FALSE	FALSE	FALSE	FALSE	FALSE	Not listed	Not listed	Not assessed	Not assessed	FALSE	FALSE
1055	1093	Spider	Agelenidae	Tegenaria	femoralis	Simon	1873	0	France, Italy		WSC	Tegenaria femoralis	Tegenaria femoralis	Tegenaria	FALSE	FALSE	FALSE	FALSE	FALSE	FALSE	TRUE	TRUE	FALSE	FALSE	FALSE	FALSE	FALSE	FALSE	FALSE	FALSE	FALSE	FALSE	Not listed	Not listed	Not assessed	Not assessed	FALSE	FALSE
1056	1094	Spider	Agelenidae	Tegenaria	ferruginea	Panzer	1804	1	Europe. Introduced to Azores, Venezuela		WSC	Tegenaria ferruginea	Tegenaria ferruginea;Araneus domesticus;Aranea ferruginea;Aranea subpilosa;Aranea domestica;Aranea stabularia;Tegenaria domestica;Tegenaria stabularia;Tegenaria petrensis;Tegenaria domestica petrensis;Philoeca domestica;Tegenaria heteropalpa;Tegenaria guyoni;Tegenaria rhaetica;Malthonica ferruginea	Tegenaria;Araneus;Aranea;Philoeca;Malthonica	FALSE	FALSE	FALSE	TRUE	FALSE	FALSE	TRUE	TRUE	FALSE	FALSE	FALSE	FALSE	FALSE	TRUE	FALSE	FALSE	FALSE	FALSE	Not listed	Not listed	Not assessed	Not assessed	FALSE	FALSE
1057	1095	Spider	Agelenidae	Eratigena	flexuosa	F. O. Pickard-Cambridge	1902	1	Mexico		WSC	Eratigena flexuosa	Eratigena flexuosa;Tegenaria flexuosa	Eratigena;Tegenaria	FALSE	FALSE	TRUE	TRUE	FALSE	FALSE	FALSE	TRUE	FALSE	FALSE	FALSE	FALSE	FALSE	FALSE	FALSE	FALSE	FALSE	FALSE	Not listed	Not listed	Not assessed	Not assessed	FALSE	FALSE
1058	1096	Spider	Agelenidae	Eratigena	florea	Brignoli	1974	1	Mexico		WSC	Eratigena florea	Eratigena florea;Tegenaria florea	Eratigena;Tegenaria	FALSE	FALSE	TRUE	TRUE	FALSE	FALSE	FALSE	TRUE	FALSE	FALSE	FALSE	FALSE	FALSE	FALSE	FALSE	FALSE	FALSE	FALSE	Not listed	Not listed	Not assessed	Not assessed	FALSE	FALSE
1059	1097	Spider	Agelenidae	Tegenaria	forestieroi	Brignoli	1978	0	Turkey		WSC	Tegenaria forestieroi	Tegenaria forestieroi	Tegenaria	FALSE	FALSE	FALSE	FALSE	FALSE	FALSE	TRUE	TRUE	FALSE	FALSE	FALSE	FALSE	FALSE	FALSE	FALSE	FALSE	FALSE	FALSE	Not listed	Not listed	Not assessed	Not assessed	FALSE	FALSE
1060	1098	Spider	Agelenidae	Eratigena	gertschi	Roth	1968	1	Mexico		WSC	Eratigena gertschi	Eratigena gertschi;Tegenaria mexicana gertschi;Tegenaria gertschi	Eratigena;Tegenaria	FALSE	FALSE	TRUE	TRUE	FALSE	FALSE	FALSE	TRUE	FALSE	FALSE	FALSE	FALSE	FALSE	FALSE	FALSE	FALSE	FALSE	FALSE	Not listed	Not listed	Not assessed	Not assessed	FALSE	FALSE
1061	1099	Spider	Agelenidae	Tegenaria	halidi	Guseinov, Marusik & Koponen	2005	0	Azerbaijan, Iran		WSC	Tegenaria halidi	Tegenaria halidi	Tegenaria	FALSE	FALSE	FALSE	FALSE	FALSE	FALSE	TRUE	TRUE	FALSE	FALSE	FALSE	FALSE	FALSE	FALSE	FALSE	FALSE	FALSE	FALSE	Not listed	Not listed	Not assessed	Not assessed	FALSE	FALSE
1062	1100	Spider	Agelenidae	Tegenaria	hamid	Brignoli	1978	0	Turkey		WSC	Tegenaria hamid	Tegenaria hamid	Tegenaria	FALSE	FALSE	FALSE	FALSE	FALSE	FALSE	TRUE	TRUE	FALSE	FALSE	FALSE	FALSE	FALSE	FALSE	FALSE	FALSE	FALSE	FALSE	Not listed	Not listed	Not assessed	Not assessed	FALSE	FALSE
1063	1101	Spider	Agelenidae	Tegenaria	hasperi	Chyzer	1897	0	France to Turkey, Russia (Europe)		WSC	Tegenaria hasperi	Tegenaria hasperi;Tegenaria nemorosa;Malthonica nemorosa	Tegenaria;Malthonica	FALSE	FALSE	FALSE	FALSE	FALSE	FALSE	TRUE	TRUE	FALSE	FALSE	FALSE	FALSE	FALSE	FALSE	FALSE	FALSE	FALSE	FALSE	Not listed	Not listed	Not assessed	Not assessed	FALSE	FALSE
1064	1102	Spider	Agelenidae	Tegenaria	hauseri	Brignoli	1979	0	Greece		WSC	Tegenaria hauseri	Tegenaria hauseri	Tegenaria	FALSE	FALSE	FALSE	FALSE	FALSE	FALSE	TRUE	TRUE	FALSE	FALSE	FALSE	FALSE	FALSE	FALSE	FALSE	FALSE	FALSE	FALSE	Not listed	Not listed	Not assessed	Not assessed	FALSE	FALSE
1065	1103	Spider	Agelenidae	Tegenaria	hemanginiae	Reddy & Patel	1992	0	India		WSC	Tegenaria hemanginiae	Tegenaria hemanginiae	Tegenaria	FALSE	FALSE	FALSE	FALSE	FALSE	FALSE	TRUE	TRUE	FALSE	FALSE	FALSE	FALSE	FALSE	FALSE	FALSE	FALSE	FALSE	FALSE	Not listed	Not listed	Not assessed	Not assessed	FALSE	FALSE
1066	1104	Spider	Agelenidae	Tegenaria	henroti	Dresco	1956	0	Italy (Sardinia)		WSC	Tegenaria henroti	Tegenaria henroti;Malthonica dalmatica	Tegenaria;Malthonica	FALSE	FALSE	FALSE	FALSE	FALSE	FALSE	TRUE	TRUE	FALSE	FALSE	FALSE	FALSE	FALSE	FALSE	FALSE	FALSE	FALSE	FALSE	Not listed	Not listed	Not assessed	Not assessed	FALSE	FALSE
1067	1105	Spider	Agelenidae	Tegenaria	ismaillensis	Guseinov, Marusik & Koponen	2005	0	Azerbaijan		WSC	Tegenaria ismaillensis	Tegenaria ismaillensis	Tegenaria	FALSE	FALSE	FALSE	FALSE	FALSE	FALSE	TRUE	TRUE	FALSE	FALSE	FALSE	FALSE	FALSE	FALSE	FALSE	FALSE	FALSE	FALSE	Not listed	Not listed	Not assessed	Not assessed	FALSE	FALSE
1068	1106	Spider	Agelenidae	Tegenaria	karaman	Brignoli	1978	0	Turkey		WSC	Tegenaria karaman	Tegenaria karaman	Tegenaria	FALSE	FALSE	FALSE	FALSE	FALSE	FALSE	TRUE	TRUE	FALSE	FALSE	FALSE	FALSE	FALSE	FALSE	FALSE	FALSE	FALSE	FALSE	Not listed	Not listed	Not assessed	Not assessed	FALSE	FALSE
1069	1107	Spider	Agelenidae	Tegenaria	lapicidinarum	Spassky	1934	0	Ukraine, Russia (Europe)		WSC	Tegenaria lapicidinarum	Tegenaria lapicidinarum;Tegenaria spasskyi	Tegenaria	FALSE	FALSE	FALSE	FALSE	FALSE	FALSE	TRUE	TRUE	FALSE	FALSE	FALSE	FALSE	FALSE	FALSE	FALSE	FALSE	FALSE	FALSE	Not listed	Not listed	Not assessed	Not assessed	FALSE	FALSE
1070	1108	Spider	Agelenidae	Tegenaria	lehtineni	Guseinov, Marusik & Koponen	2005	1	Azerbaijan		WSC	Tegenaria lehtineni	Tegenaria lehtineni;Malthonica lehtineni	Tegenaria;Malthonica	FALSE	FALSE	FALSE	FALSE	FALSE	FALSE	TRUE	TRUE	FALSE	FALSE	FALSE	FALSE	FALSE	FALSE	FALSE	FALSE	FALSE	FALSE	Not listed	Not listed	Not assessed	Not assessed	FALSE	FALSE
1071	1109	Spider	Agelenidae	Tegenaria	lenkoranica	Guseinov, Marusik & Koponen	2005	1	Azerbaijan, Iran		WSC	Tegenaria lenkoranica	Tegenaria lenkoranica;Malthonica lenkoranica	Tegenaria;Malthonica	FALSE	FALSE	FALSE	FALSE	FALSE	FALSE	TRUE	TRUE	FALSE	FALSE	FALSE	FALSE	FALSE	FALSE	FALSE	FALSE	FALSE	FALSE	Not listed	Not listed	Not assessed	Not assessed	FALSE	FALSE
1072	1110	Spider	Agelenidae	Tegenaria	levantina	Barrientos	1981	0	Spain		WSC	Tegenaria levantina	Tegenaria levantina	Tegenaria	FALSE	FALSE	FALSE	FALSE	FALSE	FALSE	TRUE	TRUE	FALSE	FALSE	FALSE	FALSE	FALSE	FALSE	FALSE	FALSE	FALSE	FALSE	Not listed	Not listed	Not assessed	Not assessed	FALSE	FALSE
1073	1111	Spider	Agelenidae	Tegenaria	longimana	Simon	1898	0	Turkey, Caucasus (Russia, Georgia)		WSC	Tegenaria longimana	Tegenaria longimana	Tegenaria	FALSE	FALSE	FALSE	FALSE	FALSE	FALSE	TRUE	TRUE	FALSE	FALSE	FALSE	FALSE	FALSE	FALSE	FALSE	FALSE	FALSE	FALSE	Not listed	Not listed	Not assessed	Not assessed	FALSE	FALSE
1074	1112	Spider	Agelenidae	Tegenaria	lunakensis	Tikader	1964	0	Nepal		WSC	Tegenaria lunakensis	Tegenaria lunakensis	Tegenaria	FALSE	FALSE	FALSE	FALSE	FALSE	FALSE	TRUE	TRUE	FALSE	FALSE	FALSE	FALSE	FALSE	FALSE	FALSE	FALSE	FALSE	FALSE	Not listed	Not listed	Not assessed	Not assessed	FALSE	FALSE
1075	1113	Spider	Agelenidae	Tegenaria	lyncea	Brignoli	1978	0	Turkey, Azerbaijan		WSC	Tegenaria lyncea	Tegenaria lyncea;Malthonica lyncea	Tegenaria;Malthonica	FALSE	FALSE	FALSE	FALSE	FALSE	FALSE	TRUE	TRUE	FALSE	FALSE	FALSE	FALSE	FALSE	FALSE	FALSE	FALSE	FALSE	FALSE	Not listed	Not listed	Not assessed	Not assessed	FALSE	FALSE
1076	1114	Spider	Agelenidae	Tegenaria	maelfaiti	Bosmans	2011	0	Greece		WSC	Tegenaria maelfaiti	Tegenaria maelfaiti	Tegenaria	FALSE	FALSE	FALSE	FALSE	FALSE	FALSE	TRUE	TRUE	FALSE	FALSE	FALSE	FALSE	FALSE	FALSE	FALSE	FALSE	FALSE	FALSE	Not listed	Not listed	Not assessed	Not assessed	FALSE	FALSE
1077	1115	Spider	Agelenidae	Tegenaria	mamikonian	Brignoli	1978	0	Turkey		WSC	Tegenaria mamikonian	Tegenaria mamikonian	Tegenaria	FALSE	FALSE	FALSE	FALSE	FALSE	FALSE	TRUE	TRUE	FALSE	FALSE	FALSE	FALSE	FALSE	FALSE	FALSE	FALSE	FALSE	FALSE	Not listed	Not listed	Not assessed	Not assessed	FALSE	FALSE
1078	1116	Spider	Agelenidae	Tegenaria	maroccana	Denis	1956	0	Morocco		WSC	Tegenaria maroccana	Tegenaria maroccana	Tegenaria	FALSE	FALSE	FALSE	FALSE	FALSE	FALSE	TRUE	TRUE	FALSE	FALSE	FALSE	FALSE	FALSE	FALSE	FALSE	FALSE	FALSE	FALSE	Not listed	Not listed	Not assessed	Not assessed	FALSE	FALSE
1079	1117	Spider	Agelenidae	Tegenaria	maronita	Simon	1873	0	Turkey, Syria, Lebanon, Israel		WSC	Tegenaria maronita	Tegenaria maronita;Tegenaria annulipes;Malthonica maronita	Tegenaria;Malthonica	FALSE	FALSE	FALSE	FALSE	FALSE	FALSE	TRUE	TRUE	FALSE	FALSE	FALSE	FALSE	FALSE	FALSE	FALSE	FALSE	FALSE	FALSE	Not listed	Not listed	Not assessed	Not assessed	FALSE	FALSE
1080	1118	Spider	Agelenidae	Tegenaria	mediterranea	Levy	1996	0	Israel		WSC	Tegenaria mediterranea	Tegenaria mediterranea;Malthonica mediterranea	Tegenaria;Malthonica	FALSE	FALSE	FALSE	FALSE	FALSE	FALSE	TRUE	TRUE	FALSE	FALSE	FALSE	FALSE	FALSE	FALSE	FALSE	FALSE	FALSE	FALSE	Not listed	Not listed	Not assessed	Not assessed	FALSE	FALSE
1081	1119	Spider	Agelenidae	Tegenaria	melbae	Brignoli	1972	0	Turkey		WSC	Tegenaria melbae	Tegenaria melbae	Tegenaria	FALSE	FALSE	FALSE	FALSE	FALSE	FALSE	TRUE	TRUE	FALSE	FALSE	FALSE	FALSE	FALSE	FALSE	FALSE	FALSE	FALSE	FALSE	Not listed	Not listed	Not assessed	Not assessed	FALSE	FALSE
1082	1120	Spider	Agelenidae	Tegenaria	mercanturensis	Bolzern & Hervé	2010	0	France		WSC	Tegenaria mercanturensis	Tegenaria mercanturensis	Tegenaria	FALSE	FALSE	FALSE	FALSE	FALSE	FALSE	TRUE	TRUE	FALSE	FALSE	FALSE	FALSE	FALSE	FALSE	FALSE	FALSE	FALSE	FALSE	Not listed	Not listed	Not assessed	Not assessed	FALSE	FALSE
1083	1121	Spider	Agelenidae	Eratigena	mexicana	Roth	1968	1	Mexico		WSC	Eratigena mexicana	Eratigena mexicana;Tegenaria flexuosa;Tegenaria mexicana	Eratigena;Tegenaria	FALSE	FALSE	TRUE	TRUE	FALSE	FALSE	FALSE	TRUE	FALSE	FALSE	FALSE	FALSE	FALSE	FALSE	FALSE	FALSE	FALSE	FALSE	Not listed	Not listed	Not assessed	Not assessed	FALSE	FALSE
1084	1122	Spider	Agelenidae	Tegenaria	michae	Brignoli	1978	0	Lebanon		WSC	Tegenaria michae	Tegenaria michae	Tegenaria	FALSE	FALSE	FALSE	FALSE	FALSE	FALSE	TRUE	TRUE	FALSE	FALSE	FALSE	FALSE	FALSE	FALSE	FALSE	FALSE	FALSE	FALSE	Not listed	Not listed	Not assessed	Not assessed	FALSE	FALSE
1085	1123	Spider	Agelenidae	Tegenaria	mirifica	Thaler	1987	0	Switzerland, Austria. Italy		WSC	Tegenaria mirifica	Tegenaria mirifica	Tegenaria	FALSE	FALSE	FALSE	FALSE	FALSE	FALSE	TRUE	TRUE	FALSE	FALSE	FALSE	FALSE	FALSE	FALSE	FALSE	FALSE	FALSE	FALSE	Not listed	Not listed	Not assessed	Not assessed	FALSE	FALSE
1086	1124	Spider	Agelenidae	Tegenaria	montana	Deltshev	1993	0	Bulgaria		WSC	Tegenaria montana	Tegenaria montana;Malthonica montana	Tegenaria;Malthonica	FALSE	FALSE	FALSE	FALSE	FALSE	FALSE	TRUE	TRUE	FALSE	FALSE	FALSE	FALSE	FALSE	FALSE	FALSE	FALSE	FALSE	FALSE	Not listed	Not listed	Not assessed	Not assessed	FALSE	FALSE
1087	1125	Spider	Agelenidae	Tegenaria	montiszasensis	Bolzern, Burckhardt & Hänggi	2013	0	Greece		WSC	Tegenaria montiszasensis	Tegenaria montiszasensis	Tegenaria	FALSE	FALSE	FALSE	FALSE	FALSE	FALSE	TRUE	TRUE	FALSE	FALSE	FALSE	FALSE	FALSE	FALSE	FALSE	FALSE	FALSE	FALSE	Not listed	Not listed	Not assessed	Not assessed	FALSE	FALSE
1088	1126	Spider	Agelenidae	Tegenaria	nakhchivanica	Guseinov, Marusik & Koponen	2005	1	Azerbaijan		WSC	Tegenaria nakhchivanica	Tegenaria nakhchivanica;Malthonica nakhchivanica	Tegenaria;Malthonica	FALSE	FALSE	FALSE	FALSE	FALSE	FALSE	TRUE	TRUE	FALSE	FALSE	FALSE	FALSE	FALSE	FALSE	FALSE	FALSE	FALSE	FALSE	Not listed	Not listed	Not assessed	Not assessed	FALSE	FALSE
1089	1127	Spider	Agelenidae	Tegenaria	oribata	Simon	1916	0	France		WSC	Tegenaria oribata	Tegenaria oribata;Pseudotegenaria oribata	Tegenaria;Pseudotegenaria	FALSE	FALSE	FALSE	FALSE	FALSE	FALSE	TRUE	TRUE	FALSE	FALSE	FALSE	FALSE	FALSE	FALSE	FALSE	FALSE	FALSE	FALSE	Not listed	Not listed	Not assessed	Not assessed	FALSE	FALSE
1090	1128	Spider	Agelenidae	Tegenaria	pagana	C. L. Koch	1840	0	Europe to Central Asia. Introduced to USA, Mexico, Brazil, Chile		WSC	Tegenaria pagana	Tegenaria pagana;Tegenaria longipalpis;Tegenaria subtilis;Tegenaria testacea;Tegenaria proxima;Tegenaria urbana;Tegenaria variata;Tegenaria modesta;Tegenaria domestica;Tegenaria bidentata;Tegenaria obscura;Tegenaria pagana cavernicola;Tegenaria pagana proxima;Tegenaria antrias;Tegenaria simplex;Tegenaria pagana urbana;Tegenaria castro;Philoicides pallidus;Tegenaria cerrutii;Tegenaria marinae;Tege…	Tegenaria;Philoicides;;Malthonica	FALSE	FALSE	FALSE	FALSE	FALSE	FALSE	TRUE	TRUE	FALSE	FALSE	FALSE	FALSE	FALSE	FALSE	FALSE	FALSE	FALSE	FALSE	Not listed	Not listed	Not assessed	Not assessed	FALSE	FALSE
1091	1129	Spider	Agelenidae	Tegenaria	parietina	Fourcroy	1785	1	Europe, North Africa to Israel and Central Asia. Introduced to Jamaica, Paraguay, South Africa, Sri Lanka		WSC	Tegenaria parietina	Tegenaria parietina;Aranea parietina;Aranea phalangiodes;Tegenaria domestica;Tegenaria murina;Tegenaria saxatilis;Trichopus libratus;Tegenaria guyonii;Tegenaria intricata;Tegenaria taprobanica	Tegenaria;Aranea;Trichopus	FALSE	FALSE	FALSE	FALSE	TRUE	TRUE	TRUE	TRUE	TRUE	TRUE	FALSE	FALSE	FALSE	FALSE	FALSE	FALSE	FALSE	FALSE	Not listed	Not listed	Not assessed	Not assessed	TRUE	TRUE
1092	1130	Spider	Agelenidae	Tegenaria	parmenidis	Brignoli	1971	0	Italy		WSC	Tegenaria parmenidis	Tegenaria parmenidis	Tegenaria	FALSE	FALSE	FALSE	FALSE	FALSE	FALSE	TRUE	TRUE	FALSE	FALSE	FALSE	FALSE	FALSE	FALSE	FALSE	FALSE	FALSE	FALSE	Not listed	Not listed	Not assessed	Not assessed	FALSE	FALSE
1093	1131	Spider	Agelenidae	Tegenaria	parvula	Thorell	1875	0	Italy, Slovenia, Romania		WSC	Tegenaria parvula	Tegenaria parvula;Tegenaria velox;Tetrilus strandi;Tegenaria strandi;Malthonica parvula	Tegenaria;Tetrilus;Malthonica	FALSE	FALSE	FALSE	FALSE	FALSE	FALSE	TRUE	TRUE	FALSE	FALSE	FALSE	FALSE	FALSE	FALSE	FALSE	FALSE	FALSE	FALSE	Not listed	Not listed	Not assessed	Not assessed	FALSE	FALSE
1094	1132	Spider	Agelenidae	Tegenaria	pasquinii	Brignoli	1978	0	Turkey		WSC	Tegenaria pasquinii	Tegenaria pasquinii;Malthonica pasquinii	Tegenaria;Malthonica	FALSE	FALSE	FALSE	FALSE	FALSE	FALSE	TRUE	TRUE	FALSE	FALSE	FALSE	FALSE	FALSE	FALSE	FALSE	FALSE	FALSE	FALSE	Not listed	Not listed	Not assessed	Not assessed	FALSE	FALSE
1095	1133	Spider	Agelenidae	Tegenaria	percuriosa	Brignoli	1972	0	Bulgaria, Turkey		WSC	Tegenaria percuriosa	Tegenaria percuriosa;Tegenaria bithyniae;Tegenaria boitanii;Tegenaria argaeica	Tegenaria	FALSE	FALSE	FALSE	FALSE	FALSE	FALSE	TRUE	TRUE	FALSE	FALSE	FALSE	FALSE	FALSE	FALSE	FALSE	FALSE	FALSE	FALSE	Not listed	Not listed	Not assessed	Not assessed	FALSE	FALSE
1096	1134	Spider	Agelenidae	Tegenaria	pieperi	Brignoli	1979	0	Greece (Crete)		WSC	Tegenaria pieperi	Tegenaria pieperi	Tegenaria	FALSE	FALSE	FALSE	FALSE	FALSE	FALSE	TRUE	TRUE	FALSE	FALSE	FALSE	FALSE	FALSE	FALSE	FALSE	FALSE	FALSE	FALSE	Not listed	Not listed	Not assessed	Not assessed	FALSE	FALSE
1097	1135	Spider	Agelenidae	Tegenaria	pindosiensis	Bolzern, Burckhardt & Hänggi	2013	0	Greece		WSC	Tegenaria pindosiensis	Tegenaria pindosiensis	Tegenaria	FALSE	FALSE	FALSE	FALSE	FALSE	FALSE	TRUE	TRUE	FALSE	FALSE	FALSE	FALSE	FALSE	FALSE	FALSE	FALSE	FALSE	FALSE	Not listed	Not listed	Not assessed	Not assessed	FALSE	FALSE
1098	1136	Spider	Agelenidae	Tegenaria	podoprygorai	Kovblyuk	2006	1	Ukraine		WSC	Tegenaria podoprygorai	Tegenaria podoprygorai;Malthonica podoprygorai	Tegenaria;Malthonica	FALSE	FALSE	FALSE	FALSE	FALSE	FALSE	TRUE	TRUE	FALSE	FALSE	FALSE	FALSE	FALSE	FALSE	FALSE	FALSE	FALSE	FALSE	Not listed	Not listed	Not assessed	Not assessed	FALSE	FALSE
1099	1137	Spider	Agelenidae	Tegenaria	pontica	Charitonov	1947	0	Georgia		WSC	Tegenaria pontica	Tegenaria pontica;Pseudotegenaria pontica	Tegenaria;Pseudotegenaria	FALSE	FALSE	FALSE	FALSE	FALSE	FALSE	TRUE	TRUE	FALSE	FALSE	FALSE	FALSE	FALSE	FALSE	FALSE	FALSE	FALSE	FALSE	Not listed	Not listed	Not assessed	Not assessed	FALSE	FALSE
1100	1138	Spider	Agelenidae	Tegenaria	pseudolyncea	Guseinov, Marusik & Koponen	2005	1	Azerbaijan		WSC	Tegenaria pseudolyncea	Tegenaria pseudolyncea;Malthonica pseudolyncea	Tegenaria;Malthonica	FALSE	FALSE	FALSE	FALSE	FALSE	FALSE	TRUE	TRUE	FALSE	FALSE	FALSE	FALSE	FALSE	FALSE	FALSE	FALSE	FALSE	FALSE	Not listed	Not listed	Not assessed	Not assessed	FALSE	FALSE
1101	1139	Spider	Agelenidae	Tegenaria	racovitzai	Simon	1907	0	Spain, France		WSC	Tegenaria racovitzai	Tegenaria racovitzai;Tegenaria antrorum	Tegenaria	FALSE	FALSE	FALSE	FALSE	FALSE	FALSE	TRUE	TRUE	FALSE	FALSE	FALSE	FALSE	FALSE	FALSE	FALSE	FALSE	FALSE	FALSE	Not listed	Not listed	Not assessed	Not assessed	FALSE	FALSE
1102	1140	Spider	Agelenidae	Tegenaria	ramblae	Barrientos	1978	0	Portugal, Spain		WSC	Tegenaria ramblae	Tegenaria ramblae;Malthonica ramblae	Tegenaria;Malthonica	FALSE	FALSE	FALSE	FALSE	FALSE	FALSE	TRUE	TRUE	FALSE	FALSE	FALSE	FALSE	FALSE	FALSE	FALSE	FALSE	FALSE	FALSE	Not listed	Not listed	Not assessed	Not assessed	FALSE	FALSE
1103	1141	Spider	Agelenidae	Tegenaria	regispyrrhi	Brignoli	1976	0	Bulgaria, Greece, Balkans		WSC	Tegenaria regispyrrhi	Tegenaria regispyrrhi	Tegenaria	FALSE	FALSE	FALSE	FALSE	FALSE	FALSE	TRUE	TRUE	FALSE	FALSE	FALSE	FALSE	FALSE	FALSE	FALSE	FALSE	FALSE	FALSE	Not listed	Not listed	Not assessed	Not assessed	FALSE	FALSE
1104	1142	Spider	Agelenidae	Tegenaria	rhodiensis	Caporiacco	1948	0	Greece (Rhodes), Turkey		WSC	Tegenaria rhodiensis	Tegenaria rhodiensis;Cicurina rhodiensis	Tegenaria;Cicurina	FALSE	FALSE	FALSE	FALSE	FALSE	FALSE	TRUE	TRUE	FALSE	FALSE	FALSE	FALSE	FALSE	TRUE	FALSE	FALSE	FALSE	FALSE	Not listed	Not listed	Not assessed	Not assessed	FALSE	FALSE
1105	1143	Spider	Agelenidae	Tegenaria	rilaensis	Deltshev	1993	0	North Macedonia, Bulgaria		WSC	Tegenaria rilaensis	Tegenaria rilaensis;Malthonica rilaensis	Tegenaria;Malthonica	FALSE	FALSE	FALSE	FALSE	FALSE	FALSE	TRUE	TRUE	FALSE	FALSE	FALSE	FALSE	FALSE	FALSE	FALSE	FALSE	FALSE	FALSE	Not listed	Not listed	Not assessed	Not assessed	FALSE	FALSE
1106	1144	Spider	Agelenidae	Eratigena	rothi	Gertsch	1971	1	Mexico		WSC	Eratigena rothi	Eratigena rothi;Tegenaria rothi	Eratigena;Tegenaria	FALSE	FALSE	TRUE	TRUE	FALSE	FALSE	FALSE	TRUE	FALSE	FALSE	FALSE	FALSE	FALSE	FALSE	FALSE	FALSE	FALSE	FALSE	Not listed	Not listed	Not assessed	Not assessed	FALSE	FALSE
1107	1145	Spider	Agelenidae	Tegenaria	sbordonii	Brignoli	1971	0	Italy		WSC	Tegenaria sbordonii	Tegenaria sbordonii;Malthonica sbordonii	Tegenaria;Malthonica	FALSE	FALSE	FALSE	FALSE	FALSE	FALSE	TRUE	TRUE	FALSE	FALSE	FALSE	FALSE	FALSE	FALSE	FALSE	FALSE	FALSE	FALSE	Not listed	Not listed	Not assessed	Not assessed	FALSE	FALSE
1108	1146	Spider	Agelenidae	Tegenaria	schmalfussi	Brignoli	1976	0	Greece (Crete)		WSC	Tegenaria schmalfussi	Tegenaria schmalfussi	Tegenaria	FALSE	FALSE	FALSE	FALSE	FALSE	FALSE	TRUE	TRUE	FALSE	FALSE	FALSE	FALSE	FALSE	FALSE	FALSE	FALSE	FALSE	FALSE	Not listed	Not listed	Not assessed	Not assessed	FALSE	FALSE
1109	1147	Spider	Agelenidae	Tegenaria	schoenhoferi	Bolzern, Burckhardt & Hänggi	2013	0	Greece		WSC	Tegenaria schoenhoferi	Tegenaria schoenhoferi	Tegenaria	FALSE	FALSE	FALSE	FALSE	FALSE	FALSE	TRUE	TRUE	FALSE	FALSE	FALSE	FALSE	FALSE	FALSE	FALSE	FALSE	FALSE	FALSE	Not listed	Not listed	Not assessed	Not assessed	FALSE	FALSE
1110	1148	Spider	Agelenidae	Tegenaria	scopifera	Barrientos, Ribera & Pons	2002	0	Spain (Balearic Is.)		WSC	Tegenaria scopifera	Tegenaria scopifera	Tegenaria	FALSE	FALSE	FALSE	FALSE	FALSE	FALSE	TRUE	TRUE	FALSE	FALSE	FALSE	FALSE	FALSE	FALSE	FALSE	FALSE	FALSE	FALSE	Not listed	Not listed	Not assessed	Not assessed	FALSE	FALSE
1111	1149	Spider	Agelenidae	Eratigena	selva	Roth	1968	1	Mexico		WSC	Eratigena selva	Eratigena selva;Tegenaria mexicana selva;Tegenaria selva	Eratigena;Tegenaria	FALSE	FALSE	TRUE	TRUE	FALSE	FALSE	FALSE	TRUE	FALSE	FALSE	FALSE	FALSE	FALSE	FALSE	FALSE	FALSE	FALSE	FALSE	Not listed	Not listed	Not assessed	Not assessed	FALSE	FALSE
1112	1150	Spider	Agelenidae	Tegenaria	serrana	Barrientos & Sánchez-Corral	2013	0	Spain		WSC	Tegenaria serrana	Tegenaria serrana	Tegenaria	FALSE	FALSE	FALSE	FALSE	FALSE	FALSE	TRUE	TRUE	FALSE	FALSE	FALSE	FALSE	FALSE	FALSE	FALSE	FALSE	FALSE	FALSE	Not listed	Not listed	Not assessed	Not assessed	FALSE	FALSE
1113	1151	Spider	Agelenidae	Tegenaria	shillongensis	Barman	1979	0	India		WSC	Tegenaria shillongensis	Tegenaria shillongensis	Tegenaria	FALSE	FALSE	FALSE	FALSE	FALSE	FALSE	TRUE	TRUE	FALSE	FALSE	FALSE	FALSE	FALSE	FALSE	FALSE	FALSE	FALSE	FALSE	Not listed	Not listed	Not assessed	Not assessed	FALSE	FALSE
1114	1152	Spider	Agelenidae	Tegenaria	silvestris	L. Koch	1872	0	Europe		WSC	Tegenaria silvestris	Tegenaria silvestris;Tegenaria sylvestris;Malthonica silvestris	Tegenaria;Malthonica	FALSE	FALSE	FALSE	FALSE	FALSE	FALSE	TRUE	TRUE	FALSE	FALSE	FALSE	FALSE	FALSE	FALSE	FALSE	FALSE	FALSE	FALSE	Not listed	Not listed	Not assessed	Not assessed	FALSE	FALSE
1115	1153	Spider	Agelenidae	Tegenaria	talyshica	Guseinov, Marusik & Koponen	2005	0	Azerbaijan		WSC	Tegenaria talyshica	Tegenaria talyshica	Tegenaria	FALSE	FALSE	FALSE	FALSE	FALSE	FALSE	TRUE	TRUE	FALSE	FALSE	FALSE	FALSE	FALSE	FALSE	FALSE	FALSE	FALSE	FALSE	Not listed	Not listed	Not assessed	Not assessed	FALSE	FALSE
1116	1154	Spider	Agelenidae	Tegenaria	taurica	Charitonov	1947	0	Ukraine, Georgia		WSC	Tegenaria taurica	Tegenaria taurica	Tegenaria	FALSE	FALSE	FALSE	FALSE	FALSE	FALSE	TRUE	TRUE	FALSE	FALSE	FALSE	FALSE	FALSE	FALSE	FALSE	FALSE	FALSE	FALSE	Not listed	Not listed	Not assessed	Not assessed	FALSE	FALSE
1117	1155	Spider	Agelenidae	Tegenaria	tekke	Brignoli	1978	0	Turkey		WSC	Tegenaria tekke	Tegenaria tekke	Tegenaria	FALSE	FALSE	FALSE	FALSE	FALSE	FALSE	TRUE	TRUE	FALSE	FALSE	FALSE	FALSE	FALSE	FALSE	FALSE	FALSE	FALSE	FALSE	Not listed	Not listed	Not assessed	Not assessed	FALSE	FALSE
1118	1156	Spider	Agelenidae	Eratigena	tlaxcala	Roth	1968	1	Mexico		WSC	Eratigena tlaxcala	Eratigena tlaxcala;Tegenaria mexicana tlaxcala;Tegenaria tlaxcala	Eratigena;Tegenaria	FALSE	FALSE	TRUE	TRUE	FALSE	FALSE	FALSE	TRUE	FALSE	FALSE	FALSE	FALSE	FALSE	FALSE	FALSE	FALSE	FALSE	FALSE	Not listed	Not listed	Not assessed	Not assessed	FALSE	FALSE
1119	1157	Spider	Agelenidae	Tegenaria	tridentina	L. Koch	1872	0	Europe		WSC	Tegenaria tridentina	Tegenaria tridentina;Tegenaria cubicularis;Tegenaria bremii;Tegenaria austriaca;Tegenaria ferruginea	Tegenaria	FALSE	FALSE	FALSE	FALSE	FALSE	FALSE	TRUE	TRUE	FALSE	FALSE	FALSE	FALSE	FALSE	FALSE	FALSE	FALSE	FALSE	FALSE	Not listed	Not listed	Not assessed	Not assessed	FALSE	FALSE
1120	1158	Spider	Agelenidae	Tegenaria	tyrrhenica	Dalmas	1922	0	Italy		WSC	Tegenaria tyrrhenica	Tegenaria tyrrhenica;Malthonica tyrrhenica	Tegenaria;Malthonica	FALSE	FALSE	FALSE	FALSE	FALSE	FALSE	TRUE	TRUE	FALSE	FALSE	FALSE	FALSE	FALSE	FALSE	FALSE	FALSE	FALSE	FALSE	Not listed	Not listed	Not assessed	Not assessed	FALSE	FALSE
1121	1159	Spider	Agelenidae	Tegenaria	vallei	Brignoli	1972	0	Libya		WSC	Tegenaria vallei	Tegenaria vallei;Malthonica vallei	Tegenaria;Malthonica	FALSE	FALSE	FALSE	FALSE	FALSE	FALSE	TRUE	TRUE	FALSE	FALSE	FALSE	FALSE	FALSE	FALSE	FALSE	FALSE	FALSE	FALSE	Not listed	Not listed	Not assessed	Not assessed	FALSE	FALSE
1122	1160	Spider	Agelenidae	Tegenaria	vankeerorum	Bolzern, Burckhardt & Hänggi	2013	0	Greece (Rhodes), Turkey		WSC	Tegenaria vankeerorum	Tegenaria vankeerorum	Tegenaria	FALSE	FALSE	FALSE	FALSE	FALSE	FALSE	TRUE	TRUE	FALSE	FALSE	FALSE	FALSE	FALSE	FALSE	FALSE	FALSE	FALSE	FALSE	Not listed	Not listed	Not assessed	Not assessed	FALSE	FALSE
1123	1161	Spider	Agelenidae	Tegenaria	vignai	Brignoli	1978	0	Turkey		WSC	Tegenaria vignai	Tegenaria vignai	Tegenaria	FALSE	FALSE	FALSE	FALSE	FALSE	FALSE	TRUE	TRUE	FALSE	FALSE	FALSE	FALSE	FALSE	FALSE	FALSE	FALSE	FALSE	FALSE	Not listed	Not listed	Not assessed	Not assessed	FALSE	FALSE
1124	1162	Spider	Agelenidae	Tegenaria	wittmeri	Brignoli	1978	0	Bhutan		WSC	Tegenaria wittmeri	Tegenaria wittmeri	Tegenaria	FALSE	FALSE	FALSE	FALSE	FALSE	FALSE	TRUE	TRUE	FALSE	FALSE	FALSE	FALSE	FALSE	FALSE	FALSE	FALSE	FALSE	FALSE	Not listed	Not listed	Not assessed	Not assessed	FALSE	FALSE
1125	1163	Spider	Agelenidae	Tegenaria	zagatalensis	Guseinov, Marusik & Koponen	2005	0	Azerbaijan		WSC	Tegenaria zagatalensis	Tegenaria zagatalensis	Tegenaria	FALSE	FALSE	FALSE	FALSE	FALSE	FALSE	TRUE	TRUE	FALSE	FALSE	FALSE	FALSE	FALSE	FALSE	FALSE	FALSE	FALSE	FALSE	Not listed	Not listed	Not assessed	Not assessed	FALSE	FALSE
1126	1164	Spider	Agelenidae	Textrix	caudata	L. Koch	1872	0	Macaronesia, Northern Africa, Southern Europe, Syria		WSC	Textrix caudata	Textrix caudata;Textrix albosignata;Textrix violantis	Textrix	FALSE	FALSE	FALSE	FALSE	FALSE	FALSE	FALSE	FALSE	FALSE	FALSE	FALSE	FALSE	FALSE	FALSE	FALSE	FALSE	FALSE	FALSE	Not listed	Not listed	Not assessed	Not assessed	FALSE	FALSE
1127	1165	Spider	Agelenidae	Textrix	chyzeri	de Blauwe	1980	0	Hungary, Croatia, Bosnia and Herzegovina, Montenegro, Bulgaria		WSC	Textrix chyzeri	Textrix chyzeri	Textrix	FALSE	FALSE	FALSE	FALSE	FALSE	FALSE	FALSE	FALSE	FALSE	FALSE	FALSE	FALSE	FALSE	FALSE	FALSE	FALSE	FALSE	FALSE	Not listed	Not listed	Not assessed	Not assessed	FALSE	FALSE
1128	1166	Spider	Agelenidae	Textrix	denticulata	Olivier	1789	1	Europe, Turkey		WSC	Textrix denticulata	Textrix denticulata;Aranea cruciger;Aranea denticulata;Aranea calophylla;Agelena lycosina;Textrix agilis;Textrix lycosina;Tegenaria lycosina;Tegenaria fuliginea;Agelena boopis;Textrix lusitanica;Tegenaria lusitanica	Textrix;Aranea;Agelena;Tegenaria	FALSE	FALSE	FALSE	FALSE	FALSE	FALSE	FALSE	TRUE	FALSE	FALSE	FALSE	FALSE	FALSE	FALSE	FALSE	FALSE	FALSE	FALSE	Not listed	Not listed	Not assessed	Not assessed	FALSE	FALSE
1129	1167	Spider	Agelenidae	Textrix	intermedia	Wunderlich	2008	0	Spain, France		WSC	Textrix intermedia	Textrix intermedia	Textrix	FALSE	FALSE	FALSE	FALSE	FALSE	FALSE	FALSE	FALSE	FALSE	FALSE	FALSE	FALSE	FALSE	FALSE	FALSE	FALSE	FALSE	FALSE	Not listed	Not listed	Not assessed	Not assessed	FALSE	FALSE
1130	1168	Spider	Agelenidae	Textrix	nigromarginata	Strand	1906	0	Ethiopia		WSC	Textrix nigromarginata	Textrix nigromarginata	Textrix	FALSE	FALSE	FALSE	FALSE	FALSE	FALSE	FALSE	FALSE	FALSE	FALSE	FALSE	FALSE	FALSE	FALSE	FALSE	FALSE	FALSE	FALSE	Not listed	Not listed	Not assessed	Not assessed	FALSE	FALSE
1131	1169	Spider	Agelenidae	Textrix	pinicola	Simon	1875	0	Portugal to Italy		WSC	Textrix pinicola	Textrix pinicola;Textrix lusitanica	Textrix	FALSE	FALSE	FALSE	FALSE	FALSE	FALSE	FALSE	FALSE	FALSE	FALSE	FALSE	FALSE	FALSE	FALSE	FALSE	FALSE	FALSE	FALSE	Not listed	Not listed	Not assessed	Not assessed	FALSE	FALSE
1132	1170	Spider	Agelenidae	Textrix	rubrofoliata	Pesarini	1990	0	Italy (Sicily)		WSC	Textrix rubrofoliata	Textrix rubrofoliata	Textrix	FALSE	FALSE	FALSE	FALSE	FALSE	FALSE	FALSE	FALSE	FALSE	FALSE	FALSE	FALSE	FALSE	FALSE	FALSE	FALSE	FALSE	FALSE	Not listed	Not listed	Not assessed	Not assessed	FALSE	FALSE
1133	1171	Spider	Agelenidae	Tikaderia	psechrina	Simon	1906	1	Himalayas		WSC	Tikaderia psechrina	Tikaderia psechrina;Malthonica psechrina	Tikaderia;Malthonica	FALSE	FALSE	FALSE	FALSE	FALSE	FALSE	FALSE	FALSE	FALSE	FALSE	FALSE	FALSE	FALSE	FALSE	FALSE	FALSE	FALSE	FALSE	Not listed	Not listed	Not assessed	Not assessed	FALSE	FALSE
1134	1172	Spider	Agelenidae	Tonsilla	defossa	Xu & Li	2006	0	China		WSC	Tonsilla defossa	Tonsilla defossa	Tonsilla	FALSE	FALSE	FALSE	FALSE	FALSE	FALSE	FALSE	FALSE	FALSE	FALSE	FALSE	FALSE	FALSE	FALSE	FALSE	FALSE	FALSE	FALSE	Not listed	Not listed	Not assessed	Not assessed	FALSE	FALSE
1135	1173	Spider	Agelenidae	Tonsilla	eburniformis	Wang & Yin	1992	0	China		WSC	Tonsilla eburniformis	Tonsilla eburniformis	Tonsilla	FALSE	FALSE	FALSE	FALSE	FALSE	FALSE	FALSE	FALSE	FALSE	FALSE	FALSE	FALSE	FALSE	FALSE	FALSE	FALSE	FALSE	FALSE	Not listed	Not listed	Not assessed	Not assessed	FALSE	FALSE
1136	1175	Spider	Agelenidae	Tonsilla	lyrata	Wang, Yin, Peng & Xie	1990	1	China		WSC	Tonsilla lyrata	Tonsilla lyrata;Coelotes lyratus;Tonsilla lyratus	Tonsilla;Coelotes	FALSE	FALSE	FALSE	FALSE	FALSE	FALSE	FALSE	FALSE	FALSE	FALSE	FALSE	FALSE	FALSE	FALSE	FALSE	FALSE	FALSE	FALSE	Not listed	Not listed	Not assessed	Not assessed	FALSE	FALSE
1137	1176	Spider	Agelenidae	Tonsilla	makros	Wang	2003	0	China		WSC	Tonsilla makros	Tonsilla makros	Tonsilla	FALSE	FALSE	FALSE	FALSE	FALSE	FALSE	FALSE	FALSE	FALSE	FALSE	FALSE	FALSE	FALSE	FALSE	FALSE	FALSE	FALSE	FALSE	Not listed	Not listed	Not assessed	Not assessed	FALSE	FALSE
1138	1177	Spider	Agelenidae	Tonsilla	tautispina	Wang, Yin, Peng & Xie	1990	1	China		WSC	Tonsilla tautispina	Tonsilla tautispina;Coelotes tautispinus;Tonsilla tautispinus	Tonsilla;Coelotes	FALSE	FALSE	FALSE	FALSE	FALSE	FALSE	FALSE	FALSE	FALSE	FALSE	FALSE	FALSE	FALSE	FALSE	FALSE	FALSE	FALSE	FALSE	Not listed	Not listed	Not assessed	Not assessed	FALSE	FALSE
1139	1178	Spider	Agelenidae	Tonsilla	truculenta	Wang & Yin	1992	0	China		WSC	Tonsilla truculenta	Tonsilla truculenta;Tonsilla imitata	Tonsilla	FALSE	FALSE	FALSE	FALSE	FALSE	FALSE	FALSE	FALSE	FALSE	FALSE	FALSE	FALSE	FALSE	FALSE	FALSE	FALSE	FALSE	FALSE	Not listed	Not listed	Not assessed	Not assessed	FALSE	FALSE
1140	1179	Spider	Agelenidae	Tonsilla	variegata	Wang, Yin, Peng & Xie	1990	1	China		WSC	Tonsilla variegata	Tonsilla variegata;Coelotes variegatus;Tonsilla variegatus	Tonsilla;Coelotes	FALSE	FALSE	FALSE	FALSE	FALSE	FALSE	FALSE	FALSE	FALSE	FALSE	FALSE	FALSE	FALSE	FALSE	FALSE	FALSE	FALSE	FALSE	Not listed	Not listed	Not assessed	Not assessed	FALSE	FALSE
1141	1180	Spider	Agelenidae	Tonsilla	yanlingensis	Zhang, Yin & Kim	2000	1	China		WSC	Tonsilla yanlingensis	Tonsilla yanlingensis;Coelotes yanlingensis	Tonsilla;Coelotes	FALSE	FALSE	FALSE	FALSE	FALSE	FALSE	FALSE	FALSE	FALSE	FALSE	FALSE	FALSE	FALSE	FALSE	FALSE	FALSE	FALSE	FALSE	Not listed	Not listed	Not assessed	Not assessed	FALSE	FALSE
1142	1181	Spider	Agelenidae	Tortolena	dela	Chamberlin & Ivie	1941	0	USA		WSC	Tortolena dela	Tortolena dela	Tortolena	FALSE	FALSE	FALSE	FALSE	FALSE	FALSE	FALSE	FALSE	FALSE	FALSE	FALSE	FALSE	FALSE	FALSE	FALSE	FALSE	FALSE	FALSE	Not listed	Not listed	Not assessed	Not assessed	FALSE	FALSE
1143	1182	Spider	Agelenidae	Tortolena	glaucopis	F. O. Pickard-Cambridge	1902	1	Mexico, Costa Rica		WSC	Tortolena glaucopis	Tortolena glaucopis;Agelenopsis glaucopis;Agelena glaucopis;Agelena confusa;Tortolena confusa	Tortolena;Agelenopsis;Agelena	FALSE	FALSE	FALSE	FALSE	FALSE	FALSE	FALSE	TRUE	FALSE	FALSE	FALSE	FALSE	FALSE	FALSE	FALSE	FALSE	FALSE	FALSE	Not listed	Not listed	Not assessed	Not assessed	FALSE	FALSE
1144	1183	Spider	Agelenidae	Tuapoka	cavata	Forster & Wilton	1973	0	New Zealand		WSC	Tuapoka cavata	Tuapoka cavata	Tuapoka	FALSE	FALSE	FALSE	FALSE	FALSE	FALSE	FALSE	FALSE	FALSE	FALSE	FALSE	FALSE	FALSE	FALSE	FALSE	FALSE	FALSE	FALSE	Not listed	Not listed	Not assessed	Not assessed	FALSE	FALSE
1145	1184	Spider	Agelenidae	Tuapoka	ovalis	Forster & Wilton	1973	0	New Zealand		WSC	Tuapoka ovalis	Tuapoka ovalis	Tuapoka	FALSE	FALSE	FALSE	FALSE	FALSE	FALSE	FALSE	FALSE	FALSE	FALSE	FALSE	FALSE	FALSE	FALSE	FALSE	FALSE	FALSE	FALSE	Not listed	Not listed	Not assessed	Not assessed	FALSE	FALSE
1146	1185	Spider	Agelenidae	Urocoras	longispina	Kulczyński	1897	1	Central, Eastern Europe		WSC	Urocoras longispina	Urocoras longispina;Coelotes longispina;Amaurobius longispina;Coelotes longispinus;Urocoras longispinus	Urocoras;Coelotes;Amaurobius	FALSE	FALSE	FALSE	FALSE	FALSE	FALSE	FALSE	FALSE	FALSE	FALSE	FALSE	FALSE	FALSE	FALSE	FALSE	FALSE	FALSE	FALSE	Not listed	Not listed	Not assessed	Not assessed	FALSE	FALSE
1147	1186	Spider	Agelenidae	Urocoras	matesianus	de Blauwe	1973	1	Italy		WSC	Urocoras matesianus	Urocoras matesianus;Coelotes matesianus	Urocoras;Coelotes	FALSE	FALSE	FALSE	FALSE	FALSE	FALSE	FALSE	FALSE	FALSE	FALSE	FALSE	FALSE	FALSE	FALSE	FALSE	FALSE	FALSE	FALSE	Not listed	Not listed	Not assessed	Not assessed	FALSE	FALSE
1148	1187	Spider	Agelenidae	Urocoras	munieri	Simon	1880	1	Italy, Slovenia, Croatia		WSC	Urocoras munieri	Urocoras munieri;Coelotes munieri;Amaurobius munieri	Urocoras;Coelotes;Amaurobius	FALSE	FALSE	FALSE	FALSE	FALSE	FALSE	FALSE	FALSE	FALSE	FALSE	FALSE	FALSE	FALSE	FALSE	FALSE	FALSE	FALSE	FALSE	Not listed	Not listed	Not assessed	Not assessed	FALSE	FALSE
1149	1188	Spider	Agelenidae	Urocoras	nicomedis	Brignoli	1978	1	Turkey		WSC	Urocoras nicomedis	Urocoras nicomedis;Coelotes nicomedis	Urocoras;Coelotes	FALSE	FALSE	FALSE	FALSE	FALSE	FALSE	FALSE	FALSE	FALSE	FALSE	FALSE	FALSE	FALSE	FALSE	FALSE	FALSE	FALSE	FALSE	Not listed	Not listed	Not assessed	Not assessed	FALSE	FALSE
1150	1189	Spider	Agelenidae	Wadotes	bimucronatus	Simon	1898	1	USA		WSC	Wadotes bimucronatus	Wadotes bimucronatus;Coelotes bimucronatus;Wadotes carolinus;Wadotes convolutus	Wadotes;Coelotes	FALSE	FALSE	FALSE	FALSE	FALSE	FALSE	FALSE	FALSE	FALSE	FALSE	FALSE	FALSE	FALSE	FALSE	FALSE	FALSE	FALSE	FALSE	Not listed	Not listed	Not assessed	Not assessed	FALSE	FALSE
1151	1190	Spider	Agelenidae	Wadotes	calcaratus	Keyserling	1887	1	USA, Canada		WSC	Wadotes calcaratus	Wadotes calcaratus;Coelotes calcaratus;Coelotes longitarsus;Coelotes nigriceps	Wadotes;Coelotes	FALSE	FALSE	FALSE	FALSE	FALSE	FALSE	FALSE	FALSE	FALSE	FALSE	FALSE	FALSE	FALSE	FALSE	FALSE	FALSE	FALSE	FALSE	Not listed	Not listed	Not assessed	Not assessed	FALSE	FALSE
1152	1191	Spider	Agelenidae	Wadotes	carinidactylus	Bennett	1987	0	USA		WSC	Wadotes carinidactylus	Wadotes carinidactylus	Wadotes	FALSE	FALSE	FALSE	FALSE	FALSE	FALSE	FALSE	FALSE	FALSE	FALSE	FALSE	FALSE	FALSE	FALSE	FALSE	FALSE	FALSE	FALSE	Not listed	Not listed	Not assessed	Not assessed	FALSE	FALSE
1153	1192	Spider	Agelenidae	Wadotes	deceptis	Bennett	1987	0	USA		WSC	Wadotes deceptis	Wadotes deceptis	Wadotes	FALSE	FALSE	FALSE	FALSE	FALSE	FALSE	FALSE	FALSE	FALSE	FALSE	FALSE	FALSE	FALSE	FALSE	FALSE	FALSE	FALSE	FALSE	Not listed	Not listed	Not assessed	Not assessed	FALSE	FALSE
1154	1193	Spider	Agelenidae	Wadotes	dixiensis	Chamberlin	1925	0	USA		WSC	Wadotes dixiensis	Wadotes dixiensis;Wadotes bimucronatus	Wadotes	FALSE	FALSE	FALSE	FALSE	FALSE	FALSE	FALSE	FALSE	FALSE	FALSE	FALSE	FALSE	FALSE	FALSE	FALSE	FALSE	FALSE	FALSE	Not listed	Not listed	Not assessed	Not assessed	FALSE	FALSE
1155	1194	Spider	Agelenidae	Wadotes	georgiensis	Howell	1974	0	USA		WSC	Wadotes georgiensis	Wadotes georgiensis	Wadotes	FALSE	FALSE	FALSE	FALSE	FALSE	FALSE	FALSE	FALSE	FALSE	FALSE	FALSE	FALSE	FALSE	FALSE	FALSE	FALSE	FALSE	FALSE	Not listed	Not listed	Not assessed	Not assessed	FALSE	FALSE
1156	1195	Spider	Agelenidae	Wadotes	hybridus	Emerton	1890	1	USA, Canada		WSC	Wadotes hybridus	Wadotes hybridus;Coelotes hybridus;Coelotes altilis	Wadotes;Coelotes	FALSE	FALSE	FALSE	FALSE	FALSE	FALSE	FALSE	FALSE	FALSE	FALSE	FALSE	FALSE	FALSE	FALSE	FALSE	FALSE	FALSE	FALSE	Not listed	Not listed	Not assessed	Not assessed	FALSE	FALSE
1157	1196	Spider	Agelenidae	Wadotes	mumai	Bennett	1987	0	USA		WSC	Wadotes mumai	Wadotes mumai	Wadotes	FALSE	FALSE	FALSE	FALSE	FALSE	FALSE	FALSE	FALSE	FALSE	FALSE	FALSE	FALSE	FALSE	FALSE	FALSE	FALSE	FALSE	FALSE	Not listed	Not listed	Not assessed	Not assessed	FALSE	FALSE
1158	1197	Spider	Agelenidae	Wadotes	saturnus	Bennett	1987	0	USA		WSC	Wadotes saturnus	Wadotes saturnus	Wadotes	FALSE	FALSE	FALSE	FALSE	FALSE	FALSE	FALSE	FALSE	FALSE	FALSE	FALSE	FALSE	FALSE	FALSE	FALSE	FALSE	FALSE	FALSE	Not listed	Not listed	Not assessed	Not assessed	FALSE	FALSE
1159	1198	Spider	Agelenidae	Wadotes	tennesseensis	Gertsch	1936	0	USA		WSC	Wadotes tennesseensis	Wadotes tennesseensis	Wadotes	FALSE	FALSE	FALSE	FALSE	FALSE	FALSE	FALSE	FALSE	FALSE	FALSE	FALSE	FALSE	FALSE	FALSE	FALSE	FALSE	FALSE	FALSE	Not listed	Not listed	Not assessed	Not assessed	FALSE	FALSE
1160	1199	Spider	Agelenidae	Wadotes	willsi	Bennett	1987	0	USA		WSC	Wadotes willsi	Wadotes willsi	Wadotes	FALSE	FALSE	FALSE	FALSE	FALSE	FALSE	FALSE	FALSE	FALSE	FALSE	FALSE	FALSE	FALSE	FALSE	FALSE	FALSE	FALSE	FALSE	Not listed	Not listed	Not assessed	Not assessed	FALSE	FALSE
1161	1200	Spider	Amaurobiidae	Altellopsis	helveola	Simon	1905	0	Argentina		WSC	Altellopsis helveola	Altellopsis helveola;Altellopsis helvola	Altellopsis	FALSE	FALSE	FALSE	FALSE	FALSE	FALSE	FALSE	FALSE	FALSE	FALSE	FALSE	FALSE	FALSE	FALSE	FALSE	FALSE	FALSE	FALSE	Not listed	Not listed	Not assessed	Not assessed	FALSE	FALSE
1162	1201	Spider	Amaurobiidae	Amaurobius	agastus	Chamberlin	1947	1	USA		WSC	Amaurobius agastus	Amaurobius agastus;Walmus agastus	Amaurobius;Walmus	FALSE	FALSE	FALSE	FALSE	FALSE	FALSE	FALSE	FALSE	FALSE	FALSE	FALSE	FALSE	FALSE	FALSE	FALSE	FALSE	FALSE	FALSE	Not listed	Not listed	Not assessed	Not assessed	FALSE	FALSE
1163	1202	Spider	Amaurobiidae	Amaurobius	annulatus	Kulczyński	1906	1	Montenegro		WSC	Amaurobius annulatus	Amaurobius annulatus;Ciniflo annulatus	Amaurobius;Ciniflo	FALSE	FALSE	FALSE	FALSE	FALSE	FALSE	FALSE	FALSE	FALSE	FALSE	FALSE	FALSE	FALSE	FALSE	FALSE	FALSE	FALSE	FALSE	Not listed	Not listed	Not assessed	Not assessed	FALSE	FALSE
1164	1203	Spider	Amaurobiidae	Amaurobius	antipovae	Marusik & Kovblyuk	2004	0	Caucasus (Russia, Georgia)		WSC	Amaurobius antipovae	Amaurobius antipovae	Amaurobius	FALSE	FALSE	FALSE	FALSE	FALSE	FALSE	FALSE	FALSE	FALSE	FALSE	FALSE	FALSE	FALSE	FALSE	FALSE	FALSE	FALSE	FALSE	Not listed	Not listed	Not assessed	Not assessed	FALSE	FALSE
1165	1205	Spider	Amaurobiidae	Amaurobius	ausobskyi	Thaler & Knoflach	1998	0	Greece		WSC	Amaurobius ausobskyi	Amaurobius ausobskyi	Amaurobius	FALSE	FALSE	FALSE	FALSE	FALSE	FALSE	FALSE	FALSE	FALSE	FALSE	FALSE	FALSE	FALSE	FALSE	FALSE	FALSE	FALSE	FALSE	Not listed	Not listed	Not assessed	Not assessed	FALSE	FALSE
1166	1206	Spider	Amaurobiidae	Amaurobius	barbaricus	Leech	1972	0	USA		WSC	Amaurobius barbaricus	Amaurobius barbaricus;Walmus barbarus	Amaurobius;Walmus	FALSE	FALSE	FALSE	FALSE	FALSE	FALSE	FALSE	FALSE	FALSE	FALSE	FALSE	FALSE	FALSE	FALSE	FALSE	FALSE	FALSE	FALSE	Not listed	Not listed	Not assessed	Not assessed	FALSE	FALSE
1167	1207	Spider	Amaurobiidae	Amaurobius	barbarus	Simon	1911	0	Algeria, Spain		WSC	Amaurobius barbarus	Amaurobius barbarus	Amaurobius	FALSE	FALSE	FALSE	FALSE	FALSE	FALSE	FALSE	FALSE	FALSE	FALSE	FALSE	FALSE	FALSE	FALSE	FALSE	FALSE	FALSE	FALSE	Not listed	Not listed	Not assessed	Not assessed	FALSE	FALSE
1168	1208	Spider	Amaurobiidae	Amaurobius	borealis	Emerton	1909	0	USA, Canada		WSC	Amaurobius borealis	Amaurobius borealis;Walmus borealis;Callioplus borealis	Amaurobius;Walmus;Callioplus	FALSE	FALSE	FALSE	FALSE	FALSE	FALSE	FALSE	FALSE	FALSE	FALSE	FALSE	FALSE	FALSE	FALSE	FALSE	FALSE	FALSE	FALSE	Not listed	Not listed	Not assessed	Not assessed	FALSE	FALSE
1169	1209	Spider	Amaurobiidae	Amaurobius	candia	Thaler & Knoflach	2002	0	Greece (Crete)		WSC	Amaurobius candia	Amaurobius candia	Amaurobius	FALSE	FALSE	FALSE	FALSE	FALSE	FALSE	FALSE	FALSE	FALSE	FALSE	FALSE	FALSE	FALSE	FALSE	FALSE	FALSE	FALSE	FALSE	Not listed	Not listed	Not assessed	Not assessed	FALSE	FALSE
1170	1210	Spider	Amaurobiidae	Amaurobius	cerberus	Fage	1931	0	Spain		WSC	Amaurobius cerberus	Amaurobius cerberus	Amaurobius	FALSE	FALSE	FALSE	FALSE	FALSE	FALSE	FALSE	FALSE	FALSE	FALSE	FALSE	FALSE	FALSE	FALSE	FALSE	FALSE	FALSE	FALSE	Not listed	Not listed	Not assessed	Not assessed	FALSE	FALSE
1171	1211	Spider	Amaurobiidae	Amaurobius	corruptus	Leech	1972	0	USA		WSC	Amaurobius corruptus	Amaurobius corruptus	Amaurobius	FALSE	FALSE	FALSE	FALSE	FALSE	FALSE	FALSE	FALSE	FALSE	FALSE	FALSE	FALSE	FALSE	FALSE	FALSE	FALSE	FALSE	FALSE	Not listed	Not listed	Not assessed	Not assessed	FALSE	FALSE
1172	1212	Spider	Amaurobiidae	Amaurobius	crassipalpis	Canestrini & Pavesi	1870	0	Germany, Switzerland, Italy		WSC	Amaurobius crassipalpis	Amaurobius crassipalpis;Amaurobius tessinensis;Amaurobius jugorum	Amaurobius	FALSE	FALSE	FALSE	FALSE	FALSE	FALSE	FALSE	FALSE	FALSE	FALSE	FALSE	FALSE	FALSE	FALSE	FALSE	FALSE	FALSE	FALSE	Not listed	Not listed	Not assessed	Not assessed	FALSE	FALSE
1173	1213	Spider	Amaurobiidae	Amaurobius	cretaensis	Wunderlich	1995	0	Greece (Crete)		WSC	Amaurobius cretaensis	Amaurobius cretaensis	Amaurobius	FALSE	FALSE	FALSE	FALSE	FALSE	FALSE	FALSE	FALSE	FALSE	FALSE	FALSE	FALSE	FALSE	FALSE	FALSE	FALSE	FALSE	FALSE	Not listed	Not listed	Not assessed	Not assessed	FALSE	FALSE
1174	1214	Spider	Amaurobiidae	Amaurobius	deelemanae	Thaler & Knoflach	1995	0	Bulgaria, Greece (incl. Crete)		WSC	Amaurobius deelemanae	Amaurobius deelemanae	Amaurobius	FALSE	FALSE	FALSE	FALSE	FALSE	FALSE	FALSE	FALSE	FALSE	FALSE	FALSE	FALSE	FALSE	FALSE	FALSE	FALSE	FALSE	FALSE	Not listed	Not listed	Not assessed	Not assessed	FALSE	FALSE
1175	1215	Spider	Amaurobiidae	Amaurobius	diablo	Leech	1972	0	USA		WSC	Amaurobius diablo	Amaurobius diablo	Amaurobius	FALSE	FALSE	FALSE	FALSE	FALSE	FALSE	FALSE	FALSE	FALSE	FALSE	FALSE	FALSE	FALSE	FALSE	FALSE	FALSE	FALSE	FALSE	Not listed	Not listed	Not assessed	Not assessed	FALSE	FALSE
1176	1216	Spider	Amaurobiidae	Amaurobius	distortus	Leech	1972	0	USA		WSC	Amaurobius distortus	Amaurobius distortus	Amaurobius	FALSE	FALSE	FALSE	FALSE	FALSE	FALSE	FALSE	FALSE	FALSE	FALSE	FALSE	FALSE	FALSE	FALSE	FALSE	FALSE	FALSE	FALSE	Not listed	Not listed	Not assessed	Not assessed	FALSE	FALSE
1177	1217	Spider	Amaurobiidae	Amaurobius	dorotheae	Chamberlin	1947	1	USA		WSC	Amaurobius dorotheae	Amaurobius dorotheae;Walmus dorotheae	Amaurobius;Walmus	FALSE	FALSE	FALSE	FALSE	FALSE	FALSE	FALSE	FALSE	FALSE	FALSE	FALSE	FALSE	FALSE	FALSE	FALSE	FALSE	FALSE	FALSE	Not listed	Not listed	Not assessed	Not assessed	FALSE	FALSE
1178	1218	Spider	Amaurobiidae	Amaurobius	drenskii	Kratochvíl	1934	0	Bosnia and Herzegovina		WSC	Amaurobius drenskii	Amaurobius drenskii	Amaurobius	FALSE	FALSE	FALSE	FALSE	FALSE	FALSE	FALSE	FALSE	FALSE	FALSE	FALSE	FALSE	FALSE	FALSE	FALSE	FALSE	FALSE	FALSE	Not listed	Not listed	Not assessed	Not assessed	FALSE	FALSE
1179	1219	Spider	Amaurobiidae	Amaurobius	erberi	Keyserling	1863	1	Canary Is., Algeria, Europe (not in UK and northern Europe), Turkey, Caucasus		WSC	Amaurobius erberi	Amaurobius erberi;Ciniflo erberii;Amaurobius cyrilli;Ciniflo erberi;Amaurobius provisorius	Amaurobius;Ciniflo	FALSE	FALSE	FALSE	FALSE	FALSE	FALSE	FALSE	FALSE	FALSE	FALSE	FALSE	FALSE	FALSE	FALSE	FALSE	FALSE	FALSE	FALSE	Not listed	Not listed	Not assessed	Not assessed	FALSE	FALSE
1180	1220	Spider	Amaurobiidae	Amaurobius	fenestralis	Ström	1768	1	Europe to Central Asia		WSC	Amaurobius fenestralis	Amaurobius fenestralis;Aranea fenestralis;Aranea atrox;Clubiona atrox;Ciniflo atrox;Amaurobius atrox;Ciniflo fenestralis	Amaurobius;Aranea;Clubiona;Ciniflo	FALSE	FALSE	FALSE	TRUE	FALSE	FALSE	FALSE	FALSE	FALSE	FALSE	FALSE	FALSE	FALSE	TRUE	FALSE	FALSE	FALSE	FALSE	Not listed	Not listed	Not assessed	Not assessed	FALSE	FALSE
1181	1221	Spider	Amaurobiidae	Amaurobius	ferox	Walckenaer	1830	1	Europe, Turkey. Introduced to Canada, USA, Mexico		WSC	Amaurobius ferox	Amaurobius ferox;Clubiona ferox;Clubiona ferox nigra;Amaurobius cryptarum;Ciniflo ferox;Ciniflo mordax;Amaurobius mordax;Amaurobius corsicus;Amaurobius peninsulanus	Amaurobius;Clubiona;Ciniflo	FALSE	FALSE	FALSE	TRUE	FALSE	FALSE	FALSE	FALSE	FALSE	FALSE	FALSE	FALSE	FALSE	TRUE	FALSE	FALSE	FALSE	FALSE	Not listed	Not listed	Not assessed	Not assessed	FALSE	FALSE
1182	1222	Spider	Amaurobiidae	Amaurobius	festae	Caporiacco	1934	0	Libya		WSC	Amaurobius festae	Amaurobius festae	Amaurobius	FALSE	FALSE	FALSE	FALSE	FALSE	FALSE	FALSE	FALSE	FALSE	FALSE	FALSE	FALSE	FALSE	FALSE	FALSE	FALSE	FALSE	FALSE	Not listed	Not listed	Not assessed	Not assessed	FALSE	FALSE
1183	1223	Spider	Amaurobiidae	Amaurobius	galeritus	Leech	1972	0	USA		WSC	Amaurobius galeritus	Amaurobius galeritus	Amaurobius	FALSE	FALSE	FALSE	FALSE	FALSE	FALSE	FALSE	FALSE	FALSE	FALSE	FALSE	FALSE	FALSE	FALSE	FALSE	FALSE	FALSE	FALSE	Not listed	Not listed	Not assessed	Not assessed	FALSE	FALSE
1184	1224	Spider	Amaurobiidae	Amaurobius	geminus	Thaler & Knoflach	2002	0	Greece (Crete)		WSC	Amaurobius geminus	Amaurobius geminus	Amaurobius	FALSE	FALSE	FALSE	FALSE	FALSE	FALSE	FALSE	FALSE	FALSE	FALSE	FALSE	FALSE	FALSE	FALSE	FALSE	FALSE	FALSE	FALSE	Not listed	Not listed	Not assessed	Not assessed	FALSE	FALSE
1185	1225	Spider	Amaurobiidae	Amaurobius	hagiellus	Chamberlin	1947	1	USA		WSC	Amaurobius hagiellus	Amaurobius hagiellus;Walmus hagiellus	Amaurobius;Walmus	FALSE	FALSE	FALSE	FALSE	FALSE	FALSE	FALSE	FALSE	FALSE	FALSE	FALSE	FALSE	FALSE	FALSE	FALSE	FALSE	FALSE	FALSE	Not listed	Not listed	Not assessed	Not assessed	FALSE	FALSE
1186	1226	Spider	Amaurobiidae	Amaurobius	heathi	Chamberlin	1947	1	USA		WSC	Amaurobius heathi	Amaurobius heathi;Walmus heathi	Amaurobius;Walmus	FALSE	FALSE	FALSE	FALSE	FALSE	FALSE	FALSE	FALSE	FALSE	FALSE	FALSE	FALSE	FALSE	FALSE	FALSE	FALSE	FALSE	FALSE	Not listed	Not listed	Not assessed	Not assessed	FALSE	FALSE
1187	1227	Spider	Amaurobiidae	Amaurobius	hercegovinensis	Kulczyński	1915	0	Bosnia and Herzegovina, Montenegro		WSC	Amaurobius hercegovinensis	Amaurobius hercegovinensis	Amaurobius	FALSE	FALSE	FALSE	FALSE	FALSE	FALSE	FALSE	FALSE	FALSE	FALSE	FALSE	FALSE	FALSE	FALSE	FALSE	FALSE	FALSE	FALSE	Not listed	Not listed	Not assessed	Not assessed	FALSE	FALSE
1188	1228	Spider	Amaurobiidae	Amaurobius	intermedius	Leech	1972	0	USA		WSC	Amaurobius intermedius	Amaurobius intermedius	Amaurobius	FALSE	FALSE	FALSE	FALSE	FALSE	FALSE	FALSE	FALSE	FALSE	FALSE	FALSE	FALSE	FALSE	FALSE	FALSE	FALSE	FALSE	FALSE	Not listed	Not listed	Not assessed	Not assessed	FALSE	FALSE
1189	1229	Spider	Amaurobiidae	Amaurobius	jugorum	L. Koch	1868	0	Europe. Introduced to India		WSC	Amaurobius jugorum	Amaurobius jugorum;Amaurobius torvus;Ciniflo jugorum;Amaurobius koponeni	Amaurobius;Ciniflo	FALSE	FALSE	FALSE	FALSE	FALSE	FALSE	FALSE	FALSE	FALSE	FALSE	FALSE	FALSE	FALSE	FALSE	FALSE	FALSE	FALSE	FALSE	Not listed	Not listed	Not assessed	Not assessed	FALSE	FALSE
1190	1231	Spider	Amaurobiidae	Amaurobius	kratochvili	Miller	1938	0	Croatia, Albania		WSC	Amaurobius kratochvili	Amaurobius kratochvili;Amaurobius cf. kratochvili	Amaurobius	FALSE	FALSE	FALSE	FALSE	FALSE	FALSE	FALSE	FALSE	FALSE	FALSE	FALSE	FALSE	FALSE	FALSE	FALSE	FALSE	FALSE	FALSE	Not listed	Not listed	Not assessed	Not assessed	FALSE	FALSE
1191	1232	Spider	Amaurobiidae	Amaurobius	latebrosus	Simon	1874	0	France (Corsica)		WSC	Amaurobius latebrosus	Amaurobius latebrosus	Amaurobius	FALSE	FALSE	FALSE	FALSE	FALSE	FALSE	FALSE	FALSE	FALSE	FALSE	FALSE	FALSE	FALSE	FALSE	FALSE	FALSE	FALSE	FALSE	Not listed	Not listed	Not assessed	Not assessed	FALSE	FALSE
1192	1233	Spider	Amaurobiidae	Amaurobius	latescens	Chamberlin	1919	1	USA		WSC	Amaurobius latescens	Amaurobius latescens;Auximus latescens;Walmus hermosus;Walmus latescens	Amaurobius;Auximus;Walmus	FALSE	FALSE	FALSE	FALSE	FALSE	FALSE	FALSE	FALSE	FALSE	FALSE	FALSE	FALSE	FALSE	FALSE	FALSE	FALSE	FALSE	FALSE	Not listed	Not listed	Not assessed	Not assessed	FALSE	FALSE
1193	1234	Spider	Amaurobiidae	Amaurobius	leechi	Brignoli	1983	0	USA		WSC	Amaurobius leechi	Amaurobius leechi;Amaurobius pilosus	Amaurobius	FALSE	FALSE	FALSE	FALSE	FALSE	FALSE	FALSE	FALSE	FALSE	FALSE	FALSE	FALSE	FALSE	FALSE	FALSE	FALSE	FALSE	FALSE	Not listed	Not listed	Not assessed	Not assessed	FALSE	FALSE
1194	1235	Spider	Amaurobiidae	Amaurobius	lesbius	Bosmans	2011	0	Greece		WSC	Amaurobius lesbius	Amaurobius lesbius	Amaurobius	FALSE	FALSE	FALSE	FALSE	FALSE	FALSE	FALSE	FALSE	FALSE	FALSE	FALSE	FALSE	FALSE	FALSE	FALSE	FALSE	FALSE	FALSE	Not listed	Not listed	Not assessed	Not assessed	FALSE	FALSE
1195	1236	Spider	Amaurobiidae	Amaurobius	longipes	Thaler & Knoflach	1995	0	Greece		WSC	Amaurobius longipes	Amaurobius longipes	Amaurobius	FALSE	FALSE	FALSE	FALSE	FALSE	FALSE	FALSE	FALSE	FALSE	FALSE	FALSE	FALSE	FALSE	FALSE	FALSE	FALSE	FALSE	FALSE	Not listed	Not listed	Not assessed	Not assessed	FALSE	FALSE
1196	1237	Spider	Amaurobiidae	Amaurobius	mathetes	Chamberlin	1947	1	USA		WSC	Amaurobius mathetes	Amaurobius mathetes;Walmus mathetes	Amaurobius;Walmus	FALSE	FALSE	FALSE	FALSE	FALSE	FALSE	FALSE	FALSE	FALSE	FALSE	FALSE	FALSE	FALSE	FALSE	FALSE	FALSE	FALSE	FALSE	Not listed	Not listed	Not assessed	Not assessed	FALSE	FALSE
1197	1238	Spider	Amaurobiidae	Amaurobius	mephisto	Chamberlin	1947	1	USA		WSC	Amaurobius mephisto	Amaurobius mephisto;Walmus mephisto	Amaurobius;Walmus	FALSE	FALSE	FALSE	FALSE	FALSE	FALSE	FALSE	FALSE	FALSE	FALSE	FALSE	FALSE	FALSE	FALSE	FALSE	FALSE	FALSE	FALSE	Not listed	Not listed	Not assessed	Not assessed	FALSE	FALSE
1198	1239	Spider	Amaurobiidae	Amaurobius	minor	Kulczyński	1915	0	Eastern Europe		WSC	Amaurobius minor	Amaurobius minor;Amaurobius erberi;Amaurobius drenskii	Amaurobius	FALSE	FALSE	FALSE	FALSE	FALSE	FALSE	FALSE	FALSE	FALSE	FALSE	FALSE	FALSE	FALSE	FALSE	FALSE	FALSE	FALSE	FALSE	Not listed	Not listed	Not assessed	Not assessed	FALSE	FALSE
1199	1240	Spider	Amaurobiidae	Amaurobius	minutus	Leech	1972	0	USA		WSC	Amaurobius minutus	Amaurobius minutus	Amaurobius	FALSE	FALSE	FALSE	FALSE	FALSE	FALSE	FALSE	FALSE	FALSE	FALSE	FALSE	FALSE	FALSE	FALSE	FALSE	FALSE	FALSE	FALSE	Not listed	Not listed	Not assessed	Not assessed	FALSE	FALSE
1200	1241	Spider	Amaurobiidae	Amaurobius	obustus	L. Koch	1868	0	Europe		WSC	Amaurobius obustus	Amaurobius obustus	Amaurobius	FALSE	FALSE	FALSE	FALSE	FALSE	FALSE	FALSE	FALSE	FALSE	FALSE	FALSE	FALSE	FALSE	FALSE	FALSE	FALSE	FALSE	FALSE	Not listed	Not listed	Not assessed	Not assessed	FALSE	FALSE
1201	1242	Spider	Amaurobiidae	Amaurobius	occidentalis	Simon	1893	0	Portugal, Spain, France		WSC	Amaurobius occidentalis	Amaurobius occidentalis	Amaurobius	FALSE	FALSE	FALSE	FALSE	FALSE	FALSE	FALSE	FALSE	FALSE	FALSE	FALSE	FALSE	FALSE	FALSE	FALSE	FALSE	FALSE	FALSE	Not listed	Not listed	Not assessed	Not assessed	FALSE	FALSE
1202	1243	Spider	Amaurobiidae	Amaurobius	ossa	Thaler & Knoflach	1993	0	Greece		WSC	Amaurobius ossa	Amaurobius ossa	Amaurobius	FALSE	FALSE	FALSE	FALSE	FALSE	FALSE	FALSE	FALSE	FALSE	FALSE	FALSE	FALSE	FALSE	FALSE	FALSE	FALSE	FALSE	FALSE	Not listed	Not listed	Not assessed	Not assessed	FALSE	FALSE
1203	1244	Spider	Amaurobiidae	Amaurobius	pallidus	L. Koch	1868	0	Southeastern Europe to Georgia		WSC	Amaurobius pallidus	Amaurobius pallidus;Ciniflo pallidus	Amaurobius;Ciniflo	FALSE	FALSE	FALSE	FALSE	FALSE	FALSE	FALSE	FALSE	FALSE	FALSE	FALSE	FALSE	FALSE	FALSE	FALSE	FALSE	FALSE	FALSE	Not listed	Not listed	Not assessed	Not assessed	FALSE	FALSE
1204	1245	Spider	Amaurobiidae	Amaurobius	palomar	Leech	1972	0	USA		WSC	Amaurobius palomar	Amaurobius palomar	Amaurobius	FALSE	FALSE	FALSE	FALSE	FALSE	FALSE	FALSE	FALSE	FALSE	FALSE	FALSE	FALSE	FALSE	FALSE	FALSE	FALSE	FALSE	FALSE	Not listed	Not listed	Not assessed	Not assessed	FALSE	FALSE
1205	1246	Spider	Amaurobiidae	Amaurobius	paon	Thaler & Knoflach	1993	0	Greece		WSC	Amaurobius paon	Amaurobius paon	Amaurobius	FALSE	FALSE	FALSE	FALSE	FALSE	FALSE	FALSE	FALSE	FALSE	FALSE	FALSE	FALSE	FALSE	FALSE	FALSE	FALSE	FALSE	FALSE	Not listed	Not listed	Not assessed	Not assessed	FALSE	FALSE
1206	1247	Spider	Amaurobiidae	Amaurobius	pavesii	Pesarini	1991	0	Italy		WSC	Amaurobius pavesii	Amaurobius pavesii;Amaurobius scopolii	Amaurobius	FALSE	FALSE	FALSE	FALSE	FALSE	FALSE	FALSE	FALSE	FALSE	FALSE	FALSE	FALSE	FALSE	FALSE	FALSE	FALSE	FALSE	FALSE	Not listed	Not listed	Not assessed	Not assessed	FALSE	FALSE
1207	1248	Spider	Amaurobiidae	Amaurobius	pelops	Thaler & Knoflach	1991	0	Greece		WSC	Amaurobius pelops	Amaurobius pelops;Amaurobius atticus	Amaurobius	FALSE	FALSE	FALSE	FALSE	FALSE	FALSE	FALSE	FALSE	FALSE	FALSE	FALSE	FALSE	FALSE	FALSE	FALSE	FALSE	FALSE	FALSE	Not listed	Not listed	Not assessed	Not assessed	FALSE	FALSE
1208	1249	Spider	Amaurobiidae	Amaurobius	phaeacus	Thaler & Knoflach	1998	0	Albania, Kosovo, North Macedonia, Greece		WSC	Amaurobius phaeacus	Amaurobius phaeacus	Amaurobius	FALSE	FALSE	FALSE	FALSE	FALSE	FALSE	FALSE	FALSE	FALSE	FALSE	FALSE	FALSE	FALSE	FALSE	FALSE	FALSE	FALSE	FALSE	Not listed	Not listed	Not assessed	Not assessed	FALSE	FALSE
1209	1250	Spider	Amaurobiidae	Amaurobius	prosopidus	Leech	1972	0	USA		WSC	Amaurobius prosopidus	Amaurobius prosopidus	Amaurobius	FALSE	FALSE	FALSE	FALSE	FALSE	FALSE	FALSE	FALSE	FALSE	FALSE	FALSE	FALSE	FALSE	FALSE	FALSE	FALSE	FALSE	FALSE	Not listed	Not listed	Not assessed	Not assessed	FALSE	FALSE
1210	1251	Spider	Amaurobiidae	Amaurobius	ruffoi	Thaler	1990	0	Italy		WSC	Amaurobius ruffoi	Amaurobius ruffoi;Amaurobius sciakyi	Amaurobius	FALSE	FALSE	FALSE	FALSE	FALSE	FALSE	FALSE	FALSE	FALSE	FALSE	FALSE	FALSE	FALSE	FALSE	FALSE	FALSE	FALSE	FALSE	Not listed	Not listed	Not assessed	Not assessed	FALSE	FALSE
1211	1253	Spider	Amaurobiidae	Amaurobius	scopolii	Thorell	1871	0	France, Italy		WSC	Amaurobius scopolii	Amaurobius scopolii	Amaurobius	FALSE	FALSE	FALSE	FALSE	FALSE	FALSE	FALSE	FALSE	FALSE	FALSE	FALSE	FALSE	FALSE	FALSE	FALSE	FALSE	FALSE	FALSE	Not listed	Not listed	Not assessed	Not assessed	FALSE	FALSE
[truncated: 50,858 more rows]
