# Supplementary material for: Searching the web builds fuller picture of arachnid trade
Source: Commun Biol. 2022 May 19;5:448. doi: 10.1038/s42003-022-03374-0 (PMC9120460; doi:10.1038/s42003-022-03374-0)
Supplement: Supplementary file 12 — Data S10 [file 42003_2022_3374_MOESM12_ESM.xlsx]

## Sheet: colloqial
Species	descriptor
Aphonopelma sp	Diamondback
Avicularia sp.	Peru Purple
Bumba cf	lennoni
Bumba cf	tapajos
Chilobrachys dyscolous	black - Burmese Black
Chilobrachys dyscolus	cambodia - Cambodian Blue
Chilobrachys sp	Electric Blue
Chilobrachys sp	Kaeng Krachan
Chilobrachys sp	Prachuap Khiri Khan
Chilobrashys dyscolus	blue - Burmese Blue
Cyriopagopus	bach ma
Cyriopagopus	Sumatran tiger
Euathlus sp	Metropolitana
Grammostola sp	Formosa
Hapalopus sp	Colombia sp large/ Groß
Hapalopus sp	Colombia sp small
Hapalopus sp.	Guerilla - Red Patch
Hapalopus sp.	Large - Pumpkin Patch
Holothele sp.	antioquia - Antioquia Pink
Holothele sp.	dominican republic - Dom Republic Pink
Holothele sp.	norte del santander - Norte Del Santander Pink
Homoeomma cf	villosum
Liphistius cf	ornatus
Neischnocolus sp.	chica - Chica Dwarf
Neischnocolus sp.	panama - Gold Banded Sunburst Dwarf
Neostenotarsus sp.	french guyana - French Guyana Dwarf
Nhandu sp	Red
Omothymus sp	Hati Hati
Ornithoctoninae sp.	khao sok - Khao Sok Earth Tiger
Ornithoctoninae sp.	laos - Prison Des Abeilles
Ornithoctoninae sp.	mindanao central - Mindanao Central Earth Tiger
Ornithoctoninae sp.	mindanao south - Mindanao South Earth Tiger
Ornithoctoninae sp.	phan cay - Phan Cay Earth Tiger
Orphnaecus sp	Quezon Blue
Orphnaecus sp.	cebu - Cebu Island Earth Tiger
Orphnaecus sp.	panay blue - Panay Blue
Orphnaecus sp.	quezon blue - Quezon Blue
Pamphobeteus cf	insignis
Pamphobeteus cf	petersi
Pamphobeteus sp	Ecuador
Pamphobeteus sp	Mascara
Phormictopus sp.	blue - Dominican Blue
Phormictopus sp.	full green - Domincan Full Green
Phormictopus sp.	green femur - Dominican Green Femur
Phormictopus sp.	oriente - Dominican Oriente
Phormictopus sp.	rose - Dominican Rose-Blue
Phormictopus sp.	sabana - Dominican Sabana
Pseudhapalopus sp.	Blue - Colombian Blue Dwarf
Pseudhapalopus sp.	Colombia - Colombia Purple & Gold
Pseudhapalopus sp.	Gitan - Gitan Dwarf
Pseudhapalopus sp.	Khuzhaar - Colombian Short Hair
Pseudhapalopus sp.	Langhaar - Langhaar Dwarf
Pseudhapalopus sp.	Torrido - Torrido Dwarf
Pterinochilus murinus	DCF "Kigoma" - Kigoma Starburst
Pterinochilus murinus	DCF "Mikumi" - Mikumi Starburst
Pterinochilus murinus	DCF (Botswana/Zimbabwe)
Selenocosmia sp.	kordillera - Kordillera Brown
Selenocosmiinae sp.	sarawak
Sericopelma sp.	boquete - Boquete Birdeater
Sericopelma sp.	rambala - Rambala Red Rump
Sericopelma sp.	veraguas - Veraguas Birdeater
Tapinauchenius cf	brunneus
Theraphosinae sp.	boyaca - Boyaca Beauty
Theraphosinae sp.	ipeti gross - Ipeti Gross
Theraphosinae sp.	ipeti klein - Ipeti Gross
Theraphosinae sp.	megacarapax - Grande Carapax
Thrigmopoeinae sp.	cinnamon - Indian Cinnamon Earth Tiger
Thrixopelma sp.	sullana - Sullana Velvet
Tmesiphantes cf	obesus
Xenesthis sp	Blue
Xenesthis sp.	megascopula - Colombian Lesser Black "Megascopula"
Hapalopus sp.	Colombia Large
Haplocosmia sp.	Black Femur
Androctonus aeneas	Djerba Island Locality	Scorp
Androctonus australis	Hector' DARK Tunisia locale	Scorp
Androctonus australis	Hector' Morocco locale	Scorp
Androctonus crassicauda	Israel locale	Scorp
Androctonus crassicauda	Jordan locale	Scorp
Androctonus crassicauda	Oman locale	Scorp
Androctonus crassicauda	Oman locale	Scorp
Androctonus sp.	M3 Clade	Scorp	(RARE UNDESCRIBED Fattail Scorpion Species)
Androctonus sp.	Mardin	Scorp	(RARE Brown Fattail Scorpion Species related to crassicauda)
Hottentotta gentili	Ziz Clade	Scorp
Hottentotta salei	Bright	Scorp
Leiurus haenggii	(Deathstalker) South Oman	Scorp
Leiurus hebraeus	Orange'	Scorp
Leiurus hebraeus	Typical'	Scorp
Parabuthus capensis	BLACK	Scorp
Parabuthus capensis	BRIGHT	Scorp
Parabuthus capensis	YELLOW	Scorp
Parabuthus raudus	BICOLOR	Scorp
Parabuthus raudus	BRIGHT	Scorp
Parabuthus villosus	BLACK	Scorp
Parabuthus villosus	ORANJE	Scorp

## Sheet: Morph_collector
species	specifier	morphs
Tliltocatl albopilosus (Honduras/Nicaragua)	(Honduras/Nicaragua)
Grammostola rosea (RCF/NCF)	(RCF/NCF)
Xenesthis sp	Blue
Tapinauchenius cf	brunneus
Orphnaecus sp	Quezon Blue
Nhandu sp	Red
Aphonopelma sp	Diamondback
Pamphobeteus sp	Ecuador
Chilobrachys sp	Electric Blue
Hapalopus sp	Colombia Groß
Grammostola sp	Formosa
Omothymus sp	Hati Hati
Pamphobeteus cf	insignis
Chilobrachys sp	Kaeng Krachan
Bumba cf	lennoni
Pamphobeteus sp	Mascara
Euathlus sp	Metropolitana
Tmesiphantes cf	obesus
Liphistius cf	ornatus
Pamphobeteus cf	petersi
Chilobrachys sp	Prachuap Khiri Khan
Bumba cf	tapajos
Homoeomma cf	villosum
Dolichothele diamantinensis (Green/Blue/Black)		(Green/Blue/Black)
Dolichothele sp.
Lasiodora sp.
Fufius sp.
Diplura sp.
Harmonicon sp.
Linothele sp.
Eupalaestrus sp.
Acanthoscurria chacoana
Acanthoscurria geniculata
Acanthoscurria gomesiana
Acanthoscurria juruenicola
Acanthoscurria musculosa
Acanthoscurria natalensis
Acanthoscurria paulensis
Acanthoscurria theraphosoides
Aphonopelma bicoloratum
Aphonopelma chalcodes
Aphonopelma seemanni
Augacephalus breyeri
Avicularia avicularia
Avicularia juruensis
Avicularia rufa
Avicularia taunayi
Bacillochilus xenostridulans
Brachypelma albiceps
Brachypelma auratum
Brachypelma boehmei
Brachypelma hamorii
Brachypelma klaasi
Brachypelma smithi
Bumba horrida
Cardiopelma mascatum
Caribena versicolor
Catanduba flavohirta
Catanduba peruacu
Catumiri parvum
Cerarogyrus brachycephalus
Ceratogyrus darlingi
Ceratogyrus marshalli
Ceratogyrus sanderi
Chilobrachys dyscolus
Chilobrachys fimbriatus
Chromatopelma cyaneopubescens
Coremiocnemis hoggi
Cyclosternum schmardae
Cyriocosmus aueri
Cyriocosmus elegans
Cyriocosmus leetzi
Cyrioscosmus perezmilesi
Cyriocosmus ritae
Cyrtogrammomma monticola
Cyriopagopus hainanus
Cyriopagopus vonwirthi
Cyrtopholis cursor
Davus pentaloris
Dolichothele bolivianum
Dolichothele exilis
Dolichothele mineirum
Dolichothele mottai
Dolichothele rufoniger
Ephebopus murinus
Euathlus manicata
Euathlus truculentus
Eupalaestrus campestratus
Eupalaestrus crassimetatarsis
Eupalaestrus weijenberghi
Grammostola actaeon
Grammostola anthracina
Grammostola grossa
Grammostola iheringi
Grammostola pulchra
Grammostola pulchripes
Grammostola quirogai
Grammostola vachoni
Guyruita cerrado
Hapalopus butantan
Hapalopus formosus
Haplocosmia himalayana
Harpactira pulchripes
Heteroscodra maculata
Heterothele gabonensis
Holothele longipes (Dark/Red)
Hysterocrates gigas
Iridopelma hirsutum
Iridopelma vanini
Iridopelma zorodes
Kochiana brunnipes
Lasiodora isabellina
Lasiodora itabunae
Lasiodora klugi
Lasiodora parahybana
Lasiodora pleopectra
Lasiodora striatipes
Lasiodora subcanens
Lasiodorides polycuspulatus
Lyrognathus giannisposatoi
Megaphobema robustum
Monocentropus balfouri
Munduruku bicoloratum
Neoholothele incei
Nhandu carapoensis
Nhandu cerradensis
Nhandu chromatus
Nhandu coloratovillosus
Nhandu tripepii
Ornithoctonus aureotibialis
Pamphobeteus fortis
Pamphobeteus ultramarinus
Pelinobius muticus
Phormictopus atrichomatus
Plesiopelma longisternale
Poecilotheria formosa
Poecilotheria hanumavilasumica
Poecilotheria metallica
Poecilotheria miranda
Poecilotheria ornata
Poecilotheria regalis
Poecilotheria smithi
Poecilotheria striata
Poecilotheria subfusca
Poecilotheria tigrinawesseli
Proshapalopus amazonicus
Proshapalopus multicuspidatus
Psalmopoeus cambridgei
Psalmopoeus irminia
Psalmopoeus pulcher
Pterinochilus chordatus
Pterinochilus lugardi
Pterinochilus murinus
Pterinopelma sazimai
Pterinopelma vitiosum
Selenocosmia crassipes
Selenocosmia javanensis
Sericopelma generala
Sericopelma rubronitens
Sickius longibulbi
Stromatopelma calceatum
Tapinauchenius violaceus
Theraphosa blondi
Thrixopelma lagunas
Thrixopelma pruriens
Tliltocatl epicureanus
Tliltocatl kahlenbergi
Tliltocatl sabulosus
Tliltocatl vagans
Tliltocatl verdezi
Typhochlaena seladonia
Vitalius buercheli
Vitalius dubius
Vitalius longisternalis
Vitalius lucasae
Vitalius nondescriptus
Vitalius paranaensis
Vitalius roseus
Vitalius sorocabae
Vitalius vellutinus
Vitalius wacketi
Xenesthis immanis
Ybyrapora diversipes
Diplura paraguayensis
Linothele sericata
Ischnothele guianensis
Isoctenus coxalis
Epicadus heterogaster.
Androctonus australis garzoni
Hottentotta hottentotta
Hottentotta jayakari
Jaguajir rochae
Leiurus quinquestriatus
Parabuthus capensis
Tityus confluens
Tityus fasciolatus
Tityus matogrossensis
Tityus serrulatus
Tityus stigmurus
Zabius fuscus
Opisthacanthus cayaporum
Gigantometrus swammerdami
Paravaejovis spinigerus
Avicularia avicularia
Cyriopagopus hainanum

## Sheet: poster1
Mygalomorphae
Theraphosidae
Acanthoscurria chacoana
Acanthoscurria geniculata
Acanthoscurria gomesiana
Acanthoscurria juruenicola
Acanthoscurria musculosa
Acanthoscurria natalensis
Acanthoscurria paulensis
Acanthoscurria theraphosoides
Aphonopelma bicoloratum
Aphonopelma chalcodes
Aphonopelma seemanni
Aphonopelma sp. "Diamondback"
Augacephalus breyeri
Avicularia avicularia M2
Avicularia avicularia M6
Avicularia juruensis M1
Avicularia juruensis M2
Avicularia rufa
Avicularia taunayi
Bacillochilus xenostridulans
Brachypelma albiceps
Brachypelma auratum
Brachypelma boehmei
Brachypelma hamorii
Brachypelma klaasi
Brachypelma smithi
Bumba horrida
Bumba cf. tapajos
Cardiopelma mascatum
Caribena versicolor
Catanduba flavohirta
Catanduba peruacu
Catumiri parvum
Cerarogyrus brachycephalus
Ceratogyrus darlingi
Ceratogyrus marshalli
Ceratogyrus sanderi
Chilobrachys dyscolus
Chilobrachys fimbriatus
Chilobrachys sp. "Electric Blue"
Chilobrachys sp. "Kaeng Krachan"
Chilobrachys sp. "Prachuap Khiri Khan"
Chromatopelma cyaneopubescens
Coremiocnemis hoggi
Cyclosternum schmardae
Cyriocosmus aueri
Cyriocosmus elegans
Cyriocosmus leetzi
Cyrioscosmus perezmilesi
Cyriocosmus ritae
Cyrtogrammomma monticola
Cyriopagopus hainanus
Cyriopagopus vonwirthi
Cyrtopholis cursor
Davus pentaloris
Dolichothele bolivianum
Dolichothele diamantinensis (Green/Blue/Black)
Dolichothele exilis
Dolichothele mineirum
Dolichothele mottai
Dolichothele rufoniger
Dolichothele sp.
Ephebopus murinus
Euathlus manicata
Euathlus truculentus
Euathlus sp. "Metropolitana"
Eupalaestrus campestratus
Eupalaestrus crassimetatarsis
Eupalaestrus weijenberghi
Grammostola actaeon
Grammostola anthracina
Grammostola grossa
Grammostola iheringi
Grammostola pulchra
Grammostola pulchripes
Grammostola quirogai
Grammostola rosea (RCF/NCF)
Grammostola vachoni
Grammostola sp. "Formosa"
Guyruita cerrado
Hapalopus butantan
Hapalopus formosus
Hapalopus sp. "Colombia Groß"
Haplocosmia himalayana
Harpactira pulchripes
Heteroscodra maculata
Heterothele gabonensis
Holothele longipes (Dark/Red)
Homoeomma cf. villosum
Hysterocrates gigas
Iridopelma hirsutum
Iridopelma vanini
Iridopelma zorodes
Kochiana brunnipes
Lasiodora isabellina
Lasiodora itabunae
Lasiodora klugi
Lasiodora parahybana
Lasiodora pleopectra
Lasiodora striatipes
Lasiodora subcanens
Lasiodora sp.
Lasiodorides polycuspulatus
Lyrognathus giannisposatoi
Megaphobema robustum
Monocentropus balfouri
Munduruku bicoloratum
Neoholothele incei
Nhandu carapoensis
Nhandu cerradensis
Nhandu chromatus
Nhandu coloratovillosus
Nhandu tripepii
Nhandu sp. "Red"
Omothymus sp. "Hati Hati"
Ornithoctonus aureotibialis
Orphnaecus sp. "Quezon Blue"
Pamphobeteus fortis
Pamphobeteus cf. insignis
Pamphobeteus cf. petersi
Pamphobeteus ultramarinus
Pamphobeteus sp. "Ecuador"
Pamphobeteus sp. "Mascara"
Pelinobius muticus
Phormictopus atrichomatus
Plesiopelma longisternale
Poecilotheria formosa
Poecilotheria hanumavilasumica
Poecilotheria metallica
Poecilotheria miranda
Poecilotheria ornata
Poecilotheria regalis
Poecilotheria smithi
Poecilotheria striata
Poecilotheria subfusca
Poecilotheria tigrinawesseli
Proshapalopus amazonicus
Proshapalopus multicuspidatus
Psalmopoeus cambridgei
Psalmopoeus irminia
Psalmopoeus pulcher
Pterinochilus chordatus
Pterinochilus lugardi
Pterinochilus murinus
Pterinopelma sazimai
Pterinopelma vitiosum
Selenocosmia crassipes
Selenocosmia javanensis
Sericopelma generala
Sericopelma rubronitens
Sickius longibulbi
Stromatopelma calceatum
Tapinauchenius cf. brunneus
Tapinauchenius violaceus
Theraphosa blondi
Thrixopelma lagunas
Thrixopelma pruriens
Tliltocatl albopilosus (Honduras/Nicaragua)
Tliltocatl epicureanus
Tliltocatl kahlenbergi
Tliltocatl sabulosus
Tliltocatl vagans
Tliltocatl verdezi
Tmesiphantes cf. obesus
Typhochlaena seladonia
Vitalius buercheli
Vitalius dubius
Vitalius longisternalis
Vitalius lucasae
Vitalius nondescriptus
Vitalius paranaensis
Vitalius roseus
Vitalius sorocabae
Vitalius vellutinus
Vitalius wacketi
Xenesthis immanis
Xenesthis sp. "Blue"
Ybyrapora diversipes
Actinopodidae	Actinopodidae
Actinopus rufipes
Actinopus sp.
Cyrtaucheniidae	Cyrtaucheniidae
Fufius sp.
Dipluridae	Dipluridae
Diplura paraguayensis
Diplura sp.
Harmonicon sp.
Linothele sericata
Linothele sp.
Ischnothelidae	Ischnothelidae
Ischnothele guianensis
Other spiders	Other spiders
Mesothelae	Mesothelae
Liphistiidae	Liphistiidae
Liphistius cf. ornatus
Araneomorphae	Araneomorphae
Ctenidae	Ctenidae
Isoctenus coxalis
Thomisidae	Thomisidae
Epicadus heterogaster.
Scorpiones	Scorpiones
Buthidae	Buthidae
Androctonus australis garzoni
Hottentotta hottentotta
Hottentotta jayakari
Jaguajir rochae
Leiurus quinquestriatus
Parabuthus capensis
Tityus confluens
Tityus fasciolatus
Tityus matogrossensis
Tityus serrulatus
Tityus stigmurus
Zabius fuscus
Hormuridae	Hormuridae
Opisthacanthus cayaporum
Scorpionidae	Scorpionidae
Gigantometrus swammerdami
Vaejovidae	Vaejovidae
Paravaejovis spinigerus
Other arachnids	Other arachnids
Amblypygi	Amblypygi
Phrynidae	Phrynidae
Heterophrynus longicornis

## Sheet: poster2
Aphonopelma paloma
Avicularia variegata
Avicularia Avicularia
Avicularia Peru purple
Avicularia aurantiaca
Avicularia geroldi
Avicularia rufa
Euathlus truculentus green
Euathlus sp Metropolitana
Euathlus sp gold lowland
Hapalopus sp Colombia sp large
Hapalopus sp Colombia sp small
T.seladonia
Tliltocatl albopilosus
Ybyrapora diversipes
Grammostola rosea RCF
Neischnocolus sp. Panama
Grammostola porteri
Grammostola pulchra
Homoeomma sp blue Peru 2
Homoeomma chilensis
Bonnetina chamela

## Sheet: poster3
Brachypelma hamorii
Brachypelma baumgarteni
Brachypelma klaasi
Dolichothele diamantinensis
Tliltocatl schroederi x3
Encyocratella olivacea
Pamphobeteus antinous
Harpactira pulchripes
Pterinochilus murinus
Thrixopelma ockerti
Grammostola iheringi
Orphnaecus philippinus x2
Chilobrachys electric blue
Ornithoctonus aureotibialis
Aphonopelma bicoloratum
Aphonopelma mooreae x2
Bumba horrida x2
Cyriocosmus elegans x2
Acanthoscurria geniculata
Brachypelma boehmei
Phormictopus cancerides
Brachypelma smithi
Brachypelma auratum
Pamphobeteus paisa
Tliltocatl albopilosus x3
Brachypelma albiceps
Xenethis immanis
Tliltocatl vagans
Psalmopoeus victori
Homoeomma chilensis x2
Pterinopelma sazimai
Haploclastus devamatha x2
Pterinochilus murinus (DCF, Kigoma)
Nhandu chromatus
Aphonopelma chalcodes
Pterinochilus murinus (DCF, Botswana)
Chilobrachys huahini
Poecilotheria rufilata
Chilobrachys dyscolus blue
Cyriopagopus bach ma
Monocentropus balfouri
Cyriopagopus sp Hati Hati x2
Heterothele gabonensis
Cyriopagopus Sumatran tiger x2
Poecilotheria metallica x2
Chilobrachys fimbriatus
Megaphobema robustum
Birupes simoroxigorum X3
Stromatopelma calceatum
Heteroscodra maculata
Avicularia variegata x2

## Sheet: poster4
P. regalis
P. miranda
P. metallica
P. ornata
B. hamorii
B. emilia
B. auratum
P. cambridgei
P. irminia
C. cyanopubescens
B. horrida
L. klugi
P. murinus
G. pulchripes
G. porteri
T. stirmi
P. auratus
Phormictopus sp. Dominican purple
P. sazimai
H. maculata
S. calceatum
C. marshalli
T. albopilosus
A. chalcodes
A. seemani
Omothymus sp. hati hati
C. huahini
N. coloratovillosus
Avicularia avicularia M6
T. violaceus
Scorpion: Heterometrus petersii
Amblypygid: Phrynus whitei Nicaragua

## Sheet: poster5
Grammostola pulchra
Tliltocatl albopilosum (one Nicaragua)
Psalmopoeus irminia
Psalmopoeus cambridgei
Neoholothele incei
Grammostola pulchripes
Davus pentaloris
Cyriocosmus aueri
Chromatopelma cyaneopubescens
Caribena versicolor
Lasiodora parahybana
Brachypelma albiceps

## Sheet: poster6
Theraphosidae
Brachypelma hamorii sling
Brachypelma Auratum sling
Caribena versicolor(I think red color form) adult
Ephebopus murinus adult
Harpactira pulchripes sling
Monocentropus balfouri sling
Ceratogyrus marshalli sling
Augacephalus ezendami sling
Haploclastus devamatha sling
Macrothelidae
Macrothele sp. “sphageo”(I think that’s how it is spelled)
Pisauridae
2x Dolomedes triton

## Sheet: poster7
Tliltocatl albopilosus
Grammostola pulchra
Caribena versicolor
Monocentropus balfouri
Acanthoscurria geniculata
Brachypelma emilia
Pterinopelma sazimai
Pterinochilus murinus
+
Ceratogyrus darlingi
Hysterocrates gigas
