# Supplementary material for: Searching the web builds fuller picture of arachnid trade
Source: Commun Biol. 2022 May 19;5:448. doi: 10.1038/s42003-022-03374-0 (PMC9120460; doi:10.1038/s42003-022-03374-0)
Supplement: Supplementary file 13 — Data S11 [file 42003_2022_3374_MOESM13_ESM.zip]

Archive with 7 entries (7 files):
- TM_WORLD_BORDERS-0.3.dbf
- TM_WORLD_BORDERS-0.3.NAME.atx
- TM_WORLD_BORDERS-0.3.prj
- TM_WORLD_BORDERS-0.3.sbn
- TM_WORLD_BORDERS-0.3.sbx
- TM_WORLD_BORDERS-0.3.shp
- TM_WORLD_BORDERS-0.3.shx
