# Supplementary material for: Searching the web builds fuller picture of arachnid trade
Source: Commun Biol. 2022 May 19;5:448. doi: 10.1038/s42003-022-03374-0 (PMC9120460; doi:10.1038/s42003-022-03374-0)
Supplement: Supplementary file 14 — Data S12 [file 42003_2022_3374_MOESM14_ESM.csv]

accName	area	FIPS	ISO2	ISO3	NAME	REGION	SUBREGION	LON	LAT
Sarascelis luteipes	Congo	CF	CG	COG	Congo	2	17	15.986	-0.055
Tikaderia psechrina	Dominican Republic	DR	DO	DOM	Dominican Republic	19	29	-70.729	19.015
Cedicus bucculentus	Dominican Republic	DR	DO	DOM	Dominican Republic	19	29	-70.729	19.015
Haplocosmia himalayana	Dominican Republic	DR	DO	DOM	Dominican Republic	19	29	-70.729	19.015
Barronopsis pelempito	Dominican Republic	DR	DO	DOM	Dominican Republic	19	29	-70.729	19.015
Neowadotes casabito	Dominican Republic	DR	DO	DOM	Dominican Republic	19	29	-70.729	19.015
Retiro gratus	Dominican Republic	DR	DO	DOM	Dominican Republic	19	29	-70.729	19.015
Tugana crassa	Dominican Republic	DR	DO	DOM	Dominican Republic	19	29	-70.729	19.015
Tugana infumata	Dominican Republic	DR	DO	DOM	Dominican Republic	19	29	-70.729	19.015
Anyphaena dominicana	Dominican Republic	DR	DO	DOM	Dominican Republic	19	29	-70.729	19.015
Anyphaena modesta	Dominican Republic	DR	DO	DOM	Dominican Republic	19	29	-70.729	19.015
Anyphaena pusilla	Dominican Republic	DR	DO	DOM	Dominican Republic	19	29	-70.729	19.015
Lupettiana levii	Dominican Republic	DR	DO	DOM	Dominican Republic	19	29	-70.729	19.015
Lupettiana spinosa	Dominican Republic	DR	DO	DOM	Dominican Republic	19	29	-70.729	19.015
Thaloe ennery	Dominican Republic	DR	DO	DOM	Dominican Republic	19	29	-70.729	19.015
Thaloe remotus	Dominican Republic	DR	DO	DOM	Dominican Republic	19	29	-70.729	19.015
Aculepeira busu	Dominican Republic	DR	DO	DOM	Dominican Republic	19	29	-70.729	19.015
Aculepeira visite	Dominican Republic	DR	DO	DOM	Dominican Republic	19	29	-70.729	19.015
Araneus bryantae	Dominican Republic	DR	DO	DOM	Dominican Republic	19	29	-70.729	19.015
Araneus elizabethae	Dominican Republic	DR	DO	DOM	Dominican Republic	19	29	-70.729	19.015
Araneus hispaniola	Dominican Republic	DR	DO	DOM	Dominican Republic	19	29	-70.729	19.015
Araneus hotteiensis	Dominican Republic	DR	DO	DOM	Dominican Republic	19	29	-70.729	19.015
Eustala bisetosa	Dominican Republic	DR	DO	DOM	Dominican Republic	19	29	-70.729	19.015
Eustala perdita	Dominican Republic	DR	DO	DOM	Dominican Republic	19	29	-70.729	19.015
Larinia minor	Dominican Republic	DR	DO	DOM	Dominican Republic	19	29	-70.729	19.015
Metazygia cienaga	Dominican Republic	DR	DO	DOM	Dominican Republic	19	29	-70.729	19.015
Micrathena similis	Dominican Republic	DR	DO	DOM	Dominican Republic	19	29	-70.729	19.015
Ocrepeira darlingtoni	Dominican Republic	DR	DO	DOM	Dominican Republic	19	29	-70.729	19.015
Pozonia andujari	Dominican Republic	DR	DO	DOM	Dominican Republic	19	29	-70.729	19.015
Cubanops darlingtoni	Dominican Republic	DR	DO	DOM	Dominican Republic	19	29	-70.729	19.015
Cubanops vega	Dominican Republic	DR	DO	DOM	Dominican Republic	19	29	-70.729	19.015
Elaver implicata	Dominican Republic	DR	DO	DOM	Dominican Republic	19	29	-70.729	19.015
Corinna toussainti	Dominican Republic	DR	DO	DOM	Dominican Republic	19	29	-70.729	19.015
Phrurolithus spinosus	Dominican Republic	DR	DO	DOM	Dominican Republic	19	29	-70.729	19.015
Trachelas bicolor	Dominican Republic	DR	DO	DOM	Dominican Republic	19	29	-70.729	19.015
Trachelas dilatus	Dominican Republic	DR	DO	DOM	Dominican Republic	19	29	-70.729	19.015
Trachelas erectus	Dominican Republic	DR	DO	DOM	Dominican Republic	19	29	-70.729	19.015
Ctenus avidus	Dominican Republic	DR	DO	DOM	Dominican Republic	19	29	-70.729	19.015
Ctenus darlingtoni	Dominican Republic	DR	DO	DOM	Dominican Republic	19	29	-70.729	19.015
Ctenus haina	Dominican Republic	DR	DO	DOM	Dominican Republic	19	29	-70.729	19.015
Ctenus haitiensis	Dominican Republic	DR	DO	DOM	Dominican Republic	19	29	-70.729	19.015
Ctenus hiemalis	Dominican Republic	DR	DO	DOM	Dominican Republic	19	29	-70.729	19.015
Ctenus insulanus	Dominican Republic	DR	DO	DOM	Dominican Republic	19	29	-70.729	19.015
Ctenus jaragua	Dominican Republic	DR	DO	DOM	Dominican Republic	19	29	-70.729	19.015
Ctenus manni	Dominican Republic	DR	DO	DOM	Dominican Republic	19	29	-70.729	19.015
Ctenus monticola	Dominican Republic	DR	DO	DOM	Dominican Republic	19	29	-70.729	19.015
Ctenus naranjo	Dominican Republic	DR	DO	DOM	Dominican Republic	19	29	-70.729	19.015
Cupiennius vodou	Dominican Republic	DR	DO	DOM	Dominican Republic	19	29	-70.729	19.015
Trujillina hursti	Dominican Republic	DR	DO	DOM	Dominican Republic	19	29	-70.729	19.015
Trujillina spinipes	Dominican Republic	DR	DO	DOM	Dominican Republic	19	29	-70.729	19.015
Ischnothele garcia	Dominican Republic	DR	DO	DOM	Dominican Republic	19	29	-70.729	19.015
Ischnothele jeremie	Dominican Republic	DR	DO	DOM	Dominican Republic	19	29	-70.729	19.015
Drymusa simoni	Dominican Republic	DR	DO	DOM	Dominican Republic	19	29	-70.729	19.015
Cesonia nadleri	Dominican Republic	DR	DO	DOM	Dominican Republic	19	29	-70.729	19.015
Sergiolus magnus	Dominican Republic	DR	DO	DOM	Dominican Republic	19	29	-70.729	19.015
Frontinella bella	Dominican Republic	DR	DO	DOM	Dominican Republic	19	29	-70.729	19.015
Grammonota calcarata	Dominican Republic	DR	DO	DOM	Dominican Republic	19	29	-70.729	19.015
Agalenocosa bryantae	Dominican Republic	DR	DO	DOM	Dominican Republic	19	29	-70.729	19.015
Arctosa inconspicua	Dominican Republic	DR	DO	DOM	Dominican Republic	19	29	-70.729	19.015
Hogna tantilla	Dominican Republic	DR	DO	DOM	Dominican Republic	19	29	-70.729	19.015
Trochosa reichardtiana	Dominican Republic	DR	DO	DOM	Dominican Republic	19	29	-70.729	19.015
Mimetus hispaniolae	Dominican Republic	DR	DO	DOM	Dominican Republic	19	29	-70.729	19.015
Nesticus maculatus	Dominican Republic	DR	DO	DOM	Dominican Republic	19	29	-70.729	19.015
Ochyrocera cachote	Dominican Republic	DR	DO	DOM	Dominican Republic	19	29	-70.729	19.015
Hortoonops excavatus	Dominican Republic	DR	DO	DOM	Dominican Republic	19	29	-70.729	19.015
Scaphioides miches	Dominican Republic	DR	DO	DOM	Dominican Republic	19	29	-70.729	19.015
Stenoonops jara	Dominican Republic	DR	DO	DOM	Dominican Republic	19	29	-70.729	19.015
Hamataliwa communicans	Dominican Republic	DR	DO	DOM	Dominican Republic	19	29	-70.729	19.015
Hamataliwa haytiana	Dominican Republic	DR	DO	DOM	Dominican Republic	19	29	-70.729	19.015
Hamataliwa nigritarsa	Dominican Republic	DR	DO	DOM	Dominican Republic	19	29	-70.729	19.015
Apollophanes punctatus	Dominican Republic	DR	DO	DOM	Dominican Republic	19	29	-70.729	19.015
Micropholcus baoruco	Dominican Republic	DR	DO	DOM	Dominican Republic	19	29	-70.729	19.015
Micropholcus hispaniola	Dominican Republic	DR	DO	DOM	Dominican Republic	19	29	-70.729	19.015
Micropholcus toma	Dominican Republic	DR	DO	DOM	Dominican Republic	19	29	-70.729	19.015
Modisimus angulatus	Dominican Republic	DR	DO	DOM	Dominican Republic	19	29	-70.729	19.015
Modisimus bachata	Dominican Republic	DR	DO	DOM	Dominican Republic	19	29	-70.729	19.015
Modisimus berac	Dominican Republic	DR	DO	DOM	Dominican Republic	19	29	-70.729	19.015
Modisimus cienaga	Dominican Republic	DR	DO	DOM	Dominican Republic	19	29	-70.729	19.015
Modisimus cuadro	Dominican Republic	DR	DO	DOM	Dominican Republic	19	29	-70.729	19.015
Modisimus enriquillo	Dominican Republic	DR	DO	DOM	Dominican Republic	19	29	-70.729	19.015
Modisimus epepye	Dominican Republic	DR	DO	DOM	Dominican Republic	19	29	-70.729	19.015
Modisimus femoratus	Dominican Republic	DR	DO	DOM	Dominican Republic	19	29	-70.729	19.015
Modisimus fuscus	Dominican Republic	DR	DO	DOM	Dominican Republic	19	29	-70.729	19.015
Modisimus jima	Dominican Republic	DR	DO	DOM	Dominican Republic	19	29	-70.729	19.015
Modisimus kiskeya	Dominican Republic	DR	DO	DOM	Dominican Republic	19	29	-70.729	19.015
Modisimus leprete	Dominican Republic	DR	DO	DOM	Dominican Republic	19	29	-70.729	19.015
Modisimus macaya	Dominican Republic	DR	DO	DOM	Dominican Republic	19	29	-70.729	19.015
Modisimus makandal	Dominican Republic	DR	DO	DOM	Dominican Republic	19	29	-70.729	19.015
Modisimus mango	Dominican Republic	DR	DO	DOM	Dominican Republic	19	29	-70.729	19.015
Modisimus mariposas	Dominican Republic	DR	DO	DOM	Dominican Republic	19	29	-70.729	19.015
Modisimus miri	Dominican Republic	DR	DO	DOM	Dominican Republic	19	29	-70.729	19.015
Modisimus palvet	Dominican Republic	DR	DO	DOM	Dominican Republic	19	29	-70.729	19.015
Modisimus paraiso	Dominican Republic	DR	DO	DOM	Dominican Republic	19	29	-70.729	19.015
Modisimus pelejil	Dominican Republic	DR	DO	DOM	Dominican Republic	19	29	-70.729	19.015
Modisimus roumaini	Dominican Republic	DR	DO	DOM	Dominican Republic	19	29	-70.729	19.015
Modisimus seguin	Dominican Republic	DR	DO	DOM	Dominican Republic	19	29	-70.729	19.015
Modisimus tiburon	Dominican Republic	DR	DO	DOM	Dominican Republic	19	29	-70.729	19.015
Modisimus toma	Dominican Republic	DR	DO	DOM	Dominican Republic	19	29	-70.729	19.015
Modisimus vittatus	Dominican Republic	DR	DO	DOM	Dominican Republic	19	29	-70.729	19.015
Tainonia bayahibe	Dominican Republic	DR	DO	DOM	Dominican Republic	19	29	-70.729	19.015
Tainonia cienaga	Dominican Republic	DR	DO	DOM	Dominican Republic	19	29	-70.729	19.015
Tainonia samana	Dominican Republic	DR	DO	DOM	Dominican Republic	19	29	-70.729	19.015
Tainonia serripes	Dominican Republic	DR	DO	DOM	Dominican Republic	19	29	-70.729	19.015
Tainonia visite	Dominican Republic	DR	DO	DOM	Dominican Republic	19	29	-70.729	19.015
Agobardus bahoruco	Dominican Republic	DR	DO	DOM	Dominican Republic	19	29	-70.729	19.015
Agobardus brevitarsus	Dominican Republic	DR	DO	DOM	Dominican Republic	19	29	-70.729	19.015
Agobardus cordiformis	Dominican Republic	DR	DO	DOM	Dominican Republic	19	29	-70.729	19.015
Agobardus gramineus	Dominican Republic	DR	DO	DOM	Dominican Republic	19	29	-70.729	19.015
Agobardus obscurus	Dominican Republic	DR	DO	DOM	Dominican Republic	19	29	-70.729	19.015
Agobardus oviedo	Dominican Republic	DR	DO	DOM	Dominican Republic	19	29	-70.729	19.015
Agobardus perpilosus	Dominican Republic	DR	DO	DOM	Dominican Republic	19	29	-70.729	19.015
Agobardus phylladiphilus	Dominican Republic	DR	DO	DOM	Dominican Republic	19	29	-70.729	19.015
Anasaitis adorabilis	Dominican Republic	DR	DO	DOM	Dominican Republic	19	29	-70.729	19.015
Anasaitis brunnea	Dominican Republic	DR	DO	DOM	Dominican Republic	19	29	-70.729	19.015
Anasaitis hebetata	Dominican Republic	DR	DO	DOM	Dominican Republic	19	29	-70.729	19.015
Anasaitis laxa	Dominican Republic	DR	DO	DOM	Dominican Republic	19	29	-70.729	19.015
Antillattus applanatus	Dominican Republic	DR	DO	DOM	Dominican Republic	19	29	-70.729	19.015
Antillattus gracilis	Dominican Republic	DR	DO	DOM	Dominican Republic	19	29	-70.729	19.015
Antillattus placidus	Dominican Republic	DR	DO	DOM	Dominican Republic	19	29	-70.729	19.015
Bythocrotus cephalotes	Dominican Republic	DR	DO	DOM	Dominican Republic	19	29	-70.729	19.015
Bythocrotus crypticus	Dominican Republic	DR	DO	DOM	Dominican Republic	19	29	-70.729	19.015
Agobardus modestus	Dominican Republic	DR	DO	DOM	Dominican Republic	19	29	-70.729	19.015
Compsodecta haytiensis	Dominican Republic	DR	DO	DOM	Dominican Republic	19	29	-70.729	19.015
Compsodecta peckhami	Dominican Republic	DR	DO	DOM	Dominican Republic	19	29	-70.729	19.015
Corticattus latus	Dominican Republic	DR	DO	DOM	Dominican Republic	19	29	-70.729	19.015
Corythalia broccai	Dominican Republic	DR	DO	DOM	Dominican Republic	19	29	-70.729	19.015
Corythalia bromelicola	Dominican Republic	DR	DO	DOM	Dominican Republic	19	29	-70.729	19.015
Corythalia coronai	Dominican Republic	DR	DO	DOM	Dominican Republic	19	29	-70.729	19.015
Anasaitis elegantissima	Dominican Republic	DR	DO	DOM	Dominican Republic	19	29	-70.729	19.015
Anasaitis locuples	Dominican Republic	DR	DO	DOM	Dominican Republic	19	29	-70.729	19.015
Corythalia peblique	Dominican Republic	DR	DO	DOM	Dominican Republic	19	29	-70.729	19.015
Corythalia erebus	Dominican Republic	DR	DO	DOM	Dominican Republic	19	29	-70.729	19.015
Corythalia heros	Dominican Republic	DR	DO	DOM	Dominican Republic	19	29	-70.729	19.015
Corythalia minor	Dominican Republic	DR	DO	DOM	Dominican Republic	19	29	-70.729	19.015
Hentzia mandibularis	Dominican Republic	DR	DO	DOM	Dominican Republic	19	29	-70.729	19.015
Hentzia zombia	Dominican Republic	DR	DO	DOM	Dominican Republic	19	29	-70.729	19.015
Icius separatus	Dominican Republic	DR	DO	DOM	Dominican Republic	19	29	-70.729	19.015
Jollas armatus	Dominican Republic	DR	DO	DOM	Dominican Republic	19	29	-70.729	19.015
Jollas crassus	Dominican Republic	DR	DO	DOM	Dominican Republic	19	29	-70.729	19.015
Metacyrba pictipes	Dominican Republic	DR	DO	DOM	Dominican Republic	19	29	-70.729	19.015
Parathiodina compta	Dominican Republic	DR	DO	DOM	Dominican Republic	19	29	-70.729	19.015
Antillattus darlingtoni	Dominican Republic	DR	DO	DOM	Dominican Republic	19	29	-70.729	19.015
Antillattus electus	Dominican Republic	DR	DO	DOM	Dominican Republic	19	29	-70.729	19.015
Antillattus maxillosus	Dominican Republic	DR	DO	DOM	Dominican Republic	19	29	-70.729	19.015
Antillattus montanus	Dominican Republic	DR	DO	DOM	Dominican Republic	19	29	-70.729	19.015
Antillattus peckhami	Dominican Republic	DR	DO	DOM	Dominican Republic	19	29	-70.729	19.015
Popcornella furcata	Dominican Republic	DR	DO	DOM	Dominican Republic	19	29	-70.729	19.015
Popcornella spiniformis	Dominican Republic	DR	DO	DOM	Dominican Republic	19	29	-70.729	19.015
Truncattus cachotensis	Dominican Republic	DR	DO	DOM	Dominican Republic	19	29	-70.729	19.015
Truncattus dominicanus	Dominican Republic	DR	DO	DOM	Dominican Republic	19	29	-70.729	19.015
Truncattus flavus	Dominican Republic	DR	DO	DOM	Dominican Republic	19	29	-70.729	19.015
Corythalia decora	Dominican Republic	DR	DO	DOM	Dominican Republic	19	29	-70.729	19.015
Selenops bani	Dominican Republic	DR	DO	DOM	Dominican Republic	19	29	-70.729	19.015
Selenops denia	Dominican Republic	DR	DO	DOM	Dominican Republic	19	29	-70.729	19.015
Selenops duan	Dominican Republic	DR	DO	DOM	Dominican Republic	19	29	-70.729	19.015
Selenops guerrero	Dominican Republic	DR	DO	DOM	Dominican Republic	19	29	-70.729	19.015
Selenops marcanoi	Dominican Republic	DR	DO	DOM	Dominican Republic	19	29	-70.729	19.015
Selenops oviedo	Dominican Republic	DR	DO	DOM	Dominican Republic	19	29	-70.729	19.015
Selenops phaselus	Dominican Republic	DR	DO	DOM	Dominican Republic	19	29	-70.729	19.015
Antillognatha lucida	Dominican Republic	DR	DO	DOM	Dominican Republic	19	29	-70.729	19.015
Chrysometa conspersa	Dominican Republic	DR	DO	DOM	Dominican Republic	19	29	-70.729	19.015
Chrysometa cornuta	Dominican Republic	DR	DO	DOM	Dominican Republic	19	29	-70.729	19.015
Chrysometa maculata	Dominican Republic	DR	DO	DOM	Dominican Republic	19	29	-70.729	19.015
Chrysometa obscura	Dominican Republic	DR	DO	DOM	Dominican Republic	19	29	-70.729	19.015
Chrysometa sabana	Dominican Republic	DR	DO	DOM	Dominican Republic	19	29	-70.729	19.015
Cyrtognatha espanola	Dominican Republic	DR	DO	DOM	Dominican Republic	19	29	-70.729	19.015
Cyrtognatha rucilla	Dominican Republic	DR	DO	DOM	Dominican Republic	19	29	-70.729	19.015
Hispanognatha guttata	Dominican Republic	DR	DO	DOM	Dominican Republic	19	29	-70.729	19.015
Cyrtopholis cursor	Dominican Republic	DR	DO	DOM	Dominican Republic	19	29	-70.729	19.015
Phormictopus melodermus	Dominican Republic	DR	DO	DOM	Dominican Republic	19	29	-70.729	19.015
Anelosimus fraternus	Dominican Republic	DR	DO	DOM	Dominican Republic	19	29	-70.729	19.015
Ariamnes haitensis	Dominican Republic	DR	DO	DOM	Dominican Republic	19	29	-70.729	19.015
Dipoena dominicana	Dominican Republic	DR	DO	DOM	Dominican Republic	19	29	-70.729	19.015
Episinus dominicus	Dominican Republic	DR	DO	DOM	Dominican Republic	19	29	-70.729	19.015
Theridion hassleri	Dominican Republic	DR	DO	DOM	Dominican Republic	19	29	-70.729	19.015
Thymoites banksi	Dominican Republic	DR	DO	DOM	Dominican Republic	19	29	-70.729	19.015
Ogulnius fulvus	Dominican Republic	DR	DO	DOM	Dominican Republic	19	29	-70.729	19.015
Ogulnius latus	Dominican Republic	DR	DO	DOM	Dominican Republic	19	29	-70.729	19.015
Rejanellus venustus	Dominican Republic	DR	DO	DOM	Dominican Republic	19	29	-70.729	19.015
Odo abudi	Dominican Republic	DR	DO	DOM	Dominican Republic	19	29	-70.729	19.015
Ponsoonops lavega	Dominican Republic	DR	DO	DOM	Dominican Republic	19	29	-70.729	19.015
Antillattus scutiformis	Dominican Republic	DR	DO	DOM	Dominican Republic	19	29	-70.729	19.015
Araneus poumotuus	French Polynesia	FP	PF	PYF	French Polynesia	9	61	-149.462	-17.626
Paratheuma rangiroa	French Polynesia	FP	PF	PYF	French Polynesia	9	61	-149.462	-17.626
Anoteropsis virgata	French Polynesia	FP	PF	PYF	French Polynesia	9	61	-149.462	-17.626
Arctosa aliusmodi	French Polynesia	FP	PF	PYF	French Polynesia	9	61	-149.462	-17.626
Hogna bruta	French Polynesia	FP	PF	PYF	French Polynesia	9	61	-149.462	-17.626
Hogna filicum	French Polynesia	FP	PF	PYF	French Polynesia	9	61	-149.462	-17.626
Vesubia caduca	French Polynesia	FP	PF	PYF	French Polynesia	9	61	-149.462	-17.626
Pseudomaevia insulana	French Polynesia	FP	PF	PYF	French Polynesia	9	61	-149.462	-17.626
Tetragnatha olindana	French Polynesia	FP	PF	PYF	French Polynesia	9	61	-149.462	-17.626
Tetragnatha rimitarae	French Polynesia	FP	PF	PYF	French Polynesia	9	61	-149.462	-17.626
Diaea tongatabuensis	French Polynesia	FP	PF	PYF	French Polynesia	9	61	-149.462	-17.626
Coelotes stylifer	India	IN	IN	IND	India	142	34	78.5	21
Neoantistea caporiaccoi	India	IN	IN	IND	India	142	34	78.5	21
Neoantistea maxima	India	IN	IN	IND	India	142	34	78.5	21
Minicia vittata	India	IN	IN	IND	India	142	34	78.5	21
Troxochrota kashmirica	India	IN	IN	IND	India	142	34	78.5	21
Prethopalpus bali	Indonesia	ID	ID	IDN	Indonesia	142	35	114.252	-0.976
Pholcus negara	Indonesia	ID	ID	IDN	Indonesia	142	35	114.252	-0.976
Gedea zabkai	Indonesia	ID	ID	IDN	Indonesia	142	35	114.252	-0.976
Myrmarachne balinese	Indonesia	ID	ID	IDN	Indonesia	142	35	114.252	-0.976
Myrmarachne glavisi	Indonesia	ID	ID	IDN	Indonesia	142	35	114.252	-0.976
Myrmarachne jacksoni	Indonesia	ID	ID	IDN	Indonesia	142	35	114.252	-0.976
Thyene gangoides	Indonesia	ID	ID	IDN	Indonesia	142	35	114.252	-0.976
Heteropoda uexkuelli	Indonesia	ID	ID	IDN	Indonesia	142	35	114.252	-0.976
Colopea romantica	Indonesia	ID	ID	IDN	Indonesia	142	35	114.252	-0.976
Lamania gracilis	Indonesia	ID	ID	IDN	Indonesia	142	35	114.252	-0.976
Anelosimus bali	Indonesia	ID	ID	IDN	Indonesia	142	35	114.252	-0.976
Mallinella insulana	Indonesia	ID	ID	IDN	Indonesia	142	35	114.252	-0.976
Tropizodium murphyorum	Indonesia	ID	ID	IDN	Indonesia	142	35	114.252	-0.976
Borneanapis belalong	Indonesia	ID	ID	IDN	Indonesia	142	35	114.252	-0.976
Cyclosa paupercula	Indonesia	ID	ID	IDN	Indonesia	142	35	114.252	-0.976
Friula wallacei	Indonesia	ID	ID	IDN	Indonesia	142	35	114.252	-0.976
Monodontium sarawak	Indonesia	ID	ID	IDN	Indonesia	142	35	114.252	-0.976
Nusatidia aeria	Indonesia	ID	ID	IDN	Indonesia	142	35	114.252	-0.976
Scopalio verrens	Indonesia	ID	ID	IDN	Indonesia	142	35	114.252	-0.976
Castoponera lecythus	Indonesia	ID	ID	IDN	Indonesia	142	35	114.252	-0.976
Castoponera scotopoda	Indonesia	ID	ID	IDN	Indonesia	142	35	114.252	-0.976
Koppe kinabalensis	Indonesia	ID	ID	IDN	Indonesia	142	35	114.252	-0.976
Medmassa diplogale	Indonesia	ID	ID	IDN	Indonesia	142	35	114.252	-0.976
Plynnon longitarse	Indonesia	ID	ID	IDN	Indonesia	142	35	114.252	-0.976
Plynnon zborowskii	Indonesia	ID	ID	IDN	Indonesia	142	35	114.252	-0.976
Sesieutes bulbosus	Indonesia	ID	ID	IDN	Indonesia	142	35	114.252	-0.976
Sesieutes minor	Indonesia	ID	ID	IDN	Indonesia	142	35	114.252	-0.976
Teutamus andrewdavisi	Indonesia	ID	ID	IDN	Indonesia	142	35	114.252	-0.976
Teutamus spiralis	Indonesia	ID	ID	IDN	Indonesia	142	35	114.252	-0.976
Teutamus vittatus	Indonesia	ID	ID	IDN	Indonesia	142	35	114.252	-0.976
Acantheis laetus	Indonesia	ID	ID	IDN	Indonesia	142	35	114.252	-0.976
Ctenus bicostatus	Indonesia	ID	ID	IDN	Indonesia	142	35	114.252	-0.976
Ctenus calcarifer	Indonesia	ID	ID	IDN	Indonesia	142	35	114.252	-0.976
Ctenus hosei	Indonesia	ID	ID	IDN	Indonesia	142	35	114.252	-0.976
Ctenus pulvinatus	Indonesia	ID	ID	IDN	Indonesia	142	35	114.252	-0.976
Ctenus sarawakensis	Indonesia	ID	ID	IDN	Indonesia	142	35	114.252	-0.976
Hersilia impressifrons	Indonesia	ID	ID	IDN	Indonesia	142	35	114.252	-0.976
Hersilia jajat	Indonesia	ID	ID	IDN	Indonesia	142	35	114.252	-0.976
Hersilia kerekot	Indonesia	ID	ID	IDN	Indonesia	142	35	114.252	-0.976
Hersilia kinabaluensis	Indonesia	ID	ID	IDN	Indonesia	142	35	114.252	-0.976
Hersilia lelabah	Indonesia	ID	ID	IDN	Indonesia	142	35	114.252	-0.976
Tamopsis floreni	Indonesia	ID	ID	IDN	Indonesia	142	35	114.252	-0.976
Erigophantes borneoensis	Indonesia	ID	ID	IDN	Indonesia	142	35	114.252	-0.976
Lysania sabahensis	Indonesia	ID	ID	IDN	Indonesia	142	35	114.252	-0.976
Tamin simoni	Indonesia	ID	ID	IDN	Indonesia	142	35	114.252	-0.976
Xantharia floreni	Indonesia	ID	ID	IDN	Indonesia	142	35	114.252	-0.976
Herennia deelemanae	Indonesia	ID	ID	IDN	Indonesia	142	35	114.252	-0.976
Leclercera ocellata	Indonesia	ID	ID	IDN	Indonesia	142	35	114.252	-0.976
Brignolia elongata	Indonesia	ID	ID	IDN	Indonesia	142	35	114.252	-0.976
Brignolia gading	Indonesia	ID	ID	IDN	Indonesia	142	35	114.252	-0.976
Brignolia kapit	Indonesia	ID	ID	IDN	Indonesia	142	35	114.252	-0.976
Ischnothyreus balu	Indonesia	ID	ID	IDN	Indonesia	142	35	114.252	-0.976
Ischnothyreus barus	Indonesia	ID	ID	IDN	Indonesia	142	35	114.252	-0.976
Ischnothyreus danum	Indonesia	ID	ID	IDN	Indonesia	142	35	114.252	-0.976
Ischnothyreus deelemanae	Indonesia	ID	ID	IDN	Indonesia	142	35	114.252	-0.976
Ischnothyreus elvis	Indonesia	ID	ID	IDN	Indonesia	142	35	114.252	-0.976
Ischnothyreus falcifer	Indonesia	ID	ID	IDN	Indonesia	142	35	114.252	-0.976
Ischnothyreus flabellifer	Indonesia	ID	ID	IDN	Indonesia	142	35	114.252	-0.976
Ischnothyreus flippi	Indonesia	ID	ID	IDN	Indonesia	142	35	114.252	-0.976
Ischnothyreus florifer	Indonesia	ID	ID	IDN	Indonesia	142	35	114.252	-0.976
Ischnothyreus fobor	Indonesia	ID	ID	IDN	Indonesia	142	35	114.252	-0.976
Ischnothyreus hooki	Indonesia	ID	ID	IDN	Indonesia	142	35	114.252	-0.976
Ischnothyreus jojo	Indonesia	ID	ID	IDN	Indonesia	142	35	114.252	-0.976
Ischnothyreus kalimantan	Indonesia	ID	ID	IDN	Indonesia	142	35	114.252	-0.976
Ischnothyreus matang	Indonesia	ID	ID	IDN	Indonesia	142	35	114.252	-0.976
Ischnothyreus mulumi	Indonesia	ID	ID	IDN	Indonesia	142	35	114.252	-0.976
Ischnothyreus rex	Indonesia	ID	ID	IDN	Indonesia	142	35	114.252	-0.976
Ischnothyreus serapi	Indonesia	ID	ID	IDN	Indonesia	142	35	114.252	-0.976
Prethopalpus bellicosus	Indonesia	ID	ID	IDN	Indonesia	142	35	114.252	-0.976
Prethopalpus brunei	Indonesia	ID	ID	IDN	Indonesia	142	35	114.252	-0.976
Prethopalpus deelemanae	Indonesia	ID	ID	IDN	Indonesia	142	35	114.252	-0.976
Prethopalpus magnocularis	Indonesia	ID	ID	IDN	Indonesia	142	35	114.252	-0.976
Prethopalpus sabah	Indonesia	ID	ID	IDN	Indonesia	142	35	114.252	-0.976
Prethopalpus sarawak	Indonesia	ID	ID	IDN	Indonesia	142	35	114.252	-0.976
Xestaspis semengoh	Indonesia	ID	ID	IDN	Indonesia	142	35	114.252	-0.976
Xyphinus abanghamidi	Indonesia	ID	ID	IDN	Indonesia	142	35	114.252	-0.976
Xyphinus gibber	Indonesia	ID	ID	IDN	Indonesia	142	35	114.252	-0.976
Xyphinus lemniscatus	Indonesia	ID	ID	IDN	Indonesia	142	35	114.252	-0.976
Xyphinus montanus	Indonesia	ID	ID	IDN	Indonesia	142	35	114.252	-0.976
Xyphinus xanthus	Indonesia	ID	ID	IDN	Indonesia	142	35	114.252	-0.976
Hamataliwa ignifuga	Indonesia	ID	ID	IDN	Indonesia	142	35	114.252	-0.976
Hamataliwa peterjaegeri	Indonesia	ID	ID	IDN	Indonesia	142	35	114.252	-0.976
Hamataliwa vanbruggeni	Indonesia	ID	ID	IDN	Indonesia	142	35	114.252	-0.976
Oxyopes setipes	Indonesia	ID	ID	IDN	Indonesia	142	35	114.252	-0.976
Aetana kinabalu	Indonesia	ID	ID	IDN	Indonesia	142	35	114.252	-0.976
Belisana floreni	Indonesia	ID	ID	IDN	Indonesia	142	35	114.252	-0.976
Belisana kaharian	Indonesia	ID	ID	IDN	Indonesia	142	35	114.252	-0.976
Belisana kinabalu	Indonesia	ID	ID	IDN	Indonesia	142	35	114.252	-0.976
Belisana sabah	Indonesia	ID	ID	IDN	Indonesia	142	35	114.252	-0.976
Spermophora tumbang	Indonesia	ID	ID	IDN	Indonesia	142	35	114.252	-0.976
Vytfutia pallens	Indonesia	ID	ID	IDN	Indonesia	142	35	114.252	-0.976
Psechrus borneo	Indonesia	ID	ID	IDN	Indonesia	142	35	114.252	-0.976
Psechrus kinabalu	Indonesia	ID	ID	IDN	Indonesia	142	35	114.252	-0.976
Psechrus mulu	Indonesia	ID	ID	IDN	Indonesia	142	35	114.252	-0.976
Psechrus ulcus	Indonesia	ID	ID	IDN	Indonesia	142	35	114.252	-0.976
Agorius borneensis	Indonesia	ID	ID	IDN	Indonesia	142	35	114.252	-0.976
Agorius saaristoi	Indonesia	ID	ID	IDN	Indonesia	142	35	114.252	-0.976
Bathippus manicatus	Indonesia	ID	ID	IDN	Indonesia	142	35	114.252	-0.976
Bathippus morsitans	Indonesia	ID	ID	IDN	Indonesia	142	35	114.252	-0.976
Bocus angusticollis	Indonesia	ID	ID	IDN	Indonesia	142	35	114.252	-0.976
Canama rutila	Indonesia	ID	ID	IDN	Indonesia	142	35	114.252	-0.976
Carrhotus olivaceus	Indonesia	ID	ID	IDN	Indonesia	142	35	114.252	-0.976
Sidusa beebei	Indonesia	ID	ID	IDN	Indonesia	142	35	114.252	-0.976
Emathis armillata	Indonesia	ID	ID	IDN	Indonesia	142	35	114.252	-0.976
Cytaea semengohi	Indonesia	ID	ID	IDN	Indonesia	142	35	114.252	-0.976
Cytaea sepakuensis	Indonesia	ID	ID	IDN	Indonesia	142	35	114.252	-0.976
Cytaea trusmadii	Indonesia	ID	ID	IDN	Indonesia	142	35	114.252	-0.976
Depreissia decipiens	Indonesia	ID	ID	IDN	Indonesia	142	35	114.252	-0.976
Colyttus striatus	Indonesia	ID	ID	IDN	Indonesia	142	35	114.252	-0.976
Echeclus sokoli	Indonesia	ID	ID	IDN	Indonesia	142	35	114.252	-0.976
Epeus mirus	Indonesia	ID	ID	IDN	Indonesia	142	35	114.252	-0.976
Erasinus gracilis	Indonesia	ID	ID	IDN	Indonesia	142	35	114.252	-0.976
Ergane benjarei	Indonesia	ID	ID	IDN	Indonesia	142	35	114.252	-0.976
Euryattus kinabalus	Indonesia	ID	ID	IDN	Indonesia	142	35	114.252	-0.976
Euryattus koomeni	Indonesia	ID	ID	IDN	Indonesia	142	35	114.252	-0.976
Euryattus pengi	Indonesia	ID	ID	IDN	Indonesia	142	35	114.252	-0.976
Gelotia bimaculata	Indonesia	ID	ID	IDN	Indonesia	142	35	114.252	-0.976
Hyllus nebulosus	Indonesia	ID	ID	IDN	Indonesia	142	35	114.252	-0.976
Hyllus pulcherrimus	Indonesia	ID	ID	IDN	Indonesia	142	35	114.252	-0.976
Indomarengo thomsoni	Indonesia	ID	ID	IDN	Indonesia	142	35	114.252	-0.976
Mantisatta trucidans	Indonesia	ID	ID	IDN	Indonesia	142	35	114.252	-0.976
Mantius armipotens	Indonesia	ID	ID	IDN	Indonesia	142	35	114.252	-0.976
Mantius difficilis	Indonesia	ID	ID	IDN	Indonesia	142	35	114.252	-0.976
Margaromma spatiosum	Indonesia	ID	ID	IDN	Indonesia	142	35	114.252	-0.976
Microhasarius animosus	Indonesia	ID	ID	IDN	Indonesia	142	35	114.252	-0.976
Mintonia breviramis	Indonesia	ID	ID	IDN	Indonesia	142	35	114.252	-0.976
Mintonia caliginosa	Indonesia	ID	ID	IDN	Indonesia	142	35	114.252	-0.976
Mintonia mackiei	Indonesia	ID	ID	IDN	Indonesia	142	35	114.252	-0.976
Mintonia melinauensis	Indonesia	ID	ID	IDN	Indonesia	142	35	114.252	-0.976
Mintonia nubilis	Indonesia	ID	ID	IDN	Indonesia	142	35	114.252	-0.976
Myrmapeni borneensis	Indonesia	ID	ID	IDN	Indonesia	142	35	114.252	-0.976
Myrmarachne crassembolus	Indonesia	ID	ID	IDN	Indonesia	142	35	114.252	-0.976
Myrmarachne cyrtodens	Indonesia	ID	ID	IDN	Indonesia	142	35	114.252	-0.976
Myrmarachne sabahna	Indonesia	ID	ID	IDN	Indonesia	142	35	114.252	-0.976
Neobrettus cornutus	Indonesia	ID	ID	IDN	Indonesia	142	35	114.252	-0.976
Neobrettus xanthophyllum	Indonesia	ID	ID	IDN	Indonesia	142	35	114.252	-0.976
Onomastus complexipalpis	Indonesia	ID	ID	IDN	Indonesia	142	35	114.252	-0.976
Onomastus danum	Indonesia	ID	ID	IDN	Indonesia	142	35	114.252	-0.976
Orthrus muluensis	Indonesia	ID	ID	IDN	Indonesia	142	35	114.252	-0.976
Pristobaeus albofasciatus	Indonesia	ID	ID	IDN	Indonesia	142	35	114.252	-0.976
Pristobaeus arboreus	Indonesia	ID	ID	IDN	Indonesia	142	35	114.252	-0.976
Pristobaeus nemoralis	Indonesia	ID	ID	IDN	Indonesia	142	35	114.252	-0.976
Pancorius animosus	Indonesia	ID	ID	IDN	Indonesia	142	35	114.252	-0.976
Pancorius borneensis	Indonesia	ID	ID	IDN	Indonesia	142	35	114.252	-0.976
Pancorius fasciatus	Indonesia	ID	ID	IDN	Indonesia	142	35	114.252	-0.976
Pancorius petoti	Indonesia	ID	ID	IDN	Indonesia	142	35	114.252	-0.976
Parabathippus kiabau	Indonesia	ID	ID	IDN	Indonesia	142	35	114.252	-0.976
Parabathippus sedatus	Indonesia	ID	ID	IDN	Indonesia	142	35	114.252	-0.976
Parabathippus shelfordi	Indonesia	ID	ID	IDN	Indonesia	142	35	114.252	-0.976
Philates szutsi	Indonesia	ID	ID	IDN	Indonesia	142	35	114.252	-0.976
Philates thaleri	Indonesia	ID	ID	IDN	Indonesia	142	35	114.252	-0.976
Poecilorchestes logunovi	Indonesia	ID	ID	IDN	Indonesia	142	35	114.252	-0.976
Pseudamycus amabilis	Indonesia	ID	ID	IDN	Indonesia	142	35	114.252	-0.976
Pseudamycus sylvestris	Indonesia	ID	ID	IDN	Indonesia	142	35	114.252	-0.976
Afraflacilla reiskindi	Indonesia	ID	ID	IDN	Indonesia	142	35	114.252	-0.976
Stertinius onoi	Indonesia	ID	ID	IDN	Indonesia	142	35	114.252	-0.976
Taivala invisitata	Indonesia	ID	ID	IDN	Indonesia	142	35	114.252	-0.976
Taraxella reinholdae	Indonesia	ID	ID	IDN	Indonesia	142	35	114.252	-0.976
Taraxella solitaria	Indonesia	ID	ID	IDN	Indonesia	142	35	114.252	-0.976
Telamonia annulipes	Indonesia	ID	ID	IDN	Indonesia	142	35	114.252	-0.976
Telamonia bombycina	Indonesia	ID	ID	IDN	Indonesia	142	35	114.252	-0.976
Telamonia resplendens	Indonesia	ID	ID	IDN	Indonesia	142	35	114.252	-0.976
Thiania formosissima	Indonesia	ID	ID	IDN	Indonesia	142	35	114.252	-0.976
Thiania tenuis	Indonesia	ID	ID	IDN	Indonesia	142	35	114.252	-0.976
Viciria arrogans	Indonesia	ID	ID	IDN	Indonesia	142	35	114.252	-0.976
Viciria concolor	Indonesia	ID	ID	IDN	Indonesia	142	35	114.252	-0.976
Viciria lucida	Indonesia	ID	ID	IDN	Indonesia	142	35	114.252	-0.976
Viciria miranda	Indonesia	ID	ID	IDN	Indonesia	142	35	114.252	-0.976
Viciria moesta	Indonesia	ID	ID	IDN	Indonesia	142	35	114.252	-0.976
Viciria paludosa	Indonesia	ID	ID	IDN	Indonesia	142	35	114.252	-0.976
Viciria petulans	Indonesia	ID	ID	IDN	Indonesia	142	35	114.252	-0.976
Heteropoda belua	Indonesia	ID	ID	IDN	Indonesia	142	35	114.252	-0.976
Heteropoda borneensis	Indonesia	ID	ID	IDN	Indonesia	142	35	114.252	-0.976
Heteropoda duan	Indonesia	ID	ID	IDN	Indonesia	142	35	114.252	-0.976
Heteropoda hosei	Indonesia	ID	ID	IDN	Indonesia	142	35	114.252	-0.976
Heteropoda murina	Indonesia	ID	ID	IDN	Indonesia	142	35	114.252	-0.976
Heteropoda natans	Indonesia	ID	ID	IDN	Indonesia	142	35	114.252	-0.976
Heteropoda obtusa	Indonesia	ID	ID	IDN	Indonesia	142	35	114.252	-0.976
Colopea unifoveata	Indonesia	ID	ID	IDN	Indonesia	142	35	114.252	-0.976
Ablemma circumspectans	Indonesia	ID	ID	IDN	Indonesia	142	35	114.252	-0.976
Ablemma lempake	Indonesia	ID	ID	IDN	Indonesia	142	35	114.252	-0.976
Ablemma merotai	Indonesia	ID	ID	IDN	Indonesia	142	35	114.252	-0.976
Ablemma samarinda	Indonesia	ID	ID	IDN	Indonesia	142	35	114.252	-0.976
Ablemma sedgwicki	Indonesia	ID	ID	IDN	Indonesia	142	35	114.252	-0.976
Ablemma sternofoveatum	Indonesia	ID	ID	IDN	Indonesia	142	35	114.252	-0.976
Ablemma syahdani	Indonesia	ID	ID	IDN	Indonesia	142	35	114.252	-0.976
Brignoliella sarawak	Indonesia	ID	ID	IDN	Indonesia	142	35	114.252	-0.976
Brignoliella trifida	Indonesia	ID	ID	IDN	Indonesia	142	35	114.252	-0.976
Brignoliella vulgaris	Indonesia	ID	ID	IDN	Indonesia	142	35	114.252	-0.976
Lamania bernhardi	Indonesia	ID	ID	IDN	Indonesia	142	35	114.252	-0.976
Lamania inornata	Indonesia	ID	ID	IDN	Indonesia	142	35	114.252	-0.976
Lamania lipsae	Indonesia	ID	ID	IDN	Indonesia	142	35	114.252	-0.976
Lamania nirmala	Indonesia	ID	ID	IDN	Indonesia	142	35	114.252	-0.976
Paculla mului	Indonesia	ID	ID	IDN	Indonesia	142	35	114.252	-0.976
Paculla wanlessi	Indonesia	ID	ID	IDN	Indonesia	142	35	114.252	-0.976
Sabahya bispinosa	Indonesia	ID	ID	IDN	Indonesia	142	35	114.252	-0.976
Sabahya kinabaluana	Indonesia	ID	ID	IDN	Indonesia	142	35	114.252	-0.976
Dolichognatha deelemanae	Indonesia	ID	ID	IDN	Indonesia	142	35	114.252	-0.976
Dyschiriognatha bedoti	Indonesia	ID	ID	IDN	Indonesia	142	35	114.252	-0.976
Tetragnatha gressitti	Indonesia	ID	ID	IDN	Indonesia	142	35	114.252	-0.976
Citharognathus hosei	Indonesia	ID	ID	IDN	Indonesia	142	35	114.252	-0.976
Coremiocnemis valida	Indonesia	ID	ID	IDN	Indonesia	142	35	114.252	-0.976
Lyrognathus achilles	Indonesia	ID	ID	IDN	Indonesia	142	35	114.252	-0.976
Lyrognathus fuscus	Indonesia	ID	ID	IDN	Indonesia	142	35	114.252	-0.976
Phormingochilus everetti	Indonesia	ID	ID	IDN	Indonesia	142	35	114.252	-0.976
Phormingochilus tigrinus	Indonesia	ID	ID	IDN	Indonesia	142	35	114.252	-0.976
Psednocnemis imbellis	Indonesia	ID	ID	IDN	Indonesia	142	35	114.252	-0.976
Selenocosmia barensteinerae	Indonesia	ID	ID	IDN	Indonesia	142	35	114.252	-0.976
Brunepisinus selirong	Indonesia	ID	ID	IDN	Indonesia	142	35	114.252	-0.976
Deelemanella borneo	Indonesia	ID	ID	IDN	Indonesia	142	35	114.252	-0.976
Janula batman	Indonesia	ID	ID	IDN	Indonesia	142	35	114.252	-0.976
Janula bizona	Indonesia	ID	ID	IDN	Indonesia	142	35	114.252	-0.976
Janula bruneiensis	Indonesia	ID	ID	IDN	Indonesia	142	35	114.252	-0.976
Janula bubalis	Indonesia	ID	ID	IDN	Indonesia	142	35	114.252	-0.976
Janula triocellata	Indonesia	ID	ID	IDN	Indonesia	142	35	114.252	-0.976
Molione christae	Indonesia	ID	ID	IDN	Indonesia	142	35	114.252	-0.976
Angaeus christae	Indonesia	ID	ID	IDN	Indonesia	142	35	114.252	-0.976
Philoponella sabah	Indonesia	ID	ID	IDN	Indonesia	142	35	114.252	-0.976
Mallinella abdita	Indonesia	ID	ID	IDN	Indonesia	142	35	114.252	-0.976
Mallinella angustata	Indonesia	ID	ID	IDN	Indonesia	142	35	114.252	-0.976
Mallinella bifida	Indonesia	ID	ID	IDN	Indonesia	142	35	114.252	-0.976
Mallinella bigemina	Indonesia	ID	ID	IDN	Indonesia	142	35	114.252	-0.976
Mallinella birostrata	Indonesia	ID	ID	IDN	Indonesia	142	35	114.252	-0.976
Mallinella brachytheca	Indonesia	ID	ID	IDN	Indonesia	142	35	114.252	-0.976
Mallinella comitata	Indonesia	ID	ID	IDN	Indonesia	142	35	114.252	-0.976
Mallinella flabellata	Indonesia	ID	ID	IDN	Indonesia	142	35	114.252	-0.976
Mallinella flagelliformis	Indonesia	ID	ID	IDN	Indonesia	142	35	114.252	-0.976
Mallinella longipoda	Indonesia	ID	ID	IDN	Indonesia	142	35	114.252	-0.976
Mallinella punctata	Indonesia	ID	ID	IDN	Indonesia	142	35	114.252	-0.976
Mallinella scharffi	Indonesia	ID	ID	IDN	Indonesia	142	35	114.252	-0.976
Mallinella superba	Indonesia	ID	ID	IDN	Indonesia	142	35	114.252	-0.976
Aposphragisma baltenspergerae	Indonesia	ID	ID	IDN	Indonesia	142	35	114.252	-0.976
Aposphragisma brunomanseri	Indonesia	ID	ID	IDN	Indonesia	142	35	114.252	-0.976
Aposphragisma confluens	Indonesia	ID	ID	IDN	Indonesia	142	35	114.252	-0.976
Aposphragisma dayak	Indonesia	ID	ID	IDN	Indonesia	142	35	114.252	-0.976
Aposphragisma dentatum	Indonesia	ID	ID	IDN	Indonesia	142	35	114.252	-0.976
Aposphragisma helvetiorum	Indonesia	ID	ID	IDN	Indonesia	142	35	114.252	-0.976
Aposphragisma kolleri	Indonesia	ID	ID	IDN	Indonesia	142	35	114.252	-0.976
Aposphragisma menzi	Indonesia	ID	ID	IDN	Indonesia	142	35	114.252	-0.976
Aposphragisma monoceros	Indonesia	ID	ID	IDN	Indonesia	142	35	114.252	-0.976
Aposphragisma nocturnum	Indonesia	ID	ID	IDN	Indonesia	142	35	114.252	-0.976
Aposphragisma retifer	Indonesia	ID	ID	IDN	Indonesia	142	35	114.252	-0.976
Aposphragisma rimba	Indonesia	ID	ID	IDN	Indonesia	142	35	114.252	-0.976
Aposphragisma scimitar	Indonesia	ID	ID	IDN	Indonesia	142	35	114.252	-0.976
Aposphragisma sepilok	Indonesia	ID	ID	IDN	Indonesia	142	35	114.252	-0.976
Heteropoda duo	Indonesia	ID	ID	IDN	Indonesia	142	35	114.252	-0.976
Heteropoda cece	Indonesia	ID	ID	IDN	Indonesia	142	35	114.252	-0.976
Heteropoda maukin	Indonesia	ID	ID	IDN	Indonesia	142	35	114.252	-0.976
Heteropoda kusi	Indonesia	ID	ID	IDN	Indonesia	142	35	114.252	-0.976
Psechrus quasillus	Indonesia	ID	ID	IDN	Indonesia	142	35	114.252	-0.976
Mallinella merimbunenis	Indonesia	ID	ID	IDN	Indonesia	142	35	114.252	-0.976
Mallinella myrmecophaga	Indonesia	ID	ID	IDN	Indonesia	142	35	114.252	-0.976
Mallinella platyrhyncha	Indonesia	ID	ID	IDN	Indonesia	142	35	114.252	-0.976
Jerzego corticicola	Indonesia	ID	ID	IDN	Indonesia	142	35	114.252	-0.976
Xyphinus deelemanae	Indonesia	ID	ID	IDN	Indonesia	142	35	114.252	-0.976
Xyphinus acutus	Indonesia	ID	ID	IDN	Indonesia	142	35	114.252	-0.976
Xyphinus sabal	Indonesia	ID	ID	IDN	Indonesia	142	35	114.252	-0.976
Pharta sudmannorum	Indonesia	ID	ID	IDN	Indonesia	142	35	114.252	-0.976
Ibana senagang	Indonesia	ID	ID	IDN	Indonesia	142	35	114.252	-0.976
Uroballus koponeni	Indonesia	ID	ID	IDN	Indonesia	142	35	114.252	-0.976
Opadometa kuchingensis	Indonesia	ID	ID	IDN	Indonesia	142	35	114.252	-0.976
Aetana lambir	Indonesia	ID	ID	IDN	Indonesia	142	35	114.252	-0.976
Aetana poring	Indonesia	ID	ID	IDN	Indonesia	142	35	114.252	-0.976
Aetana indah	Indonesia	ID	ID	IDN	Indonesia	142	35	114.252	-0.976
Hantu kapit	Indonesia	ID	ID	IDN	Indonesia	142	35	114.252	-0.976
Hantu niah	Indonesia	ID	ID	IDN	Indonesia	142	35	114.252	-0.976
Phormingochilus arboricola	Indonesia	ID	ID	IDN	Indonesia	142	35	114.252	-0.976
Castoponera christae	Indonesia	ID	ID	IDN	Indonesia	142	35	114.252	-0.976
Pagida minuta	Indonesia	ID	ID	IDN	Indonesia	142	35	114.252	-0.976
Crockeria kinabalu	Indonesia	ID	ID	IDN	Indonesia	142	35	114.252	-0.976
Tamin pseudodrassus	Indonesia	ID	ID	IDN	Indonesia	142	35	114.252	-0.976
Hyllus walckenaeri	Indonesia	ID	ID	IDN	Indonesia	142	35	114.252	-0.976
Myrmarachne nitidissima	Indonesia	ID	ID	IDN	Indonesia	142	35	114.252	-0.976
Thomisus perspicillatus	Indonesia	ID	ID	IDN	Indonesia	142	35	114.252	-0.976
Mallinella albomaculata	Indonesia	ID	ID	IDN	Indonesia	142	35	114.252	-0.976
Hamataliwa pricompta	Indonesia	ID	ID	IDN	Indonesia	142	35	114.252	-0.976
Heteropoda atollicola	Maldives	MV	MV	MDV	Maldives	142	34	72.92	3.548
Pireneitega bidens	Mongolia	MG	MN	MNG	Mongolia	142	30	102.876	46.056
Cybaeus broni	Mongolia	MG	MN	MNG	Mongolia	142	30	102.876	46.056
Devade dubia	Mongolia	MG	MN	MNG	Mongolia	142	30	102.876	46.056
Lathys sindi	Mongolia	MG	MN	MNG	Mongolia	142	30	102.876	46.056
Berlandina drassodea	Mongolia	MG	MN	MNG	Mongolia	142	30	102.876	46.056
Pterotrichina nova	Mongolia	MG	MN	MNG	Mongolia	142	30	102.876	46.056
Alioranus distinctus	Mongolia	MG	MN	MNG	Mongolia	142	30	102.876	46.056
Alioranus minutissimus	Mongolia	MG	MN	MNG	Mongolia	142	30	102.876	46.056
Araeoncus duriusculus	Mongolia	MG	MN	MNG	Mongolia	142	30	102.876	46.056
Bathyphantes glacialis	Mongolia	MG	MN	MNG	Mongolia	142	30	102.876	46.056
Bathyphantes larvarum	Mongolia	MG	MN	MNG	Mongolia	142	30	102.876	46.056
Bathyphantes reticularis	Mongolia	MG	MN	MNG	Mongolia	142	30	102.876	46.056
Erigone pseudovagans	Mongolia	MG	MN	MNG	Mongolia	142	30	102.876	46.056
Gongylidiellum nigrolimbatum	Mongolia	MG	MN	MNG	Mongolia	142	30	102.876	46.056
Gongylidium baltoroi	Mongolia	MG	MN	MNG	Mongolia	142	30	102.876	46.056
Lepthyphantes allegrii	Mongolia	MG	MN	MNG	Mongolia	142	30	102.876	46.056
Lepthyphantes annulipes	Mongolia	MG	MN	MNG	Mongolia	142	30	102.876	46.056
Lepthyphantes deosaicola	Mongolia	MG	MN	MNG	Mongolia	142	30	102.876	46.056
Lepthyphantes incertissimus	Mongolia	MG	MN	MNG	Mongolia	142	30	102.876	46.056
Lepthyphantes nigridorsus	Mongolia	MG	MN	MNG	Mongolia	142	30	102.876	46.056
Lepthyphantes pratorum	Mongolia	MG	MN	MNG	Mongolia	142	30	102.876	46.056
Lepthyphantes striatiformis	Mongolia	MG	MN	MNG	Mongolia	142	30	102.876	46.056
Lepthyphantes trivittatus	Mongolia	MG	MN	MNG	Mongolia	142	30	102.876	46.056
Microctenonyx cavifrons	Mongolia	MG	MN	MNG	Mongolia	142	30	102.876	46.056
Oedothorax caporiaccoi	Mongolia	MG	MN	MNG	Mongolia	142	30	102.876	46.056
Pocadicnemis desioi	Mongolia	MG	MN	MNG	Mongolia	142	30	102.876	46.056
Tiso megalops	Mongolia	MG	MN	MNG	Mongolia	142	30	102.876	46.056
Apostenus annulipes	Mongolia	MG	MN	MNG	Mongolia	142	30	102.876	46.056
Evippomma evippiforme	Mongolia	MG	MN	MNG	Mongolia	142	30	102.876	46.056
Hippasa flavicoma	Mongolia	MG	MN	MNG	Mongolia	142	30	102.876	46.056
Pardosa hydaspis	Mongolia	MG	MN	MNG	Mongolia	142	30	102.876	46.056
Schizocosa concolor	Mongolia	MG	MN	MNG	Mongolia	142	30	102.876	46.056
Thanatus balestrerii	Mongolia	MG	MN	MNG	Mongolia	142	30	102.876	46.056
Vacchellia baltoroi	Mongolia	MG	MN	MNG	Mongolia	142	30	102.876	46.056
Dendryphantes caporiaccoi	Mongolia	MG	MN	MNG	Mongolia	142	30	102.876	46.056
Dolichoneon typicus	Mongolia	MG	MN	MNG	Mongolia	142	30	102.876	46.056
Myrmarachne hidaspis	Mongolia	MG	MN	MNG	Mongolia	142	30	102.876	46.056
Euryopis megalops	Mongolia	MG	MN	MNG	Mongolia	142	30	102.876	46.056
Euryopis venutissima	Mongolia	MG	MN	MNG	Mongolia	142	30	102.876	46.056
Theridion angustifrons	Mongolia	MG	MN	MNG	Mongolia	142	30	102.876	46.056
Theridion glaciale	Mongolia	MG	MN	MNG	Mongolia	142	30	102.876	46.056
Theridion latisternum	Mongolia	MG	MN	MNG	Mongolia	142	30	102.876	46.056
Theridion spinosissimum	Mongolia	MG	MN	MNG	Mongolia	142	30	102.876	46.056
Ozyptila spinosissima	Mongolia	MG	MN	MNG	Mongolia	142	30	102.876	46.056
Micrathena militaris	Netherlands Antilles	NT	AN	ANT	Netherlands Antilles	19	29	-68.87	12.123
Hentzia vittata	Netherlands Antilles	NT	AN	ANT	Netherlands Antilles	19	29	-68.87	12.123
Loxosceles caribbaea	Netherlands Antilles	NT	AN	ANT	Netherlands Antilles	19	29	-68.87	12.123
Alpaida dominica	Netherlands Antilles	NT	AN	ANT	Netherlands Antilles	19	29	-68.87	12.123
Ochyrocera thibaudi	Netherlands Antilles	NT	AN	ANT	Netherlands Antilles	19	29	-68.87	12.123
Hentzia footei	Netherlands Antilles	NT	AN	ANT	Netherlands Antilles	19	29	-68.87	12.123
Selenops kalinago	Netherlands Antilles	NT	AN	ANT	Netherlands Antilles	19	29	-68.87	12.123
Paro simoni	New Zealand	NZ	NZ	NZL	New Zealand	9	53	172.235	-42.634
Trite rapaensis	New Zealand	NZ	NZ	NZL	New Zealand	9	53	172.235	-42.634
Misumenops rapaensis	New Zealand	NZ	NZ	NZL	New Zealand	9	53	172.235	-42.634
Sarascelis luteipes	Sao Tome and Principe	TP	ST	STP	Sao Tome and Principe	2	17	6.629	0.201
Anyphops narcissi	Swaziland	WZ	SZ	SWZ	Swaziland	2	18	31.497	-26.562
Selenops baweka	Turks and Caicos Islands	TK	TC	TCA	Turks and Caicos Islands	19	29	-71.95	21.902
Ascyltus audax	Tuvalu	TV	TV	TUV	Tuvalu	9	61	179.219	-8.514
Ascyltus ferox	Tuvalu	TV	TV	TUV	Tuvalu	9	61	179.219	-8.514
Araneus emmae	United States	US	US	USA	United States	19	21	-98.606	39.622
Araneus kapiolaniae	United States	US	US	USA	United States	19	21	-98.606	39.622
Cyclosa cucurbitula	United States	US	US	USA	United States	19	21	-98.606	39.622
Cyclosa olorina	United States	US	US	USA	United States	19	21	-98.606	39.622
Cyclosa perkinsi	United States	US	US	USA	United States	19	21	-98.606	39.622
Cyclosa simplicicauda	United States	US	US	USA	United States	19	21	-98.606	39.622
Cyclosa xanthomelas	United States	US	US	USA	United States	19	21	-98.606	39.622
Nihoa hawaiiensis	United States	US	US	USA	United States	19	21	-98.606	39.622
Nihoa mahina	United States	US	US	USA	United States	19	21	-98.606	39.622
Paratheuma makai	United States	US	US	USA	United States	19	21	-98.606	39.622
Agyneta gagnei	United States	US	US	USA	United States	19	21	-98.606	39.622
Cnephalocotes simpliciceps	United States	US	US	USA	United States	19	21	-98.606	39.622
Erigone stygia	United States	US	US	USA	United States	19	21	-98.606	39.622
Orsonwelles ambersonorum	United States	US	US	USA	United States	19	21	-98.606	39.622
Orsonwelles arcanus	United States	US	US	USA	United States	19	21	-98.606	39.622
Orsonwelles bellum	United States	US	US	USA	United States	19	21	-98.606	39.622
Orsonwelles calx	United States	US	US	USA	United States	19	21	-98.606	39.622
Orsonwelles falstaffius	United States	US	US	USA	United States	19	21	-98.606	39.622
Orsonwelles graphicus	United States	US	US	USA	United States	19	21	-98.606	39.622
Orsonwelles iudicium	United States	US	US	USA	United States	19	21	-98.606	39.622
Orsonwelles macbeth	United States	US	US	USA	United States	19	21	-98.606	39.622
Orsonwelles malus	United States	US	US	USA	United States	19	21	-98.606	39.622
Orsonwelles othello	United States	US	US	USA	United States	19	21	-98.606	39.622
Orsonwelles polites	United States	US	US	USA	United States	19	21	-98.606	39.622
Orsonwelles torosus	United States	US	US	USA	United States	19	21	-98.606	39.622
Orsonwelles ventus	United States	US	US	USA	United States	19	21	-98.606	39.622
Priperia bicolor	United States	US	US	USA	United States	19	21	-98.606	39.622
Adelocosa anops	United States	US	US	USA	United States	19	21	-98.606	39.622
Alopecosa oahuensis	United States	US	US	USA	United States	19	21	-98.606	39.622
Hogna hawaiiensis	United States	US	US	USA	United States	19	21	-98.606	39.622
Hogna likelikeae	United States	US	US	USA	United States	19	21	-98.606	39.622
Lycosa howarthi	United States	US	US	USA	United States	19	21	-98.606	39.622
Lycosa perkinsi	United States	US	US	USA	United States	19	21	-98.606	39.622
Lycosella annulata	United States	US	US	USA	United States	19	21	-98.606	39.622
Lycosella spinipes	United States	US	US	USA	United States	19	21	-98.606	39.622
Syroloma major	United States	US	US	USA	United States	19	21	-98.606	39.622
Syroloma minor	United States	US	US	USA	United States	19	21	-98.606	39.622
Trochosa kalukanai	United States	US	US	USA	United States	19	21	-98.606	39.622
Theotima makua	United States	US	US	USA	United States	19	21	-98.606	39.622
Opopaea hawaii	United States	US	US	USA	United States	19	21	-98.606	39.622
Pagiopalus apiculus	United States	US	US	USA	United States	19	21	-98.606	39.622
Pagiopalus atomarius	United States	US	US	USA	United States	19	21	-98.606	39.622
Pagiopalus nigriventris	United States	US	US	USA	United States	19	21	-98.606	39.622
Pagiopalus personatus	United States	US	US	USA	United States	19	21	-98.606	39.622
Pedinopistha aculeata	United States	US	US	USA	United States	19	21	-98.606	39.622
Pedinopistha finschi	United States	US	US	USA	United States	19	21	-98.606	39.622
Pedinopistha longula	United States	US	US	USA	United States	19	21	-98.606	39.622
Pedinopistha schauinslandi	United States	US	US	USA	United States	19	21	-98.606	39.622
Pedinopistha stigmatica	United States	US	US	USA	United States	19	21	-98.606	39.622
Prodidomus singulus	United States	US	US	USA	United States	19	21	-98.606	39.622
Havaika albociliata	United States	US	US	USA	United States	19	21	-98.606	39.622
Havaika arnedoi	United States	US	US	USA	United States	19	21	-98.606	39.622
Havaika beattyi	United States	US	US	USA	United States	19	21	-98.606	39.622
Havaika berlandi	United States	US	US	USA	United States	19	21	-98.606	39.622
Havaika berryorum	United States	US	US	USA	United States	19	21	-98.606	39.622
Havaika canosa	United States	US	US	USA	United States	19	21	-98.606	39.622
Havaika ciliata	United States	US	US	USA	United States	19	21	-98.606	39.622
Havaika cruciata	United States	US	US	USA	United States	19	21	-98.606	39.622
Havaika gillespieae	United States	US	US	USA	United States	19	21	-98.606	39.622
Havaika gressitti	United States	US	US	USA	United States	19	21	-98.606	39.622
Havaika jamiesoni	United States	US	US	USA	United States	19	21	-98.606	39.622
Havaika kahiliensis	United States	US	US	USA	United States	19	21	-98.606	39.622
Havaika kauaiensis	United States	US	US	USA	United States	19	21	-98.606	39.622
Havaika kraussi	United States	US	US	USA	United States	19	21	-98.606	39.622
Havaika mananensis	United States	US	US	USA	United States	19	21	-98.606	39.622
Havaika mauiensis	United States	US	US	USA	United States	19	21	-98.606	39.622
Havaika navata	United States	US	US	USA	United States	19	21	-98.606	39.622
Havaika oceanica	United States	US	US	USA	United States	19	21	-98.606	39.622
Havaika pubens	United States	US	US	USA	United States	19	21	-98.606	39.622
Havaika senicula	United States	US	US	USA	United States	19	21	-98.606	39.622
Havaika tantalensis	United States	US	US	USA	United States	19	21	-98.606	39.622
Havaika valida	United States	US	US	USA	United States	19	21	-98.606	39.622
Havaika verecunda	United States	US	US	USA	United States	19	21	-98.606	39.622
Doryonychus raptor	United States	US	US	USA	United States	19	21	-98.606	39.622
Tetragnatha acuta	United States	US	US	USA	United States	19	21	-98.606	39.622
Tetragnatha albida	United States	US	US	USA	United States	19	21	-98.606	39.622
Tetragnatha anuenue	United States	US	US	USA	United States	19	21	-98.606	39.622
Tetragnatha brevignatha	United States	US	US	USA	United States	19	21	-98.606	39.622
Tetragnatha cuneiventris	United States	US	US	USA	United States	19	21	-98.606	39.622
Tetragnatha eurychasma	United States	US	US	USA	United States	19	21	-98.606	39.622
Tetragnatha filiciphilia	United States	US	US	USA	United States	19	21	-98.606	39.622
Tetragnatha hawaiensis	United States	US	US	USA	United States	19	21	-98.606	39.622
Tetragnatha kamakou	United States	US	US	USA	United States	19	21	-98.606	39.622
Tetragnatha kauaiensis	United States	US	US	USA	United States	19	21	-98.606	39.622
Tetragnatha kea	United States	US	US	USA	United States	19	21	-98.606	39.622
Tetragnatha kikokiko	United States	US	US	USA	United States	19	21	-98.606	39.622
Tetragnatha kukuhaa	United States	US	US	USA	United States	19	21	-98.606	39.622
Tetragnatha kukuiki	United States	US	US	USA	United States	19	21	-98.606	39.622
Tetragnatha lena	United States	US	US	USA	United States	19	21	-98.606	39.622
Tetragnatha limu	United States	US	US	USA	United States	19	21	-98.606	39.622
Tetragnatha macracantha	United States	US	US	USA	United States	19	21	-98.606	39.622
Tetragnatha maka	United States	US	US	USA	United States	19	21	-98.606	39.622
Tetragnatha mohihi	United States	US	US	USA	United States	19	21	-98.606	39.622
Tetragnatha netrix	United States	US	US	USA	United States	19	21	-98.606	39.622
Tetragnatha obscura	United States	US	US	USA	United States	19	21	-98.606	39.622
Tetragnatha palikea	United States	US	US	USA	United States	19	21	-98.606	39.622
Tetragnatha paludicola	United States	US	US	USA	United States	19	21	-98.606	39.622
Tetragnatha perkinsi	United States	US	US	USA	United States	19	21	-98.606	39.622
Tetragnatha perreirai	United States	US	US	USA	United States	19	21	-98.606	39.622
Tetragnatha pilosa	United States	US	US	USA	United States	19	21	-98.606	39.622
Tetragnatha polychromata	United States	US	US	USA	United States	19	21	-98.606	39.622
Tetragnatha quasimodo	United States	US	US	USA	United States	19	21	-98.606	39.622
Tetragnatha restricta	United States	US	US	USA	United States	19	21	-98.606	39.622
Tetragnatha sobrina	United States	US	US	USA	United States	19	21	-98.606	39.622
Tetragnatha stelarobusta	United States	US	US	USA	United States	19	21	-98.606	39.622
Tetragnatha tantalus	United States	US	US	USA	United States	19	21	-98.606	39.622
Tetragnatha trituberculata	United States	US	US	USA	United States	19	21	-98.606	39.622
Tetragnatha uluhe	United States	US	US	USA	United States	19	21	-98.606	39.622
Tetragnatha uncifera	United States	US	US	USA	United States	19	21	-98.606	39.622
Tetragnatha waikamoi	United States	US	US	USA	United States	19	21	-98.606	39.622
Argyrodes hawaiiensis	United States	US	US	USA	United States	19	21	-98.606	39.622
Argyrodes ilipoepoe	United States	US	US	USA	United States	19	21	-98.606	39.622
Argyrodes laja	United States	US	US	USA	United States	19	21	-98.606	39.622
Ariamnes alepeleke	United States	US	US	USA	United States	19	21	-98.606	39.622
Ariamnes corniger	United States	US	US	USA	United States	19	21	-98.606	39.622
Ariamnes hiwa	United States	US	US	USA	United States	19	21	-98.606	39.622
Ariamnes huinakolu	United States	US	US	USA	United States	19	21	-98.606	39.622
Ariamnes kahili	United States	US	US	USA	United States	19	21	-98.606	39.622
Ariamnes laau	United States	US	US	USA	United States	19	21	-98.606	39.622
Ariamnes makue	United States	US	US	USA	United States	19	21	-98.606	39.622
Ariamnes melekalikimaka	United States	US	US	USA	United States	19	21	-98.606	39.622
Ariamnes poele	United States	US	US	USA	United States	19	21	-98.606	39.622
Ariamnes uwepa	United States	US	US	USA	United States	19	21	-98.606	39.622
Ariamnes waikula	United States	US	US	USA	United States	19	21	-98.606	39.622
Phoroncidia oahuensis	United States	US	US	USA	United States	19	21	-98.606	39.622
Mecaphesa anguliventris	United States	US	US	USA	United States	19	21	-98.606	39.622
Mecaphesa arida	United States	US	US	USA	United States	19	21	-98.606	39.622
Mecaphesa baltea	United States	US	US	USA	United States	19	21	-98.606	39.622
Mecaphesa cavata	United States	US	US	USA	United States	19	21	-98.606	39.622
Mecaphesa cincta	United States	US	US	USA	United States	19	21	-98.606	39.622
Mecaphesa discreta	United States	US	US	USA	United States	19	21	-98.606	39.622
Mecaphesa edita	United States	US	US	USA	United States	19	21	-98.606	39.622
Mecaphesa facunda	United States	US	US	USA	United States	19	21	-98.606	39.622
Mecaphesa hiatus	United States	US	US	USA	United States	19	21	-98.606	39.622
Mecaphesa imbricata	United States	US	US	USA	United States	19	21	-98.606	39.622
Mecaphesa insulana	United States	US	US	USA	United States	19	21	-98.606	39.622
Mecaphesa juncta	United States	US	US	USA	United States	19	21	-98.606	39.622
Mecaphesa kanakana	United States	US	US	USA	United States	19	21	-98.606	39.622
Mecaphesa naevigera	United States	US	US	USA	United States	19	21	-98.606	39.622
Mecaphesa nigrofrenata	United States	US	US	USA	United States	19	21	-98.606	39.622
Mecaphesa oreades	United States	US	US	USA	United States	19	21	-98.606	39.622
Mecaphesa perkinsi	United States	US	US	USA	United States	19	21	-98.606	39.622
Mecaphesa rufithorax	United States	US	US	USA	United States	19	21	-98.606	39.622
Mecaphesa semispinosa	United States	US	US	USA	United States	19	21	-98.606	39.622
Mecaphesa velata	United States	US	US	USA	United States	19	21	-98.606	39.622
Tropizodium molokai	United States	US	US	USA	United States	19	21	-98.606	39.622
Tetragnatha nitens	Bangladesh	BG	BD	BGD	Bangladesh	142	34	89.941	24.218
Tetragnatha nitens	Burma	BM	MM	MMR	Burma	142	35	96.041	21.718
Tetragnatha nitens	Brunei Darussalam	BX	BN	BRN	Brunei Darussalam	142	35	114.591	4.468
Tetragnatha nitens	Cambodia	CB	KH	KHM	Cambodia	142	35	104.564	12.714
Tetragnatha nitens	Sri Lanka	CE	LK	LKA	Sri Lanka	142	34	80.704	7.612
Tetragnatha nitens	India	IN	IN	IND	India	142	34	78.5	21
Tetragnatha nitens	Lao People's Democratic Republic	LA	LA	LAO	Lao People's Democratic Republic	142	35	102.471	19.905
Tetragnatha nitens	Maldives	MV	MV	MDV	Maldives	142	34	72.92	3.548
Tetragnatha nitens	Malaysia	MY	MY	MYS	Malaysia	142	35	102.195	4.201
Tetragnatha nitens	British Indian Ocean Territory	IO	IO	IOT	British Indian Ocean Territory	0	0	72.416	-7.335
Tetragnatha nitens	Philippines	RP	PH	PHL	Philippines	142	35	122.466	11.118
Tetragnatha nitens	Singapore	SN	SG	SGP	Singapore	142	35	103.808	1.351
Tetragnatha nitens	Thailand	TH	TH	THA	Thailand	142	35	100.844	15.7
Tetragnatha nitens	Viet Nam	VM	VN	VNM	Viet Nam	142	35	105.314	21.491
Tetragnatha nitens	Indonesia	ID	ID	IDN	Indonesia	142	35	114.252	-0.976
Tetragnatha nitens	Palau	PS	PW	PLW	Palau	9	57	134.57	7.501
Scytodes longipes	Costa Rica	CS	CR	CRI	Costa Rica	19	13	-83.946	9.971
Scytodes longipes	El Salvador	ES	SV	SLV	El Salvador	19	13	-88.866	13.736
Scytodes longipes	Guatemala	GT	GT	GTM	Guatemala	19	13	-90.398	15.256
Scytodes longipes	Honduras	HO	HN	HND	Honduras	19	13	-86.863	14.819
Scytodes longipes	Nicaragua	NU	NI	NIC	Nicaragua	19	13	-85.034	12.84
Scytodes longipes	Panama	PM	PA	PAN	Panama	19	13	-80.92	8.384
Scytodes longipes	Argentina	AR	AR	ARG	Argentina	19	5	-65.167	-35.377
Scytodes longipes	Bolivia	BL	BO	BOL	Bolivia	19	5	-64.671	-16.715
Scytodes longipes	Brazil	BR	BR	BRA	Brazil	19	5	-53.089	-10.772
Scytodes longipes	Chile	CI	CL	CHL	Chile	19	5	-69.433	-23.389
Scytodes longipes	Colombia	CO	CO	COL	Colombia	19	5	-73.076	3.9
Scytodes longipes	Ecuador	EC	EC	ECU	Ecuador	19	5	-78.497	-1.385
Scytodes longipes	French Guiana	FG	GF	GUF	French Guiana	19	5	-53.241	3.924
Scytodes longipes	Falkland Islands (Malvinas)	FK	FK	FLK	Falkland Islands (Malvinas)	19	5	-58.694	-51.665
Scytodes longipes	Grenada	GJ	GD	GRD	Grenada	19	29	-61.678	12.118
Scytodes longipes	Guyana	GY	GY	GUY	Guyana	19	5	-58.974	4.792
Scytodes longipes	Suriname	NS	SR	SUR	Suriname	19	5	-55.912	4.127
Scytodes longipes	Paraguay	PA	PY	PRY	Paraguay	19	5	-58.391	-23.236
Scytodes longipes	Peru	PE	PE	PER	Peru	19	5	-75.552	-9.326
Scytodes longipes	Panama	PM	PA	PAN	Panama	19	13	-80.92	8.384
Scytodes longipes	Trinidad and Tobago	TD	TT	TTO	Trinidad and Tobago	19	29	-61.253	10.468
Scytodes longipes	Uruguay	UY	UY	URY	Uruguay	19	5	-56.012	-32.8
Scytodes longipes	Venezuela	VE	VE	VEN	Venezuela	19	5	-66.166	7.125
Scytodes longipes	Netherlands Antilles	NT	AN	ANT	Netherlands Antilles	19	29	-68.87	12.123
Scytodes longipes	South Georgia South Sandwich Islands	SX	GS	SGS	South Georgia South Sandwich Islands	0	0	-36.891	-54.209
Scytodes fusca	Costa Rica	CS	CR	CRI	Costa Rica	19	13	-83.946	9.971
Scytodes fusca	El Salvador	ES	SV	SLV	El Salvador	19	13	-88.866	13.736
Scytodes fusca	Guatemala	GT	GT	GTM	Guatemala	19	13	-90.398	15.256
Scytodes fusca	Honduras	HO	HN	HND	Honduras	19	13	-86.863	14.819
Scytodes fusca	Nicaragua	NU	NI	NIC	Nicaragua	19	13	-85.034	12.84
Scytodes fusca	Panama	PM	PA	PAN	Panama	19	13	-80.92	8.384
Scytodes fusca	Argentina	AR	AR	ARG	Argentina	19	5	-65.167	-35.377
Scytodes fusca	Bolivia	BL	BO	BOL	Bolivia	19	5	-64.671	-16.715
Scytodes fusca	Brazil	BR	BR	BRA	Brazil	19	5	-53.089	-10.772
Scytodes fusca	Chile	CI	CL	CHL	Chile	19	5	-69.433	-23.389
Scytodes fusca	Colombia	CO	CO	COL	Colombia	19	5	-73.076	3.9
Scytodes fusca	Ecuador	EC	EC	ECU	Ecuador	19	5	-78.497	-1.385
Scytodes fusca	French Guiana	FG	GF	GUF	French Guiana	19	5	-53.241	3.924
Scytodes fusca	Falkland Islands (Malvinas)	FK	FK	FLK	Falkland Islands (Malvinas)	19	5	-58.694	-51.665
Scytodes fusca	Grenada	GJ	GD	GRD	Grenada	19	29	-61.678	12.118
Scytodes fusca	Guyana	GY	GY	GUY	Guyana	19	5	-58.974	4.792
Scytodes fusca	Suriname	NS	SR	SUR	Suriname	19	5	-55.912	4.127
Scytodes fusca	Paraguay	PA	PY	PRY	Paraguay	19	5	-58.391	-23.236
Scytodes fusca	Peru	PE	PE	PER	Peru	19	5	-75.552	-9.326
Scytodes fusca	Panama	PM	PA	PAN	Panama	19	13	-80.92	8.384
Scytodes fusca	Trinidad and Tobago	TD	TT	TTO	Trinidad and Tobago	19	29	-61.253	10.468
Scytodes fusca	Uruguay	UY	UY	URY	Uruguay	19	5	-56.012	-32.8
Scytodes fusca	Venezuela	VE	VE	VEN	Venezuela	19	5	-66.166	7.125
Scytodes fusca	Netherlands Antilles	NT	AN	ANT	Netherlands Antilles	19	29	-68.87	12.123
Scytodes fusca	South Georgia South Sandwich Islands	SX	GS	SGS	South Georgia South Sandwich Islands	0	0	-36.891	-54.209
Robertus frivaldszkyi	Denmark	DA	DK	DNK	Denmark	150	154	9.264	56.058
Robertus frivaldszkyi	Austria	AU	AT	AUT	Austria	150	155	14.912	47.683
Robertus frivaldszkyi	Czech Republic	EZ	CZ	CZE	Czech Republic	150	151	15.338	49.743
Robertus frivaldszkyi	Germany	GM	DE	DEU	Germany	150	155	9.851	51.11
Robertus frivaldszkyi	Hungary	HU	HU	HUN	Hungary	150	151	19.134	47.07
Robertus frivaldszkyi	Slovakia	LO	SK	SVK	Slovakia	150	151	19.491	48.707
Robertus frivaldszkyi	Poland	PL	PL	POL	Poland	150	151	19.401	52.125
Robertus frivaldszkyi	Azerbaijan	AJ	AZ	AZE	Azerbaijan	142	145	47.395	40.43
Robertus frivaldszkyi	Armenia	AM	AM	ARM	Armenia	142	145	44.563	40.534
Robertus frivaldszkyi	Georgia	GG	GE	GEO	Georgia	142	145	43.518	42.176
Robertus frivaldszkyi	Turkey	TU	TR	TUR	Turkey	142	145	35.179	39.061
Robertus frivaldszkyi	Ukraine	UP	UA	UKR	Ukraine	150	151	31.388	49.016
Phrurolithus nigrinus	Denmark	DA	DK	DNK	Denmark	150	154	9.264	56.058
Phrurolithus nigrinus	Austria	AU	AT	AUT	Austria	150	155	14.912	47.683
Phrurolithus nigrinus	Czech Republic	EZ	CZ	CZE	Czech Republic	150	151	15.338	49.743
Phrurolithus nigrinus	Germany	GM	DE	DEU	Germany	150	155	9.851	51.11
Phrurolithus nigrinus	Hungary	HU	HU	HUN	Hungary	150	151	19.134	47.07
Phrurolithus nigrinus	Slovakia	LO	SK	SVK	Slovakia	150	151	19.491	48.707
Phrurolithus nigrinus	Poland	PL	PL	POL	Poland	150	151	19.401	52.125
Phrurolithus nigrinus	Azerbaijan	AJ	AZ	AZE	Azerbaijan	142	145	47.395	40.43
Phrurolithus nigrinus	Armenia	AM	AM	ARM	Armenia	142	145	44.563	40.534
Phrurolithus nigrinus	Georgia	GG	GE	GEO	Georgia	142	145	43.518	42.176
Phrurolithus nigrinus	Turkey	TU	TR	TUR	Turkey	142	145	35.179	39.061
Phrurolithus nigrinus	Ukraine	UP	UA	UKR	Ukraine	150	151	31.388	49.016
Pancorius crassipes	Burma	BM	MM	MMR	Burma	142	35	96.041	21.718
Pancorius crassipes	Brunei Darussalam	BX	BN	BRN	Brunei Darussalam	142	35	114.591	4.468
Pancorius crassipes	Cambodia	CB	KH	KHM	Cambodia	142	35	104.564	12.714
Pancorius crassipes	Lao People's Democratic Republic	LA	LA	LAO	Lao People's Democratic Republic	142	35	102.471	19.905
Pancorius crassipes	Malaysia	MY	MY	MYS	Malaysia	142	35	102.195	4.201
Pancorius crassipes	Philippines	RP	PH	PHL	Philippines	142	35	122.466	11.118
Pancorius crassipes	Singapore	SN	SG	SGP	Singapore	142	35	103.808	1.351
Pancorius crassipes	Thailand	TH	TH	THA	Thailand	142	35	100.844	15.7
Pancorius crassipes	Viet Nam	VM	VN	VNM	Viet Nam	142	35	105.314	21.491
Pancorius crassipes	Indonesia	ID	ID	IDN	Indonesia	142	35	114.252	-0.976
Pancorius crassipes	Palau	PS	PW	PLW	Palau	9	57	134.57	7.501
Pancorius crassipes	China	CH	CN	CHN	China	142	30	106.514	33.42
Pancorius crassipes	Mongolia	MG	MN	MNG	Mongolia	142	30	102.876	46.056
Nesticodes rufipes	Costa Rica	CS	CR	CRI	Costa Rica	19	13	-83.946	9.971
Nesticodes rufipes	El Salvador	ES	SV	SLV	El Salvador	19	13	-88.866	13.736
Nesticodes rufipes	Guatemala	GT	GT	GTM	Guatemala	19	13	-90.398	15.256
Nesticodes rufipes	Honduras	HO	HN	HND	Honduras	19	13	-86.863	14.819
Nesticodes rufipes	Nicaragua	NU	NI	NIC	Nicaragua	19	13	-85.034	12.84
Nesticodes rufipes	Panama	PM	PA	PAN	Panama	19	13	-80.92	8.384
Nesticodes rufipes	Argentina	AR	AR	ARG	Argentina	19	5	-65.167	-35.377
Nesticodes rufipes	Bolivia	BL	BO	BOL	Bolivia	19	5	-64.671	-16.715
Nesticodes rufipes	Brazil	BR	BR	BRA	Brazil	19	5	-53.089	-10.772
Nesticodes rufipes	Chile	CI	CL	CHL	Chile	19	5	-69.433	-23.389
Nesticodes rufipes	Colombia	CO	CO	COL	Colombia	19	5	-73.076	3.9
Nesticodes rufipes	Ecuador	EC	EC	ECU	Ecuador	19	5	-78.497	-1.385
Nesticodes rufipes	French Guiana	FG	GF	GUF	French Guiana	19	5	-53.241	3.924
Nesticodes rufipes	Falkland Islands (Malvinas)	FK	FK	FLK	Falkland Islands (Malvinas)	19	5	-58.694	-51.665
Nesticodes rufipes	Grenada	GJ	GD	GRD	Grenada	19	29	-61.678	12.118
Nesticodes rufipes	Guyana	GY	GY	GUY	Guyana	19	5	-58.974	4.792
Nesticodes rufipes	Suriname	NS	SR	SUR	Suriname	19	5	-55.912	4.127
Nesticodes rufipes	Paraguay	PA	PY	PRY	Paraguay	19	5	-58.391	-23.236
Nesticodes rufipes	Peru	PE	PE	PER	Peru	19	5	-75.552	-9.326
Nesticodes rufipes	Panama	PM	PA	PAN	Panama	19	13	-80.92	8.384
Nesticodes rufipes	Trinidad and Tobago	TD	TT	TTO	Trinidad and Tobago	19	29	-61.253	10.468
Nesticodes rufipes	Uruguay	UY	UY	URY	Uruguay	19	5	-56.012	-32.8
Nesticodes rufipes	Venezuela	VE	VE	VEN	Venezuela	19	5	-66.166	7.125
Nesticodes rufipes	Netherlands Antilles	NT	AN	ANT	Netherlands Antilles	19	29	-68.87	12.123
Nesticodes rufipes	South Georgia South Sandwich Islands	SX	GS	SGS	South Georgia South Sandwich Islands	0	0	-36.891	-54.209
Microlinyphia sterilis	Angola	AO	AO	AGO	Angola	2	17	17.544	-12.296
Microlinyphia sterilis	Congo	CF	CG	COG	Congo	2	17	15.986	-0.055
Microlinyphia sterilis	Democratic Republic of the Congo	CG	CD	COD	Democratic Republic of the Congo	2	17	23.654	-2.876
Microlinyphia sterilis	Cameroon	CM	CM	CMR	Cameroon	2	17	12.277	5.133
Microlinyphia sterilis	Chad	CD	TD	TCD	Chad	2	17	18.665	15.361
Microlinyphia sterilis	Central African Republic	CT	CF	CAF	Central African Republic	2	17	20.483	6.571
Microlinyphia sterilis	Equatorial Guinea	EK	GQ	GNQ	Equatorial Guinea	2	17	10.488	1.607
Microlinyphia sterilis	Gabon	GB	GA	GAB	Gabon	2	17	11.797	-0.591
Microlinyphia sterilis	Burundi	BY	BI	BDI	Burundi	2	14	29.887	-3.356
Microlinyphia sterilis	Comoros	CN	KM	COM	Comoros	2	14	43.337	-11.758
Microlinyphia sterilis	Kenya	KE	KE	KEN	Kenya	2	14	37.858	0.53
Microlinyphia sterilis	Madagascar	MA	MG	MDG	Madagascar	2	14	46.706	-19.374
Microlinyphia sterilis	Mozambique	MZ	MZ	MOZ	Mozambique	2	14	37.923	-14.422
Microlinyphia sterilis	Malawi	MI	MW	MWI	Malawi	2	14	33.808	-13.4
Microlinyphia sterilis	French Southern and Antarctic Lands	FS	TF	ATF	French Southern and Antarctic Lands	0	0	69.117	-49.302
Microlinyphia sterilis	Rwanda	RW	RW	RWA	Rwanda	2	14	29.917	-1.998
Microlinyphia sterilis	Botswana	BC	BW	BWA	Botswana	2	18	23.815	-22.182
Microlinyphia sterilis	Somalia	SO	SO	SOM	Somalia	2	14	48.316	9.774
Microlinyphia sterilis	United Republic of Tanzania	TZ	TZ	TZA	United Republic of Tanzania	2	14	34.823	-6.27
Microlinyphia sterilis	Uganda	UG	UG	UGA	Uganda	2	14	32.386	1.28
Microlinyphia sterilis	Zambia	ZA	ZM	ZMB	Zambia	2	14	26.32	-14.614
Microlinyphia sterilis	Zimbabwe	ZI	ZW	ZWE	Zimbabwe	2	14	29.872	-19
Microlinyphia sterilis	Angola	AO	AO	AGO	Angola	2	17	17.544	-12.296
Microlinyphia sterilis	Democratic Republic of the Congo	CG	CD	COD	Democratic Republic of the Congo	2	17	23.654	-2.876
Microlinyphia sterilis	Comoros	CN	KM	COM	Comoros	2	14	43.337	-11.758
Microlinyphia sterilis	Madagascar	MA	MG	MDG	Madagascar	2	14	46.706	-19.374
Microlinyphia sterilis	Mozambique	MZ	MZ	MOZ	Mozambique	2	14	37.923	-14.422
Microlinyphia sterilis	Malawi	MI	MW	MWI	Malawi	2	14	33.808	-13.4
Microlinyphia sterilis	Mayotte	MF	YT	MYT	Mayotte	2	14	45.155	-12.777
Microlinyphia sterilis	French Southern and Antarctic Lands	FS	TF	ATF	French Southern and Antarctic Lands	0	0	69.117	-49.302
Microlinyphia sterilis	Seychelles	SE	SC	SYC	Seychelles	2	14	55.474	-4.647
Microlinyphia sterilis	South Africa	SF	ZA	ZAF	South Africa	2	18	23.121	-30.558
Microlinyphia sterilis	Lesotho	LT	LS	LSO	Lesotho	2	18	28.243	-29.581
Microlinyphia sterilis	Botswana	BC	BW	BWA	Botswana	2	18	23.815	-22.182
Microlinyphia sterilis	United Republic of Tanzania	TZ	TZ	TZA	United Republic of Tanzania	2	14	34.823	-6.27
Microlinyphia sterilis	Namibia	WA	NA	NAM	Namibia	2	18	17.218	-22.133
Microlinyphia sterilis	Swaziland	WZ	SZ	SWZ	Swaziland	2	18	31.497	-26.562
Microlinyphia sterilis	Zambia	ZA	ZM	ZMB	Zambia	2	14	26.32	-14.614
Microlinyphia sterilis	Zimbabwe	ZI	ZW	ZWE	Zimbabwe	2	14	29.872	-19
Incestophantes annulatus	Denmark	DA	DK	DNK	Denmark	150	154	9.264	56.058
Incestophantes annulatus	Austria	AU	AT	AUT	Austria	150	155	14.912	47.683
Incestophantes annulatus	Czech Republic	EZ	CZ	CZE	Czech Republic	150	151	15.338	49.743
Incestophantes annulatus	Germany	GM	DE	DEU	Germany	150	155	9.851	51.11
Incestophantes annulatus	Hungary	HU	HU	HUN	Hungary	150	151	19.134	47.07
Incestophantes annulatus	Slovakia	LO	SK	SVK	Slovakia	150	151	19.491	48.707
Incestophantes annulatus	Poland	PL	PL	POL	Poland	150	151	19.401	52.125
Incestophantes annulatus	Azerbaijan	AJ	AZ	AZE	Azerbaijan	142	145	47.395	40.43
Incestophantes annulatus	Armenia	AM	AM	ARM	Armenia	142	145	44.563	40.534
Incestophantes annulatus	Georgia	GG	GE	GEO	Georgia	142	145	43.518	42.176
Incestophantes annulatus	Turkey	TU	TR	TUR	Turkey	142	145	35.179	39.061
Incestophantes annulatus	Ukraine	UP	UA	UKR	Ukraine	150	151	31.388	49.016
Halorates reprobus	Denmark	DA	DK	DNK	Denmark	150	154	9.264	56.058
Halorates reprobus	Austria	AU	AT	AUT	Austria	150	155	14.912	47.683
Halorates reprobus	Czech Republic	EZ	CZ	CZE	Czech Republic	150	151	15.338	49.743
Halorates reprobus	Germany	GM	DE	DEU	Germany	150	155	9.851	51.11
Halorates reprobus	Hungary	HU	HU	HUN	Hungary	150	151	19.134	47.07
Halorates reprobus	Slovakia	LO	SK	SVK	Slovakia	150	151	19.491	48.707
Halorates reprobus	Poland	PL	PL	POL	Poland	150	151	19.401	52.125
Halorates reprobus	Denmark	DA	DK	DNK	Denmark	150	154	9.264	56.058
Halorates reprobus	Ireland	EI	IE	IRL	Ireland	150	154	-8.152	53.177
Halorates reprobus	Estonia	EN	EE	EST	Estonia	150	154	25.793	58.674
Halorates reprobus	Finland	FI	FI	FIN	Finland	150	154	26.272	64.504
Halorates reprobus	Germany	GM	DE	DEU	Germany	150	155	9.851	51.11
Halorates reprobus	Latvia	LG	LV	LVA	Latvia	150	154	25.641	56.858
Halorates reprobus	Belarus	BO	BY	BLR	Belarus	150	151	28.047	53.54
Halorates reprobus	Lithuania	LH	LT	LTU	Lithuania	150	154	23.897	55.336
Halorates reprobus	Faroe Islands	FO	FO	FRO	Faroe Islands	150	154	-6.864	62.05
Halorates reprobus	Isle of Man	IM	IM	IMN	Isle of Man	150	154	-4.527	54.229
Halorates reprobus	Þêòand Islands		AX	ALA	Þêòand Islands	150	154	19.952	60.198
Halorates reprobus	Norway	NO	NO	NOR	Norway	150	154	8.74	61.152
Halorates reprobus	Poland	PL	PL	POL	Poland	150	151	19.401	52.125
Halorates reprobus	Russia	RS	RU	RUS	Russia	150	151	96.689	61.988
Halorates reprobus	Sweden	SW	SE	SWE	Sweden	150	154	15.27	62.011
Halorates reprobus	United Kingdom	UK	GB	GBR	United Kingdom	150	154	-1.6	53
Halorates reprobus	France	FR	FR	FRA	France	150	155	2.55	46.565
Halorates reprobus	Germany	GM	DE	DEU	Germany	150	155	9.851	51.11
Halorates reprobus	Belgium	BE	BE	BEL	Belgium	150	155	4.664	50.643
Halorates reprobus	Luxembourg	LU	LU	LUX	Luxembourg	150	155	6.088	49.771
Halorates reprobus	Netherlands	NL	NL	NLD	Netherlands	150	155	5.389	52.077
Halorates reprobus	Switzerland	SZ	CH	CHE	Switzerland	150	155	7.908	46.861
Gongylidiellum edentatum	Denmark	DA	DK	DNK	Denmark	150	154	9.264	56.058
Gongylidiellum edentatum	Austria	AU	AT	AUT	Austria	150	155	14.912	47.683
Gongylidiellum edentatum	Czech Republic	EZ	CZ	CZE	Czech Republic	150	151	15.338	49.743
Gongylidiellum edentatum	Germany	GM	DE	DEU	Germany	150	155	9.851	51.11
Gongylidiellum edentatum	Hungary	HU	HU	HUN	Hungary	150	151	19.134	47.07
Gongylidiellum edentatum	Slovakia	LO	SK	SVK	Slovakia	150	151	19.491	48.707
Gongylidiellum edentatum	Poland	PL	PL	POL	Poland	150	151	19.401	52.125
Gongylidiellum edentatum	Azerbaijan	AJ	AZ	AZE	Azerbaijan	142	145	47.395	40.43
Gongylidiellum edentatum	Armenia	AM	AM	ARM	Armenia	142	145	44.563	40.534
Gongylidiellum edentatum	Georgia	GG	GE	GEO	Georgia	142	145	43.518	42.176
Gongylidiellum edentatum	Turkey	TU	TR	TUR	Turkey	142	145	35.179	39.061
Gongylidiellum edentatum	Ukraine	UP	UA	UKR	Ukraine	150	151	31.388	49.016
Brachythele speculatrix	Albania	AL	AL	ALB	Albania	150	39	20.068	41.143
Brachythele speculatrix	Bosnia and Herzegovina	BK	BA	BIH	Bosnia and Herzegovina	150	39	17.786	44.169
Brachythele speculatrix	Bulgaria	BU	BG	BGR	Bulgaria	150	151	25.231	42.761
Brachythele speculatrix	Greece	GR	GR	GRC	Greece	150	39	21.766	39.666
Brachythele speculatrix	Croatia	HR	HR	HRV	Croatia	150	39	16.693	45.723
Brachythele speculatrix	The former Yugoslav Republic of Macedonia	MK	MK	MKD	The former Yugoslav Republic of Macedonia	150	39	21.698	41.6
Brachythele speculatrix	Montenegro	MJ	ME	MNE	Montenegro	150	39	19.254	42.792
Brachythele speculatrix	Romania	RO	RO	ROU	Romania	150	151	24.969	45.844
Brachythele speculatrix	Serbia	RB	RS	SRB	Serbia	150	39	20.806	44.032
Hogna antiguiana	44	AC	AG	ATG	Antigua and Barbuda	19	29	-61.783	17.078
Pardosa portoricensis	44	AC	AG	ATG	Antigua and Barbuda	19	29	-61.783	17.078
Mimetus dimissus	44	AC	AG	ATG	Antigua and Barbuda	19	29	-61.783	17.078
Oonops aristelus	44	AC	AG	ATG	Antigua and Barbuda	19	29	-61.783	17.078
Hamataliwa maculipes	44	AC	AG	ATG	Antigua and Barbuda	19	29	-61.783	17.078
Phiale bryantae	44	AC	AG	ATG	Antigua and Barbuda	19	29	-61.783	17.078
Sidusa stoneri	44	AC	AG	ATG	Antigua and Barbuda	19	29	-61.783	17.078
Neostasina antiguensis	44	AC	AG	ATG	Antigua and Barbuda	19	29	-61.783	17.078
Tetragnatha gracilis	44	AC	AG	ATG	Antigua and Barbuda	19	29	-61.783	17.078
Cyrtopholis bartholomaei	44	AC	AG	ATG	Antigua and Barbuda	19	29	-61.783	17.078
Tetragnatha keyserlingi	44	AC	AG	ATG	Antigua and Barbuda	19	29	-61.783	17.078
Tetragnatha mandibulata	44	AC	AG	ATG	Antigua and Barbuda	19	29	-61.783	17.078
Agobardus anormalis	44	AC	AG	ATG	Antigua and Barbuda	19	29	-61.783	17.078
Alcimosphenus licinus	44	AC	AG	ATG	Antigua and Barbuda	19	29	-61.783	17.078
Allocosa pugnatrix	44	AC	AG	ATG	Antigua and Barbuda	19	29	-61.783	17.078
Arctosa fusca	44	AC	AG	ATG	Antigua and Barbuda	19	29	-61.783	17.078
Argiope trifasciata	44	AC	AG	ATG	Antigua and Barbuda	19	29	-61.783	17.078
Ariadna arthuri	44	AC	AG	ATG	Antigua and Barbuda	19	29	-61.783	17.078
Brignolia cobre	44	AC	AG	ATG	Antigua and Barbuda	19	29	-61.783	17.078
Camillina elegans	44	AC	AG	ATG	Antigua and Barbuda	19	29	-61.783	17.078
Camillina gaira	44	AC	AG	ATG	Antigua and Barbuda	19	29	-61.783	17.078
Camillina nevis	44	AC	AG	ATG	Antigua and Barbuda	19	29	-61.783	17.078
Cheiracanthium inclusum	44	AC	AG	ATG	Antigua and Barbuda	19	29	-61.783	17.078
Chrysso albomaculata	44	AC	AG	ATG	Antigua and Barbuda	19	29	-61.783	17.078
Clubiona maritima	44	AC	AG	ATG	Antigua and Barbuda	19	29	-61.783	17.078
Coleosoma floridanum	44	AC	AG	ATG	Antigua and Barbuda	19	29	-61.783	17.078
Cryptachaea porteri	44	AC	AG	ATG	Antigua and Barbuda	19	29	-61.783	17.078
Cyclosa walckenaeri	44	AC	AG	ATG	Antigua and Barbuda	19	29	-61.783	17.078
Dendryphantes mendicus	44	AC	AG	ATG	Antigua and Barbuda	19	29	-61.783	17.078
Dipoena abdita	44	AC	AG	ATG	Antigua and Barbuda	19	29	-61.783	17.078
Dolichognatha tigrina	44	AC	AG	ATG	Antigua and Barbuda	19	29	-61.783	17.078
Elaver excepta	44	AC	AG	ATG	Antigua and Barbuda	19	29	-61.783	17.078
Eustala devia	44	AC	AG	ATG	Antigua and Barbuda	19	29	-61.783	17.078
Florinda coccinea	44	AC	AG	ATG	Antigua and Barbuda	19	29	-61.783	17.078
Gasteracantha cancriformis	44	AC	AG	ATG	Antigua and Barbuda	19	29	-61.783	17.078
Gaucelmus augustinus	44	AC	AG	ATG	Antigua and Barbuda	19	29	-61.783	17.078
Habronattus brunneus	44	AC	AG	ATG	Antigua and Barbuda	19	29	-61.783	17.078
Habronattus mexicanus	44	AC	AG	ATG	Antigua and Barbuda	19	29	-61.783	17.078
Hamataliwa rana	44	AC	AG	ATG	Antigua and Barbuda	19	29	-61.783	17.078
Hentzia antillana	44	AC	AG	ATG	Antigua and Barbuda	19	29	-61.783	17.078
Heteroonops spinimanus	44	AC	AG	ATG	Antigua and Barbuda	19	29	-61.783	17.078
Hibana tenuis	44	AC	AG	ATG	Antigua and Barbuda	19	29	-61.783	17.078
Hibana velox	44	AC	AG	ATG	Antigua and Barbuda	19	29	-61.783	17.078
Kukulcania hibernalis	44	AC	AG	ATG	Antigua and Barbuda	19	29	-61.783	17.078
Leucauge regnyi	44	AC	AG	ATG	Antigua and Barbuda	19	29	-61.783	17.078
Lyssomanes michae	44	AC	AG	ATG	Antigua and Barbuda	19	29	-61.783	17.078
Mecaphesa asperata	44	AC	AG	ATG	Antigua and Barbuda	19	29	-61.783	17.078
Mermessus denticulatus	44	AC	AG	ATG	Antigua and Barbuda	19	29	-61.783	17.078
Mermessus dentiger	44	AC	AG	ATG	Antigua and Barbuda	19	29	-61.783	17.078
Misumessus quinteroi	44	AC	AG	ATG	Antigua and Barbuda	19	29	-61.783	17.078
Neoscona arabesca	44	AC	AG	ATG	Antigua and Barbuda	19	29	-61.783	17.078
Neospintharus furcatus	44	AC	AG	ATG	Antigua and Barbuda	19	29	-61.783	17.078
Nolavia antiguensis	44	AC	AG	ATG	Antigua and Barbuda	19	29	-61.783	17.078
Ocrepeira serrallesi	44	AC	AG	ATG	Antigua and Barbuda	19	29	-61.783	17.078
Olios maculatus	44	AC	AG	ATG	Antigua and Barbuda	19	29	-61.783	17.078
Oonops balanus	44	AC	AG	ATG	Antigua and Barbuda	19	29	-61.783	17.078
Orchestina dentifera	44	AC	AG	ATG	Antigua and Barbuda	19	29	-61.783	17.078
Oxyopes pallidus	44	AC	AG	ATG	Antigua and Barbuda	19	29	-61.783	17.078
Paratheuma insulana	44	AC	AG	ATG	Antigua and Barbuda	19	29	-61.783	17.078
Peucetia viridans	44	AC	AG	ATG	Antigua and Barbuda	19	29	-61.783	17.078
Phidippus regius	44	AC	AG	ATG	Antigua and Barbuda	19	29	-61.783	17.078
Selenops lindborgi	44	AC	AG	ATG	Antigua and Barbuda	19	29	-61.783	17.078
Steatoda quadrimaculata	44	AC	AG	ATG	Antigua and Barbuda	19	29	-61.783	17.078
Teminius hirsutus	44	AC	AG	ATG	Antigua and Barbuda	19	29	-61.783	17.078
Tetragnatha bogotensis	44	AC	AG	ATG	Antigua and Barbuda	19	29	-61.783	17.078
Tetragnatha elongata	44	AC	AG	ATG	Antigua and Barbuda	19	29	-61.783	17.078
Tetragnatha pallescens	44	AC	AG	ATG	Antigua and Barbuda	19	29	-61.783	17.078
Tetragnatha piscatoria	44	AC	AG	ATG	Antigua and Barbuda	19	29	-61.783	17.078
Theridion antillanum	44	AC	AG	ATG	Antigua and Barbuda	19	29	-61.783	17.078
Theridion australe	44	AC	AG	ATG	Antigua and Barbuda	19	29	-61.783	17.078
Theridion dilucidum	44	AC	AG	ATG	Antigua and Barbuda	19	29	-61.783	17.078
Theridiosoma argenteolunulatum	44	AC	AG	ATG	Antigua and Barbuda	19	29	-61.783	17.078
Theridula gonygaster	44	AC	AG	ATG	Antigua and Barbuda	19	29	-61.783	17.078
Tidarren sisyphoides	44	AC	AG	ATG	Antigua and Barbuda	19	29	-61.783	17.078
Wamba crispulus	44	AC	AG	ATG	Antigua and Barbuda	19	29	-61.783	17.078
Wendilgarda clara	44	AC	AG	ATG	Antigua and Barbuda	19	29	-61.783	17.078
Wulfila scopulatus	44	AC	AG	ATG	Antigua and Barbuda	19	29	-61.783	17.078
Zosis geniculata	44	AC	AG	ATG	Antigua and Barbuda	19	29	-61.783	17.078
Agelena canariensis	238174	AG	DZ	DZA	Algeria	2	15	2.632	28.163
Eratigena feminea	238174	AG	DZ	DZA	Algeria	2	15	2.632	28.163
Lycosoides caparti	238174	AG	DZ	DZA	Algeria	2	15	2.632	28.163
Lycosoides leprieuri	238174	AG	DZ	DZA	Algeria	2	15	2.632	28.163
Lycosoides subfasciata	238174	AG	DZ	DZA	Algeria	2	15	2.632	28.163
Lycosoides variegata	238174	AG	DZ	DZA	Algeria	2	15	2.632	28.163
Tegenaria africana	238174	AG	DZ	DZA	Algeria	2	15	2.632	28.163
Amaurobius barbarus	238174	AG	DZ	DZA	Algeria	2	15	2.632	28.163
Amaurobius erberi	238174	AG	DZ	DZA	Algeria	2	15	2.632	28.163
Zangherella algerica	238174	AG	DZ	DZA	Algeria	2	15	2.632	28.163
Anyphaena numida	238174	AG	DZ	DZA	Algeria	2	15	2.632	28.163
Araneus pallidus	238174	AG	DZ	DZA	Algeria	2	15	2.632	28.163
Araneus v-notatus	238174	AG	DZ	DZA	Algeria	2	15	2.632	28.163
Nuctenea cedrorum	238174	AG	DZ	DZA	Algeria	2	15	2.632	28.163
Poecilarcys ditissimus	238174	AG	DZ	DZA	Algeria	2	15	2.632	28.163
Porrhoclubiona diniensis	238174	AG	DZ	DZA	Algeria	2	15	2.632	28.163
Porrhoclubiona leucaspis	238174	AG	DZ	DZA	Algeria	2	15	2.632	28.163
Clubiona phragmitis	238174	AG	DZ	DZA	Algeria	2	15	2.632	28.163
Clubiona pseudoneglecta	238174	AG	DZ	DZA	Algeria	2	15	2.632	28.163
Clubiona pseudosimilis	238174	AG	DZ	DZA	Algeria	2	15	2.632	28.163
Castianeira antinorii	238174	AG	DZ	DZA	Algeria	2	15	2.632	28.163
Castianeira munieri	238174	AG	DZ	DZA	Algeria	2	15	2.632	28.163
Graptartia scabra	238174	AG	DZ	DZA	Algeria	2	15	2.632	28.163
Metatrachelas amabilis	238174	AG	DZ	DZA	Algeria	2	15	2.632	28.163
Metatrachelas macrochelis	238174	AG	DZ	DZA	Algeria	2	15	2.632	28.163
Metatrachelas rayi	238174	AG	DZ	DZA	Algeria	2	15	2.632	28.163
Paratrachelas atlantis	238174	AG	DZ	DZA	Algeria	2	15	2.632	28.163
Paratrachelas ibericus	238174	AG	DZ	DZA	Algeria	2	15	2.632	28.163
Ummidia algeriana	238174	AG	DZ	DZA	Algeria	2	15	2.632	28.163
Cyrtauchenius artifex	238174	AG	DZ	DZA	Algeria	2	15	2.632	28.163
Cyrtauchenius bedeli	238174	AG	DZ	DZA	Algeria	2	15	2.632	28.163
Cyrtauchenius bicolor	238174	AG	DZ	DZA	Algeria	2	15	2.632	28.163
Cyrtauchenius castaneiceps	238174	AG	DZ	DZA	Algeria	2	15	2.632	28.163
Cyrtauchenius dayensis	238174	AG	DZ	DZA	Algeria	2	15	2.632	28.163
Cyrtauchenius inops	238174	AG	DZ	DZA	Algeria	2	15	2.632	28.163
Cyrtauchenius latastei	238174	AG	DZ	DZA	Algeria	2	15	2.632	28.163
Cyrtauchenius longipalpus	238174	AG	DZ	DZA	Algeria	2	15	2.632	28.163
Cyrtauchenius luridus	238174	AG	DZ	DZA	Algeria	2	15	2.632	28.163
Cyrtauchenius maculatus	238174	AG	DZ	DZA	Algeria	2	15	2.632	28.163
Cyrtauchenius structor	238174	AG	DZ	DZA	Algeria	2	15	2.632	28.163
Cyrtauchenius terricola	238174	AG	DZ	DZA	Algeria	2	15	2.632	28.163
Cyrtauchenius vittatus	238174	AG	DZ	DZA	Algeria	2	15	2.632	28.163
Ajmonia numidica	238174	AG	DZ	DZA	Algeria	2	15	2.632	28.163
Ajmonia patellaris	238174	AG	DZ	DZA	Algeria	2	15	2.632	28.163
Altella opaca	238174	AG	DZ	DZA	Algeria	2	15	2.632	28.163
Altella uncata	238174	AG	DZ	DZA	Algeria	2	15	2.632	28.163
Archaeodictyna tazzeiti	238174	AG	DZ	DZA	Algeria	2	15	2.632	28.163
Chaerea maritimus	238174	AG	DZ	DZA	Algeria	2	15	2.632	28.163
Devade pusilla	238174	AG	DZ	DZA	Algeria	2	15	2.632	28.163
Dictyna laeviceps	238174	AG	DZ	DZA	Algeria	2	15	2.632	28.163
Lathys maura	238174	AG	DZ	DZA	Algeria	2	15	2.632	28.163
Lathys simplicior	238174	AG	DZ	DZA	Algeria	2	15	2.632	28.163
Lathys subviridis	238174	AG	DZ	DZA	Algeria	2	15	2.632	28.163
Nigma hortensis	238174	AG	DZ	DZA	Algeria	2	15	2.632	28.163
Scotolathys simplex	238174	AG	DZ	DZA	Algeria	2	15	2.632	28.163
Dysdera aciculata	238174	AG	DZ	DZA	Algeria	2	15	2.632	28.163
Dysdera crocolita	238174	AG	DZ	DZA	Algeria	2	15	2.632	28.163
Dysdera deserticola	238174	AG	DZ	DZA	Algeria	2	15	2.632	28.163
Dysdera hamifera	238174	AG	DZ	DZA	Algeria	2	15	2.632	28.163
Dysdera hirsti	238174	AG	DZ	DZA	Algeria	2	15	2.632	28.163
Dysdera leprieuri	238174	AG	DZ	DZA	Algeria	2	15	2.632	28.163
Dysdera lucidipes	238174	AG	DZ	DZA	Algeria	2	15	2.632	28.163
Dysdera maurusia	238174	AG	DZ	DZA	Algeria	2	15	2.632	28.163
Dysdera snassenica	238174	AG	DZ	DZA	Algeria	2	15	2.632	28.163
Dysdera vesiculifera	238174	AG	DZ	DZA	Algeria	2	15	2.632	28.163
Harpactea acuta	238174	AG	DZ	DZA	Algeria	2	15	2.632	28.163
Harpactea angustata	238174	AG	DZ	DZA	Algeria	2	15	2.632	28.163
Harpactea auresensis	238174	AG	DZ	DZA	Algeria	2	15	2.632	28.163
Harpactea auriga	238174	AG	DZ	DZA	Algeria	2	15	2.632	28.163
Harpactea aurigoides	238174	AG	DZ	DZA	Algeria	2	15	2.632	28.163
Harpactea caligata	238174	AG	DZ	DZA	Algeria	2	15	2.632	28.163
Harpactea chreensis	238174	AG	DZ	DZA	Algeria	2	15	2.632	28.163
Harpactea christae	238174	AG	DZ	DZA	Algeria	2	15	2.632	28.163
Harpactea dumonti	238174	AG	DZ	DZA	Algeria	2	15	2.632	28.163
Harpactea forcipifera	238174	AG	DZ	DZA	Algeria	2	15	2.632	28.163
Harpactea globifera	238174	AG	DZ	DZA	Algeria	2	15	2.632	28.163
Harpactea heizerensis	238174	AG	DZ	DZA	Algeria	2	15	2.632	28.163
Harpactea incurvata	238174	AG	DZ	DZA	Algeria	2	15	2.632	28.163
Harpactea innupta	238174	AG	DZ	DZA	Algeria	2	15	2.632	28.163
Harpactea kalaensis	238174	AG	DZ	DZA	Algeria	2	15	2.632	28.163
Harpactea kareli	238174	AG	DZ	DZA	Algeria	2	15	2.632	28.163
Harpactea longitarsa	238174	AG	DZ	DZA	Algeria	2	15	2.632	28.163
Harpactea maelfaiti	238174	AG	DZ	DZA	Algeria	2	15	2.632	28.163
Harpactea major	238174	AG	DZ	DZA	Algeria	2	15	2.632	28.163
Harpactea mehennii	238174	AG	DZ	DZA	Algeria	2	15	2.632	28.163
Harpactea mertensi	238174	AG	DZ	DZA	Algeria	2	15	2.632	28.163
Harpactea mitidjae	238174	AG	DZ	DZA	Algeria	2	15	2.632	28.163
Harpactea monicae	238174	AG	DZ	DZA	Algeria	2	15	2.632	28.163
Harpactea mouzaiensis	238174	AG	DZ	DZA	Algeria	2	15	2.632	28.163
Harpactea oranensis	238174	AG	DZ	DZA	Algeria	2	15	2.632	28.163
Harpactea ouarsenensis	238174	AG	DZ	DZA	Algeria	2	15	2.632	28.163
Harpactea ovata	238174	AG	DZ	DZA	Algeria	2	15	2.632	28.163
Harpactea punica	238174	AG	DZ	DZA	Algeria	2	15	2.632	28.163
Harpactea reniformis	238174	AG	DZ	DZA	Algeria	2	15	2.632	28.163
Harpactea senalbensis	238174	AG	DZ	DZA	Algeria	2	15	2.632	28.163
Harpactea sinuata	238174	AG	DZ	DZA	Algeria	2	15	2.632	28.163
Harpactea undosa	238174	AG	DZ	DZA	Algeria	2	15	2.632	28.163
Harpactea yakourensis	238174	AG	DZ	DZA	Algeria	2	15	2.632	28.163
Rhode baborensis	238174	AG	DZ	DZA	Algeria	2	15	2.632	28.163
Rhode scutiventris	238174	AG	DZ	DZA	Algeria	2	15	2.632	28.163
Stalitochara kabiliana	238174	AG	DZ	DZA	Algeria	2	15	2.632	28.163
Adonea algerica	238174	AG	DZ	DZA	Algeria	2	15	2.632	28.163
Adonea fimbriata	238174	AG	DZ	DZA	Algeria	2	15	2.632	28.163
Dorceus albolunulatus	238174	AG	DZ	DZA	Algeria	2	15	2.632	28.163
Dorceus latifrons	238174	AG	DZ	DZA	Algeria	2	15	2.632	28.163
Eresus albopictus	238174	AG	DZ	DZA	Algeria	2	15	2.632	28.163
Loureedia annulipes	238174	AG	DZ	DZA	Algeria	2	15	2.632	28.163
Berlandina deserticola	238174	AG	DZ	DZA	Algeria	2	15	2.632	28.163
Berlandina punica	238174	AG	DZ	DZA	Algeria	2	15	2.632	28.163
Haplodrassus crassipes	238174	AG	DZ	DZA	Algeria	2	15	2.632	28.163
Drassodes deserticola	238174	AG	DZ	DZA	Algeria	2	15	2.632	28.163
Drassodes distinctus	238174	AG	DZ	DZA	Algeria	2	15	2.632	28.163
Drassodes obscurus	238174	AG	DZ	DZA	Algeria	2	15	2.632	28.163
Haplodrassus rhodanicus	238174	AG	DZ	DZA	Algeria	2	15	2.632	28.163
Haplodrassus rufipes	238174	AG	DZ	DZA	Algeria	2	15	2.632	28.163
Echemus scutatus	238174	AG	DZ	DZA	Algeria	2	15	2.632	28.163
Heser bernardi	238174	AG	DZ	DZA	Algeria	2	15	2.632	28.163
Heser bonneti	238174	AG	DZ	DZA	Algeria	2	15	2.632	28.163
Leptodrassex algericus	238174	AG	DZ	DZA	Algeria	2	15	2.632	28.163
Leptodrassus fragilis	238174	AG	DZ	DZA	Algeria	2	15	2.632	28.163
Megamyrmaekion algericum	238174	AG	DZ	DZA	Algeria	2	15	2.632	28.163
Megamyrmaekion caudatum	238174	AG	DZ	DZA	Algeria	2	15	2.632	28.163
Micaria belezma	238174	AG	DZ	DZA	Algeria	2	15	2.632	28.163
Micaria corvina	238174	AG	DZ	DZA	Algeria	2	15	2.632	28.163
Micaria ignea	238174	AG	DZ	DZA	Algeria	2	15	2.632	28.163
Micaria triguttata	238174	AG	DZ	DZA	Algeria	2	15	2.632	28.163
Minosiella mediocris	238174	AG	DZ	DZA	Algeria	2	15	2.632	28.163
Nomisia castanea	238174	AG	DZ	DZA	Algeria	2	15	2.632	28.163
Nomisia flavimana	238174	AG	DZ	DZA	Algeria	2	15	2.632	28.163
Nomisia recepta	238174	AG	DZ	DZA	Algeria	2	15	2.632	28.163
Pterotricha algerica	238174	AG	DZ	DZA	Algeria	2	15	2.632	28.163
Pterotricha chazaliae	238174	AG	DZ	DZA	Algeria	2	15	2.632	28.163
Pterotricha dalmasi	238174	AG	DZ	DZA	Algeria	2	15	2.632	28.163
Pterotricha insolita	238174	AG	DZ	DZA	Algeria	2	15	2.632	28.163
Pterotricha vicina	238174	AG	DZ	DZA	Algeria	2	15	2.632	28.163
Pterotrichina elegans	238174	AG	DZ	DZA	Algeria	2	15	2.632	28.163
Scotophaeus scutulatus	238174	AG	DZ	DZA	Algeria	2	15	2.632	28.163
Scotophaeus validus	238174	AG	DZ	DZA	Algeria	2	15	2.632	28.163
Setaphis algerica	238174	AG	DZ	DZA	Algeria	2	15	2.632	28.163
Setaphis mollis	238174	AG	DZ	DZA	Algeria	2	15	2.632	28.163
Setaphis simplex	238174	AG	DZ	DZA	Algeria	2	15	2.632	28.163
Synaphosus intricatus	238174	AG	DZ	DZA	Algeria	2	15	2.632	28.163
Marinarozelotes huberti	238174	AG	DZ	DZA	Algeria	2	15	2.632	28.163
Zelominor algericus	238174	AG	DZ	DZA	Algeria	2	15	2.632	28.163
Zelotes barbarus	238174	AG	DZ	DZA	Algeria	2	15	2.632	28.163
Zelotes erythrocephalus	238174	AG	DZ	DZA	Algeria	2	15	2.632	28.163
Zelotes longinquus	238174	AG	DZ	DZA	Algeria	2	15	2.632	28.163
Zelotes oryx	238174	AG	DZ	DZA	Algeria	2	15	2.632	28.163
Zelotes pediculatus	238174	AG	DZ	DZA	Algeria	2	15	2.632	28.163
Zelotes pluridentatus	238174	AG	DZ	DZA	Algeria	2	15	2.632	28.163
Zelotes poecilochroaeformis	238174	AG	DZ	DZA	Algeria	2	15	2.632	28.163
Zelotes remyi	238174	AG	DZ	DZA	Algeria	2	15	2.632	28.163
Zelotes stolidus	238174	AG	DZ	DZA	Algeria	2	15	2.632	28.163
Hahnia barbara	238174	AG	DZ	DZA	Algeria	2	15	2.632	28.163
Hersiliola macullulata	238174	AG	DZ	DZA	Algeria	2	15	2.632	28.163
Tama edwardsi	238174	AG	DZ	DZA	Algeria	2	15	2.632	28.163
Leptoneta kernensis	238174	AG	DZ	DZA	Algeria	2	15	2.632	28.163
Paraleptoneta spinimana	238174	AG	DZ	DZA	Algeria	2	15	2.632	28.163
Acartauchenius bedeli	238174	AG	DZ	DZA	Algeria	2	15	2.632	28.163
Acartauchenius hamulifer	238174	AG	DZ	DZA	Algeria	2	15	2.632	28.163
Acartauchenius insigniceps	238174	AG	DZ	DZA	Algeria	2	15	2.632	28.163
Acartauchenius leprieuri	238174	AG	DZ	DZA	Algeria	2	15	2.632	28.163
Acartauchenius mutabilis	238174	AG	DZ	DZA	Algeria	2	15	2.632	28.163
Acartauchenius planiceps	238174	AG	DZ	DZA	Algeria	2	15	2.632	28.163
Acartauchenius praeceps	238174	AG	DZ	DZA	Algeria	2	15	2.632	28.163
Acartauchenius simoni	238174	AG	DZ	DZA	Algeria	2	15	2.632	28.163
Araeoncus hanno	238174	AG	DZ	DZA	Algeria	2	15	2.632	28.163
Araeoncus martinae	238174	AG	DZ	DZA	Algeria	2	15	2.632	28.163
Brachycerasphora convexa	238174	AG	DZ	DZA	Algeria	2	15	2.632	28.163
Callitrichia aliena	238174	AG	DZ	DZA	Algeria	2	15	2.632	28.163
Canariphantes atlassahariensis	238174	AG	DZ	DZA	Algeria	2	15	2.632	28.163
Canariphantes naili	238174	AG	DZ	DZA	Algeria	2	15	2.632	28.163
Canariphantes zonatus	238174	AG	DZ	DZA	Algeria	2	15	2.632	28.163
Centromerus cinctus	238174	AG	DZ	DZA	Algeria	2	15	2.632	28.163
Centromerus desmeti	238174	AG	DZ	DZA	Algeria	2	15	2.632	28.163
Centromerus phoceorum	238174	AG	DZ	DZA	Algeria	2	15	2.632	28.163
Centromerus sinuatus	238174	AG	DZ	DZA	Algeria	2	15	2.632	28.163
Cherserigone gracilipes	238174	AG	DZ	DZA	Algeria	2	15	2.632	28.163
Didectoprocnemis cirtensis	238174	AG	DZ	DZA	Algeria	2	15	2.632	28.163
Diplocephalus algericus	238174	AG	DZ	DZA	Algeria	2	15	2.632	28.163
Diplocephalus lancearius	238174	AG	DZ	DZA	Algeria	2	15	2.632	28.163
Diplocephalus mystacinus	238174	AG	DZ	DZA	Algeria	2	15	2.632	28.163
Entelecara truncatifrons	238174	AG	DZ	DZA	Algeria	2	15	2.632	28.163
Gonatium dayense	238174	AG	DZ	DZA	Algeria	2	15	2.632	28.163
Gonatium occidentale	238174	AG	DZ	DZA	Algeria	2	15	2.632	28.163
Gongylidiellum hipponense	238174	AG	DZ	DZA	Algeria	2	15	2.632	28.163
Gongylidiellum vivum	238174	AG	DZ	DZA	Algeria	2	15	2.632	28.163
Hybocoptus corrugis	238174	AG	DZ	DZA	Algeria	2	15	2.632	28.163
Hybocoptus ericicola	238174	AG	DZ	DZA	Algeria	2	15	2.632	28.163
Improphantes djazairi	238174	AG	DZ	DZA	Algeria	2	15	2.632	28.163
Lepthyphantes afer	238174	AG	DZ	DZA	Algeria	2	15	2.632	28.163
Lepthyphantes ajoti	238174	AG	DZ	DZA	Algeria	2	15	2.632	28.163
Lepthyphantes emarginatus	238174	AG	DZ	DZA	Algeria	2	15	2.632	28.163
Lepthyphantes exvaginatus	238174	AG	DZ	DZA	Algeria	2	15	2.632	28.163
Theonina laguncula	238174	AG	DZ	DZA	Algeria	2	15	2.632	28.163
Canariphantes ritae	238174	AG	DZ	DZA	Algeria	2	15	2.632	28.163
Canariphantes tenerrimus	238174	AG	DZ	DZA	Algeria	2	15	2.632	28.163
Lepthyphantes venereus	238174	AG	DZ	DZA	Algeria	2	15	2.632	28.163
Lessertia barbara	238174	AG	DZ	DZA	Algeria	2	15	2.632	28.163
Linyphia tenuipalpis	238174	AG	DZ	DZA	Algeria	2	15	2.632	28.163
Maso gallicus	238174	AG	DZ	DZA	Algeria	2	15	2.632	28.163
Mecopisthes daiarum	238174	AG	DZ	DZA	Algeria	2	15	2.632	28.163
Mecopisthes monticola	238174	AG	DZ	DZA	Algeria	2	15	2.632	28.163
Mecopisthes paludicola	238174	AG	DZ	DZA	Algeria	2	15	2.632	28.163
Megalepthyphantes auresensis	238174	AG	DZ	DZA	Algeria	2	15	2.632	28.163
Megalepthyphantes bkheitae	238174	AG	DZ	DZA	Algeria	2	15	2.632	28.163
Megalepthyphantes hellinckxorum	238174	AG	DZ	DZA	Algeria	2	15	2.632	28.163
Minicia elegans	238174	AG	DZ	DZA	Algeria	2	15	2.632	28.163
Oedothorax tingitanus	238174	AG	DZ	DZA	Algeria	2	15	2.632	28.163
Ouedia rufithorax	238174	AG	DZ	DZA	Algeria	2	15	2.632	28.163
Palliduphantes kalaensis	238174	AG	DZ	DZA	Algeria	2	15	2.632	28.163
Palliduphantes labilis	238174	AG	DZ	DZA	Algeria	2	15	2.632	28.163
Palliduphantes tricuspis	238174	AG	DZ	DZA	Algeria	2	15	2.632	28.163
Palliduphantes yakourensis	238174	AG	DZ	DZA	Algeria	2	15	2.632	28.163
Pecado impudicus	238174	AG	DZ	DZA	Algeria	2	15	2.632	28.163
Pelecopsis amabilis	238174	AG	DZ	DZA	Algeria	2	15	2.632	28.163
Pelecopsis cedricola	238174	AG	DZ	DZA	Algeria	2	15	2.632	28.163
Pelecopsis digitulus	238174	AG	DZ	DZA	Algeria	2	15	2.632	28.163
Pelecopsis hipporegia	238174	AG	DZ	DZA	Algeria	2	15	2.632	28.163
Pelecopsis kabyliana	238174	AG	DZ	DZA	Algeria	2	15	2.632	28.163
Pelecopsis kalaensis	238174	AG	DZ	DZA	Algeria	2	15	2.632	28.163
Pelecopsis leonina	238174	AG	DZ	DZA	Algeria	2	15	2.632	28.163
Pelecopsis lunaris	238174	AG	DZ	DZA	Algeria	2	15	2.632	28.163
Pelecopsis major	238174	AG	DZ	DZA	Algeria	2	15	2.632	28.163
Pelecopsis oranensis	238174	AG	DZ	DZA	Algeria	2	15	2.632	28.163
Pelecopsis suilla	238174	AG	DZ	DZA	Algeria	2	15	2.632	28.163
Savignia fronticornis	238174	AG	DZ	DZA	Algeria	2	15	2.632	28.163
Scotargus numidicus	238174	AG	DZ	DZA	Algeria	2	15	2.632	28.163
Scotargus pilosus	238174	AG	DZ	DZA	Algeria	2	15	2.632	28.163
Sintula furcifer	238174	AG	DZ	DZA	Algeria	2	15	2.632	28.163
Sintula orientalis	238174	AG	DZ	DZA	Algeria	2	15	2.632	28.163
Sintula penicilliger	238174	AG	DZ	DZA	Algeria	2	15	2.632	28.163
Sintula pseudocorniger	238174	AG	DZ	DZA	Algeria	2	15	2.632	28.163
Sintula subterminalis	238174	AG	DZ	DZA	Algeria	2	15	2.632	28.163
Tapinocyba algirica	238174	AG	DZ	DZA	Algeria	2	15	2.632	28.163
Tapinopa disjugata	238174	AG	DZ	DZA	Algeria	2	15	2.632	28.163
Tenuiphantes herbicola	238174	AG	DZ	DZA	Algeria	2	15	2.632	28.163
Thaumatoncus indicator	238174	AG	DZ	DZA	Algeria	2	15	2.632	28.163
Thaumatoncus secundus	238174	AG	DZ	DZA	Algeria	2	15	2.632	28.163
Theonina linyphioides	238174	AG	DZ	DZA	Algeria	2	15	2.632	28.163
Trichoncus aurantiipes	238174	AG	DZ	DZA	Algeria	2	15	2.632	28.163
Trichoncus uncinatus	238174	AG	DZ	DZA	Algeria	2	15	2.632	28.163
Trichopterna lucasi	238174	AG	DZ	DZA	Algeria	2	15	2.632	28.163
Troglohyphantes albicaudatus	238174	AG	DZ	DZA	Algeria	2	15	2.632	28.163
Troglohyphantes cirtensis	238174	AG	DZ	DZA	Algeria	2	15	2.632	28.163
Troglohyphantes numidus	238174	AG	DZ	DZA	Algeria	2	15	2.632	28.163
Troglohyphantes saouaf	238174	AG	DZ	DZA	Algeria	2	15	2.632	28.163
Typhochrestus bifurcatus	238174	AG	DZ	DZA	Algeria	2	15	2.632	28.163
Typhochrestus djellalensis	238174	AG	DZ	DZA	Algeria	2	15	2.632	28.163
Typhochrestus mauretanicus	238174	AG	DZ	DZA	Algeria	2	15	2.632	28.163
Typhochrestus numidicus	238174	AG	DZ	DZA	Algeria	2	15	2.632	28.163
Typhochrestus spatulatus	238174	AG	DZ	DZA	Algeria	2	15	2.632	28.163
Typhochrestus splendidus	238174	AG	DZ	DZA	Algeria	2	15	2.632	28.163
Typhochrestus ultimus	238174	AG	DZ	DZA	Algeria	2	15	2.632	28.163
Typhochrestus virilis	238174	AG	DZ	DZA	Algeria	2	15	2.632	28.163
Walckenaeria baborensis	238174	AG	DZ	DZA	Algeria	2	15	2.632	28.163
Walckenaeria crocata	238174	AG	DZ	DZA	Algeria	2	15	2.632	28.163
Walckenaeria erythrina	238174	AG	DZ	DZA	Algeria	2	15	2.632	28.163
Walckenaeria extraterrestris	238174	AG	DZ	DZA	Algeria	2	15	2.632	28.163
Walckenaeria kabyliana	238174	AG	DZ	DZA	Algeria	2	15	2.632	28.163
Walckenaeria languida	238174	AG	DZ	DZA	Algeria	2	15	2.632	28.163
Walckenaeria mariannae	238174	AG	DZ	DZA	Algeria	2	15	2.632	28.163
Walckenaeria neglecta	238174	AG	DZ	DZA	Algeria	2	15	2.632	28.163
Walckenaeria tenuitibialis	238174	AG	DZ	DZA	Algeria	2	15	2.632	28.163
Walckenaeria torta	238174	AG	DZ	DZA	Algeria	2	15	2.632	28.163
Walckenaeria turbulenta	238174	AG	DZ	DZA	Algeria	2	15	2.632	28.163
Agraecina hodna	238174	AG	DZ	DZA	Algeria	2	15	2.632	28.163
Agroeca annulipes	238174	AG	DZ	DZA	Algeria	2	15	2.632	28.163
Agroeca inopina	238174	AG	DZ	DZA	Algeria	2	15	2.632	28.163
Agroeca maghrebensis	238174	AG	DZ	DZA	Algeria	2	15	2.632	28.163
Apostenus algericus	238174	AG	DZ	DZA	Algeria	2	15	2.632	28.163
Cybaeodes carusoi	238174	AG	DZ	DZA	Algeria	2	15	2.632	28.163
Cybaeodes liocraninus	238174	AG	DZ	DZA	Algeria	2	15	2.632	28.163
Scotina celans	238174	AG	DZ	DZA	Algeria	2	15	2.632	28.163
Allocosa sefrana	238174	AG	DZ	DZA	Algeria	2	15	2.632	28.163
Alopecosa valida	238174	AG	DZ	DZA	Algeria	2	15	2.632	28.163
Arctosa algerina	238174	AG	DZ	DZA	Algeria	2	15	2.632	28.163
Arctosa meinerti	238174	AG	DZ	DZA	Algeria	2	15	2.632	28.163
Arctosa tridens	238174	AG	DZ	DZA	Algeria	2	15	2.632	28.163
Evippa arenaria	238174	AG	DZ	DZA	Algeria	2	15	2.632	28.163
Hogna leprieuri	238174	AG	DZ	DZA	Algeria	2	15	2.632	28.163
Lycosa affinis	238174	AG	DZ	DZA	Algeria	2	15	2.632	28.163
Lycosa bonneti	238174	AG	DZ	DZA	Algeria	2	15	2.632	28.163
Lycosa interstitialis	238174	AG	DZ	DZA	Algeria	2	15	2.632	28.163
Lycosa sylvatica	238174	AG	DZ	DZA	Algeria	2	15	2.632	28.163
Lycosa vachoni	238174	AG	DZ	DZA	Algeria	2	15	2.632	28.163
Pardosa cribrata	238174	AG	DZ	DZA	Algeria	2	15	2.632	28.163
Pardosa gracilenta	238174	AG	DZ	DZA	Algeria	2	15	2.632	28.163
Pirata pallipes	238174	AG	DZ	DZA	Algeria	2	15	2.632	28.163
Pirata timidus	238174	AG	DZ	DZA	Algeria	2	15	2.632	28.163
Trabea cazorla	238174	AG	DZ	DZA	Algeria	2	15	2.632	28.163
Alopecosa werneri	238174	AG	DZ	DZA	Algeria	2	15	2.632	28.163
Cheiracanthium barbarum	238174	AG	DZ	DZA	Algeria	2	15	2.632	28.163
Cheiracanthium exilipes	238174	AG	DZ	DZA	Algeria	2	15	2.632	28.163
Prochora lycosiformis	238174	AG	DZ	DZA	Algeria	2	15	2.632	28.163
Mysmena conica	238174	AG	DZ	DZA	Algeria	2	15	2.632	28.163
Nemesia africana	238174	AG	DZ	DZA	Algeria	2	15	2.632	28.163
Iberesia barbara	238174	AG	DZ	DZA	Algeria	2	15	2.632	28.163
Nemesia didieri	238174	AG	DZ	DZA	Algeria	2	15	2.632	28.163
Nemesia dorthesi	238174	AG	DZ	DZA	Algeria	2	15	2.632	28.163
Ischnocolus elongatus	238174	AG	DZ	DZA	Algeria	2	15	2.632	28.163
Nemesia macrocephala	238174	AG	DZ	DZA	Algeria	2	15	2.632	28.163
Nemesia meridionalis	238174	AG	DZ	DZA	Algeria	2	15	2.632	28.163
Oecobius paulomaculatus	238174	AG	DZ	DZA	Algeria	2	15	2.632	28.163
Dysderina sublaevis	238174	AG	DZ	DZA	Algeria	2	15	2.632	28.163
Oonopinus angustatus	238174	AG	DZ	DZA	Algeria	2	15	2.632	28.163
Oonops longespinosus	238174	AG	DZ	DZA	Algeria	2	15	2.632	28.163
Oonops olitor	238174	AG	DZ	DZA	Algeria	2	15	2.632	28.163
Oonops tubulatus	238174	AG	DZ	DZA	Algeria	2	15	2.632	28.163
Orchestina algerica	238174	AG	DZ	DZA	Algeria	2	15	2.632	28.163
Orchestina minutissima	238174	AG	DZ	DZA	Algeria	2	15	2.632	28.163
Orchestina pavesii	238174	AG	DZ	DZA	Algeria	2	15	2.632	28.163
Sulsula pauper	238174	AG	DZ	DZA	Algeria	2	15	2.632	28.163
Telchius barbarus	238174	AG	DZ	DZA	Algeria	2	15	2.632	28.163
Xestaspis nitida	238174	AG	DZ	DZA	Algeria	2	15	2.632	28.163
Oxyopes algerianus	238174	AG	DZ	DZA	Algeria	2	15	2.632	28.163
Palpimanus aegyptiacus	238174	AG	DZ	DZA	Algeria	2	15	2.632	28.163
Palpimanus maroccanus	238174	AG	DZ	DZA	Algeria	2	15	2.632	28.163
Halodromus patellidens	238174	AG	DZ	DZA	Algeria	2	15	2.632	28.163
Pulchellodromus afroglaucinus	238174	AG	DZ	DZA	Algeria	2	15	2.632	28.163
Philodromus bosmansi	238174	AG	DZ	DZA	Algeria	2	15	2.632	28.163
Philodromus calidus	238174	AG	DZ	DZA	Algeria	2	15	2.632	28.163
Philodromus foucauldi	238174	AG	DZ	DZA	Algeria	2	15	2.632	28.163
Pulchellodromus lamellipalpis	238174	AG	DZ	DZA	Algeria	2	15	2.632	28.163
Philodromus lividus	238174	AG	DZ	DZA	Algeria	2	15	2.632	28.163
Philodromus maghrebi	238174	AG	DZ	DZA	Algeria	2	15	2.632	28.163
Pulchellodromus pardalis	238174	AG	DZ	DZA	Algeria	2	15	2.632	28.163
Pulchellodromus simoni	238174	AG	DZ	DZA	Algeria	2	15	2.632	28.163
Thanatus fuscipes	238174	AG	DZ	DZA	Algeria	2	15	2.632	28.163
Thanatus ornatus	238174	AG	DZ	DZA	Algeria	2	15	2.632	28.163
Thanatus validus	238174	AG	DZ	DZA	Algeria	2	15	2.632	28.163
Pholcus genuiformis	238174	AG	DZ	DZA	Algeria	2	15	2.632	28.163
Pholcus mecheria	238174	AG	DZ	DZA	Algeria	2	15	2.632	28.163
Prodidomus flavidus	238174	AG	DZ	DZA	Algeria	2	15	2.632	28.163
Zimirina deserticola	238174	AG	DZ	DZA	Algeria	2	15	2.632	28.163
Zimirina penicillata	238174	AG	DZ	DZA	Algeria	2	15	2.632	28.163
Aelurillus basseleti	238174	AG	DZ	DZA	Algeria	2	15	2.632	28.163
Aelurillus lopadusae	238174	AG	DZ	DZA	Algeria	2	15	2.632	28.163
Aelurillus numidicus	238174	AG	DZ	DZA	Algeria	2	15	2.632	28.163
Aelurillus plumipes	238174	AG	DZ	DZA	Algeria	2	15	2.632	28.163
Afraflacilla antineae	238174	AG	DZ	DZA	Algeria	2	15	2.632	28.163
Dendryphantes fulviventris	238174	AG	DZ	DZA	Algeria	2	15	2.632	28.163
Euophrys albimana	238174	AG	DZ	DZA	Algeria	2	15	2.632	28.163
Euophrys convergentis	238174	AG	DZ	DZA	Algeria	2	15	2.632	28.163
Euophrys nigromaculata	238174	AG	DZ	DZA	Algeria	2	15	2.632	28.163
Euophrys quadripunctata	238174	AG	DZ	DZA	Algeria	2	15	2.632	28.163
Habrocestum algericum	238174	AG	DZ	DZA	Algeria	2	15	2.632	28.163
Habrocestum bovaei	238174	AG	DZ	DZA	Algeria	2	15	2.632	28.163
Habrocestum lepidum	238174	AG	DZ	DZA	Algeria	2	15	2.632	28.163
Habrocestum simoni	238174	AG	DZ	DZA	Algeria	2	15	2.632	28.163
Heliophanus acutissimus	238174	AG	DZ	DZA	Algeria	2	15	2.632	28.163
Heliophanus agricola	238174	AG	DZ	DZA	Algeria	2	15	2.632	28.163
Heliophanus conspicuus	238174	AG	DZ	DZA	Algeria	2	15	2.632	28.163
Heliophanus machaerodus	238174	AG	DZ	DZA	Algeria	2	15	2.632	28.163
Heliophanus ramosus	238174	AG	DZ	DZA	Algeria	2	15	2.632	28.163
Heliophanus stylifer	238174	AG	DZ	DZA	Algeria	2	15	2.632	28.163
Icius crassipes	238174	AG	DZ	DZA	Algeria	2	15	2.632	28.163
Icius insolitus	238174	AG	DZ	DZA	Algeria	2	15	2.632	28.163
Icius simoni	238174	AG	DZ	DZA	Algeria	2	15	2.632	28.163
Icius testaceolineatus	238174	AG	DZ	DZA	Algeria	2	15	2.632	28.163
Leptorchestes algerinus	238174	AG	DZ	DZA	Algeria	2	15	2.632	28.163
Leptorchestes mutilloides	238174	AG	DZ	DZA	Algeria	2	15	2.632	28.163
Marpissa nivoyi	238174	AG	DZ	DZA	Algeria	2	15	2.632	28.163
Menemerus desertus	238174	AG	DZ	DZA	Algeria	2	15	2.632	28.163
Mogrus flavescentemaculatus	238174	AG	DZ	DZA	Algeria	2	15	2.632	28.163
Myrmarachne myrmicaeformis	238174	AG	DZ	DZA	Algeria	2	15	2.632	28.163
Neaetha fulvopilosa	238174	AG	DZ	DZA	Algeria	2	15	2.632	28.163
Neaetha ravoisiaei	238174	AG	DZ	DZA	Algeria	2	15	2.632	28.163
Neon convolutus	238174	AG	DZ	DZA	Algeria	2	15	2.632	28.163
Pellenes arciger	238174	AG	DZ	DZA	Algeria	2	15	2.632	28.163
Pellenes durioei	238174	AG	DZ	DZA	Algeria	2	15	2.632	28.163
Pellenes levaillanti	238174	AG	DZ	DZA	Algeria	2	15	2.632	28.163
Philaeus corrugatulus	238174	AG	DZ	DZA	Algeria	2	15	2.632	28.163
Philaeus fallax	238174	AG	DZ	DZA	Algeria	2	15	2.632	28.163
Phlegra fulvotrilineata	238174	AG	DZ	DZA	Algeria	2	15	2.632	28.163
Phlegra nitidiventris	238174	AG	DZ	DZA	Algeria	2	15	2.632	28.163
Phlegra sapphirina	238174	AG	DZ	DZA	Algeria	2	15	2.632	28.163
Plexippus clemens	238174	AG	DZ	DZA	Algeria	2	15	2.632	28.163
Pseudicius musculus	238174	AG	DZ	DZA	Algeria	2	15	2.632	28.163
Salticus confusus	238174	AG	DZ	DZA	Algeria	2	15	2.632	28.163
Salticus meticulosus	238174	AG	DZ	DZA	Algeria	2	15	2.632	28.163
Salticus paludivagus	238174	AG	DZ	DZA	Algeria	2	15	2.632	28.163
Stenaelurillus nigricaudus	238174	AG	DZ	DZA	Algeria	2	15	2.632	28.163
Synageles albotrimaculatus	238174	AG	DZ	DZA	Algeria	2	15	2.632	28.163
Pseudomogrus gavdos	238174	AG	DZ	DZA	Algeria	2	15	2.632	28.163
Pseudomogrus ranunculus	238174	AG	DZ	DZA	Algeria	2	15	2.632	28.163
Scytodes annulipes	238174	AG	DZ	DZA	Algeria	2	15	2.632	28.163
Segestria pusiola	238174	AG	DZ	DZA	Algeria	2	15	2.632	28.163
Cebrennus castaneitarsis	238174	AG	DZ	DZA	Algeria	2	15	2.632	28.163
Cebrennus cultrifer	238174	AG	DZ	DZA	Algeria	2	15	2.632	28.163
Cebrennus villosus	238174	AG	DZ	DZA	Algeria	2	15	2.632	28.163
Cebrennus wagae	238174	AG	DZ	DZA	Algeria	2	15	2.632	28.163
Eusparassus barbarus	238174	AG	DZ	DZA	Algeria	2	15	2.632	28.163
Eusparassus letourneuxi	238174	AG	DZ	DZA	Algeria	2	15	2.632	28.163
Eusparassus walckenaeri	238174	AG	DZ	DZA	Algeria	2	15	2.632	28.163
Olios pictus	238174	AG	DZ	DZA	Algeria	2	15	2.632	28.163
Ischnocolus valentinus	238174	AG	DZ	DZA	Algeria	2	15	2.632	28.163
Anatolidion gentile	238174	AG	DZ	DZA	Algeria	2	15	2.632	28.163
Asagena italica	238174	AG	DZ	DZA	Algeria	2	15	2.632	28.163
Crustulina erythropus	238174	AG	DZ	DZA	Algeria	2	15	2.632	28.163
Dipoena lesnei	238174	AG	DZ	DZA	Algeria	2	15	2.632	28.163
Dipoena leveillei	238174	AG	DZ	DZA	Algeria	2	15	2.632	28.163
Dipoena sedilloti	238174	AG	DZ	DZA	Algeria	2	15	2.632	28.163
Dipoena xanthopus	238174	AG	DZ	DZA	Algeria	2	15	2.632	28.163
Enoplognatha biskrensis	238174	AG	DZ	DZA	Algeria	2	15	2.632	28.163
Enoplognatha carinata	238174	AG	DZ	DZA	Algeria	2	15	2.632	28.163
Enoplognatha hermani	238174	AG	DZ	DZA	Algeria	2	15	2.632	28.163
Enoplognatha nigromarginata	238174	AG	DZ	DZA	Algeria	2	15	2.632	28.163
Episinus maculipes	238174	AG	DZ	DZA	Algeria	2	15	2.632	28.163
Latrodectus lilianae	238174	AG	DZ	DZA	Algeria	2	15	2.632	28.163
Neottiura curvimana	238174	AG	DZ	DZA	Algeria	2	15	2.632	28.163
Paidiscura pallens	238174	AG	DZ	DZA	Algeria	2	15	2.632	28.163
Steatoda ephippiata	238174	AG	DZ	DZA	Algeria	2	15	2.632	28.163
Steatoda moerens	238174	AG	DZ	DZA	Algeria	2	15	2.632	28.163
Theridion furfuraceum	238174	AG	DZ	DZA	Algeria	2	15	2.632	28.163
Theridion pinicola	238174	AG	DZ	DZA	Algeria	2	15	2.632	28.163
Theridion wiehlei	238174	AG	DZ	DZA	Algeria	2	15	2.632	28.163
Thwaitesia algerica	238174	AG	DZ	DZA	Algeria	2	15	2.632	28.163
Firmicus bivittatus	238174	AG	DZ	DZA	Algeria	2	15	2.632	28.163
Heriaeus algericus	238174	AG	DZ	DZA	Algeria	2	15	2.632	28.163
Heriaeus numidicus	238174	AG	DZ	DZA	Algeria	2	15	2.632	28.163
Ozyptila annulipes	238174	AG	DZ	DZA	Algeria	2	15	2.632	28.163
Ozyptila barbara	238174	AG	DZ	DZA	Algeria	2	15	2.632	28.163
Ozyptila leprieuri	238174	AG	DZ	DZA	Algeria	2	15	2.632	28.163
Ozyptila numida	238174	AG	DZ	DZA	Algeria	2	15	2.632	28.163
Ozyptila perplexa	238174	AG	DZ	DZA	Algeria	2	15	2.632	28.163
Ozyptila varica	238174	AG	DZ	DZA	Algeria	2	15	2.632	28.163
Thomisus ochraceus	238174	AG	DZ	DZA	Algeria	2	15	2.632	28.163
Thomisus venulatus	238174	AG	DZ	DZA	Algeria	2	15	2.632	28.163
Tmarus staintoni	238174	AG	DZ	DZA	Algeria	2	15	2.632	28.163
Xysticus tortuosus	238174	AG	DZ	DZA	Algeria	2	15	2.632	28.163
Titanoeca praefica	238174	AG	DZ	DZA	Algeria	2	15	2.632	28.163
Amphiledorus balnearius	238174	AG	DZ	DZA	Algeria	2	15	2.632	28.163
Amphiledorus histrionicus	238174	AG	DZ	DZA	Algeria	2	15	2.632	28.163
Selamia numidica	238174	AG	DZ	DZA	Algeria	2	15	2.632	28.163
Acanthinozodium sahariense	238174	AG	DZ	DZA	Algeria	2	15	2.632	28.163
Zodarion algiricum	238174	AG	DZ	DZA	Algeria	2	15	2.632	28.163
Zodarion bicoloripes	238174	AG	DZ	DZA	Algeria	2	15	2.632	28.163
Zodarion dispar	238174	AG	DZ	DZA	Algeria	2	15	2.632	28.163
Zodarion kabylianum	238174	AG	DZ	DZA	Algeria	2	15	2.632	28.163
Zodarion ludibundum	238174	AG	DZ	DZA	Algeria	2	15	2.632	28.163
Zodarion maculatum	238174	AG	DZ	DZA	Algeria	2	15	2.632	28.163
Zodarion mesranense	238174	AG	DZ	DZA	Algeria	2	15	2.632	28.163
Zodarion walsinghami	238174	AG	DZ	DZA	Algeria	2	15	2.632	28.163
Zoropsis bilineata	238174	AG	DZ	DZA	Algeria	2	15	2.632	28.163
Lathys arabs	238174	AG	DZ	DZA	Algeria	2	15	2.632	28.163
Pritha debilis	238174	AG	DZ	DZA	Algeria	2	15	2.632	28.163
Scytodes seppoi	238174	AG	DZ	DZA	Algeria	2	15	2.632	28.163
Gibbaranea bruuni	238174	AG	DZ	DZA	Algeria	2	15	2.632	28.163
Haplodrassus dentifer	238174	AG	DZ	DZA	Algeria	2	15	2.632	28.163
Haplodrassus longivulva	238174	AG	DZ	DZA	Algeria	2	15	2.632	28.163
Haplodrassus lyndae	238174	AG	DZ	DZA	Algeria	2	15	2.632	28.163
Haplodrassus ovatus	238174	AG	DZ	DZA	Algeria	2	15	2.632	28.163
Haplodrassus securifer	238174	AG	DZ	DZA	Algeria	2	15	2.632	28.163
Haplodrassus typhon	238174	AG	DZ	DZA	Algeria	2	15	2.632	28.163
Loureedia lucasi	238174	AG	DZ	DZA	Algeria	2	15	2.632	28.163
Zodarion valentii	238174	AG	DZ	DZA	Algeria	2	15	2.632	28.163
Sahastata bosmansi	238174	AG	DZ	DZA	Algeria	2	15	2.632	28.163
Nemesia algerina	238174	AG	DZ	DZA	Algeria	2	15	2.632	28.163
Nemesia almoravida	238174	AG	DZ	DZA	Algeria	2	15	2.632	28.163
Nemesia annaba	238174	AG	DZ	DZA	Algeria	2	15	2.632	28.163
Nemesia decaei	238174	AG	DZ	DZA	Algeria	2	15	2.632	28.163
Nemesia dido	238174	AG	DZ	DZA	Algeria	2	15	2.632	28.163
Nemesia tanit	238174	AG	DZ	DZA	Algeria	2	15	2.632	28.163
Zodarion maghrebense	238174	AG	DZ	DZA	Algeria	2	15	2.632	28.163
Zodarion agricola	238174	AG	DZ	DZA	Algeria	2	15	2.632	28.163
Argyrodes argyrodes	238174	AG	DZ	DZA	Algeria	2	15	2.632	28.163
Bianor albobimaculatus	238174	AG	DZ	DZA	Algeria	2	15	2.632	28.163
Enoplognatha diversa	238174	AG	DZ	DZA	Algeria	2	15	2.632	28.163
Hersilia caudata	238174	AG	DZ	DZA	Algeria	2	15	2.632	28.163
Latrodectus pallidus	238174	AG	DZ	DZA	Algeria	2	15	2.632	28.163
Macaroeris nidicolens	238174	AG	DZ	DZA	Algeria	2	15	2.632	28.163
Marinarozelotes lyonneti	238174	AG	DZ	DZA	Algeria	2	15	2.632	28.163
Microctenonyx subitaneus	238174	AG	DZ	DZA	Algeria	2	15	2.632	28.163
Paidiscura dromedaria	238174	AG	DZ	DZA	Algeria	2	15	2.632	28.163
Prodidomus rufus	238174	AG	DZ	DZA	Algeria	2	15	2.632	28.163
Silhouettella loricatula	238174	AG	DZ	DZA	Algeria	2	15	2.632	28.163
Tetragnatha keyserlingi	238174	AG	DZ	DZA	Algeria	2	15	2.632	28.163
Tetragnatha mandibulata	238174	AG	DZ	DZA	Algeria	2	15	2.632	28.163
Theridion melanostictum	238174	AG	DZ	DZA	Algeria	2	15	2.632	28.163
Zelotes laetus	238174	AG	DZ	DZA	Algeria	2	15	2.632	28.163
	238174	AG	DZ	DZA	Algeria	2	15	2.632	28.163
Aculepeira armida	238174	AG	DZ	DZA	Algeria	2	15	2.632	28.163
Aelurillus hirtipes	238174	AG	DZ	DZA	Algeria	2	15	2.632	28.163
Afraflacilla tamaricis	238174	AG	DZ	DZA	Algeria	2	15	2.632	28.163
Agyneta fuscipalpa	238174	AG	DZ	DZA	Algeria	2	15	2.632	28.163
Agyneta prosectes	238174	AG	DZ	DZA	Algeria	2	15	2.632	28.163
Allocosa tarentulina	238174	AG	DZ	DZA	Algeria	2	15	2.632	28.163
Allocosa tremens	238174	AG	DZ	DZA	Algeria	2	15	2.632	28.163
Alopecosa pelusiaca	238174	AG	DZ	DZA	Algeria	2	15	2.632	28.163
Anelosimus pulchellus	238174	AG	DZ	DZA	Algeria	2	15	2.632	28.163
Anisaedus levii	238174	AG	DZ	DZA	Algeria	2	15	2.632	28.163
Ansiea tuckeri	238174	AG	DZ	DZA	Algeria	2	15	2.632	28.163
Aphantaulax cincta	238174	AG	DZ	DZA	Algeria	2	15	2.632	28.163
Aphantaulax trifasciata	238174	AG	DZ	DZA	Algeria	2	15	2.632	28.163
Araeoncus humilis	238174	AG	DZ	DZA	Algeria	2	15	2.632	28.163
Archaeodictyna condocta	238174	AG	DZ	DZA	Algeria	2	15	2.632	28.163
Arctosa cinerea	238174	AG	DZ	DZA	Algeria	2	15	2.632	28.163
Arctosa perita	238174	AG	DZ	DZA	Algeria	2	15	2.632	28.163
Arctosa quadripunctata	238174	AG	DZ	DZA	Algeria	2	15	2.632	28.163
Argiope flavipalpis	238174	AG	DZ	DZA	Algeria	2	15	2.632	28.163
Argiope sector	238174	AG	DZ	DZA	Algeria	2	15	2.632	28.163
Artema atlanta	238174	AG	DZ	DZA	Algeria	2	15	2.632	28.163
Atypus affinis	238174	AG	DZ	DZA	Algeria	2	15	2.632	28.163
Ballus rufipes	238174	AG	DZ	DZA	Algeria	2	15	2.632	28.163
Bathyphantes gracilis	238174	AG	DZ	DZA	Algeria	2	15	2.632	28.163
Benoitia lepida	238174	AG	DZ	DZA	Algeria	2	15	2.632	28.163
Brigittea civica	238174	AG	DZ	DZA	Algeria	2	15	2.632	28.163
Caerostris sexcuspidata	238174	AG	DZ	DZA	Algeria	2	15	2.632	28.163
Cambalida fulvipes	238174	AG	DZ	DZA	Algeria	2	15	2.632	28.163
Camillina aldabrae	238174	AG	DZ	DZA	Algeria	2	15	2.632	28.163
Camillina pavesii	238174	AG	DZ	DZA	Algeria	2	15	2.632	28.163
Centromerus prudens	238174	AG	DZ	DZA	Algeria	2	15	2.632	28.163
Cerbalus pulcherrimus	238174	AG	DZ	DZA	Algeria	2	15	2.632	28.163
Cheiracanthium aculeatum	238174	AG	DZ	DZA	Algeria	2	15	2.632	28.163
Cheiracanthium africanum	238174	AG	DZ	DZA	Algeria	2	15	2.632	28.163
Cheiracanthium furculatum	238174	AG	DZ	DZA	Algeria	2	15	2.632	28.163
Cheiracanthium kenyaense	238174	AG	DZ	DZA	Algeria	2	15	2.632	28.163
Cheiracanthium mildei	238174	AG	DZ	DZA	Algeria	2	15	2.632	28.163
Cheiracanthium molle	238174	AG	DZ	DZA	Algeria	2	15	2.632	28.163
Cithaeron praedonius	238174	AG	DZ	DZA	Algeria	2	15	2.632	28.163
Clubiona comta	238174	AG	DZ	DZA	Algeria	2	15	2.632	28.163
Coscinida tibialis	238174	AG	DZ	DZA	Algeria	2	15	2.632	28.163
Crossopriza lyoni	238174	AG	DZ	DZA	Algeria	2	15	2.632	28.163
Cryptachaea blattea	238174	AG	DZ	DZA	Algeria	2	15	2.632	28.163
Cyclosa albopunctata	238174	AG	DZ	DZA	Algeria	2	15	2.632	28.163
Cynosa agedabiae	238174	AG	DZ	DZA	Algeria	2	15	2.632	28.163
Cyrtophora citricola	238174	AG	DZ	DZA	Algeria	2	15	2.632	28.163
Diaea puncta	238174	AG	DZ	DZA	Algeria	2	15	2.632	28.163
Diplocephalus graecus	238174	AG	DZ	DZA	Algeria	2	15	2.632	28.163
Drassodes mauritanicus	238174	AG	DZ	DZA	Algeria	2	15	2.632	28.163
Encymachus livingstonei	238174	AG	DZ	DZA	Algeria	2	15	2.632	28.163
Enoplognatha latimana	238174	AG	DZ	DZA	Algeria	2	15	2.632	28.163
Enoplognatha mandibularis	238174	AG	DZ	DZA	Algeria	2	15	2.632	28.163
Enoplognatha mordax	238174	AG	DZ	DZA	Algeria	2	15	2.632	28.163
Enoplognatha thoracica	238174	AG	DZ	DZA	Algeria	2	15	2.632	28.163
Eratigena picta	238174	AG	DZ	DZA	Algeria	2	15	2.632	28.163
Erigone dentipalpis	238174	AG	DZ	DZA	Algeria	2	15	2.632	28.163
Ero aphana	238174	AG	DZ	DZA	Algeria	2	15	2.632	28.163
Eusparassus oraniensis	238174	AG	DZ	DZA	Algeria	2	15	2.632	28.163
Evarcha laetabunda	238174	AG	DZ	DZA	Algeria	2	15	2.632	28.163
Evippa jocquei	238174	AG	DZ	DZA	Algeria	2	15	2.632	28.163
Firmicus lentiginosus	238174	AG	DZ	DZA	Algeria	2	15	2.632	28.163
Frontinellina frutetorum	238174	AG	DZ	DZA	Algeria	2	15	2.632	28.163
Gasteracantha falcicornis	238174	AG	DZ	DZA	Algeria	2	15	2.632	28.163
Gasteracantha sanguinolenta	238174	AG	DZ	DZA	Algeria	2	15	2.632	28.163
Geolycosa cyrenaica	238174	AG	DZ	DZA	Algeria	2	15	2.632	28.163
Gibbaranea bituberculata	238174	AG	DZ	DZA	Algeria	2	15	2.632	28.163
Gnaphosa zeugitana	238174	AG	DZ	DZA	Algeria	2	15	2.632	28.163
Gnathonarium dentatum	238174	AG	DZ	DZA	Algeria	2	15	2.632	28.163
Hahnia tabulicola	238174	AG	DZ	DZA	Algeria	2	15	2.632	28.163
Haplodrassus dalmatensis	238174	AG	DZ	DZA	Algeria	2	15	2.632	28.163
Haplodrassus signifer	238174	AG	DZ	DZA	Algeria	2	15	2.632	28.163
Harmochirus luculentus	238174	AG	DZ	DZA	Algeria	2	15	2.632	28.163
Hasarius adansoni	238174	AG	DZ	DZA	Algeria	2	15	2.632	28.163
Heliophanus cupreus	238174	AG	DZ	DZA	Algeria	2	15	2.632	28.163
Heliophanus kochii	238174	AG	DZ	DZA	Algeria	2	15	2.632	28.163
Helsdingenia extensa	238174	AG	DZ	DZA	Algeria	2	15	2.632	28.163
Heriaeus buffoni	238174	AG	DZ	DZA	Algeria	2	15	2.632	28.163
Hersiliola simoni	238174	AG	DZ	DZA	Algeria	2	15	2.632	28.163
Hippasa cinerea	238174	AG	DZ	DZA	Algeria	2	15	2.632	28.163
Holocnemus pluchei	238174	AG	DZ	DZA	Algeria	2	15	2.632	28.163
Hyllus brevitarsis	238174	AG	DZ	DZA	Algeria	2	15	2.632	28.163
Hyllus cornutus	238174	AG	DZ	DZA	Algeria	2	15	2.632	28.163
Hyllus jallae	238174	AG	DZ	DZA	Algeria	2	15	2.632	28.163
Hyllus treleaveni	238174	AG	DZ	DZA	Algeria	2	15	2.632	28.163
Hypsosinga albovittata	238174	AG	DZ	DZA	Algeria	2	15	2.632	28.163
Hypsosinga sanguinea	238174	AG	DZ	DZA	Algeria	2	15	2.632	28.163
Iberina candida	238174	AG	DZ	DZA	Algeria	2	15	2.632	28.163
Icius hamatus	238174	AG	DZ	DZA	Algeria	2	15	2.632	28.163
Improphantes decolor	238174	AG	DZ	DZA	Algeria	2	15	2.632	28.163
Kochiura aulica	238174	AG	DZ	DZA	Algeria	2	15	2.632	28.163
Latrodectus cinctus	238174	AG	DZ	DZA	Algeria	2	15	2.632	28.163
Latrodectus dahli	238174	AG	DZ	DZA	Algeria	2	15	2.632	28.163
Latrodectus geometricus	238174	AG	DZ	DZA	Algeria	2	15	2.632	28.163
Latrodectus renivulvatus	238174	AG	DZ	DZA	Algeria	2	15	2.632	28.163
Leucauge festiva	238174	AG	DZ	DZA	Algeria	2	15	2.632	28.163
Leviellus kochi	238174	AG	DZ	DZA	Algeria	2	15	2.632	28.163
Liophrurillus flavitarsis	238174	AG	DZ	DZA	Algeria	2	15	2.632	28.163
Lycosa abnormis	238174	AG	DZ	DZA	Algeria	2	15	2.632	28.163
Lycosa baulnyi	238174	AG	DZ	DZA	Algeria	2	15	2.632	28.163
Lycosa bedeli	238174	AG	DZ	DZA	Algeria	2	15	2.632	28.163
Lycosa cretacea	238174	AG	DZ	DZA	Algeria	2	15	2.632	28.163
Lycosa munieri	238174	AG	DZ	DZA	Algeria	2	15	2.632	28.163
Lycosa suboculata	238174	AG	DZ	DZA	Algeria	2	15	2.632	28.163
Macrothele calpeiana	238174	AG	DZ	DZA	Algeria	2	15	2.632	28.163
Mangora acalypha	238174	AG	DZ	DZA	Algeria	2	15	2.632	28.163
Marilynia bicolor	238174	AG	DZ	DZA	Algeria	2	15	2.632	28.163
Medmassa semiaurantiaca	238174	AG	DZ	DZA	Algeria	2	15	2.632	28.163
Megaraneus gabonensis	238174	AG	DZ	DZA	Algeria	2	15	2.632	28.163
Megarctosa argentata	238174	AG	DZ	DZA	Algeria	2	15	2.632	28.163
Mendoza canestrinii	238174	AG	DZ	DZA	Algeria	2	15	2.632	28.163
Menemerus animatus	238174	AG	DZ	DZA	Algeria	2	15	2.632	28.163
Menemerus bivittatus	238174	AG	DZ	DZA	Algeria	2	15	2.632	28.163
Menemerus davidi	238174	AG	DZ	DZA	Algeria	2	15	2.632	28.163
Menemerus illigeri	238174	AG	DZ	DZA	Algeria	2	15	2.632	28.163
Menemerus soldani	238174	AG	DZ	DZA	Algeria	2	15	2.632	28.163
Mesiotelus tenuissimus	238174	AG	DZ	DZA	Algeria	2	15	2.632	28.163
Meta bourneti	238174	AG	DZ	DZA	Algeria	2	15	2.632	28.163
Metaleptyphantes perexiguus	238174	AG	DZ	DZA	Algeria	2	15	2.632	28.163
Micrargus herbigradus	238174	AG	DZ	DZA	Algeria	2	15	2.632	28.163
Microlinyphia pusilla	238174	AG	DZ	DZA	Algeria	2	15	2.632	28.163
Micrommata formosa	238174	AG	DZ	DZA	Algeria	2	15	2.632	28.163
Microneta viaria	238174	AG	DZ	DZA	Algeria	2	15	2.632	28.163
Misumenops rubrodecoratus	238174	AG	DZ	DZA	Algeria	2	15	2.632	28.163
Mogrus mathisi	238174	AG	DZ	DZA	Algeria	2	15	2.632	28.163
Monaeses paradoxus	238174	AG	DZ	DZA	Algeria	2	15	2.632	28.163
Moneta spinigera	238174	AG	DZ	DZA	Algeria	2	15	2.632	28.163
Myrmarachne elongata	238174	AG	DZ	DZA	Algeria	2	15	2.632	28.163
Myrmarachne marshalli	238174	AG	DZ	DZA	Algeria	2	15	2.632	28.163
Natta chionogaster	238174	AG	DZ	DZA	Algeria	2	15	2.632	28.163
Natta horizontalis	238174	AG	DZ	DZA	Algeria	2	15	2.632	28.163
Nematogmus sanguinolentus	238174	AG	DZ	DZA	Algeria	2	15	2.632	28.163
Neon levis	238174	AG	DZ	DZA	Algeria	2	15	2.632	28.163
Neoscona blondeli	238174	AG	DZ	DZA	Algeria	2	15	2.632	28.163
Neoscona moreli	238174	AG	DZ	DZA	Algeria	2	15	2.632	28.163
Neoscona rapta	238174	AG	DZ	DZA	Algeria	2	15	2.632	28.163
Neoscona rufipalpis	238174	AG	DZ	DZA	Algeria	2	15	2.632	28.163
Neoscona subfusca	238174	AG	DZ	DZA	Algeria	2	15	2.632	28.163
Neoscona triangula	238174	AG	DZ	DZA	Algeria	2	15	2.632	28.163
Neoscona vigilans	238174	AG	DZ	DZA	Algeria	2	15	2.632	28.163
Neriene clathrata	238174	AG	DZ	DZA	Algeria	2	15	2.632	28.163
Neriene furtiva	238174	AG	DZ	DZA	Algeria	2	15	2.632	28.163
Neriene helsdingeni	238174	AG	DZ	DZA	Algeria	2	15	2.632	28.163
Neriene obtusa	238174	AG	DZ	DZA	Algeria	2	15	2.632	28.163
Nigma conducens	238174	AG	DZ	DZA	Algeria	2	15	2.632	28.163
Nigma gratiosa	238174	AG	DZ	DZA	Algeria	2	15	2.632	28.163
Nilus curtus	238174	AG	DZ	DZA	Algeria	2	15	2.632	28.163
Nilus massajae	238174	AG	DZ	DZA	Algeria	2	15	2.632	28.163
Nilus radiatolineatus	238174	AG	DZ	DZA	Algeria	2	15	2.632	28.163
Ocyale pelliona	238174	AG	DZ	DZA	Algeria	2	15	2.632	28.163
Oecobius annulipes	238174	AG	DZ	DZA	Algeria	2	15	2.632	28.163
Oecobius incertus	238174	AG	DZ	DZA	Algeria	2	15	2.632	28.163
Oedothorax fuscus	238174	AG	DZ	DZA	Algeria	2	15	2.632	28.163
Oonops pulcher	238174	AG	DZ	DZA	Algeria	2	15	2.632	28.163
Pararaneus spectator	238174	AG	DZ	DZA	Algeria	2	15	2.632	28.163
Pardosa gefsana	238174	AG	DZ	DZA	Algeria	2	15	2.632	28.163
Pardosa injucunda	238174	AG	DZ	DZA	Algeria	2	15	2.632	28.163
Pehrforsskalia conopyga	238174	AG	DZ	DZA	Algeria	2	15	2.632	28.163
Pellenes geniculatus	238174	AG	DZ	DZA	Algeria	2	15	2.632	28.163
Perenethis simoni	238174	AG	DZ	DZA	Algeria	2	15	2.632	28.163
Perenethis symmetrica	238174	AG	DZ	DZA	Algeria	2	15	2.632	28.163
Peucetia viridis	238174	AG	DZ	DZA	Algeria	2	15	2.632	28.163
Philodromus cespitum	238174	AG	DZ	DZA	Algeria	2	15	2.632	28.163
Phintella aequipes	238174	AG	DZ	DZA	Algeria	2	15	2.632	28.163
Phintella castriesiana	238174	AG	DZ	DZA	Algeria	2	15	2.632	28.163
Phlegra bresnieri	238174	AG	DZ	DZA	Algeria	2	15	2.632	28.163
Pholcomma gibbum	238174	AG	DZ	DZA	Algeria	2	15	2.632	28.163
Phoroncidia paradoxa	238174	AG	DZ	DZA	Algeria	2	15	2.632	28.163
Plexippus paykulli	238174	AG	DZ	DZA	Algeria	2	15	2.632	28.163
Poecilochroa senilis	238174	AG	DZ	DZA	Algeria	2	15	2.632	28.163
Porrhoclubiona vegeta	238174	AG	DZ	DZA	Algeria	2	15	2.632	28.163
Prasonica seriata	238174	AG	DZ	DZA	Algeria	2	15	2.632	28.163
Prinerigone vagans	238174	AG	DZ	DZA	Algeria	2	15	2.632	28.163
Psammitis sabulosus	238174	AG	DZ	DZA	Algeria	2	15	2.632	28.163
Pseudomogrus albifrons	238174	AG	DZ	DZA	Algeria	2	15	2.632	28.163
Pseudomogrus saliens	238174	AG	DZ	DZA	Algeria	2	15	2.632	28.163
Rhomphaea nasica	238174	AG	DZ	DZA	Algeria	2	15	2.632	28.163
Rhysodromus fallax	238174	AG	DZ	DZA	Algeria	2	15	2.632	28.163
Rothus aethiopicus	238174	AG	DZ	DZA	Algeria	2	15	2.632	28.163
Runcinia aethiops	238174	AG	DZ	DZA	Algeria	2	15	2.632	28.163
Runcinia depressa	238174	AG	DZ	DZA	Algeria	2	15	2.632	28.163
Runcinia flavida	238174	AG	DZ	DZA	Algeria	2	15	2.632	28.163
Runcinia insecta	238174	AG	DZ	DZA	Algeria	2	15	2.632	28.163
Runcinia johnstoni	238174	AG	DZ	DZA	Algeria	2	15	2.632	28.163
Runcinia tropica	238174	AG	DZ	DZA	Algeria	2	15	2.632	28.163
Saitis barbipes	238174	AG	DZ	DZA	Algeria	2	15	2.632	28.163
Salticus mutabilis	238174	AG	DZ	DZA	Algeria	2	15	2.632	28.163
Sardinidion blackwalli	238174	AG	DZ	DZA	Algeria	2	15	2.632	28.163
Schenkelia modesta	238174	AG	DZ	DZA	Algeria	2	15	2.632	28.163
Scytodes major	238174	AG	DZ	DZA	Algeria	2	15	2.632	28.163
Scytodes thoracica	238174	AG	DZ	DZA	Algeria	2	15	2.632	28.163
Selenops radiatus	238174	AG	DZ	DZA	Algeria	2	15	2.632	28.163
Simitidion lacuna	238174	AG	DZ	DZA	Algeria	2	15	2.632	28.163
Simitidion simile	238174	AG	DZ	DZA	Algeria	2	15	2.632	28.163
Smeringopus pallidus	238174	AG	DZ	DZA	Algeria	2	15	2.632	28.163
Steatoda bipunctata	238174	AG	DZ	DZA	Algeria	2	15	2.632	28.163
Stegodyphus africanus	238174	AG	DZ	DZA	Algeria	2	15	2.632	28.163
Stegodyphus mimosarum	238174	AG	DZ	DZA	Algeria	2	15	2.632	28.163
Styloctetor romanus	238174	AG	DZ	DZA	Algeria	2	15	2.632	28.163
Tegenaria domestica	238174	AG	DZ	DZA	Algeria	2	15	2.632	28.163
Tenuiphantes tenuis	238174	AG	DZ	DZA	Algeria	2	15	2.632	28.163
Tetragnatha javana	238174	AG	DZ	DZA	Algeria	2	15	2.632	28.163
Textrix caudata	238174	AG	DZ	DZA	Algeria	2	15	2.632	28.163
Thanatus fabricii	238174	AG	DZ	DZA	Algeria	2	15	2.632	28.163
Thanatus formicinus	238174	AG	DZ	DZA	Algeria	2	15	2.632	28.163
Thanatus oblongiusculus	238174	AG	DZ	DZA	Algeria	2	15	2.632	28.163
Thanatus vulgaris	238174	AG	DZ	DZA	Algeria	2	15	2.632	28.163
Theonina cornix	238174	AG	DZ	DZA	Algeria	2	15	2.632	28.163
Theridion abruptum	238174	AG	DZ	DZA	Algeria	2	15	2.632	28.163
Theridion hannoniae	238174	AG	DZ	DZA	Algeria	2	15	2.632	28.163
Theridion melanurum	238174	AG	DZ	DZA	Algeria	2	15	2.632	28.163
Theridion petraeum	238174	AG	DZ	DZA	Algeria	2	15	2.632	28.163
Theridion pictum	238174	AG	DZ	DZA	Algeria	2	15	2.632	28.163
Theridion spinitarse	238174	AG	DZ	DZA	Algeria	2	15	2.632	28.163
Theridion trahax	238174	AG	DZ	DZA	Algeria	2	15	2.632	28.163
Theridion varians	238174	AG	DZ	DZA	Algeria	2	15	2.632	28.163
Thomisops pupa	238174	AG	DZ	DZA	Algeria	2	15	2.632	28.163
Thomisops sulcatus	238174	AG	DZ	DZA	Algeria	2	15	2.632	28.163
Thomisus blandus	238174	AG	DZ	DZA	Algeria	2	15	2.632	28.163
Thomisus citrinellus	238174	AG	DZ	DZA	Algeria	2	15	2.632	28.163
Thomisus dalmasi	238174	AG	DZ	DZA	Algeria	2	15	2.632	28.163
Thomisus kalaharinus	238174	AG	DZ	DZA	Algeria	2	15	2.632	28.163
Thomisus onustus	238174	AG	DZ	DZA	Algeria	2	15	2.632	28.163
Thomisus scrupeus	238174	AG	DZ	DZA	Algeria	2	15	2.632	28.163
Thomisus stenningi	238174	AG	DZ	DZA	Algeria	2	15	2.632	28.163
Thyene inflata	238174	AG	DZ	DZA	Algeria	2	15	2.632	28.163
Thyene thyenioides	238174	AG	DZ	DZA	Algeria	2	15	2.632	28.163
Tibellus minor	238174	AG	DZ	DZA	Algeria	2	15	2.632	28.163
Tibellus oblongus	238174	AG	DZ	DZA	Algeria	2	15	2.632	28.163
Tibellus seriepunctatus	238174	AG	DZ	DZA	Algeria	2	15	2.632	28.163
Tibellus vossioni	238174	AG	DZ	DZA	Algeria	2	15	2.632	28.163
Tidarren cuneolatum	238174	AG	DZ	DZA	Algeria	2	15	2.632	28.163
Tmarus cameliformis	238174	AG	DZ	DZA	Algeria	2	15	2.632	28.163
Tmarus foliatus	238174	AG	DZ	DZA	Algeria	2	15	2.632	28.163
Tmarus planetarius	238174	AG	DZ	DZA	Algeria	2	15	2.632	28.163
Trachelas canariensis	238174	AG	DZ	DZA	Algeria	2	15	2.632	28.163
Triaeris stenaspis	238174	AG	DZ	DZA	Algeria	2	15	2.632	28.163
Trichoncoides piscator	238174	AG	DZ	DZA	Algeria	2	15	2.632	28.163
Trochosa urbana	238174	AG	DZ	DZA	Algeria	2	15	2.632	28.163
Tusitala lyrata	238174	AG	DZ	DZA	Algeria	2	15	2.632	28.163
Tybaertiella krugeri	238174	AG	DZ	DZA	Algeria	2	15	2.632	28.163
Typhochrestus digitatus	238174	AG	DZ	DZA	Algeria	2	15	2.632	28.163
Uloborus plumipes	238174	AG	DZ	DZA	Algeria	2	15	2.632	28.163
Wadicosa fidelis	238174	AG	DZ	DZA	Algeria	2	15	2.632	28.163
Wadicosa oncka	238174	AG	DZ	DZA	Algeria	2	15	2.632	28.163
Walckenaeria corniculans	238174	AG	DZ	DZA	Algeria	2	15	2.632	28.163
Zelotes spadix	238174	AG	DZ	DZA	Algeria	2	15	2.632	28.163
Zelotes tarsalis	238174	AG	DZ	DZA	Algeria	2	15	2.632	28.163
Zilla diodia	238174	AG	DZ	DZA	Algeria	2	15	2.632	28.163
Zodarion elegans	238174	AG	DZ	DZA	Algeria	2	15	2.632	28.163
Zodarion nitidum	238174	AG	DZ	DZA	Algeria	2	15	2.632	28.163
Persiscape caucasica	8260	AJ	AZ	AZE	Azerbaijan	142	145	47.395	40.43
Persiscape gideoni	8260	AJ	AZ	AZE	Azerbaijan	142	145	47.395	40.43
Persiscape levyi	8260	AJ	AZ	AZE	Azerbaijan	142	145	47.395	40.43
Azerithonica hyrcanica	8260	AJ	AZ	AZE	Azerbaijan	142	145	47.395	40.43
Lycosoides lehtineni	8260	AJ	AZ	AZE	Azerbaijan	142	145	47.395	40.43
Pireneitega spasskyi	8260	AJ	AZ	AZE	Azerbaijan	142	145	47.395	40.43
Tegenaria adomestica	8260	AJ	AZ	AZE	Azerbaijan	142	145	47.395	40.43
Tegenaria campestris	8260	AJ	AZ	AZE	Azerbaijan	142	145	47.395	40.43
Tegenaria halidi	8260	AJ	AZ	AZE	Azerbaijan	142	145	47.395	40.43
Tegenaria ismaillensis	8260	AJ	AZ	AZE	Azerbaijan	142	145	47.395	40.43
Tegenaria lehtineni	8260	AJ	AZ	AZE	Azerbaijan	142	145	47.395	40.43
Tegenaria lenkoranica	8260	AJ	AZ	AZE	Azerbaijan	142	145	47.395	40.43
Tegenaria lyncea	8260	AJ	AZ	AZE	Azerbaijan	142	145	47.395	40.43
Tegenaria nakhchivanica	8260	AJ	AZ	AZE	Azerbaijan	142	145	47.395	40.43
Tegenaria pseudolyncea	8260	AJ	AZ	AZE	Azerbaijan	142	145	47.395	40.43
Tegenaria talyshica	8260	AJ	AZ	AZE	Azerbaijan	142	145	47.395	40.43
Tegenaria zagatalensis	8260	AJ	AZ	AZE	Azerbaijan	142	145	47.395	40.43
Nuctenea umbratica	8260	AJ	AZ	AZE	Azerbaijan	142	145	47.395	40.43
Siwa atomaria	8260	AJ	AZ	AZE	Azerbaijan	142	145	47.395	40.43
Clubiona hyrcanica	8260	AJ	AZ	AZE	Azerbaijan	142	145	47.395	40.43
Clubiona mazandaranica	8260	AJ	AZ	AZE	Azerbaijan	142	145	47.395	40.43
Cybaeus angustiarum	8260	AJ	AZ	AZE	Azerbaijan	142	145	47.395	40.43
Paracedicus feti	8260	AJ	AZ	AZE	Azerbaijan	142	145	47.395	40.43
Argenna subnigra	8260	AJ	AZ	AZE	Azerbaijan	142	145	47.395	40.43
Nigma laeta	8260	AJ	AZ	AZE	Azerbaijan	142	145	47.395	40.43
Cryptoparachtes fedotovi	8260	AJ	AZ	AZE	Azerbaijan	142	145	47.395	40.43
Dysdera azerbajdzhanica	8260	AJ	AZ	AZE	Azerbaijan	142	145	47.395	40.43
Dysdera bidentata	8260	AJ	AZ	AZE	Azerbaijan	142	145	47.395	40.43
Dysdera bogatschevi	8260	AJ	AZ	AZE	Azerbaijan	142	145	47.395	40.43
Dysdera concinna	8260	AJ	AZ	AZE	Azerbaijan	142	145	47.395	40.43
Dysdera dunini	8260	AJ	AZ	AZE	Azerbaijan	142	145	47.395	40.43
Dysdera ghilarovi	8260	AJ	AZ	AZE	Azerbaijan	142	145	47.395	40.43
Dysdera hungarica	8260	AJ	AZ	AZE	Azerbaijan	142	145	47.395	40.43
Dysdera karabachica	8260	AJ	AZ	AZE	Azerbaijan	142	145	47.395	40.43
Dysdera mazini	8260	AJ	AZ	AZE	Azerbaijan	142	145	47.395	40.43
Dysdera raddei	8260	AJ	AZ	AZE	Azerbaijan	142	145	47.395	40.43
Dysdera richteri	8260	AJ	AZ	AZE	Azerbaijan	142	145	47.395	40.43
Dysdera satunini	8260	AJ	AZ	AZE	Azerbaijan	142	145	47.395	40.43
Dysderella caspica	8260	AJ	AZ	AZE	Azerbaijan	142	145	47.395	40.43
Harpactea achsuensis	8260	AJ	AZ	AZE	Azerbaijan	142	145	47.395	40.43
Harpactea azerbajdzhanica	8260	AJ	AZ	AZE	Azerbaijan	142	145	47.395	40.43
Harpactea buchari	8260	AJ	AZ	AZE	Azerbaijan	142	145	47.395	40.43
Harpactea dashdamirovi	8260	AJ	AZ	AZE	Azerbaijan	142	145	47.395	40.43
Harpactea hyrcanica	8260	AJ	AZ	AZE	Azerbaijan	142	145	47.395	40.43
Harpactea indistincta	8260	AJ	AZ	AZE	Azerbaijan	142	145	47.395	40.43
Harpactea karabachica	8260	AJ	AZ	AZE	Azerbaijan	142	145	47.395	40.43
Harpactea martensi	8260	AJ	AZ	AZE	Azerbaijan	142	145	47.395	40.43
Harpactea modesta	8260	AJ	AZ	AZE	Azerbaijan	142	145	47.395	40.43
Harpactea nachitschevanica	8260	AJ	AZ	AZE	Azerbaijan	142	145	47.395	40.43
Harpactea talyschica	8260	AJ	AZ	AZE	Azerbaijan	142	145	47.395	40.43
Harpactea vagabunda	8260	AJ	AZ	AZE	Azerbaijan	142	145	47.395	40.43
Harpactea zaitzevi	8260	AJ	AZ	AZE	Azerbaijan	142	145	47.395	40.43
Harpactea zjuzini	8260	AJ	AZ	AZE	Azerbaijan	142	145	47.395	40.43
Pritha crosbyi	8260	AJ	AZ	AZE	Azerbaijan	142	145	47.395	40.43
Anagraphis pallens	8260	AJ	AZ	AZE	Azerbaijan	142	145	47.395	40.43
Berlandina apscheronica	8260	AJ	AZ	AZE	Azerbaijan	142	145	47.395	40.43
Berlandina charitonovi	8260	AJ	AZ	AZE	Azerbaijan	142	145	47.395	40.43
Callilepis cretica	8260	AJ	AZ	AZE	Azerbaijan	142	145	47.395	40.43
Drassodes caspius	8260	AJ	AZ	AZE	Azerbaijan	142	145	47.395	40.43
Drassyllus crimeaensis	8260	AJ	AZ	AZE	Azerbaijan	142	145	47.395	40.43
Drassyllus villicus	8260	AJ	AZ	AZE	Azerbaijan	142	145	47.395	40.43
Gnaphosa azerbaidzhanica	8260	AJ	AZ	AZE	Azerbaijan	142	145	47.395	40.43
Gnaphosa badia	8260	AJ	AZ	AZE	Azerbaijan	142	145	47.395	40.43
Haplodrassus caspius	8260	AJ	AZ	AZE	Azerbaijan	142	145	47.395	40.43
Haplodrassus invalidus	8260	AJ	AZ	AZE	Azerbaijan	142	145	47.395	40.43
Micaria sociabilis	8260	AJ	AZ	AZE	Azerbaijan	142	145	47.395	40.43
Nomisia ripariensis	8260	AJ	AZ	AZE	Azerbaijan	142	145	47.395	40.43
Shaitan elchini	8260	AJ	AZ	AZE	Azerbaijan	142	145	47.395	40.43
Sidydrassus shumakovi	8260	AJ	AZ	AZE	Azerbaijan	142	145	47.395	40.43
Synaphosus shirin	8260	AJ	AZ	AZE	Azerbaijan	142	145	47.395	40.43
Talanites dunini	8260	AJ	AZ	AZE	Azerbaijan	142	145	47.395	40.43
Talanites fagei	8260	AJ	AZ	AZE	Azerbaijan	142	145	47.395	40.43
Marinarozelotes cumensis	8260	AJ	AZ	AZE	Azerbaijan	142	145	47.395	40.43
Zelotes aeneus	8260	AJ	AZ	AZE	Azerbaijan	142	145	47.395	40.43
Turkozelotes kazachstanicus	8260	AJ	AZ	AZE	Azerbaijan	142	145	47.395	40.43
Tuberta maerens	8260	AJ	AZ	AZE	Azerbaijan	142	145	47.395	40.43
Leptonetela caucasica	8260	AJ	AZ	AZE	Azerbaijan	142	145	47.395	40.43
Agyneta mesasiatica	8260	AJ	AZ	AZE	Azerbaijan	142	145	47.395	40.43
Alioranus diclivitalis	8260	AJ	AZ	AZE	Azerbaijan	142	145	47.395	40.43
Araeoncus altissimus	8260	AJ	AZ	AZE	Azerbaijan	142	145	47.395	40.43
Araeoncus galeriformis	8260	AJ	AZ	AZE	Azerbaijan	142	145	47.395	40.43
Archaraeoncus prospiciens	8260	AJ	AZ	AZE	Azerbaijan	142	145	47.395	40.43
Asthenargus caucasicus	8260	AJ	AZ	AZE	Azerbaijan	142	145	47.395	40.43
Bolephthyphantes caucasicus	8260	AJ	AZ	AZE	Azerbaijan	142	145	47.395	40.43
Centromerus minor	8260	AJ	AZ	AZE	Azerbaijan	142	145	47.395	40.43
Diplocephalus transcaucasicus	8260	AJ	AZ	AZE	Azerbaijan	142	145	47.395	40.43
Gonatium hilare	8260	AJ	AZ	AZE	Azerbaijan	142	145	47.395	40.43
Mansuphantes ovalis	8260	AJ	AZ	AZE	Azerbaijan	142	145	47.395	40.43
Mansuphantes parmatus	8260	AJ	AZ	AZE	Azerbaijan	142	145	47.395	40.43
Maso gallicus	8260	AJ	AZ	AZE	Azerbaijan	142	145	47.395	40.43
Megalepthyphantes camelus	8260	AJ	AZ	AZE	Azerbaijan	142	145	47.395	40.43
Minicia caspiana	8260	AJ	AZ	AZE	Azerbaijan	142	145	47.395	40.43
Palliduphantes intirmus	8260	AJ	AZ	AZE	Azerbaijan	142	145	47.395	40.43
Palliduphantes khobarum	8260	AJ	AZ	AZE	Azerbaijan	142	145	47.395	40.43
Pelecopsis crassipes	8260	AJ	AZ	AZE	Azerbaijan	142	145	47.395	40.43
Stemonyphantes agnatus	8260	AJ	AZ	AZE	Azerbaijan	142	145	47.395	40.43
Tenuiphantes contortus	8260	AJ	AZ	AZE	Azerbaijan	142	145	47.395	40.43
Tenuiphantes morosus	8260	AJ	AZ	AZE	Azerbaijan	142	145	47.395	40.43
Tenuiphantes perseus	8260	AJ	AZ	AZE	Azerbaijan	142	145	47.395	40.43
Tiso camillus	8260	AJ	AZ	AZE	Azerbaijan	142	145	47.395	40.43
Walckenaeria bifasciculata	8260	AJ	AZ	AZE	Azerbaijan	142	145	47.395	40.43
Walckenaeria monoceros	8260	AJ	AZ	AZE	Azerbaijan	142	145	47.395	40.43
Walckenaeria nudipalpis	8260	AJ	AZ	AZE	Azerbaijan	142	145	47.395	40.43
Alopecosa pentheri	8260	AJ	AZ	AZE	Azerbaijan	142	145	47.395	40.43
Arctosa tbilisiensis	8260	AJ	AZ	AZE	Azerbaijan	142	145	47.395	40.43
Evippa caucasica	8260	AJ	AZ	AZE	Azerbaijan	142	145	47.395	40.43
Geolycosa charitonovi	8260	AJ	AZ	AZE	Azerbaijan	142	145	47.395	40.43
Geolycosa dunini	8260	AJ	AZ	AZE	Azerbaijan	142	145	47.395	40.43
Hogna bergsoei	8260	AJ	AZ	AZE	Azerbaijan	142	145	47.395	40.43
Hogna felina	8260	AJ	AZ	AZE	Azerbaijan	142	145	47.395	40.43
Hogna ocellata	8260	AJ	AZ	AZE	Azerbaijan	142	145	47.395	40.43
Pardosa aenigmatica	8260	AJ	AZ	AZE	Azerbaijan	142	145	47.395	40.43
Pardosa azerifalcata	8260	AJ	AZ	AZE	Azerbaijan	142	145	47.395	40.43
Pardosa buchari	8260	AJ	AZ	AZE	Azerbaijan	142	145	47.395	40.43
Pardosa colchica	8260	AJ	AZ	AZE	Azerbaijan	142	145	47.395	40.43
Pardosa gusarensis	8260	AJ	AZ	AZE	Azerbaijan	142	145	47.395	40.43
Pardosa incerta	8260	AJ	AZ	AZE	Azerbaijan	142	145	47.395	40.43
Pardosa paracolchica	8260	AJ	AZ	AZE	Azerbaijan	142	145	47.395	40.43
Pardosa pirkuliensis	8260	AJ	AZ	AZE	Azerbaijan	142	145	47.395	40.43
Pardosa tasevi	8260	AJ	AZ	AZE	Azerbaijan	142	145	47.395	40.43
Halocosa cereipes	8260	AJ	AZ	AZE	Azerbaijan	142	145	47.395	40.43
Mysmena leucoplagiata	8260	AJ	AZ	AZE	Azerbaijan	142	145	47.395	40.43
Raveniola hyrcanica	8260	AJ	AZ	AZE	Azerbaijan	142	145	47.395	40.43
Raveniola zaitzevi	8260	AJ	AZ	AZE	Azerbaijan	142	145	47.395	40.43
Oecobius cellariorum	8260	AJ	AZ	AZE	Azerbaijan	142	145	47.395	40.43
Oecobius maculatus	8260	AJ	AZ	AZE	Azerbaijan	142	145	47.395	40.43
Oecobius nadiae	8260	AJ	AZ	AZE	Azerbaijan	142	145	47.395	40.43
Oecobius putus	8260	AJ	AZ	AZE	Azerbaijan	142	145	47.395	40.43
Silhouettella osmaniye	8260	AJ	AZ	AZE	Azerbaijan	142	145	47.395	40.43
Philodromus azcursor	8260	AJ	AZ	AZE	Azerbaijan	142	145	47.395	40.43
Philodromus longipalpis	8260	AJ	AZ	AZE	Azerbaijan	142	145	47.395	40.43
Pulchellodromus medius	8260	AJ	AZ	AZE	Azerbaijan	142	145	47.395	40.43
Rhysodromus naxcivanicus	8260	AJ	AZ	AZE	Azerbaijan	142	145	47.395	40.43
Philodromus pentheri	8260	AJ	AZ	AZE	Azerbaijan	142	145	47.395	40.43
Philodromus praedatus	8260	AJ	AZ	AZE	Azerbaijan	142	145	47.395	40.43
Rhysodromus rikhteri	8260	AJ	AZ	AZE	Azerbaijan	142	145	47.395	40.43
Rhysodromus xinjiangensis	8260	AJ	AZ	AZE	Azerbaijan	142	145	47.395	40.43
Thanatus kitabensis	8260	AJ	AZ	AZE	Azerbaijan	142	145	47.395	40.43
Holocnemus pluchei	8260	AJ	AZ	AZE	Azerbaijan	142	145	47.395	40.43
Prodidomus redikorzevi	8260	AJ	AZ	AZE	Azerbaijan	142	145	47.395	40.43
Bianor albobimaculatus	8260	AJ	AZ	AZE	Azerbaijan	142	145	47.395	40.43
Evarcha armeniaca	8260	AJ	AZ	AZE	Azerbaijan	142	145	47.395	40.43
Heliophanus equester	8260	AJ	AZ	AZE	Azerbaijan	142	145	47.395	40.43
Heliophanus verus	8260	AJ	AZ	AZE	Azerbaijan	142	145	47.395	40.43
Macaroeris flavicomis	8260	AJ	AZ	AZE	Azerbaijan	142	145	47.395	40.43
Menemerus marginatus	8260	AJ	AZ	AZE	Azerbaijan	142	145	47.395	40.43
Mogrus fulvovittatus	8260	AJ	AZ	AZE	Azerbaijan	142	145	47.395	40.43
Mogrus neglectus	8260	AJ	AZ	AZE	Azerbaijan	142	145	47.395	40.43
Neaetha absheronica	8260	AJ	AZ	AZE	Azerbaijan	142	145	47.395	40.43
Pellenes bonus	8260	AJ	AZ	AZE	Azerbaijan	142	145	47.395	40.43
Phlegra bresnieri	8260	AJ	AZ	AZE	Azerbaijan	142	145	47.395	40.43
Phlegra dunini	8260	AJ	AZ	AZE	Azerbaijan	142	145	47.395	40.43
Plexippoides gestroi	8260	AJ	AZ	AZE	Azerbaijan	142	145	47.395	40.43
Rudakius cinctus	8260	AJ	AZ	AZE	Azerbaijan	142	145	47.395	40.43
Pseudicius palaestinensis	8260	AJ	AZ	AZE	Azerbaijan	142	145	47.395	40.43
Pseudicius picaceus	8260	AJ	AZ	AZE	Azerbaijan	142	145	47.395	40.43
Rudakius spasskyi	8260	AJ	AZ	AZE	Azerbaijan	142	145	47.395	40.43
Sibianor turkestanicus	8260	AJ	AZ	AZE	Azerbaijan	142	145	47.395	40.43
Attulus inexpectus	8260	AJ	AZ	AZE	Azerbaijan	142	145	47.395	40.43
Attulus relictarius	8260	AJ	AZ	AZE	Azerbaijan	142	145	47.395	40.43
Attulus zimmermanni	8260	AJ	AZ	AZE	Azerbaijan	142	145	47.395	40.43
Synageles dalmaticus	8260	AJ	AZ	AZE	Azerbaijan	142	145	47.395	40.43
Synageles persianus	8260	AJ	AZ	AZE	Azerbaijan	142	145	47.395	40.43
Synageles scutiger	8260	AJ	AZ	AZE	Azerbaijan	142	145	47.395	40.43
Synageles subcingulatus	8260	AJ	AZ	AZE	Azerbaijan	142	145	47.395	40.43
Marusyllus aralicus	8260	AJ	AZ	AZE	Azerbaijan	142	145	47.395	40.43
Pseudomogrus caspicus	8260	AJ	AZ	AZE	Azerbaijan	142	145	47.395	40.43
Yllenus dunini	8260	AJ	AZ	AZE	Azerbaijan	142	145	47.395	40.43
Pseudomogrus guseinovi	8260	AJ	AZ	AZE	Azerbaijan	142	145	47.395	40.43
Marusyllus mongolicus	8260	AJ	AZ	AZE	Azerbaijan	142	145	47.395	40.43
Metellina kirgisica	8260	AJ	AZ	AZE	Azerbaijan	142	145	47.395	40.43
Dipoena melanogaster	8260	AJ	AZ	AZE	Azerbaijan	142	145	47.395	40.43
Dipoena nigroreticulata	8260	AJ	AZ	AZE	Azerbaijan	142	145	47.395	40.43
Enoplognatha gemina	8260	AJ	AZ	AZE	Azerbaijan	142	145	47.395	40.43
Enoplognatha giladensis	8260	AJ	AZ	AZE	Azerbaijan	142	145	47.395	40.43
Enoplognatha macrochelis	8260	AJ	AZ	AZE	Azerbaijan	142	145	47.395	40.43
Enoplognatha mediterranea	8260	AJ	AZ	AZE	Azerbaijan	142	145	47.395	40.43
Enoplognatha parathoracica	8260	AJ	AZ	AZE	Azerbaijan	142	145	47.395	40.43
Euryopis saukea	8260	AJ	AZ	AZE	Azerbaijan	142	145	47.395	40.43
Latrodectus dahli	8260	AJ	AZ	AZE	Azerbaijan	142	145	47.395	40.43
Pholcomma gibbum	8260	AJ	AZ	AZE	Azerbaijan	142	145	47.395	40.43
Phoroncidia minuta	8260	AJ	AZ	AZE	Azerbaijan	142	145	47.395	40.43
Phycosoma inornatum	8260	AJ	AZ	AZE	Azerbaijan	142	145	47.395	40.43
Rhomphaea hyrcana	8260	AJ	AZ	AZE	Azerbaijan	142	145	47.395	40.43
Rhomphaea sagana	8260	AJ	AZ	AZE	Azerbaijan	142	145	47.395	40.43
Theridion swarczewskii	8260	AJ	AZ	AZE	Azerbaijan	142	145	47.395	40.43
Yaginumena maculosa	8260	AJ	AZ	AZE	Azerbaijan	142	145	47.395	40.43
Misumenops armatus	8260	AJ	AZ	AZE	Azerbaijan	142	145	47.395	40.43
Ozyptila claveata	8260	AJ	AZ	AZE	Azerbaijan	142	145	47.395	40.43
Ozyptila rigida	8260	AJ	AZ	AZE	Azerbaijan	142	145	47.395	40.43
Ozyptila tricoloripes	8260	AJ	AZ	AZE	Azerbaijan	142	145	47.395	40.43
Synema caucasicum	8260	AJ	AZ	AZE	Azerbaijan	142	145	47.395	40.43
Synema ornatum	8260	AJ	AZ	AZE	Azerbaijan	142	145	47.395	40.43
Xysticus bacurianensis	8260	AJ	AZ	AZE	Azerbaijan	142	145	47.395	40.43
Xysticus caspicus	8260	AJ	AZ	AZE	Azerbaijan	142	145	47.395	40.43
Xysticus kaznakovi	8260	AJ	AZ	AZE	Azerbaijan	142	145	47.395	40.43
Xysticus kulczynskii	8260	AJ	AZ	AZE	Azerbaijan	142	145	47.395	40.43
Bassaniodes lalandei	8260	AJ	AZ	AZE	Azerbaijan	142	145	47.395	40.43
Xysticus mongolicus	8260	AJ	AZ	AZE	Azerbaijan	142	145	47.395	40.43
Xysticus spasskyi	8260	AJ	AZ	AZE	Azerbaijan	142	145	47.395	40.43
Titanoeca caucasica	8260	AJ	AZ	AZE	Azerbaijan	142	145	47.395	40.43
Titanoeca veteranica	8260	AJ	AZ	AZE	Azerbaijan	142	145	47.395	40.43
Polenecia producta	8260	AJ	AZ	AZE	Azerbaijan	142	145	47.395	40.43
Trygetus jacksoni	8260	AJ	AZ	AZE	Azerbaijan	142	145	47.395	40.43
Zodarion caucasicum	8260	AJ	AZ	AZE	Azerbaijan	142	145	47.395	40.43
Zodarion petrobium	8260	AJ	AZ	AZE	Azerbaijan	142	145	47.395	40.43
Zodarion talyschicum	8260	AJ	AZ	AZE	Azerbaijan	142	145	47.395	40.43
Zodarion thoni	8260	AJ	AZ	AZE	Azerbaijan	142	145	47.395	40.43
Lathys spasskyi	8260	AJ	AZ	AZE	Azerbaijan	142	145	47.395	40.43
Plexippus strandi	8260	AJ	AZ	AZE	Azerbaijan	142	145	47.395	40.43
Filistata lehtineni	8260	AJ	AZ	AZE	Azerbaijan	142	145	47.395	40.43
Aelurillus deltshevi	8260	AJ	AZ	AZE	Azerbaijan	142	145	47.395	40.43
Bisetifer gruzin	8260	AJ	AZ	AZE	Azerbaijan	142	145	47.395	40.43
Micaria zonsteini	8260	AJ	AZ	AZE	Azerbaijan	142	145	47.395	40.43
Pterotricha pseudoparasyriaca	8260	AJ	AZ	AZE	Azerbaijan	142	145	47.395	40.43
Dictyna ottoi	8260	AJ	AZ	AZE	Azerbaijan	142	145	47.395	40.43
Clubiona caucasica	8260	AJ	AZ	AZE	Azerbaijan	142	145	47.395	40.43
Raveniola dunini	8260	AJ	AZ	AZE	Azerbaijan	142	145	47.395	40.43
Dysdera nakhchivanica	8260	AJ	AZ	AZE	Azerbaijan	142	145	47.395	40.43
Phrurolithus azarkinae	8260	AJ	AZ	AZE	Azerbaijan	142	145	47.395	40.43
Bosselaerius hyrcanicus	8260	AJ	AZ	AZE	Azerbaijan	142	145	47.395	40.43
Karakumosa shmatkoi	8260	AJ	AZ	AZE	Azerbaijan	142	145	47.395	40.43
Alopecosa mariae	8260	AJ	AZ	AZE	Azerbaijan	142	145	47.395	40.43
Alopecosa schmidti	8260	AJ	AZ	AZE	Azerbaijan	142	145	47.395	40.43
Alopecosa solitaria	8260	AJ	AZ	AZE	Azerbaijan	142	145	47.395	40.43
Anyphaena accentuata	8260	AJ	AZ	AZE	Azerbaijan	142	145	47.395	40.43
Aphantaulax trifasciata	8260	AJ	AZ	AZE	Azerbaijan	142	145	47.395	40.43
Araneus triguttatus	8260	AJ	AZ	AZE	Azerbaijan	142	145	47.395	40.43
Araniella opisthographa	8260	AJ	AZ	AZE	Azerbaijan	142	145	47.395	40.43
Argiope bruennichi	8260	AJ	AZ	AZE	Azerbaijan	142	145	47.395	40.43
Argiope lobata	8260	AJ	AZ	AZE	Azerbaijan	142	145	47.395	40.43
Asianellus potanini	8260	AJ	AZ	AZE	Azerbaijan	142	145	47.395	40.43
Aulonia kratochvili	8260	AJ	AZ	AZE	Azerbaijan	142	145	47.395	40.43
Bassaniodes tristrami	8260	AJ	AZ	AZE	Azerbaijan	142	145	47.395	40.43
Berlandina plumalis	8260	AJ	AZ	AZE	Azerbaijan	142	145	47.395	40.43
Cheiracanthium mildei	8260	AJ	AZ	AZE	Azerbaijan	142	145	47.395	40.43
Cheiracanthium pelasgicum	8260	AJ	AZ	AZE	Azerbaijan	142	145	47.395	40.43
Cyclosa insulana	8260	AJ	AZ	AZE	Azerbaijan	142	145	47.395	40.43
Cyrba ocellata	8260	AJ	AZ	AZE	Azerbaijan	142	145	47.395	40.43
Drassodes lutescens	8260	AJ	AZ	AZE	Azerbaijan	142	145	47.395	40.43
Drassyllus vinealis	8260	AJ	AZ	AZE	Azerbaijan	142	145	47.395	40.43
Dysdera longirostris	8260	AJ	AZ	AZE	Azerbaijan	142	145	47.395	40.43
Enoplognatha latimana	8260	AJ	AZ	AZE	Azerbaijan	142	145	47.395	40.43
Enoplognatha mandibularis	8260	AJ	AZ	AZE	Azerbaijan	142	145	47.395	40.43
Enoplognatha mordax	8260	AJ	AZ	AZE	Azerbaijan	142	145	47.395	40.43
Evippa praelongipes	8260	AJ	AZ	AZE	Azerbaijan	142	145	47.395	40.43
Gibbaranea bituberculata	8260	AJ	AZ	AZE	Azerbaijan	142	145	47.395	40.43
Gnaphosa dolosa	8260	AJ	AZ	AZE	Azerbaijan	142	145	47.395	40.43
Gnaphosa saurica	8260	AJ	AZ	AZE	Azerbaijan	142	145	47.395	40.43
Gnaphosa taurica	8260	AJ	AZ	AZE	Azerbaijan	142	145	47.395	40.43
Heliophanillus fulgens	8260	AJ	AZ	AZE	Azerbaijan	142	145	47.395	40.43
Heliophanus curvidens	8260	AJ	AZ	AZE	Azerbaijan	142	145	47.395	40.43
Heliophanus mordax	8260	AJ	AZ	AZE	Azerbaijan	142	145	47.395	40.43
Heriaeus oblongus	8260	AJ	AZ	AZE	Azerbaijan	142	145	47.395	40.43
Heterotheridion nigrovariegatum	8260	AJ	AZ	AZE	Azerbaijan	142	145	47.395	40.43
Latrodectus pallidus	8260	AJ	AZ	AZE	Azerbaijan	142	145	47.395	40.43
Loxosceles rufescens	8260	AJ	AZ	AZE	Azerbaijan	142	145	47.395	40.43
Lycosa singoriensis	8260	AJ	AZ	AZE	Azerbaijan	142	145	47.395	40.43
Macaroeris nidicolens	8260	AJ	AZ	AZE	Azerbaijan	142	145	47.395	40.43
Marinarozelotes adriaticus	8260	AJ	AZ	AZE	Azerbaijan	142	145	47.395	40.43
Marinarozelotes barbatus	8260	AJ	AZ	AZE	Azerbaijan	142	145	47.395	40.43
Marinarozelotes jaxartensis	8260	AJ	AZ	AZE	Azerbaijan	142	145	47.395	40.43
Marinarozelotes lyonneti	8260	AJ	AZ	AZE	Azerbaijan	142	145	47.395	40.43
Menemerus taeniatus	8260	AJ	AZ	AZE	Azerbaijan	142	145	47.395	40.43
Metellina mengei	8260	AJ	AZ	AZE	Azerbaijan	142	145	47.395	40.43
Microctenonyx subitaneus	8260	AJ	AZ	AZE	Azerbaijan	142	145	47.395	40.43
Neon rayi	8260	AJ	AZ	AZE	Azerbaijan	142	145	47.395	40.43
Neoscona subfusca	8260	AJ	AZ	AZE	Azerbaijan	142	145	47.395	40.43
Neoscona theisi	8260	AJ	AZ	AZE	Azerbaijan	142	145	47.395	40.43
Nurscia albomaculata	8260	AJ	AZ	AZE	Azerbaijan	142	145	47.395	40.43
Octonoba yesoensis	8260	AJ	AZ	AZE	Azerbaijan	142	145	47.395	40.43
Oxyopes heterophthalmus	8260	AJ	AZ	AZE	Azerbaijan	142	145	47.395	40.43
Pardosa albatula	8260	AJ	AZ	AZE	Azerbaijan	142	145	47.395	40.43
Pardosa morosa	8260	AJ	AZ	AZE	Azerbaijan	142	145	47.395	40.43
Pardosa nebulosa	8260	AJ	AZ	AZE	Azerbaijan	142	145	47.395	40.43
Pholcus alticeps	8260	AJ	AZ	AZE	Azerbaijan	142	145	47.395	40.43
Pholcus ponticus	8260	AJ	AZ	AZE	Azerbaijan	142	145	47.395	40.43
Phrurolithus pullatus	8260	AJ	AZ	AZE	Azerbaijan	142	145	47.395	40.43
Runcinia grammica	8260	AJ	AZ	AZE	Azerbaijan	142	145	47.395	40.43
Scytodes thoracica	8260	AJ	AZ	AZE	Azerbaijan	142	145	47.395	40.43
[truncated: 132,188 more rows]
