# Supplementary material for: Searching the web builds fuller picture of arachnid trade
Source: Commun Biol. 2022 May 19;5:448. doi: 10.1038/s42003-022-03374-0 (PMC9120460; doi:10.1038/s42003-022-03374-0)
Supplement: Supplementary file 15 — Data S13 [file 42003_2022_3374_MOESM15_ESM.csv]

species	NAME
Aegaeobuthus cyprius	Cyprus
Aegaeobuthus gallianoi	Greece
Aegaeobuthus gibbosus	Albania
Aegaeobuthus gibbosus	Armenia
Aegaeobuthus gibbosus	Greece
Aegaeobuthus gibbosus	The former Yugoslav Republic of Macedonia
Aegaeobuthus gibbosus	Turkey
Aegaeobuthus gibbosus	Bulgaria
Aegaeobuthus nigrocinctus	Israel
Aegaeobuthus nigrocinctus	Lebanon
Aegaeobuthus nigrocinctus	Syrian Arab Republic
Aegaeobuthus nigrocinctus	Turkey
Olivierus parthorum	Afghanistan
Afroisometrus minshullae	South Africa
Afroisometrus minshullae	Zimbabwe
Lychas braueri	Seychelles
Lychas burdoi	Central African Republic
Lychas burdoi	Democratic Republic of the Congo
Lychas burdoi	Kenya
Lychas burdoi	Malawi
Lychas burdoi	Mozambique
Lychas burdoi	United Republic of Tanzania
Lychas burdoi	Zambia
Lychas burdoi	Zimbabwe
Akentrobuthus atakora	Benin
Akentrobuthus leleupi	Congo
Akentrobuthus leleupi	Democratic Republic of the Congo
Akrav israchanani	Israel
Alacran chamuco	Mexico
Alacran tartarus	Mexico
Alacran triquimera	Mexico
Alayotityus delacruzi	Cuba
Alayotityus feti	Cuba
Alayotityus granma	Cuba
Alayotityus juraguaensis	Cuba
Alayotityus lapidicola	Cuba
Alayotityus nanus	Cuba
Alayotityus pallidus	Cuba
Alayotityus sierramaestrae	Cuba
Scorpiops anthracinus	Burma
Scorpiops calmonti	Lao People's Democratic Republic
Scorpiops citadelle	Thailand
Scorpiops wongpromi	Lao People's Democratic Republic
Scorpiops wongpromi	Thailand
Alpiscorpius alpha	Switzerland
Alpiscorpius alpha	Italy
Alpiscorpius beta	Italy
Alpiscorpius delta	Italy
Alpiscorpius gamma	Austria
Alpiscorpius gamma	Croatia
Alpiscorpius gamma	Italy
Alpiscorpius gamma	Slovenia
Alpiscorpius germanus	Austria
Alpiscorpius germanus	Switzerland
Alpiscorpius germanus	Italy
Alpiscorpius germanus	Slovenia
Alpiscorpius kappa	Slovenia
Alpiscorpius lambda	Italy
Alpiscorpius lambda	Slovenia
Alpiscorpius mingrelicus	Austria
Alpiscorpius mingrelicus	Georgia
Alpiscorpius mingrelicus	Italy
Alpiscorpius mingrelicus	Russia
Alpiscorpius mingrelicus	Turkey
Alpiscorpius omega	Slovenia
Alpiscorpius omikron	Italy
Alpiscorpius phrygius	Turkey
Alpiscorpius sigma	Italy
Alpiscorpius sigma	Slovenia
Alpiscorpius ypsilon	Austria
Alpiscorpius ypsilon	Slovenia
Ananteris arcadioi	Colombia
Ananteris ashmolei	Costa Rica
Ananteris ashmolei	Ecuador
Ananteris ashmolei	Panama
Ananteris asuncionensis	Venezuela
Ananteris balzanii	Argentina
Ananteris balzanii	Brazil
Ananteris balzanii	Bolivia
Ananteris balzanii	French Guiana
Ananteris balzanii	Guyana
Ananteris balzanii	Paraguay
Ananteris barinensis	Venezuela
Ananteris bernabei	Brazil
Ananteris bianchinii	Brazil
Ananteris bonito	Brazil
Ananteris cachimboensis	Brazil
Ananteris camacan	Brazil
Ananteris capayaensis	Venezuela
Ananteris caracensis	Venezuela
Ananteris catuaroi	Venezuela
Ananteris caucaguitensis	Venezuela
Ananteris chagasi	Brazil
Ananteris charlescorfieldi	Bolivia
Ananteris chirimakei	Venezuela
Ananteris cisandinus	Peru
Ananteris claviformis	Venezuela
Ananteris coineaui	French Guiana
Ananteris coineaui	Guyana
Ananteris columbiana	Colombia
Ananteris cryptozoicus	Brazil
Ananteris cumbensis	Venezuela
Ananteris curariensis	Venezuela
Ananteris cussinii	Trinidad and Tobago
Ananteris cussinii	Venezuela
Ananteris cussinii	Colombia
Ananteris dekeyseri	Brazil
Ananteris deniseae	Brazil
Ananteris desiderio	Brazil
Ananteris diegorojasi	Venezuela
Ananteris dorae	Colombia
Ananteris ehrlichi	Colombia
Ananteris elguapoi	Venezuela
Ananteris elisabethae	French Guiana
Ananteris elisabethae	Guyana
Ananteris evellynae	Brazil
Ananteris faguasi	Colombia
Ananteris festae	Ecuador
Ananteris franckei	Brazil
Ananteris gorgonae	Colombia
Ananteris guiripaensis	Venezuela
Ananteris guyanensis	French Guiana
Ananteris guyanensis	Guyana
Ananteris infuscata	Brazil
Ananteris inoae	Venezuela
Ananteris intermedia	French Guiana
Ananteris kuryi	Brazil
Ananteris leilae	Colombia
Ananteris luciae	Brazil
Ananteris madeirensis	Brazil
Ananteris maniapurensis	Venezuela
Ananteris maranhensis	Brazil
Ananteris mariaelenae	Ecuador
Ananteris mariaterezae	Brazil
Ananteris martensi	Brazil
Ananteris mauryi	Brazil
Ananteris meridana	Venezuela
Ananteris michaelae	Guyana
Ananteris myriamae	Colombia
Ananteris nairae	Brazil
Ananteris norae	Venezuela
Ananteris ochoai	Colombia
Ananteris palmari	Brazil
Ananteris paoensis	Venezuela
Ananteris paracotoensis	Venezuela
Ananteris plataensis	Venezuela
Ananteris platnicki	Costa Rica
Ananteris platnicki	Panama
Ananteris polleti	French Guiana
Ananteris principalis	Venezuela
Ananteris pydanieli	Brazil
Ananteris pydanieli	Suriname
Ananteris pydanieli	French Guiana
Ananteris pydanieli	Guyana
Ananteris riocaurensis	Venezuela
Ananteris riochicoi	Venezuela
Ananteris riomachensis	Venezuela
Ananteris roraima	Brazil
Ananteris sabineae	French Guiana
Ananteris sabineae	Guyana
Ananteris sanchezi	Venezuela
Ananteris sepulvedai	Venezuela
Ananteris singularis	Venezuela
Ananteris solimariae	Colombia
Ananteris surinamensis	Suriname
Ananteris terueli	Bolivia
Ananteris tolimana	Colombia
Ananteris turumbanensis	Venezuela
Ananteris venezuelensis	Venezuela
Ananteris venezuelensis	Brazil
Ananteris venezuelensis	French Guiana
Ananteris venezuelensis	Guyana
Ananteris volschenki	Colombia
Ananteris zuliana	Venezuela
Ananteroides feae	Guinea
Ananteroides inexpectatus	Mauritania
Androctonus aeneas	Morocco
Androctonus afghanus	Afghanistan
Androctonus aleksandrplotkini	Mauritania
Androctonus aleksandrplotkini	Senegal
Androctonus amoreuxi	Algeria
Androctonus amoreuxi	Egypt
Androctonus amoreuxi	Western Sahara
Androctonus amoreuxi	Israel
Androctonus amoreuxi	Jordan
Androctonus amoreuxi	Libyan Arab Jamahiriya
Androctonus amoreuxi	Morocco
Androctonus amoreuxi	Mali
Androctonus amoreuxi	Palestine
Androctonus amoreuxi	Chad
Androctonus amoreuxi	Tunisia
Androctonus amoreuxi	Ethiopia
Androctonus amoreuxi	Lebanon
Androctonus amoreuxi	Mauritania
Androctonus amoreuxi	Saudi Arabia
Androctonus amoreuxi	Sudan
Androctonus amoreuxi	Syrian Arab Republic
Androctonus australis	Algeria
Androctonus australis	Egypt
Androctonus australis	Libyan Arab Jamahiriya
Androctonus australis	Morocco
Androctonus australis	Mauritania
Androctonus australis	Sudan
Androctonus australis	Somalia
Androctonus australis	Chad
Androctonus australis	Tunisia
Androctonus australis	United States
Androctonus australis	Jordan
Androctonus australis	Mali
Androctonus australis	Niger
Androctonus australis	Oman
Androctonus australis	Saudi Arabia
Androctonus australis	Yemen
Androctonus baluchicus	Afghanistan
Androctonus baluchicus	Pakistan
Androctonus barbouri	Morocco
Androctonus bicolor	Algeria
Androctonus bicolor	Israel
Androctonus bicolor	Tunisia
Androctonus bicolor	Egypt
Androctonus bicolor	Jordan
Androctonus bicolor	Lebanon
Androctonus bicolor	Libyan Arab Jamahiriya
Androctonus bicolor	Niger
Androctonus bicolor	Saudi Arabia
Androctonus bicolor	Syrian Arab Republic
Androctonus cholistanus	Pakistan
Androctonus cholistanus	India
Androctonus crassicauda	United Arab Emirates
Androctonus crassicauda	Armenia
Androctonus crassicauda	Azerbaijan
Androctonus crassicauda	Bahrain
Androctonus crassicauda	Egypt
Androctonus crassicauda	Israel
Androctonus crassicauda	Iraq
Androctonus crassicauda	Iran (Islamic Republic of)
Androctonus crassicauda	Jordan
Androctonus crassicauda	Kuwait
Androctonus crassicauda	Lebanon
Androctonus crassicauda	Morocco
Androctonus crassicauda	Mauritania
Androctonus crassicauda	Oman
Androctonus crassicauda	Saudi Arabia
Androctonus crassicauda	Syrian Arab Republic
Androctonus crassicauda	Turkey
Androctonus crassicauda	Yemen
Androctonus crassicauda	Iran
Androctonus crassicauda	Qatar
Androctonus crassicauda	Tunisia
Androctonus dekeyseri	Mali
Androctonus dekeyseri	Mauritania
Androctonus dekeyseri	Senegal
Androctonus eburneus	Algeria
Androctonus finitimus	Panama
Androctonus gonneti	Western Sahara
Androctonus gonneti	Morocco
Androctonus gonneti	Algeria
Androctonus gonneti	Mauritania
Androctonus hoggarensis	Algeria
Androctonus hoggarensis	Niger
Androctonus liouvillei	Algeria
Androctonus liouvillei	Morocco
Androctonus maelfaiti	India
Androctonus maelfaiti	Morocco
Androctonus maroccanus	Mauritania
Androctonus maroccanus	Morocco
Androctonus mauritanicus	Morocco
Androctonus mauritanicus	Mauritania
Androctonus pallidus	Chad
Androctonus robustus	Panama
Androctonus santi	Niger
Androctonus sergenti	Morocco
Androctonus simonettai	Ethiopia
Androctonus tenuissimus	Egypt
Androctonus tigrai	Ethiopia
Androctonus togolensis	Togo
Androctonus aeneas	Tunisia
Anomalobuthus rickmersi	Uzbekistan
Anomalobuthus rickmersi	Kazakhstan
Anomalobuthus rickmersi	Turkmenistan
Anomalobuthus talebii	Iran (Islamic Republic of)
Anuroctonus phaiodactylus	Cuba
Anuroctonus phaiodactylus	Mexico
Anuroctonus phaiodactylus	United States
Anuroctonus pococki	Mexico
Anuroctonus pococki	United States
Aops oncodactylus	Australia
Apistobuthus pterygocercus	United Arab Emirates
Apistobuthus pterygocercus	Kuwait
Apistobuthus pterygocercus	Oman
Apistobuthus pterygocercus	Qatar
Apistobuthus pterygocercus	Saudi Arabia
Apistobuthus pterygocercus	Yemen
Apistobuthus susanae	Kuwait
Apistobuthus susanae	Iran (Islamic Republic of)
Australobuthus xerolimniorum	Australia
Auyantepuia aluku	French Guiana
Auyantepuia amapaensis	Brazil
Auyantepuia aurum	French Guiana
Auyantepuia royi	Brazil
Auyantepuia surinamensis	Suriname
Babycurus ansorgei	Angola
Babycurus ansorgei	Congo
Babycurus ansorgei	Democratic Republic of the Congo
Babycurus buettneri	Angola
Babycurus buettneri	Cameroon
Babycurus buettneri	Central African Republic
Babycurus buettneri	Congo
Babycurus buettneri	Democratic Republic of the Congo
Babycurus buettneri	Equatorial Guinea
Babycurus buettneri	Gabon
Babycurus buettneri	Ghana
Babycurus buettneri	Guinea
Babycurus buettneri	Niger
Babycurus buettneri	Nigeria
Babycurus buettneri	Senegal
Babycurus buettneri	Togo
Babycurus centrurimorphus	Rwanda
Babycurus centrurimorphus	United Republic of Tanzania
Babycurus centrurimorphus	Zambia
Babycurus centrurimorphus	Congo
Babycurus centrurimorphus	Democratic Republic of the Congo
Babycurus centrurimorphus	Equatorial Guinea
Babycurus centrurimorphus	Ghana
Babycurus centrurimorphus	Guinea
Babycurus dunlopi	Ethiopia
Barbaracurus exquisitus	Oman
Babycurus gigas	United Republic of Tanzania
Babycurus jacksoni	Kenya
Babycurus jacksoni	Namibia
Babycurus jacksoni	United Republic of Tanzania
Babycurus jacksoni	Uganda
Babycurus kirki	Senegal
Babycurus kirki	Guinea
Babycurus kirki	C?te d'Ivoire
Babycurus kirki	Togo
Babycurus kirki	Nigeria
Babycurus kirki	Cameroon
Babycurus kirki	Gabon
Babycurus kirki	Benin
Babycurus kirki	Cote d'Ivoire
Babycurus kirki	Ghana
Babycurus melanicus	Congo
Babycurus melanicus	Democratic Republic of the Congo
Babycurus melanicus	Gabon
Babycurus multisubaculeatus	Somalia
Babycurus pictus	Angola
Babycurus pictus	Kenya
Babycurus pictus	United Republic of Tanzania
Barbaracurus prudenti	Cameroon
Barbaracurus sofomarensis	Ethiopia
Babycurus solegladi	Sudan
Barbaracurus somalicus	Somalia
Barbaracurus subpunctatus	Ethiopia
Barbaracurus subpunctatus	Somalia
Babycurus taramassoi	Ethiopia
Babycurus taramassoi	Somalia
Barbaracurus ugartei	Gabon
Barbaracurus ugartei	Kenya
Barbaracurus ugartei	United Republic of Tanzania
Babycurus wituensis	Kenya
Babycurus wituensis	United Republic of Tanzania
Barbaracurus zambonellii	Eritrea
Barbaracurus zambonellii	Yemen
Baloorthochirus becvari	Panama
Balsateres cisnerosi	Mexico
Barbaracurus feti	Somalia
Belisarius ibericus	Spain
Belisarius xambeui	Spain
Belisarius xambeui	France
Belisarius xambeui	Italy
Bioculus caboensis	Mexico
Bioculus cerralvensis	Mexico
Bioculus comondae	Mexico
Bioculus cruzensis	Mexico
Bioculus parvulus	Mexico
Birulatus astartiae	Syrian Arab Republic
Birulatus haasi	Jordan
Birulatus israelensis	Israel
Birulatus jordanensis	Jordan
Bothriurus aguardente	Brazil
Bothriurus araguayae	Brazil
Bothriurus asper	Argentina
Bothriurus asper	Brazil
Bothriurus bertae	Argentina
Bothriurus bocki	Bolivia
Bothriurus bonariensis	Argentina
Bothriurus bonariensis	Brazil
Bothriurus bonariensis	Uruguay
Bothriurus buecherli	Uraguay
Bothriurus buecherli	Uruguay
Bothriurus burmeisteri	Argentina
Bothriurus burmeisteri	Chile
Bothriurus ceii	Argentina
Bothriurus cerradoensis	Brazil
Bothriurus chacoensis	Argentina
Bothriurus chacoensis	Bolivia
Bothriurus chacoensis	Paraguay
Bothriurus chilensis	Argentina
Bothriurus chilensis	Chile
Bothriurus chilensis	Ecuador
Bothriurus cordubensis	Argentina
Bothriurus coriaceus	Chile
Bothriurus delmari	Brazil
Bothriurus dumayi	Chile
Bothriurus flavidus	Argentina
Bothriurus guarani	Brazil
Bothriurus guarani	Paraguay
Bothriurus huincul	Argentina
Bothriurus huincul	Chile
Bothriurus illudens	Brazil
Bothriurus inermis	Bolivia
Bothriurus inermis	Brazil
Bothriurus inermis	Peru
Bothriurus jesuita	Argentina
Bothriurus jesuita	Brazil
Bothriurus jesuita	Paraguay
Bothriurus keyserlingi	Chile
Bothriurus maculatus	Bolivia
Bothriurus maculatus	Argentina
Bothriurus mochaensis	Chile
Bothriurus moojeni	Brazil
Bothriurus nendai	Argentina
Bothriurus noa	Argentina
Bothriurus olaen	Argentina
Bothriurus olaen	Bolivia
Bothriurus pampa	Argentina
Bothriurus patagonicus	Argentina
Bothriurus pichicuy	Chile
Bothriurus picunche	Chile
Bothriurus pora	Brazil
Bothriurus prospicuus	Argentina
Bothriurus rochai	Brazil
Bothriurus rochensis	Uruguay
Bothriurus rubescens	Brazil
Bothriurus sanctacrucis	Argentina
Bothriurus sanctacrucis	Chile
Bothriurus signatus	Argentina
Bothriurus signatus	Brazil
Bothriurus sooretamensis	Brazil
Bothriurus trivittatus	Bolivia
Bothriurus vachoni	Brazil
Bothriurus vittatus	Chile
Bothriurus voyati	Argentina
Bothriurus xingu	Brazil
Bothriurus ypsilon	Argentina
Brachistosternus aconcagua	Chile
Brachistosternus alienus	Argentina
Brachistosternus anandrovestigia	Peru
Brachistosternus andinus	Peru
Brachistosternus angustimanus	Argentina
Brachistosternus artigasi	Chile
Brachistosternus barrigai	Chile
Brachistosternus castroi	Argentina
Brachistosternus castroi	Chile
Brachistosternus cekalovici	Chile
Brachistosternus cepedai	Chile
Brachistosternus chango	Chile
Brachistosternus chilensis	Chile
Brachistosternus contisuyu	Peru
Brachistosternus coquimbo	Chile
Brachistosternus donosoi	Chile
Brachistosternus ehrenbergii	Chile
Brachistosternus ehrenbergii	Peru
Brachistosternus ferrugineus	Argentina
Brachistosternus ferrugineus	Bolivia
Brachistosternus ferrugineus	Paraguay
Brachistosternus galianoae	Bolivia
Brachistosternus gayi	Chile
Brachistosternus holmbergi	Argentina
Brachistosternus holmbergi	Peru
Brachistosternus intermedius	Argentina
Brachistosternus intermedius	Bolivia
Brachistosternus kamanchaca	Chile
Brachistosternus kovariki	Chile
Brachistosternus mattonii	Chile
Brachistosternus misti	Peru
Brachistosternus montanus	Argentina
Brachistosternus multidentatus	Argentina
Brachistosternus negrei	Chile
Brachistosternus ninapo	Peru
Brachistosternus ochoai	Chile
Brachistosternus paposo	Chile
Brachistosternus paulae	Argentina
Brachistosternus pegnai	Ecuador
Brachistosternus pegnai	Peru
Brachistosternus pentheri	Argentina
Brachistosternus perettii	Chile
Brachistosternus peruvianus	Peru
Brachistosternus philippii	Chile
Brachistosternus piacentinii	Bolivia
Brachistosternus piacentinii	Chile
Brachistosternus prendinii	Chile
Brachistosternus quiscapata	Chile
Brachistosternus quiscapata	Peru
Brachistosternus roigalsinai	Chile
Brachistosternus sciosciae	Chile
Brachistosternus simoneae	Brazil
Brachistosternus telteca	Argentina
Brachistosternus titicaca	Bolivia
Brachistosternus titicaca	Peru
Brachistosternus turpuq	Peru
Brachistosternus weyenberghi	Argentina
Brachistosternus zambrunoi	Argentina
Brandbergia haringtoni	Namibia
Brazilobothriurus pantanalensis	Brazil
Broteochactas cauaburi	Brazil
Broteochactas cocuyensis	Venezuela
Broteochactas danielleae	Brazil
Broteochactas danielleae	Guyana
Broteochactas gollmeri	Venezuela
Broteochactas manisapanensis	Venezuela
Broteochactas niemeyerae	Brazil
Broteochactas nitidus	Cuba
Broteochactas nitidus	Trinidad and Tobago
Broteochactas parimensis	Venezuela
Broteochactas porosus	Venezuela
Broteochactas porosus	French Guiana
Broteochactas scorzai	Venezuela
Broteochactas silves	Brazil
Broteochactas trezzii	Venezuela
Broteochactas venezuelensis	Venezuela
Broteochactas verneti	Venezuela
Broteochactas vestigialis	Venezuela
Brotheas amazonicus	Brazil
Brotheas amazonicus	Colombia
Brotheas amazonicus	Guyana
Brotheas bolivianus	Bolivia
Brotheas camposi	Colombia
Brotheas caramaschii	Brazil
Brotheas cataniapensis	Venezuela
Brotheas cristinae	Guyana
Brotheas cunucunumensis	Venezuela
Brotheas dasilvai	Venezuela
Brotheas gervaisii	French Guiana
Brotheas gervaisii	Suriname
Brotheas gervaisii	Brazil
Brotheas granimanus	Suriname
Brotheas granulatus	Brazil
Brotheas granulatus	French Guiana
Brotheas granulatus	Suriname
Brotheas granulatus	Suriname
Brotheas granulatus	Guyana
Brotheas henriquesi	Brazil
Brotheas humboldti	Venezuela
Brotheas jourdani	Brazil
Brotheas libinallyi	Venezuela
Brotheas lichyi	Venezuela
Brotheas mawarinumensis	Venezuela
Brotheas mingueti	Venezuela
Brotheas munozi	Venezuela
Brotheas ocamoi	Venezuela
Brotheas overali	Brazil
Brotheas paraensis	Brazil
Brotheas perezramirezi	Venezuela
Brotheas rionegroensis	Venezuela
Brotheas sanabriai	Venezuela
Brotheas silvestris	Brazil
Brotheas tapajos	Brazil
Brotheas wareipai	Venezuela
Brotheas wilmeri	Venezuela
Buthacus agarwali	India
Buthacus ahaggar	Algeria
Buthacus arenicola	Algeria
Buthacus arenicola	Libyan Arab Jamahiriya
Buthacus arenicola	Morocco
Buthacus arenicola	Tunisia
Buthacus armasi	Algeria
Buthacus birulai	Algeria
Trypanothacus buettikeri	Saudi Arabia
Buthacus clevai	Senegal
Buthacus elmenia	Algeria
Buthacus foleyi	Algeria
Buthacus foleyi	Libyan Arab Jamahiriya
Buthacus frontalis	Eritrea
Buthacus golovatchi	Chad
Buthacus occidentalis	Mauritania
Buthacus leptochelys	Algeria
Buthacus leptochelys	Egypt
Buthacus leptochelys	Israel
Buthacus leptochelys	Jordan
Buthacus leptochelys	Palestine
Buthacus leptochelys	Sudan
Buthacus leptochelys	Syrian Arab Republic
Buthacus leptochelys	Bahrain
Buthacus leptochelys	Chad
Buthacus leptochelys	Eritrea
Buthacus leptochelys	Ethiopia
Buthacus leptochelys	Iraq
Buthacus leptochelys	Kuwait
Buthacus leptochelys	Lebanon
Buthacus leptochelys	Libyan Arab Jamahiriya
Buthacus leptochelys	Morocco
Buthacus leptochelys	Niger
Buthacus leptochelys	Qatar
Buthacus leptochelys	Saudi Arabia
Buthacus leptochelys	Tunisia
Buthacus leptochelys	United Arab Emirates
Buthacus levyi	Egypt
Buthacus levyi	Israel
Buthacus leptochelys	Iran
Buthacus ziegleri	Morocco
Androctonus aleksandrplotkini	Mali
Buthacus nigerianus	Niger
Buthacus nigerianus	Nigeria
Buthacus nigroaculeatus	United Arab Emirates
Buthacus nigroaculeatus	Bahrain
Buthacus nigroaculeatus	Oman
Buthacus nigroaculeatus	Qatar
Buthacus nigroaculeatus	Saudi Arabia
Buthacus nitzani	Egypt
Buthacus occidentalis	Western Sahara
Buthacus pakistanensis	Pakistan
Buthacus pakistanensis	Panama
Buthacus samiae	Algeria
Buthacus spinatus	Algeria
Buthacus striffleri	Afghanistan
Buthacus tadmorensis	Israel
Buthacus tadmorensis	Syrian Arab Republic
Buthacus villiersi	Senegal
Buthacus williamsi	United Arab Emirates
Buthacus yotvatensis	Israel
Buthacus yotvatensis	Oman
Buthacus ziegleri	Algeria
Butheoloides annieae	Cote d'Ivoire
Butheoloides aymerichi	Morocco
Butheoloides charlotteae	Niger
Butheoloides charlotteae	Nigeria
Butheoloides cimrmani	Ghana
Butheoloides granulatus	Chad
Butheoloides hirsti	Sudan
Butheoloides littoralis	Morocco
Butheoloides maroccanus	Mauritania
Butheoloides maroccanus	Morocco
Butheoloides milloti	Mali
Butheoloides monodi	Senegal
Butheoloides nuer	Ethiopia
Butheoloides occidentalis	Morocco
Butheoloides polisi	Ethiopia
Butheoloides savanicola	Cameroon
Butheoloides schwendingeri	Algeria
Butheoloides slimanii	Morocco
Butheoloides wilsoni	Ghana
Butheoloides wilsoni	Burkina Faso
Butheolus andersoni	Djibouti
Butheolus andersoni	Sudan
Xenobuthus anthracinus	Saudi Arabia
Xenobuthus anthracinus	Yemen
Xenobuthus arabicus	Saudi Arabia
Butheolus gallagheri	Oman
Orthochirus pallidus	Oman
Orthochirus pallidus	United Arab Emirates
Butheolus thalassinus	Saudi Arabia
Butheolus thalassinus	Yemen
Butheolus villosus	Saudi Arabia
Buthiscus bicalcaratus	Algeria
Buthiscus bicalcaratus	Libyan Arab Jamahiriya
Buthiscus bicalcaratus	Tunisia
Buthoscorpio indicus	India
Stenochirus jinnahii	Panama
Buthoscorpio politus	India
Buthoscorpio rayalensis	India
Buthoscorpio sarasinorum	Sri Lanka
Buthoscorpio sarasinorum	India
Buthus adrianae	Egypt
Buthus albengai	Algeria
Buthus albengai	Morocco
Buthus amri	Jordan
Buthus atlantis	Western Sahara
Buthus atlantis	Morocco
Buthus aures	Algeria
Buthus awashensis	Ethiopia
Buthus barcaeus	Libyan Arab Jamahiriya
Buthus berberensis	Somalia
Buthus berberensis	Djibouti
Buthus berberensis	Eritrea
Buthus berberensis	Ethiopia
Buthus bonito	Morocco
Buthus boumalenii	Morocco
Buthus brignolii	Sudan
Buthus chambiensis	Tunisia
Buthus confluens	Morocco
Buthus draa	Morocco
Buthus dunlopi	Tunisia
Buthus egyptiensis	Egypt
Buthus elhennawyi	Niger
Buthus elhennawyi	Senegal
Buthus elizabethae	Guinea
Buthus elizabethae	Senegal
Buthus elmoutaouakili	Morocco
Buthus elongatus	Spain
Buthus gabani	Portugal
Buthus hassanini	Chad
Buthus ibericus	Spain
Buthus ibericus	Portugal
Gint insolitus	Somalia
Buthus intermedius	Yemen
Buthus intumescens	Egypt
Buthus intumescens	Israel
Buthus israelis	Israel
Buthus israelis	Palestine
Buthus israelis	Egypt
Buthus jianxinae	Sudan
Buthus kunti	Cyprus
Buthus lienhardi	Morocco
Buthus lourencoi	Libyan Arab Jamahiriya
Buthus malhommei	Morocco
Buthus manchego	Spain
Buthus mardochei	Morocco
Buthus mariefranceae	Morocco
Buthus maroccanus	Morocco
Buthus montanus	Spain
Buthus nabataeus	Jordan
Buthus occidentalis	Mauritania
Buthus occitanus	Albania
Buthus occitanus	Algeria
Buthus occitanus	Spain
Buthus occitanus	France
Buthus occitanus	Greece
Buthus occitanus	Israel
Buthus occitanus	Italy
Buthus occitanus	Morocco
Buthus occitanus	Portugal
Buthus occitanus	Tunisia
Buthus occitanus	Turkey
Buthus orientalis	Egypt
Buthus oudjanii	Morocco
Buthus paris	Algeria
Buthus paris	Morocco
Buthus paris	Tunisia
Buthus parroti	Morocco
Buthus pococki	Somalia
Buthus prudenti	Cameroon
Buthus pusillus	Algeria
Buthus rochati	Morocco
Buthus somalilandus	Somalia
Buthus tassili	Algeria
Buthus trinacrius	Italy
Buthus tunetanus	Algeria
Buthus tunetanus	Egypt
Buthus tunetanus	Ethiopia
Buthus tunetanus	Libyan Arab Jamahiriya
Buthus tunetanus	Tunisia
Buthus yemenensis	Yemen
Buthus zeylensis	Somalia
Calchas anlasi	Iraq
Calchas anlasi	Turkey
Calchas birulai	Iraq
Calchas birulai	Turkey
Calchas kosswigi	Turkey
Calchas nordmanni	Turkey
Caraboctonus keyserlingi	Chile
Caraboctonus keyserlingi	Peru
Catalinia andreas	Mexico
Catalinia andreas	United States
Catalinia ayreyi	United States
Catalinia castanea	United States
Catalinia minima	United States
Catalinia thompsoni	United States
Cazierius granulosus	Cuba
Cazierius gundlachii	Cuba
Cazierius gundlachii	Haiti
Cazierius gundlachii	Jamaica
Cazierius neibae	Dominican Republic
Cazierius politus	Dominican Republic
Cazierius politus	Haiti
Cazierius alayoni	United States
Cazierius asper	Cuba
Cazierius chryseus	Cuba
Cazierius garridoi	Puerto Rico
Cazierius paradoxus	Cuba
Cazierius parvus	Cuba
Cazierius torrei	Cuba
Centromachetes obscurus	Chile
Centromachetes pocockii	Chile
Centromachetes titschaki	Chile
Centruroides alayoni	Dominican Republic
Centruroides anchorellus	Cuba
Centruroides arctimanus	Cuba
Centruroides baergi	Mexico
Centruroides balsasensis	Mexico
Centruroides bani	Dominican Republic
Centruroides bani	Puerto Rico
Centruroides baracoae	Cuba
Centruroides barbudensis	Netherlands Antilles
Centruroides barbudensis	Antigua and Barbuda
Centruroides barbudensis	Martinique
Centruroides barbudensis	Guadeloupe
Centruroides barbudensis	Anguilla
Centruroides barbudensis	Saba
Centruroides barbudensis	Saint-Eustache
Centruroides barbudensis	Saint Martin
Centruroides barbudensis	Saint Barthelemy
Centruroides bertholdii	Mexico
Centruroides bicolor	Costa Rica
Centruroides bicolor	Panama
Centruroides bonito	Mexico
Centruroides caral	Guatemala
Centruroides caribbeanus	Mexico
Centruroides chamela	Mexico
Centruroides chamulaensis	Mexico
Centruroides chiapanensis	Mexico
Centruroides edwardsii	Colombia
Centruroides edwardsii	Costa Rica
Centruroides edwardsii	Ecuador
Centruroides edwardsii	Guatemala
Centruroides edwardsii	Honduras
Centruroides edwardsii	Mexico
Centruroides edwardsii	Nicaragua
Centruroides edwardsii	Panama
Centruroides edwardsii	El Salvador
Centruroides edwardsii	United States
Centruroides elegans	Mexico
Centruroides elegans	United States
Centruroides exilicauda	Mexico
Centruroides exilicauda	United States
Centruroides exilimanus	Honduras
Centruroides exsul	Ecuador
Centruroides fallassisimus	Guatemala
Centruroides fallassisimus	Honduras
Centruroides farri	Jamaica
Centruroides flavopictus	Mexico
Centruroides franckei	Mexico
Centruroides fulvipes	Mexico
Centruroides fulvipes	United States
Centruroides galano	Cuba
Centruroides gracilis	United Arab Emirates
Centruroides gracilis	Bahamas
Centruroides gracilis	Belize
Centruroides gracilis	Colombia
Centruroides gracilis	Costa Rica
Centruroides gracilis	Cuba
Centruroides gracilis	Ecuador
Centruroides gracilis	French Guiana
Centruroides gracilis	Guatemala
Centruroides gracilis	Guyana
Centruroides gracilis	Honduras
Centruroides gracilis	Jamaica
Centruroides gracilis	Kiribati
Centruroides gracilis	Cayman Islands
Centruroides gracilis	Mexico
Centruroides gracilis	Nicaragua
Centruroides gracilis	Panama
Centruroides gracilis	Suriname
Centruroides gracilis	El Salvador
Centruroides gracilis	United States
Centruroides gracilis	Venezuela
Centruroides gracilis	British Virgin Islands
Centruroides gracilis	Canary Islands
Centruroides granosus	Nicaragua
Centruroides granosus	Panama
Centruroides griseus	Puerto Rico
Centruroides griseus	United States
Centruroides griseus	British Virgin Islands
Centruroides griseus	United States Virgin Islands
Centruroides griseus	Netherlands Antilles
Centruroides guanensis	Bahamas
Centruroides guanensis	Cuba
Centruroides guanensis	United States
Centruroides hentzi	Bahamas
Centruroides hentzi	United States
Centruroides hirsuticauda	El Salvador
Centruroides hirsuticauda	Honduras
Centruroides hirsutipalpus	Mexico
Centruroides hoffmanni	Mexico
Centruroides huichol	Mexico
Centruroides infamatus	Mexico
Centruroides insulanus	Cuba
Centruroides insulanus	Jamaica
Centruroides ixil	Guatemala
Centruroides jaragua	Dominican Republic
Centruroides jorgeorum	Puerto Rico
Centruroides koesteri	Costa Rica
Centruroides koesteri	Nicaragua
Centruroides lauriadnae	Mexico
Centruroides limbatus	Costa Rica
Centruroides limbatus	Honduras
Centruroides limbatus	Nicaragua
Centruroides limbatus	Panama
Centruroides limpidus	Mexico
Centruroides luceorum	Haiti
Centruroides luceorum	United States
Centruroides lucidus	Dominican Republic
Cazierius	Nicaragua
Centruroides marcanoi	Dominican Republic
Centruroides marcanoi	Haiti
Centruroides margaritatus	Colombia
Centruroides margaritatus	Costa Rica
Centruroides margaritatus	Cuba
Centruroides margaritatus	Ecuador
Centruroides margaritatus	Guatemala
Centruroides margaritatus	Honduras
Centruroides margaritatus	Jamaica
Centruroides margaritatus	Mexico
Centruroides margaritatus	Nicaragua
Centruroides margaritatus	Panama
Centruroides margaritatus	El Salvador
Centruroides margaritatus	Argentina
Centruroides margaritatus	Bolivia
Centruroides margaritatus	Brazil
Centruroides margaritatus	Chile
Centruroides margaritatus	Netherlands Antilles
Centruroides mascota	Mexico
Centruroides meisei	Mexico
Centruroides melanodactylus	Cuba
Centruroides navarroi	Cuba
Centruroides nigrescens	Honduras
Centruroides nigrescens	Mexico
Centruroides nigrimanus	Mexico
Centruroides nigrimanus	Honduras
Centruroides nigropunctatus	Cuba
Centruroides nigrovariatus	Mexico
Centruroides nitidus	Dominican Republic
Centruroides nitidus	Haiti
Centruroides nitidus	Puerto Rico
Centruroides noxius	Mexico
Centruroides ochraceus	Guatemala
Centruroides ochraceus	Mexico
Centruroides orizaba	Mexico
Centruroides ornatus	Mexico
Centruroides pallidiceps	Mexico
Centruroides panamensis	Panama
Centruroides platnicki	Bahamas
Centruroides pococki	Netherlands Antilles
Centruroides pococki	Dominica
Centruroides polito	Cuba
Centruroides possanii	Mexico
Centruroides rileyi	Mexico
Centruroides robertoi	Cuba
Centruroides rodolfoi	Mexico
Centruroides sanandres	Colombia
Centruroides sasae	Puerto Rico
Centruroides schmidti	Belize
Centruroides schmidti	Costa Rica
Centruroides schmidti	Guatemala
Centruroides schmidti	Honduras
Centruroides schmidti	Mexico
Centruroides sculpturatus	United Arab Emirates
Centruroides sculpturatus	Mexico
Centruroides sculpturatus	United States
Centruroides serrano	Mexico
Centruroides simplex	Netherlands Antilles
Centruroides sissomi	Mexico
Centruroides spectatus	Cuba
Centruroides stockwelli	Cuba
Centruroides suffusus	Mexico
Centruroides tapachulaensis	Guatemala
Centruroides tapachulaensis	Mexico
Centruroides tecomanus	Mexico
Centruroides testaceus	Netherlands Antilles
Centruroides testaceus	Aruba
Centruroides testaceus	Haiti
Centruroides testaceus	United States
Centruroides testaceus	Venezuela
Centruroides thorellii	Guatemala
Centruroides thorellii	Mexico
Centruroides thorelliii	Guatemala
Centruroides thorelliii	Honduras
Centruroides thorelliii	Mexico
Centruroides tuxtla	Mexico
Centruroides underwoodi	Jamaica
Centruroides villegasi	Mexico
Centruroides vittatus	Bahamas
Centruroides vittatus	Belize
Centruroides vittatus	China
Centruroides vittatus	Costa Rica
Centruroides vittatus	Mexico
Centruroides vittatus	United States
Cercophonius granulosus	Australia
Phoniocercus sanmartini	India
Cercophonius kershawi	Australia
Cercophonius michaelseni	Australia
Cercophonius queenslandae	Australia
Cercophonius squama	Australia
Cercophonius squama	Papua New Guinea
Cercophonius squama	Russia
Cercophonius squama	Vanuatu
Cercophonius squama	South Africa
Cercophonius sulcatus	Argentina
Cercophonius sulcatus	Australia
Chactas adornellae	Peru
Chactas aequinoctialis	Colombia
Chactas alarconi	Venezuela
Chactas barbacoensis	Venezuela
Chactas barravierai	Colombia
Chactas braziliensis	Brazil
Chactas braziliensis	Colombia
Chactas brevicaudatus	Colombia
Chactas brownelli	Colombia
Chactas campoeliasensis	Venezuela
Chactas chabasquensis	Venezuela
Chactas choroniensis	Venezuela
Chactas exsul	Costa Rica
Chactas exsul	Panama
Chactas ferruginosus	Venezuela
Chactas gansi	Venezuela
Chactas gestroi	Venezuela
Chactas granulosus	Venezuela
Chactas guinandcortesi	Venezuela
Chactas hatilloensis	Venezuela
Chactas hauseri	Colombia
Chactas interpuncta	Venezuela
Chactas iutensis	Venezuela
Chactas karschii	Venezuela
Chactas karschii	Colombia
Chactas keyserlingii	Colombia
Chactas koepckei	Peru
Chactas laevipes	Venezuela
Chactas latuffi	Venezuela
Chactas lepturus	Colombia
Chactas mahnerti	Ecuador
Chactas maimirensis	Venezuela
Chactas major	Colombia
Chactas marinae	Venezuela
Chactas mauriesi	Colombia
Chactas moreti	Ecuador
Chactas oxfordi	Colombia
Chactas ozendai	Colombia
Chactas platillonensis	Venezuela
Chactas raymondhansi	Colombia
Chactas raymondhansi	Trinidad and Tobago
Chactas reticulatus	Colombia
Chactas rogelioi	Venezuela
Chactas rubrolineatus	Brazil
Chactas scabrimanus	Colombia
Chactas setosus	Venezuela
Chactas simonii	Venezuela
Chactas tumaquensis	Venezuela
Chactas turguaensis	Venezuela
Chactas vanbenedenii	Colombia
Chactas venegasi	Venezuela
Chactas viloriai	Venezuela
Chactas yaupi	Ecuador
Chactas yupai	Venezuela
Chactopsis amazonica	Brazil
Chactopsis barajuri	Venezuela
Chactopsis buhrnheimi	Brazil
Chactopsis chullachaqui	Peru
Chactopsis curupira	Brazil
Chactopsis insignis	Brazil
Chactopsis insignis	Peru
Chactopsis siapaensis	Venezuela
Chactopsis sujirima	Brazil
Chactopsis sujirima	Venezuela
Chactopsoides anduzei	Colombia
Chactopsoides anduzei	Venezuela
Chactopsoides gonzalezspongai	Venezuela
Chactopsoides marahuacaensis	Venezuela
Chactopsoides yanomami	Brazil
Chaerilus agilis	Malaysia
Chaerilus alberti	Malaysia
Chaerilus andamanensis	India
Chaerilus annapurna	Nepal
Chaerilus assamensis	China
Chaerilus assamensis	India
Chaerilus borneensis	Indonesia
Chaerilus borneensis	Malaysia
Chaerilus cavernicola	Indonesia
Chaerilus cavernicola	Malaysia
Chaerilus celebensis	Indonesia
Chaerilus celebensis	Malaysia
Chaerilus celebensis	Philippines
Chaerilus celebensis	Thailand
Chaerilus ceylonensis	Sri Lanka
Chaerilus chapmani	Malaysia
Chaerilus chapmani	Philippines
Chaerilus chubluk	Viet Nam
Chaerilus cimrmani	Thailand
Chaerilus conchiformus	China
Chaerilus granulatus	Viet Nam
Chaerilus hofereki	Viet Nam
Chaerilus honba	Viet Nam
Chaerilus insignis	India
Chaerilus julietteae	Viet Nam
Chaerilus kampuchea	Cambodia
Chaerilus kautti	Thailand
Chaerilus laevimanus	Indonesia
Chaerilus laevimanus	Malaysia
Chaerilus laoticus	Lao People's Democratic Republic
Chaerilus longimanus	Viet Nam
Chaerilus mainlingensis	China
Chaerilus majkusi	Malaysia
Chaerilus neradorum	Thailand
Chaerilus ojangureni	Malaysia
Chaerilus pathom	Viet Nam
Chaerilus petrzelkai	Viet Nam
Chaerilus philippinus	Philippines
Chaerilus pictus	Bangladesh
Chaerilus pictus	China
Chaerilus pictus	India
Chaerilus pseudoconchiformus	China
Chaerilus pulcherrimus	Lao People's Democratic Republic
Chaerilus rectimanus	Malaysia
Chaerilus robinsoni	Malaysia
Chaerilus robinsoni	Indonesia
Chaerilus sabinae	Indonesia
Chaerilus seiteri	Philippines
Chaerilus sejnai	Malaysia
Chaerilus solegladi	Indonesia
Chaerilus solegladi	Malaysia
Chaerilus spinatus	Indonesia
Chaerilus stockmannorum	Thailand
Chaerilus telnovi	Indonesia
Chaerilus terueli	Viet Nam
Chaerilus tessellatus	China
Chaerilus thai	Thailand
Chaerilus tichyi	Malaysia
Chaerilus tricostatus	China
Chaerilus tricostatus	India
Chaerilus truncatus	India
Chaerilus truncatus	Nepal
Chaerilus tryznai	China
Chaerilus variegatus	Indonesia
Chaerilus variegatus	Malaysia
Chaerilus vietnamicus	Viet Nam
Chaerilus wrzecionkoi	China
Chaneke aliciae	Mexico
Chaneke fogoso	Mexico
Charmus brignolii	India
Charmus indicus	India
Charmus laneus	Sri Lanka
Charmus minor	Sri Lanka
Charmus sinhagadensis	India
Cheloctonus anthracinus	South Africa
Cheloctonus crassimanus	South Africa
Cheloctonus crassimanus	Lesotho
Cheloctonus glaber	South Africa
Cheloctonus intermedius	South Africa
Cheloctonus jonesii	Swaziland
Cheloctonus jonesii	South Africa
Cheloctonus jonesii	Lesotho
Cheloctonus jonesii	Mozambique
Cheloctonus jonesii	Zimbabwe
Chersonesometrus bastawadei	India
Chersonesometrus beccaloniae	India
Chersonesometrus nathanorum	India
Chersonesometrus shivashankari	India
Chihuahuanus bilineatus	Mexico
Chihuahuanus cazieri	Mexico
Chihuahuanus coahuilae	Mexico
Chihuahuanus coahuilae	United States
Chihuahuanus crassimanus	Mexico
Chihuahuanus crassimanus	United States
Chihuahuanus glabrimanus	Mexico
Chihuahuanus globosus	Mexico
Chihuahuanus globosus	United States
Chihuahuanus kovariki	Mexico
Chihuahuanus russelli	Mexico
Chihuahuanus russelli	United States
Chiromachetes fergusoni	India
Chiromachetes tirupati	India
Chiromachus ochropus	Mauritius
Chiromachus ochropus	Madagascar
Chiromachus ochropus	Seychelles
Chiromachus ochropus	United Republic of Tanzania
Cicileiurus monticola	Morocco
Cicileus cloudsleythompsoni	Niger
Cicileus exilis	Algeria
Compsobuthus abyssinicus	Djibouti
Compsobuthus abyssinicus	Eritrea
Compsobuthus abyssinicus	Ethiopia
Compsobuthus abyssinicus	Somalia
Compsobuthus acutecarinatus	Oman
Compsobuthus acutecarinatus	Yemen
Compsobuthus afghanus	Afghanistan
Compsobuthus andresi	India
Compsobuthus arabicus	Oman
Compsobuthus arabicus	Kuwait
Compsobuthus arabicus	Qatar
Compsobuthus arabicus	Saudi Arabia
Compsobuthus arabicus	United Arab Emirates
Compsobuthus atrostriatus	India
Compsobuthus atrostriatus	Pakistan
Compsobuthus berlandi	Algeria
Compsobuthus berlandi	Mauritania
Compsobuthus berlandi	Morocco
Compsobuthus birulai	United Arab Emirates
Compsobuthus boucheti	Chad
Compsobuthus brevimanus	Yemen
Compsobuthus carmelitis	Israel
Compsobuthus carmelitis	Jordan
Compsobuthus carmelitis	Syrian Arab Republic
Compsobuthus egyptiensis	Egypt
Compsobuthus eritreaensis	Eritrea
Compsobuthus garyi	Iran (Islamic Republic of)
Compsobuthus humaae	Panama
Compsobuthus jakesi	Iran
Compsobuthus jakesi	Iraq
Compsobuthus jordanensis	Jordan
Compsobuthus jordanensis	Syrian Arab Republic
Compsobuthus kabateki	Egypt
Sassanidotus gracilis	Iran (Islamic Republic of)
Compsobuthus kaftani	Iran (Islamic Republic of)
Compsobuthus klaptoczi	Libyan Arab Jamahiriya
Compsobuthus krali	Yemen
Compsobuthus levyi	Israel
Compsobuthus levyi	Jordan
Compsobuthus longipalpis	Israel
Compsobuthus longipalpis	Syrian Arab Republic
Compsobuthus longipalpis	Jordan
Compsobuthus longipalpis	Saudi Arabia
Compsobuthus longipalpis	Egypt
Compsobuthus maidensis	Somalia
Compsobuthus maindroni	Ethiopia
Compsobuthus maindroni	Oman
Compsobuthus maindroni	Somalia
Compsobuthus maindroni	United Arab Emirates
Compsobuthus maindroni	Yemen
Compsobuthus manzonii	Yemen
Compsobuthus manzonii	Saudi Arabia
Compsobuthus matthiesseni	Oman
Compsobuthus matthiesseni	Turkey
Compsobuthus matthiesseni	Iran
Compsobuthus matthiesseni	Iraq
Compsobuthus matthiesseni	Syrian Arab Republic
Compsobuthus nematodactylus	Oman
Compsobuthus pakistanus	Panama
Compsobuthus pallidus	Saudi Arabia
Compsobuthus pallidus	Kuwait
Compsobuthus persicus	Iran (Islamic Republic of)
Compsobuthus petriolii	Iran (Islamic Republic of)
Compsobuthus plutenkoi	Iran (Islamic Republic of)
Compsobuthus polisi	Oman
Compsobuthus rugosulus	Afghanistan
Compsobuthus rugosulus	India
Compsobuthus rugosulus	Iran
Compsobuthus rugosulus	Pakistan
Compsobuthus schmiedeknechti	Israel
Compsobuthus schmiedeknechti	Jordan
Compsobuthus schmiedeknechti	Lebanon
Compsobuthus schmiedeknechti	Palestine
Compsobuthus schmiedeknechti	Syrian Arab Republic
Compsobuthus schmiedeknechti	Turkey
Compsobuthus seicherti	Sudan
Compsobuthus setosus	Saudi Arabia
Compsobuthus setosus	United Arab Emirates
Compsobuthus simoni	Niger
Compsobuthus sindicus	Panama
Compsobuthus somalilandus	Somalia
Compsobuthus tassili	Algeria
Compsobuthus tofti	Afghanistan
Compsobuthus tombouctou	Mali
Compsobuthus vachoni	Yemen
Compsobuthus werneri	Egypt
Compsobuthus werneri	Israel
Compsobuthus werneri	Syrian Arab Republic
Compsobuthus werneri	Burkina Faso
Compsobuthus werneri	Chad
Compsobuthus werneri	Ethiopia
Compsobuthus werneri	Niger
Compsobuthus werneri	Somalia
Compsobuthus werneri	Sudan
Compsobuthus matthiesseni	Morocco
Congobuthus fagei	Congo
Cryptoiclus rodriguezi	Cuba
Darchenia bernadettae	Mexico
Darchenia bernadettae	Cameroon
Darchenia bernadettae	Gabon
Scorpiops grandjeani	Malaysia
Deccanometrus phipsoni	India
Didymocentrus armasi	Cuba
Didymocentrus hasethi	Netherlands Antilles
Didymocentrus hasethi	Mexico
Didymocentrus hummelincki	Netherlands Antilles
Didymocentrus jaumei	Cuba
Didymocentrus krausi	Costa Rica
Didymocentrus krausi	Honduras
Didymocentrus krausi	Nicaragua
Didymocentrus krausi	El Salvador
Didymocentrus lesueurii	Saint Lucia
Didymocentrus lesueurii	Martinique
Didymocentrus lesueurii	Netherlands Antilles
Didymocentrus martinicae	Martinique
Didymocentrus minor	Netherlands Antilles
Didymocentrus nitidus	Nicaragua
Didymocentrus sanfelipensis	Cuba
Didymocentrus trinitarius	Cuba
Didymocentrus waeringi	Grenada
Diplocentrus actun	Mexico
Diplocentrus anophthalmus	Mexico
Diplocentrus bellator	Mexico
Diplocentrus bereai	Mexico
Diplocentrus bicolor	Mexico
Diplocentrus chiapasensis	Mexico
Diplocentrus chol	Guatemala
Diplocentrus chol	Mexico
Diplocentrus churumuco	Mexico
Diplocentrus coddingtoni	Honduras
Diplocentrus colwelli	Mexico
Diplocentrus coylei	Mexico
Diplocentrus cozumel	Mexico
Diplocentrus cueva	Mexico
Diplocentrus diablo	Mexico
Diplocentrus diablo	United States
Diplocentrus duende	Mexico
Diplocentrus ferrugineus	Mexico
Diplocentrus formosus	Mexico
Diplocentrus franckei	Mexico
Diplocentrus gertschi	Mexico
Diplocentrus gladiator	Mexico
Diplocentrus hoffmanni	Mexico
Diplocentrus insularis	Honduras
Diplocentrus jaca	Mexico
Diplocentrus keyserlingii	Mexico
Diplocentrus kraepelini	Mexico
Diplocentrus lachua	Guatemala
Diplocentrus landelinoi	Guatemala
Diplocentrus lindo	Mexico
Diplocentrus lindo	Turkey
Diplocentrus lindo	United States
Diplocentrus longimanus	Mexico
Diplocentrus lourencoi	Honduras
Diplocentrus lucidus	Mexico
Diplocentrus lucidus	United States
Diplocentrus lucidus	Belize
Diplocentrus luisae	Mexico
Diplocentrus majahuensis	Mexico
Diplocentrus maya	Guatemala
Diplocentrus maya	Belize
Diplocentrus melici	Mexico
Diplocentrus mexicanus	Mexico
Diplocentrus mitchelli	Mexico
Diplocentrus mitlae	Mexico
Diplocentrus montecristo	Mexico
Diplocentrus motagua	Guatemala
Diplocentrus ochoterenai	Mexico
Diplocentrus ornatus	Belize
Diplocentrus oxlajujbaktun	Guatemala
Diplocentrus peloncillensis	Mexico
Diplocentrus peloncillensis	United States
Diplocentrus perezi	Mexico
Diplocentrus popti	Guatemala
Diplocentrus rectimanus	Mexico
Diplocentrus reddelli	Mexico
Diplocentrus roo	Mexico
Diplocentrus sagittipalpus	Mexico
Diplocentrus santiagoi	Honduras
Diplocentrus silanesi	Mexico
Diplocentrus sinaan	Mexico
Diplocentrus sissomi	Mexico
Diplocentrus spitzeri	Mexico
Diplocentrus spitzeri	United States
Diplocentrus steeleae	Mexico
Diplocentrus steeleae	United States
Diplocentrus taibeli	Mexico
Diplocentrus taibeli	Belize
Diplocentrus taibeli	Guatemala
Diplocentrus tehuacanus	Mexico
Diplocentrus tehuano	Mexico
Diplocentrus tenango	Mexico
Diplocentrus whitei	Mexico
Diplocentrus whitei	United States
Diplocentrus williamsi	Mexico
Diplocentrus zacatecanus	Mexico
Egyptobuthus vaissadei	Egypt
Scorpiops alexandreanneorum	Lao People's Democratic Republic
Scorpiops asthenurus	Bhutan
Scorpiops asthenurus	Burma
Scorpiops asthenurus	China
Scorpiops asthenurus	India
Scorpiops beccaloniae	Burma
Scorpiops bhutanensis	Bhutan
Scorpiops binghamii	Burma
Scorpiops binghamii	Thailand
Scorpiops cavernicola	Viet Nam
Scorpiops dakrong	Viet Nam
Scorpiops kaftani	Viet Nam
Scorpiops kamengensis	China
Scorpiops kamengensis	India
Scorpiops karschi	China
Scorpiops kubani	China
Scorpiops kubani	Lao People's Democratic Republic
Scorpiops longimanus	Bangladesh
Scorpiops longimanus	Burma
Scorpiops longimanus	India
Scorpiops montanus	India
Scorpiops montanus	Pakistan
Scorpiops neradi	Thailand
Scorpiops novaki	China
Scorpiops problematicus	Thailand
Scorpiops puerensis	China
Scorpiops sejnai	Viet Nam
Scorpiops shidian	China
Scorpiops thaomischorum	Viet Nam
Scorpiops vachoni	China
Scorpiops validus	China
Scorpiops xui	China
Scorpiops yangi	China
Euscorpius alpha	Switzerland
Euscorpius alpha	Italy
Euscorpius altadonnai	Italy
Euscorpius amorgensis	Greece
Euscorpius aquilejensis	Croatia
Euscorpius aquilejensis	Italy
Euscorpius aquilejensis	Slovenia
Euscorpius aquilejensis	Holy See (Vatican City)
Euscorpius aquilejensis	San Marino
Euscorpius arikani	Turkey
Euscorpius avcii	Greece
Euscorpius avcii	Turkey
Euscorpius balearicus	Spain
Euscorpius beroni	Albania
Euscorpius biokovensis	Bosnia and Herzegovina
Euscorpius biokovensis	Croatia
Euscorpius birulai	Greece
Euscorpius bonacinai	Albania
Euscorpius calabriae	Italy
Euscorpius candiota	Greece
Euscorpius canestrinii	Italy
Euscorpius carpathicus	France
Euscorpius carpathicus	Greece
Euscorpius carpathicus	Croatia
Euscorpius carpathicus	Italy
Euscorpius carpathicus	Romania
Euscorpius carpathicus	Serbia
Euscorpius carpathicus	Slovenia
Euscorpius carpathicus	Tunisia
Euscorpius carpathicus	Turkey
Euscorpius celanus	Italy
Euscorpius ciliciensis	Turkey
Euscorpius concinnus	France
Euscorpius concinnus	Italy
Euscorpius corcyraeus	Greece
Euscorpius croaticus	Croatia
Euscorpius croaticus	The former Yugoslav Republic of Macedonia
Euscorpius curcici	Greece
Euscorpius deltshevi	Bulgaria
Euscorpius deltshevi	Serbia
Euscorpius drenskii	Bulgaria
Euscorpius erymanthius	Greece
Euscorpius eskisehirensis	Turkey
Euscorpius feti	Albania
Euscorpius feti	Bosnia and Herzegovina
Euscorpius feti	Bulgaria
Euscorpius feti	Greece
Euscorpius feti	Croatia
Euscorpius feti	Montenegro
Euscorpius feti	The former Yugoslav Republic of Macedonia
Euscorpius feti	Romania
Euscorpius feti	Serbia
Euscorpius flavicaudis	Algeria
Euscorpius flavicaudis	Brazil
Euscorpius flavicaudis	France
Euscorpius flavicaudis	Italy
Euscorpius flavicaudis	Spain
Euscorpius flavicaudis	Tunisia
Euscorpius flavicaudis	United Kingdom
Euscorpius flavicaudis	Uruguay
Euscorpius gamma	Austria
Euscorpius gamma	Croatia
Euscorpius gamma	Italy
Euscorpius gamma	Slovenia
Euscorpius garganicus	Italy
Euscorpius germanus	Switzerland
Euscorpius germanus	Austria
Euscorpius germanus	Italy
Euscorpius germanus	Slovenia
Euscorpius giachinoi	Greece
Euscorpius gocmeni	Turkey
Euscorpius hadzii	Albania
Euscorpius hadzii	Bosnia and Herzegovina
Euscorpius hadzii	Bulgaria
Euscorpius hadzii	Croatia
Euscorpius hadzii	Montenegro
Euscorpius hadzii	The former Yugoslav Republic of Macedonia
Euscorpius hadzii	Serbia
Euscorpius hadzii	Greece
Euscorpius hakani	Turkey
Euscorpius honazicus	Turkey
Euscorpius hyblaeus	Italy
Euscorpius idaeus	Turkey
Euscorpius italicus	Albania
Euscorpius italicus	Austria
Euscorpius italicus	Belgium
Euscorpius italicus	Switzerland
Euscorpius italicus	Germany
Euscorpius italicus	France
Euscorpius italicus	Georgia
Euscorpius italicus	Greece
Euscorpius italicus	Croatia
Euscorpius italicus	Italy
Euscorpius italicus	Monaco
Euscorpius italicus	Montenegro
Euscorpius italicus	Russia
Euscorpius italicus	Slovenia
Euscorpius italicus	Turkey
Euscorpius italicus	Switzerland
Euscorpius italicus	Algeria
Euscorpius italicus	Cyprus
Euscorpius italicus	Iraq
Euscorpius italicus	Morocco
Euscorpius italicus	Romania
Euscorpius italicus	The former Yugoslav Republic of Macedonia
Euscorpius italicus	Tunisia
Euscorpius italicus	Yemen
Euscorpius janstai	The former Yugoslav Republic of Macedonia
Euscorpius kabateki	Greece
Euscorpius kinzelbachi	Greece
Euscorpius koci	Turkey
Euscorpius koschewnikowi	Greece
Euscorpius kritscheri	Greece
Euscorpius lesbiacus	Greece
Euscorpius lycius	Turkey
Euscorpius mingrelicus	Georgia
Euscorpius mingrelicus	Russia
Euscorpius mingrelicus	Turkey
Euscorpius mylonasi	Greece
Euscorpius naupliensis	Greece
Euscorpius oglasae	Italy
Euscorpius ossae	Greece
Euscorpius parthenopeius	Italy
Euscorpius popovi	Bulgaria
Euscorpius popovi	Greece
Euscorpius rahsenae	Turkey
Euscorpius sadileki	Serbia
Euscorpius salentinus	Italy
Euscorpius scaber	Greece
Euscorpius scaber	The former Yugoslav Republic of Macedonia
Euscorpius scheraboni	Greece
Euscorpius sicanus	Greece
Euscorpius sicanus	Croatia
Euscorpius sicanus	Italy
Euscorpius sicanus	Malta
Euscorpius sicanus	Tunisia
Euscorpius sicanus	Portugal
Euscorpius solegladi	Bulgaria
Euscorpius solegladi	Greece
Euscorpius stahlavskyi	Greece
Euscorpius sultanensis	Turkey
Euscorpius tauricus	Greece
Euscorpius tauricus	Turkey
Euscorpius tauricus	Ukraine
Euscorpius tergestinus	Austria
Euscorpius tergestinus	France
Euscorpius tergestinus	Croatia
Euscorpius tergestinus	Italy
Euscorpius tergestinus	Slovenia
Euscorpius tergestinus	Czech Republic
Euscorpius thracicus	Bulgaria
Euscorpius thracicus	France
Euscorpius thracicus	Greece
Euscorpius thracicus	Croatia
Euscorpius vailatii	Greece
Euscorpius vignai	Greece
Euscorpius yagmuri	Greece
Femtobuthus shutuae	Oman
Fetilinia dentator	Pakistan
Franckeus kochi	Mexico
Franckeus minckleyi	Mexico
Franckeus nitidulus	Mexico
Franckeus peninsularis	Mexico
Franckeus platnicki	Mexico
Franckeus rubrimanus	Mexico
Gertschius agilis	United States
Gertschius agilis	Mexico
Gertschius crassicorpus	Mexico
Gigantometrus swammerdami	India
Gigantometrus swammerdami	Sri Lanka
Gint banfasae	Somalia
Gint calviceps	Somalia
Gint childsi	Kenya
Gint gaitako	Ethiopia
Gint gaitako	Somalia
Graemeloweus glimmei	United States
Graemeloweus iviei	United States
Graemeloweus maidu	United States
Grosphus ankarafantsika	Madagascar
Grosphus ankarana	Madagascar
Grosphus annulatus	Madagascar
Grosphus bicolor	Madagascar
Grosphus bistriatus	Madagascar
Grosphus darainensis	Madagascar
Grosphus feti	Madagascar
Grosphus flavopiceus	Madagascar
Grosphus ganzhorni	Madagascar
Grosphus garciai	Madagascar
Grosphus goudoti	Madagascar
Grosphus grandidieri	Madagascar
Grosphus halleuxi	Madagascar
Grosphus hirtus	Madagascar
Grosphus intertidalis	Madagascar
Grosphus limbatus	Madagascar
Grosphus madagascariensis	Madagascar
Grosphus magalieae	Madagascar
Grosphus mahafaliensis	Madagascar
Grosphus mandena	Madagascar
Grosphus mayottensis	Madagascar
Grosphus olgae	Madagascar
Grosphus polskyi	Madagascar
Grosphus rossii	Madagascar
Grosphus simoni	Madagascar
Grosphus tavaratra	Madagascar
Grosphus voahangyae	Madagascar
Guyanochactas flavus	French Guiana
Guyanochactas gonzalezspongai	Brazil
Guyanochactas goujei	Brazil
Guyanochactas mascarenhasi	Brazil
Guyanochactas touroulti	French Guiana
Hadogenes austroafricanus	Zimbabwe
Hadogenes bicolor	South Africa
Hadogenes gracilis	South Africa
Hadogenes granulatus	Botswana
Hadogenes granulatus	Malawi
Hadogenes granulatus	Mozambique
Hadogenes granulatus	Namibia
Hadogenes granulatus	South Africa
Hadogenes granulatus	Zambia
Hadogenes granulatus	Zimbabwe
Hadogenes gunningi	South Africa
Hadogenes hahni	Angola
Hadogenes hahni	Namibia
Hadogenes hahni	South Africa
Hadogenes lawrencei	Namibia
Hadogenes longimanus	South Africa
Hadogenes minor	South Africa
Hadogenes newlandsi	South Africa
Hadogenes paucidens	Congo
Hadogenes paucidens	Mozambique
Hadogenes paucidens	Zimbabwe
Hadogenes phyllodes	Namibia
Hadogenes phyllodes	South Africa
Hadogenes polytrichobothrius	South Africa
Hadogenes soutpansbergensis	South Africa
Hadogenes tityrus	Namibia
Hadogenes tityrus	South Africa
Hadogenes trichiurus	South Africa
Hadogenes troglodytes	Botswana
Hadogenes troglodytes	Mozambique
Hadogenes troglodytes	South Africa
Hadogenes troglodytes	Zimbabwe
Hadogenes troglodytes	Swaziland
Hadogenes weygoldti	South Africa
Hadogenes zuluanus	Swaziland
Hadogenes zuluanus	South Africa
Hadogenes zumpti	Namibia
Hadogenes zumpti	South Africa
Hadrurochactas araripe	Brazil
Hadrurochactas brejo	Brazil
Hadrurochactas machadoi	Venezuela
Hadrurochactas mapuera	Brazil
Hadrurochactas odoardoi	Venezuela
Hadrurochactas polisi	Brazil
Hadrurochactas schaumii	Suriname
Hadrurochactas schaumii	French Guiana
Hadrurochactas schaumii	Guyana
Hadrurochactas schaumii	Venezuela
Hadruroides adrianae	Peru
Hadruroides aguilari	Peru
Hadruroides bustamantei	Peru
Hadruroides carinatus	Peru
Hadruroides charcasus	Panama
Hadruroides charcasus	Peru
Hadruroides chinchaysuyu	Peru
Hadruroides doriai	Ecuador
Hadruroides elenae	Ecuador
Hadruroides galapagoensis	Ecuador
Hadruroides geckoi	Peru
Hadruroides graceae	Peru
Hadruroides inti	Peru
Hadruroides juanchaparroi	Peru
Hadruroides leopardus	Ecuador
Hadruroides leopardus	Peru
Hadruroides lourencoi	Peru
Hadruroides lunatus	Ecuador
Hadruroides lunatus	Mexico
Hadruroides lunatus	Peru
Hadruroides maculatus	Ecuador
Hadruroides mauryi	Peru
Hadruroides moreti	Ecuador
Hadruroides tishqu	Peru
Hadruroides tongiorgii	Peru
Hadruroides udvardyi	Ecuador
Hadruroides vichayitos	Peru
Hadrurus anzaborrego	Mexico
Hadrurus anzaborrego	United States
Hadrurus arizonensis	Mexico
Hadrurus arizonensis	United States
Hadrurus concolorous	Mexico
Hadrurus hirsutus	Mexico
Hadrurus hirsutus	United States
Hadrurus obscurus	Mexico
Hadrurus obscurus	United States
Hadrurus pinteri	Mexico
Hadrurus spadix	United States
Hemibuthus crassimanus	India
Hemibuthus umarii	Panama
Hemilychas alexandrinus	Australia
Hemiscorpius acanthocercus	Iran (Islamic Republic of)
Hemiscorpius arabicus	United Arab Emirates
Hemiscorpius arabicus	Saudi Arabia
Hemiscorpius arabicus	Yemen
Hemiscorpius egyptiensis	Egypt
Hemiscorpius enischnochela	Iran (Islamic Republic of)
Hemiscorpius falcifer	Oman
Hemiscorpius flagelliraptor	Oman
Hemiscorpius gaillardi	Iran (Islamic Republic of)
Hemiscorpius kashkayi	Iran (Islamic Republic of)
Hemiscorpius lepturus	United Arab Emirates
Hemiscorpius lepturus	Iraq
Hemiscorpius lepturus	Iran (Islamic Republic of)
Hemiscorpius lepturus	Oman
Hemiscorpius lepturus	Pakistan
Hemiscorpius lepturus	Saudi Arabia
Hemiscorpius lepturus	Yemen
Hemiscorpius lepturus	Iran
Hemiscorpius maindroni	Oman
Hemiscorpius novaki	Somalia
Hemiscorpius persicus	Iran (Islamic Republic of)
Hemiscorpius socotranus	Yemen
Hemiscorpius somalicus	Somalia
Hemiscorpius tellinii	Eritrea
Heteroctenus abudi	Puerto Rico
Heteroctenus bonettii	Dominican Republic
Heteroctenus garridoi	Cuba
Heteroctenus garridoi	United States
Heteroctenus junceus	Cuba
Heteroctenus melloleitaoi	Cuba
Heteroctenus princeps	Dominican Republic
Heteroctenus princeps	Puerto Rico
Sahyadrimetrus barberi	India
Deccanometrus bengalensis	India
Heterometrus laevigatus	Thailand
Heterometrus laevigatus	Viet Nam
Javanimetrus cyaneus	India
Javanimetrus cyaneus	Indonesia
Javanimetrus cyaneus	Malaysia
Javanimetrus cyaneus	Philippines
Chersonesometrus fulvipes	India
Chersonesometrus fulvipes	Pakistan
Srilankametrus gravimanus	India
Srilankametrus gravimanus	Sri Lanka
Srilankametrus indus	Sri Lanka
Sahyadrimetrus kanarensis	India
Sahyadrimetrus rugosus	India
Heterometrus laoticus	Cambodia
Heterometrus laoticus	Lao People's Democratic Republic
Heterometrus laoticus	Thailand
Heterometrus laoticus	Viet Nam
Deccanometrus latimanus	India
Heterometrus silenus	Viet Nam
Heterometrus longimanus	Indonesia
Deccanometrus liurus	India
Heterometrus longimanus	Brunei Darussalam Darussalam
Heterometrus longimanus	India
Heterometrus longimanus	Malaysia
Heterometrus longimanus	Philippines
Heterometrus longimanus	Singapore
Heterometrus longimanus	Thailand
Heterometrus longimanus	China
Chersonesometrus madraspatensis	India
Chersonesometrus tristis	India
Deccanometrus bengalensis	Nepal
Heterometrus petersii	Cambodia
Heterometrus petersii	Philippines
Heterometrus petersii	Singapore
Heterometrus petersii	Viet Nam
Heterometrus petersii	China
Heterometrus petersii	Lao People's Democratic Republic
Sahyadrimetrus scaber	India
Javanimetrus cyaneus	Thailand
Heterometrus spinifer	Cameroon
Heterometrus spinifer	India
Heterometrus spinifer	Malaysia
Heterometrus spinifer	Philippines
Heterometrus spinifer	Singapore
Heterometrus spinifer	Thailand
Deccanometrus xanthopus	India
Heterometrus thorellii	Burma
Deccanometrus bengalensis	China
Deccanometrus ubicki	India
Chersonesometrus wroughtoni	India
Heteronebo barahonae	Dominican Republic
Heteronebo bermudezi	Cuba
Heteronebo caymanensis	Cayman Islands
Heteronebo cicero	Dominican Republic
Heteronebo clareae	United States
Heteronebo dominicus	Dominican Republic
Heteronebo elegans	Jamaica
Heteronebo forbesii	Yemen
Heteronebo granti	Yemen
Heteronebo jamaicae	Haiti
Heteronebo monticola	Dominican Republic
Heteronebo morenoi	Cuba
Heteronebo nibujon	Cuba
Heteronebo oviedo	Dominican Republic
Heteronebo portoricensis	Puerto Rico
Heteronebo pumilus	Dominican Republic
Heteronebo pumilus	Haiti
Heteronebo scaber	Haiti
Heteronebo scaber	Jamaica
Heteronebo scaber	Barbados
Heteronebo vachoni	Netherlands Antilles
Heteronebo yntemai	British Virgin Islands
Heteronebo yntemai	Netherlands Antilles
Heteroscorpion goodmani	Madagascar
Heteroscorpion kaii	Madagascar
Heteroscorpion kraepelini	Madagascar
Heteroscorpion magnus	Madagascar
Heteroscorpion opisthacanthoides	Madagascar
Heteroscorpion raselimananai	Madagascar
Himalayotityobuthus alejandrae	India
Himalayotityobuthus martensi	India
Himalayotityobuthus martensi	Nepal
Hoffmannihadrurus aztecus	Mexico
Hoffmannihadrurus gertschi	Mexico
Hormiops davidovi	Viet Nam
Hormiops infulcra	Malaysia
Hormurus boholiensis	Philippines
Hormurus ischnoryctes	Australia
Hormurus karschii	Australia
Hormurus karschii	Papua New Guinea
Hormurus karschii	Cameroon
Hormurus karschii	Guinea
Hormurus karschii	Indonesia
Hormurus karschii	Solomon Islands
Hormurus litodactylus	Australia
Hormurus longimanus	Australia
Hormurus macrochela	Australia
Hormurus neocaledonicus	New Caledonia
Hormurus ochyroscapter	Australia
Hormurus penta	Solomon Islands
Hormurus polisorum	Indonesia
Hormurus polisorum	Australia
Hormurus waigiensis	Australia
Hormurus waigiensis	Fiji
Hormurus waigiensis	Indonesia
Hormurus waigiensis	New Caledonia
Hormurus waigiensis	Papua New Guinea
Hormurus waigiensis	Solomon Islands
Hormurus waigiensis	Guinea
Hormurus waigiensis	Palau
Hormurus waigiensis	Philippines
Hottentotta alticola	China
Hottentotta alticola	Pakistan
Hottentotta arenaceus	Namibia
Hottentotta arenaceus	South Africa
Hottentotta asimii	Pakistan
Hottentotta asimii	Panama
Hottentotta buchariensis	Afghanistan
Hottentotta buchariensis	Pakistan
Hottentotta buchariensis	Tajikistan
Hottentotta caboverdensis	Cape Verde
Hottentotta conspersus	Angola
Hottentotta conspersus	Namibia
Hottentotta conspersus	South Africa
Hottentotta trilineatus	Kenya
Hottentotta trilineatus	Uganda
Hottentotta trilineatus	United Republic of Tanzania
Hottentotta finneganae	Pakistan
Hottentotta finneganae	Panama
Hottentotta flavidulus	Afghanistan
Hottentotta flavidulus	Pakistan
Hottentotta franzwerneri	Algeria
Hottentotta franzwerneri	Morocco
Hottentotta fuscitruncus	Somalia
Hottentotta fuscitruncus	Ethiopia
Hottentotta fuscitruncus	Kenya
Hottentotta fuscitruncus	United Republic of Tanzania
Hottentotta gentili	Algeria
Hottentotta gentili	Morocco
Hottentotta gibaensis	Ethiopia
Hottentotta hoggarensis	Algeria
Hottentotta hottentotta	Burkina Faso
Hottentotta hottentotta	Benin
Hottentotta hottentotta	Central African Republic
Hottentotta hottentotta	Cote d'Ivoire
Hottentotta hottentotta	Cameroon
Hottentotta hottentotta	Ghana
Hottentotta hottentotta	Nigeria
Hottentotta hottentotta	Chad
Hottentotta hottentotta	Togo
Hottentotta hottentotta	United States
Hottentotta hottentotta	Congo
Hottentotta hottentotta	Gambia
Hottentotta hottentotta	Guinea
Hottentotta jabalpurensis	India
Hottentotta jalalabadensis	Afghanistan
Hottentotta jayakari	United Arab Emirates
Hottentotta jayakari	Oman
Hottentotta jayakari	Saudi Arabia
Hottentotta jayakari	Yemen
Hottentotta jayakari	Iran
Hottentotta judaicus	Israel
Hottentotta judaicus	Jordan
Hottentotta judaicus	Lebanon
Hottentotta judaicus	Palestine
Hottentotta judaicus	Syrian Arab Republic
Hottentotta judaicus	Turkey
Hottentotta juliae	Iran (Islamic Republic of)
Hottentotta khoozestanus	Iran (Islamic Republic of)
Hottentotta lorestanus	Iran (Islamic Republic of)
Hottentotta mazuchi	Kenya
Hottentotta mesopotamicus	Iraq
Hottentotta minax	Ethiopia
Hottentotta minax	Chad
Hottentotta minax	United Republic of Tanzania
Hottentotta minax	Cameroon
Hottentotta minax	Libyan Arab Jamahiriya
Hottentotta minax	Sudan
Hottentotta minax	Uganda
Hottentotta minusalta	Afghanistan
Hottentotta navidpouri	Iran
Hottentotta niloticus	Sudan
Hottentotta pachyurus	India
Hottentotta pellucidus	Oman
Hottentotta penjabensis	Pakistan
Hottentotta penjabensis	India
Hottentotta polystictus	Ethiopia
Hottentotta polystictus	Somalia
Hottentotta polystictus	Djibouti
Hottentotta polystictus	Eritrea
Hottentotta polystictus	United Republic of Tanzania
Hottentotta reddyi	India
Hottentotta rugiscutis	India
Hottentotta salei	Oman
Hottentotta salei	United Arab Emirates
Hottentotta salei	Yemen
Hottentotta saulcyi	Afghanistan
Hottentotta saulcyi	Iraq
Hottentotta saulcyi	Iran (Islamic Republic of)
Hottentotta saulcyi	Syrian Arab Republic
Hottentotta saulcyi	Turkey
Hottentotta saulcyi	Iran
Hottentotta saxinatans	Oman
Hottentotta scaber	Iraq
Hottentotta scaber	Eritrea
Hottentotta scaber	Ethiopia
Hottentotta scaber	Saudi Arabia
Hottentotta scaber	Yemen
Hottentotta schach	Iraq
Hottentotta schach	Iran
Hottentotta sistanensis	Iran (Islamic Republic of)
Hottentotta socotrensis	Yemen
Hottentotta songi	China
Hottentotta sousai	Morocco
Hottentotta stockwelli	India
Hottentotta syrticus	Libyan Arab Jamahiriya
Hottentotta tamulus	India
Hottentotta tamulus	Sri Lanka
Hottentotta tamulus	Nigeria
Hottentotta tamulus	Nepal
Hottentotta tamulus	Pakistan
Hottentotta trailini	Ethiopia
Hottentotta trilineatus	Botswana
Hottentotta trilineatus	Central African Republic
Hottentotta trilineatus	Malawi
Hottentotta trilineatus	Mozambique
Hottentotta trilineatus	South Africa
Hottentotta trilineatus	Zambia
Hottentotta trilineatus	Zimbabwe
Hottentotta trilineatus	Congo
Hottentotta trilineatus	Democratic Republic of the Congo
Hottentotta trilineatus	Djibouti
Hottentotta trilineatus	Ethiopia
Hottentotta trilineatus	Somalia
Hottentotta ugandaensis	Uganda
Hottentotta vinchu	India
Hottentotta zagrosensis	Iran (Islamic Republic of)
Iomachus ineichi	Mozambique
Iomachus laeviceps	India
Iomachus nitidus	India
Iomachus politus	Kenya
Iomachus politus	United Republic of Tanzania
Iomachus politus	Ethiopia
Iomachus politus	Mozambique
Iomachus politus	Uganda
Iomachus politus	Congo
Iomachus punctulatus	India
Iomachus surgani	India
Iranobuthus krali	Iran (Islamic Republic of)
Ischnotelson guanambiensis	Brazil
Ischnotelson peruassu	Brazil
Isometroides vescus	Australia
Reddyanus acanthurus	India
Isometrus amboli	India
Reddyanus assamensis	Bangladesh
Reddyanus assamensis	India
Reddyanus assamensis	Nepal
Isometrus atherii	Panama
Reddyanus basilicus	Sri Lanka
Reddyanus besucheti	Sri Lanka
Reddyanus bilyi	Australia
Reddyanus brachycentrus	India
Reddyanus corbeti	India
Reddyanus deharvengi	Viet Nam
Reddyanus feti	Indonesia
Isometrus formosus	Indonesia
Reddyanus garyi	Sri Lanka
Reddyanus hainanensis	China
Reddyanus heimi	New Caledonia
Reddyanus heimi	Papua New Guinea
Isometrus isadensis	India
Reddyanus jendeki	Malaysia
Reddyanus khammamensis	India
Isometrus kovariki	India
Reddyanus krasenskyi	Indonesia
Reddyanus kurkai	Indonesia
Reddyanus kurkai	Malaysia
Isometrus liaqatii	Panama
[truncated: 2,059 more rows]
